# Supplementary material for: An Efficient Implementation of the Nwat-MMGBSA Method to Rescore Docking Results in Medium-Throughput Virtual Screenings
Source: Front Chem. 2018 Mar 5;6:43. doi: 10.3389/fchem.2018.00043 (PMC5844977; doi:10.3389/fchem.2018.00043)
Supplement: Supplementary file 2 [file DataSheet2.ZIP › SI_Examples_and_Scripts/examples/virtual_screenings/AmpC/AmpC.pdb]

HEADER    receptor.pdb                                                
REMARK  99                                                                      
REMARK  99 MOE v2015.10 (Chemical Computing Group Inc.) Tue May 31 16:04:11 2016
HELIX    1   1 GLN      6  GLN     22  1               Generated by MOE   17
HELIX    2   2 GLY     63  VAL     65  5               Generated by MOE    3
HELIX    3   3 SER     66  ALA     79  1               Generated by MOE   14
HELIX    4   4 THR     89  TYR     92  5               Generated by MOE    4
HELIX    5   5 LYS     99  TRP    101  5               Generated by MOE    3
HELIX    6   6 LEU    106  ALA    110  1               Generated by MOE    5
HELIX    7   7 SER    128  TYR    135  1               Generated by MOE    8
HELIX    8   8 ASN    152  ALA    162  1               Generated by MOE   11
HELIX    9   9 LYS    164  SER    166  5               Generated by MOE    3
HELIX   10  10 PHE    170  ARG    177  1               Generated by MOE    8
HELIX   11  11 PRO    193  GLU    196  1               Generated by MOE    4
HELIX   12  12 ILE    227  LEU    238  1               Generated by MOE   12
HELIX   13  13 PRO    240  ASP    242  5               Generated by MOE    3
HELIX   14  14 LYS    246  ALA    255  1               Generated by MOE   10
HELIX   15  15 PRO    280  SER    287  1               Generated by MOE    8
HELIX   16  16 ASN    289  ALA    292  1               Generated by MOE    4
HELIX   17  17 PRO    330  LYS    332  5               Generated by MOE    3
HELIX   18  18 ASN    346  LEU    357  1               Generated by MOE   12
SHEET    1       GLY    27  TYR    34                  Generated by MOE
SHEET    2       LYS    37  ASP    47                  Generated by MOE
SHEET    3       GLN    52  PRO    53                  Generated by MOE
SHEET    4       LEU    59  LEU    59                  Generated by MOE
SHEET    5       PHE    60  GLU    61                  Generated by MOE
SHEET    6       GLN   147  LEU   149                  Generated by MOE
SHEET    7       GLY   202  ARG   204                  Generated by MOE
SHEET    8       LYS   207  VAL   209                  Generated by MOE
SHEET    9       LYS   224  THR   226                  Generated by MOE
SHEET   10       ARG   258  THR   262                  Generated by MOE
SHEET   11       MET   265  GLN   267                  Generated by MOE
SHEET   12       GLU   272  LEU   274                  Generated by MOE
SHEET   13       ALA   295  PRO   297                  Generated by MOE
SHEET   14       LYS   299  THR   305                  Generated by MOE
SHEET   15       TRP   312  ALA   318                  Generated by MOE
SHEET   16       GLY   323  ILE   329                  Generated by MOE
SHEET   17       LEU   334  ALA   340                  Generated by MOE
ATOM      1  CH3 ACE     3      81.703 -24.608  17.018  1.00  0.00           C  
ATOM      2  C   ACE     3      80.527 -23.777  16.548  1.00  0.00           C  
ATOM      3  O   ACE     3      80.010 -23.012  17.388  1.00  0.00           O  
ATOM      4 HH31 ACE     3      81.724 -25.542  16.457  1.00  0.00           H  
ATOM      5 HH32 ACE     3      82.618 -24.048  16.842  1.00  0.00           H  
ATOM      6 HH33 ACE     3      81.591 -24.816  18.080  1.00  0.00           H  
ATOM      7  N   ALA     4      80.126 -23.895  15.332  1.00  0.00           N  
ATOM      8  CA  ALA     4      78.984 -23.114  14.805  1.00  0.00           C  
ATOM      9  C   ALA     4      78.759 -23.481  13.334  1.00  0.00           C  
ATOM     10  O   ALA     4      79.684 -24.030  12.741  1.00  0.00           O  
ATOM     11  CB  ALA     4      79.264 -21.613  14.976  1.00  0.00           C  
ATOM     12  H   ALA     4      80.604 -24.540  14.718  1.00  0.00           H  
ATOM     13  HA  ALA     4      78.083 -23.369  15.364  1.00  0.00           H  
ATOM     14  HB1 ALA     4      79.532 -21.403  16.012  1.00  0.00           H  
ATOM     15  HB2 ALA     4      80.090 -21.311  14.331  1.00  0.00           H  
ATOM     16  HB3 ALA     4      78.384 -21.027  14.719  1.00  0.00           H  
ATOM     17  N   PRO     5      77.587 -23.223  12.719  1.00  0.00           N  
ATOM     18  CA  PRO     5      77.430 -23.348  11.266  1.00  0.00           C  
ATOM     19  C   PRO     5      78.406 -22.415  10.529  1.00  0.00           C  
ATOM     20  O   PRO     5      78.765 -21.351  11.041  1.00  0.00           O  
ATOM     21  CB  PRO     5      75.961 -23.029  10.971  1.00  0.00           C  
ATOM     22  CG  PRO     5      75.556 -22.136  12.142  1.00  0.00           C  
ATOM     23  CD  PRO     5      76.358 -22.714  13.308  1.00  0.00           C  
ATOM     24  HA  PRO     5      77.637 -24.376  10.964  1.00  0.00           H  
ATOM     25  HB2 PRO     5      75.375 -23.950  11.000  1.00  0.00           H  
ATOM     26  HB3 PRO     5      75.828 -22.525  10.013  1.00  0.00           H  
ATOM     27  HG2 PRO     5      74.483 -22.169  12.331  1.00  0.00           H  
ATOM     28  HG3 PRO     5      75.880 -21.117  11.937  1.00  0.00           H  
ATOM     29  HD2 PRO     5      76.537 -21.946  14.057  1.00  0.00           H  
ATOM     30  HD3 PRO     5      75.806 -23.544  13.750  1.00  0.00           H  
ATOM     31  N   GLN     6      78.882 -22.843   9.354  1.00  0.00           N  
ATOM     32  CA  GLN     6      80.167 -22.380   8.807  1.00  0.00           C  
ATOM     33  C   GLN     6      80.252 -20.864   8.563  1.00  0.00           C  
ATOM     34  O   GLN     6      81.270 -20.270   8.891  1.00  0.00           O  
ATOM     35  CB  GLN     6      80.518 -23.158   7.518  1.00  0.00           C  
ATOM     36  CG  GLN     6      81.949 -23.727   7.516  1.00  0.00           C  
ATOM     37  CD  GLN     6      83.026 -22.704   7.872  1.00  0.00           C  
ATOM     38  OE1 GLN     6      83.504 -22.661   8.991  1.00  0.00           O  
ATOM     39  NE2 GLN     6      83.401 -21.821   6.974  1.00  0.00           N  
ATOM     40  H   GLN     6      78.518 -23.711   8.990  1.00  0.00           H  
ATOM     41  HA  GLN     6      80.922 -22.612   9.561  1.00  0.00           H  
ATOM     42  HB2 GLN     6      80.393 -22.506   6.652  1.00  0.00           H  
ATOM     43  HB3 GLN     6      79.832 -23.997   7.392  1.00  0.00           H  
ATOM     44  HG2 GLN     6      82.165 -24.141   6.531  1.00  0.00           H  
ATOM     45  HG3 GLN     6      82.002 -24.541   8.240  1.00  0.00           H  
ATOM     46 HE21 GLN     6      84.054 -21.125   7.298  1.00  0.00           H  
ATOM     47 HE22 GLN     6      83.017 -21.810   6.050  1.00  0.00           H  
ATOM     48  N   GLN     7      79.177 -20.209   8.103  1.00  0.00           N  
ATOM     49  CA  GLN     7      79.171 -18.748   7.920  1.00  0.00           C  
ATOM     50  C   GLN     7      79.524 -17.998   9.212  1.00  0.00           C  
ATOM     51  O   GLN     7      80.329 -17.076   9.170  1.00  0.00           O  
ATOM     52  CB  GLN     7      77.794 -18.270   7.442  1.00  0.00           C  
ATOM     53  CG  GLN     7      77.477 -18.616   5.985  1.00  0.00           C  
ATOM     54  CD  GLN     7      75.997 -18.404   5.689  1.00  0.00           C  
ATOM     55  OE1 GLN     7      75.245 -19.354   5.561  1.00  0.00           O  
ATOM     56  NE2 GLN     7      75.505 -17.185   5.630  1.00  0.00           N  
ATOM     57  H   GLN     7      78.350 -20.732   7.867  1.00  0.00           H  
ATOM     58  HA  GLN     7      79.921 -18.474   7.175  1.00  0.00           H  
ATOM     59  HB2 GLN     7      77.761 -17.183   7.529  1.00  0.00           H  
ATOM     60  HB3 GLN     7      77.026 -18.693   8.092  1.00  0.00           H  
ATOM     61  HG2 GLN     7      77.721 -19.660   5.791  1.00  0.00           H  
ATOM     62  HG3 GLN     7      78.074 -17.988   5.323  1.00  0.00           H  
ATOM     63 HE21 GLN     7      76.077 -16.360   5.799  1.00  0.00           H  
ATOM     64 HE22 GLN     7      74.524 -17.106   5.428  1.00  0.00           H  
ATOM     65  N   ILE     8      78.993 -18.441  10.361  1.00  0.00           N  
ATOM     66  CA  ILE     8      79.300 -17.861  11.677  1.00  0.00           C  
ATOM     67  C   ILE     8      80.733 -18.225  12.080  1.00  0.00           C  
ATOM     68  O   ILE     8      81.484 -17.372  12.549  1.00  0.00           O  
ATOM     69  CB  ILE     8      78.307 -18.348  12.765  1.00  0.00           C  
ATOM     70  CG1 ILE     8      76.827 -18.216  12.346  1.00  0.00           C  
ATOM     71  CG2 ILE     8      78.540 -17.566  14.070  1.00  0.00           C  
ATOM     72  CD1 ILE     8      75.835 -18.725  13.398  1.00  0.00           C  
ATOM     73  H   ILE     8      78.432 -19.281  10.332  1.00  0.00           H  
ATOM     74  HA  ILE     8      79.230 -16.776  11.607  1.00  0.00           H  
ATOM     75  HB  ILE     8      78.503 -19.402  12.958  1.00  0.00           H  
ATOM     76 HG12 ILE     8      76.657 -18.789  11.435  1.00  0.00           H  
ATOM     77 HG13 ILE     8      76.603 -17.171  12.146  1.00  0.00           H  
ATOM     78 HG21 ILE     8      79.588 -17.597  14.358  1.00  0.00           H  
ATOM     79 HG22 ILE     8      78.253 -16.525  13.931  1.00  0.00           H  
ATOM     80 HG23 ILE     8      77.963 -17.999  14.885  1.00  0.00           H  
ATOM     81 HD11 ILE     8      76.171 -19.680  13.799  1.00  0.00           H  
ATOM     82 HD12 ILE     8      75.743 -18.007  14.212  1.00  0.00           H  
ATOM     83 HD13 ILE     8      74.860 -18.858  12.933  1.00  0.00           H  
ATOM     84  N   ASN     9      81.100 -19.500  11.913  1.00  0.00           N  
ATOM     85  CA  ASN     9      82.382 -20.036  12.368  1.00  0.00           C  
ATOM     86  C   ASN     9      83.588 -19.463  11.607  1.00  0.00           C  
ATOM     87  O   ASN     9      84.673 -19.376  12.180  1.00  0.00           O  
ATOM     88  CB  ASN     9      82.346 -21.571  12.296  1.00  0.00           C  
ATOM     89  CG  ASN     9      83.083 -22.198  13.462  1.00  0.00           C  
ATOM     90  ND2 ASN     9      84.349 -21.903  13.638  1.00  0.00           N  
ATOM     91  OD1 ASN     9      82.489 -22.881  14.287  1.00  0.00           O  
ATOM     92  H   ASN     9      80.450 -20.126  11.453  1.00  0.00           H  
ATOM     93  HA  ASN     9      82.510 -19.734  13.407  1.00  0.00           H  
ATOM     94  HB2 ASN     9      82.802 -21.910  11.366  1.00  0.00           H  
ATOM     95  HB3 ASN     9      81.319 -21.930  12.315  1.00  0.00           H  
ATOM     96 HD21 ASN     9      84.830 -22.320  14.413  1.00  0.00           H  
ATOM     97 HD22 ASN     9      84.802 -21.238  13.016  1.00  0.00           H  
ATOM     98  N   ASP    10      83.378 -19.035  10.363  1.00  0.00           N  
ATOM     99  CA  ASP    10      84.295 -18.197   9.601  1.00  0.00           C  
ATOM    100  C   ASP    10      84.191 -16.729  10.037  1.00  0.00           C  
ATOM    101  O   ASP    10      85.133 -16.215  10.636  1.00  0.00           O  
ATOM    102  CB  ASP    10      84.028 -18.390   8.101  1.00  0.00           C  
ATOM    103  CG  ASP    10      84.750 -17.360   7.232  1.00  0.00           C  
ATOM    104  OD1 ASP    10      85.925 -17.040   7.502  1.00  0.00           O  
ATOM    105  OD2 ASP    10      84.113 -16.823   6.301  1.00  0.00           O1-
ATOM    106  H   ASP    10      82.490 -19.260   9.927  1.00  0.00           H  
ATOM    107  HA  ASP    10      85.321 -18.514   9.796  1.00  0.00           H  
ATOM    108  HB2 ASP    10      82.955 -18.311   7.916  1.00  0.00           H  
ATOM    109  HB3 ASP    10      84.355 -19.387   7.810  1.00  0.00           H  
ATOM    110  N   ILE    11      83.060 -16.046   9.803  1.00  0.00           N  
ATOM    111  CA  ILE    11      83.026 -14.575   9.871  1.00  0.00           C  
ATOM    112  C   ILE    11      83.309 -14.018  11.271  1.00  0.00           C  
ATOM    113  O   ILE    11      83.953 -12.974  11.382  1.00  0.00           O  
ATOM    114  CB  ILE    11      81.716 -14.005   9.275  1.00  0.00           C  
ATOM    115  CG1 ILE    11      81.818 -12.506   8.911  1.00  0.00           C  
ATOM    116  CG2 ILE    11      80.525 -14.166  10.236  1.00  0.00           C  
ATOM    117  CD1 ILE    11      82.835 -12.169   7.817  1.00  0.00           C  
ATOM    118  H   ILE    11      82.263 -16.530   9.400  1.00  0.00           H  
ATOM    119  HA  ILE    11      83.846 -14.238   9.242  1.00  0.00           H  
ATOM    120  HB  ILE    11      81.492 -14.557   8.360  1.00  0.00           H  
ATOM    121 HG12 ILE    11      82.057 -11.922   9.799  1.00  0.00           H  
ATOM    122 HG13 ILE    11      80.846 -12.172   8.553  1.00  0.00           H  
ATOM    123 HG21 ILE    11      80.509 -15.165  10.660  1.00  0.00           H  
ATOM    124 HG22 ILE    11      80.604 -13.458  11.053  1.00  0.00           H  
ATOM    125 HG23 ILE    11      79.590 -13.992   9.701  1.00  0.00           H  
ATOM    126 HD11 ILE    11      83.850 -12.383   8.151  1.00  0.00           H  
ATOM    127 HD12 ILE    11      82.607 -12.742   6.920  1.00  0.00           H  
ATOM    128 HD13 ILE    11      82.767 -11.106   7.584  1.00  0.00           H  
ATOM    129  N   VAL    12      82.928 -14.719  12.346  1.00  0.00           N  
ATOM    130  CA  VAL    12      83.229 -14.271  13.715  1.00  0.00           C  
ATOM    131  C   VAL    12      84.723 -14.396  14.010  1.00  0.00           C  
ATOM    132  O   VAL    12      85.324 -13.432  14.475  1.00  0.00           O  
ATOM    133  CB  VAL    12      82.384 -15.014  14.766  1.00  0.00           C  
ATOM    134  CG1 VAL    12      82.720 -14.514  16.176  1.00  0.00           C  
ATOM    135  CG2 VAL    12      80.887 -14.772  14.543  1.00  0.00           C  
ATOM    136  H   VAL    12      82.445 -15.603  12.209  1.00  0.00           H  
ATOM    137  HA  VAL    12      82.981 -13.212  13.788  1.00  0.00           H  
ATOM    138  HB  VAL    12      82.586 -16.084  14.711  1.00  0.00           H  
ATOM    139 HG11 VAL    12      83.712 -14.861  16.461  1.00  0.00           H  
ATOM    140 HG12 VAL    12      82.691 -13.425  16.205  1.00  0.00           H  
ATOM    141 HG13 VAL    12      82.003 -14.906  16.895  1.00  0.00           H  
ATOM    142 HG21 VAL    12      80.659 -13.714  14.653  1.00  0.00           H  
ATOM    143 HG22 VAL    12      80.588 -15.102  13.550  1.00  0.00           H  
ATOM    144 HG23 VAL    12      80.321 -15.341  15.279  1.00  0.00           H  
ATOM    145  N   HIE    13      85.367 -15.498  13.622  1.00  0.00           N  
ATOM    146  CA  HIE    13      86.825 -15.649  13.719  1.00  0.00           C  
ATOM    147  C   HIE    13      87.558 -14.637  12.825  1.00  0.00           C  
ATOM    148  O   HIE    13      88.361 -13.842  13.311  1.00  0.00           O  
ATOM    149  CB  HIE    13      87.192 -17.099  13.366  1.00  0.00           C  
ATOM    150  CG  HIE    13      88.648 -17.288  13.021  1.00  0.00           C  
ATOM    151  CD2 HIE    13      89.123 -17.731  11.822  1.00  0.00           C  
ATOM    152  ND1 HIE    13      89.729 -16.965  13.846  1.00  0.00           N  
ATOM    153  CE1 HIE    13      90.829 -17.244  13.130  1.00  0.00           C  
ATOM    154  NE2 HIE    13      90.496 -17.701  11.910  1.00  0.00           N  
ATOM    155  H   HIE    13      84.845 -16.211  13.126  1.00  0.00           H  
ATOM    156  HA  HIE    13      87.150 -15.452  14.742  1.00  0.00           H  
ATOM    157  HB2 HIE    13      86.594 -17.423  12.514  1.00  0.00           H  
ATOM    158  HB3 HIE    13      86.942 -17.744  14.209  1.00  0.00           H  
ATOM    159  HD2 HIE    13      88.522 -18.030  10.971  1.00  0.00           H  
ATOM    160  HE2 HIE    13      91.146 -17.978  11.188  1.00  0.00           H  
ATOM    161  HE1 HIE    13      91.843 -17.118  13.487  1.00  0.00           H  
ATOM    162  N   ARG    14      87.201 -14.590  11.539  1.00  0.00           N  
ATOM    163  CA  ARG    14      87.821 -13.756  10.501  1.00  0.00           C  
ATOM    164  C   ARG    14      87.644 -12.251  10.726  1.00  0.00           C  
ATOM    165  O   ARG    14      88.435 -11.480  10.191  1.00  0.00           O  
ATOM    166  CB  ARG    14      87.282 -14.234   9.139  1.00  0.00           C  
ATOM    167  CG  ARG    14      87.878 -13.483   7.938  1.00  0.00           C  
ATOM    168  CD  ARG    14      87.686 -14.235   6.613  1.00  0.00           C  
ATOM    169  NE  ARG    14      86.278 -14.551   6.312  1.00  0.00           N  
ATOM    170  CZ  ARG    14      85.376 -13.806   5.707  1.00  0.00           C  
ATOM    171  NH1 ARG    14      85.587 -12.546   5.441  1.00  0.00           N  
ATOM    172  NH2 ARG    14      84.237 -14.315   5.354  1.00  0.00           N1+
ATOM    173  H   ARG    14      86.486 -15.250  11.239  1.00  0.00           H  
ATOM    174  HA  ARG    14      88.897 -13.931  10.525  1.00  0.00           H  
ATOM    175  HB2 ARG    14      86.197 -14.124   9.119  1.00  0.00           H  
ATOM    176  HB3 ARG    14      87.515 -15.296   9.037  1.00  0.00           H  
ATOM    177  HG2 ARG    14      88.950 -13.354   8.094  1.00  0.00           H  
ATOM    178  HG3 ARG    14      87.418 -12.497   7.863  1.00  0.00           H  
ATOM    179  HD2 ARG    14      88.234 -15.178   6.674  1.00  0.00           H  
ATOM    180  HD3 ARG    14      88.121 -13.652   5.800  1.00  0.00           H  
ATOM    181  HE  ARG    14      85.983 -15.504   6.559  1.00  0.00           H  
ATOM    182 HH11 ARG    14      86.440 -12.135   5.769  1.00  0.00           H  
ATOM    183 HH12 ARG    14      84.872 -11.997   5.005  1.00  0.00           H  
ATOM    184 HH21 ARG    14      83.524 -13.792   4.894  1.00  0.00           H  
ATOM    185 HH22 ARG    14      84.081 -15.301   5.602  1.00  0.00           H  
ATOM    186  N   THR    15      86.689 -11.833  11.559  1.00  0.00           N  
ATOM    187  CA  THR    15      86.492 -10.420  11.932  1.00  0.00           C  
ATOM    188  C   THR    15      87.013 -10.107  13.336  1.00  0.00           C  
ATOM    189  O   THR    15      87.713  -9.115  13.517  1.00  0.00           O  
ATOM    190  CB  THR    15      85.016 -10.008  11.812  1.00  0.00           C  
ATOM    191  CG2 THR    15      84.831  -8.496  11.807  1.00  0.00           C  
ATOM    192  OG1 THR    15      84.471 -10.471  10.601  1.00  0.00           O  
ATOM    193  H   THR    15      86.042 -12.526  11.910  1.00  0.00           H  
ATOM    194  HA  THR    15      87.050  -9.787  11.242  1.00  0.00           H  
ATOM    195  HB  THR    15      84.449 -10.439  12.638  1.00  0.00           H  
ATOM    196 HG21 THR    15      85.241  -8.064  12.718  1.00  0.00           H  
ATOM    197 HG22 THR    15      85.335  -8.060  10.944  1.00  0.00           H  
ATOM    198 HG23 THR    15      83.767  -8.272  11.749  1.00  0.00           H  
ATOM    199  HG1 THR    15      84.234 -11.404  10.752  1.00  0.00           H  
ATOM    200  N   ILE    16      86.731 -10.950  14.336  1.00  0.00           N  
ATOM    201  CA  ILE    16      86.997 -10.629  15.748  1.00  0.00           C  
ATOM    202  C   ILE    16      88.397 -11.049  16.201  1.00  0.00           C  
ATOM    203  O   ILE    16      89.049 -10.268  16.891  1.00  0.00           O  
ATOM    204  CB  ILE    16      85.897 -11.194  16.672  1.00  0.00           C  
ATOM    205  CG1 ILE    16      84.478 -10.757  16.246  1.00  0.00           C  
ATOM    206  CG2 ILE    16      86.161 -10.799  18.133  1.00  0.00           C  
ATOM    207  CD1 ILE    16      84.237  -9.241  16.227  1.00  0.00           C  
ATOM    208  H   ILE    16      86.217 -11.803  14.140  1.00  0.00           H  
ATOM    209  HA  ILE    16      86.963  -9.547  15.854  1.00  0.00           H  
ATOM    210  HB  ILE    16      85.934 -12.280  16.623  1.00  0.00           H  
ATOM    211 HG12 ILE    16      83.753 -11.218  16.913  1.00  0.00           H  
ATOM    212 HG13 ILE    16      84.275 -11.150  15.252  1.00  0.00           H  
ATOM    213 HG21 ILE    16      87.030 -11.342  18.497  1.00  0.00           H  
ATOM    214 HG22 ILE    16      86.350  -9.729  18.223  1.00  0.00           H  
ATOM    215 HG23 ILE    16      85.320 -11.076  18.762  1.00  0.00           H  
ATOM    216 HD11 ILE    16      84.463  -8.813  17.201  1.00  0.00           H  
ATOM    217 HD12 ILE    16      84.865  -8.771  15.471  1.00  0.00           H  
ATOM    218 HD13 ILE    16      83.192  -9.041  15.990  1.00  0.00           H  
ATOM    219  N   THR    17      88.928 -12.186  15.740  1.00  0.00           N  
ATOM    220  CA  THR    17      90.314 -12.584  16.044  1.00  0.00           C  
ATOM    221  C   THR    17      91.334 -11.516  15.604  1.00  0.00           C  
ATOM    222  O   THR    17      92.158 -11.132  16.437  1.00  0.00           O  
ATOM    223  CB  THR    17      90.660 -13.963  15.454  1.00  0.00           C  
ATOM    224  CG2 THR    17      92.006 -14.487  15.953  1.00  0.00           C  
ATOM    225  OG1 THR    17      89.704 -14.927  15.838  1.00  0.00           O  
ATOM    226  H   THR    17      88.386 -12.781  15.122  1.00  0.00           H  
ATOM    227  HA  THR    17      90.397 -12.668  17.128  1.00  0.00           H  
ATOM    228  HB  THR    17      90.685 -13.905  14.367  1.00  0.00           H  
ATOM    229 HG21 THR    17      92.812 -13.838  15.610  1.00  0.00           H  
ATOM    230 HG22 THR    17      92.011 -14.518  17.043  1.00  0.00           H  
ATOM    231 HG23 THR    17      92.176 -15.490  15.563  1.00  0.00           H  
ATOM    232  HG1 THR    17      89.680 -15.596  15.129  1.00  0.00           H  
ATOM    233  N   PRO    18      91.259 -10.923  14.388  1.00  0.00           N  
ATOM    234  CA  PRO    18      92.126  -9.799  14.037  1.00  0.00           C  
ATOM    235  C   PRO    18      91.724  -8.474  14.704  1.00  0.00           C  
ATOM    236  O   PRO    18      92.617  -7.686  14.995  1.00  0.00           O  
ATOM    237  CB  PRO    18      92.102  -9.714  12.510  1.00  0.00           C  
ATOM    238  CG  PRO    18      90.735 -10.279  12.144  1.00  0.00           C  
ATOM    239  CD  PRO    18      90.493 -11.341  13.216  1.00  0.00           C  
ATOM    240  HA  PRO    18      93.149 -10.019  14.348  1.00  0.00           H  
ATOM    241  HB2 PRO    18      92.881 -10.359  12.101  1.00  0.00           H  
ATOM    242  HB3 PRO    18      92.229  -8.693  12.150  1.00  0.00           H  
ATOM    243  HG2 PRO    18      90.741 -10.709  11.144  1.00  0.00           H  
ATOM    244  HG3 PRO    18      89.982  -9.494  12.220  1.00  0.00           H  
ATOM    245  HD2 PRO    18      89.428 -11.409  13.418  1.00  0.00           H  
ATOM    246  HD3 PRO    18      90.866 -12.302  12.860  1.00  0.00           H  
ATOM    247  N   LEU    19      90.446  -8.227  15.030  1.00  0.00           N  
ATOM    248  CA  LEU    19      90.045  -7.023  15.780  1.00  0.00           C  
ATOM    249  C   LEU    19      90.661  -6.989  17.190  1.00  0.00           C  
ATOM    250  O   LEU    19      91.124  -5.940  17.628  1.00  0.00           O  
ATOM    251  CB  LEU    19      88.508  -6.942  15.851  1.00  0.00           C  
ATOM    252  CG  LEU    19      87.951  -5.704  16.581  1.00  0.00           C  
ATOM    253  CD1 LEU    19      88.233  -4.404  15.823  1.00  0.00           C  
ATOM    254  CD2 LEU    19      86.438  -5.852  16.740  1.00  0.00           C  
ATOM    255  H   LEU    19      89.726  -8.882  14.755  1.00  0.00           H  
ATOM    256  HA  LEU    19      90.413  -6.151  15.238  1.00  0.00           H  
ATOM    257  HB2 LEU    19      88.150  -7.826  16.374  1.00  0.00           H  
ATOM    258  HB3 LEU    19      88.108  -6.952  14.837  1.00  0.00           H  
ATOM    259  HG  LEU    19      88.384  -5.633  17.578  1.00  0.00           H  
ATOM    260 HD11 LEU    19      89.306  -4.260  15.709  1.00  0.00           H  
ATOM    261 HD12 LEU    19      87.774  -4.444  14.835  1.00  0.00           H  
ATOM    262 HD13 LEU    19      87.813  -3.563  16.375  1.00  0.00           H  
ATOM    263 HD21 LEU    19      85.975  -5.957  15.762  1.00  0.00           H  
ATOM    264 HD22 LEU    19      86.213  -6.728  17.347  1.00  0.00           H  
ATOM    265 HD23 LEU    19      86.031  -4.969  17.232  1.00  0.00           H  
ATOM    266  N   ILE    20      90.728  -8.132  17.876  1.00  0.00           N  
ATOM    267  CA  ILE    20      91.365  -8.279  19.197  1.00  0.00           C  
ATOM    268  C   ILE    20      92.858  -7.942  19.136  1.00  0.00           C  
ATOM    269  O   ILE    20      93.367  -7.246  20.017  1.00  0.00           O  
ATOM    270  CB  ILE    20      91.111  -9.714  19.709  1.00  0.00           C  
ATOM    271  CG1 ILE    20      89.630  -9.819  20.130  1.00  0.00           C  
ATOM    272  CG2 ILE    20      92.031 -10.131  20.874  1.00  0.00           C  
ATOM    273  CD1 ILE    20      89.166 -11.266  20.265  1.00  0.00           C  
ATOM    274  H   ILE    20      90.299  -8.954  17.462  1.00  0.00           H  
ATOM    275  HA  ILE    20      90.913  -7.574  19.892  1.00  0.00           H  
ATOM    276  HB  ILE    20      91.294 -10.406  18.885  1.00  0.00           H  
ATOM    277 HG12 ILE    20      88.989  -9.341  19.390  1.00  0.00           H  
ATOM    278 HG13 ILE    20      89.485  -9.303  21.081  1.00  0.00           H  
ATOM    279 HG21 ILE    20      93.078 -10.093  20.574  1.00  0.00           H  
ATOM    280 HG22 ILE    20      91.885  -9.475  21.730  1.00  0.00           H  
ATOM    281 HG23 ILE    20      91.826 -11.156  21.177  1.00  0.00           H  
ATOM    282 HD11 ILE    20      89.344 -11.806  19.335  1.00  0.00           H  
ATOM    283 HD12 ILE    20      89.704 -11.746  21.075  1.00  0.00           H  
ATOM    284 HD13 ILE    20      88.102 -11.286  20.493  1.00  0.00           H  
ATOM    285  N   GLU    21      93.526  -8.350  18.054  1.00  0.00           N  
ATOM    286  CA  GLU    21      94.918  -7.996  17.773  1.00  0.00           C  
ATOM    287  C   GLU    21      95.053  -6.487  17.494  1.00  0.00           C  
ATOM    288  O   GLU    21      95.771  -5.789  18.205  1.00  0.00           O  
ATOM    289  CB  GLU    21      95.431  -8.857  16.597  1.00  0.00           C  
ATOM    290  CG  GLU    21      96.927  -9.190  16.676  1.00  0.00           C  
ATOM    291  CD  GLU    21      97.790  -7.942  16.863  1.00  0.00           C  
ATOM    292  OE1 GLU    21      97.862  -7.093  15.946  1.00  0.00           O  
ATOM    293  OE2 GLU    21      98.331  -7.743  17.973  1.00  0.00           O1-
ATOM    294  H   GLU    21      93.031  -8.912  17.375  1.00  0.00           H  
ATOM    295  HA  GLU    21      95.517  -8.223  18.657  1.00  0.00           H  
ATOM    296  HB2 GLU    21      95.222  -8.355  15.652  1.00  0.00           H  
ATOM    297  HB3 GLU    21      94.894  -9.807  16.586  1.00  0.00           H  
ATOM    298  HG2 GLU    21      97.222  -9.708  15.761  1.00  0.00           H  
ATOM    299  HG3 GLU    21      97.085  -9.875  17.512  1.00  0.00           H  
ATOM    300  N   GLN    22      94.257  -5.937  16.571  1.00  0.00           N  
ATOM    301  CA  GLN    22      94.277  -4.516  16.194  1.00  0.00           C  
ATOM    302  C   GLN    22      94.029  -3.586  17.392  1.00  0.00           C  
ATOM    303  O   GLN    22      94.768  -2.625  17.598  1.00  0.00           O  
ATOM    304  CB  GLN    22      93.195  -4.268  15.131  1.00  0.00           C  
ATOM    305  CG  GLN    22      93.514  -4.896  13.763  1.00  0.00           C  
ATOM    306  CD  GLN    22      92.272  -5.051  12.886  1.00  0.00           C  
ATOM    307  OE1 GLN    22      91.210  -4.507  13.138  1.00  0.00           O  
ATOM    308  NE2 GLN    22      92.355  -5.789  11.800  1.00  0.00           N  
ATOM    309  H   GLN    22      93.637  -6.557  16.058  1.00  0.00           H  
ATOM    310  HA  GLN    22      95.253  -4.268  15.778  1.00  0.00           H  
ATOM    311  HB2 GLN    22      93.067  -3.193  14.989  1.00  0.00           H  
ATOM    312  HB3 GLN    22      92.253  -4.670  15.505  1.00  0.00           H  
ATOM    313  HG2 GLN    22      93.967  -5.877  13.895  1.00  0.00           H  
ATOM    314  HG3 GLN    22      94.239  -4.271  13.242  1.00  0.00           H  
ATOM    315 HE21 GLN    22      93.207  -6.264  11.571  1.00  0.00           H  
ATOM    316 HE22 GLN    22      91.513  -5.854  11.253  1.00  0.00           H  
ATOM    317  N   GLN    23      93.034  -3.909  18.222  1.00  0.00           N  
ATOM    318  CA  GLN    23      92.647  -3.142  19.410  1.00  0.00           C  
ATOM    319  C   GLN    23      93.493  -3.490  20.651  1.00  0.00           C  
ATOM    320  O   GLN    23      93.320  -2.870  21.705  1.00  0.00           O  
ATOM    321  CB  GLN    23      91.145  -3.350  19.678  1.00  0.00           C  
ATOM    322  CG  GLN    23      90.228  -2.921  18.518  1.00  0.00           C  
ATOM    323  CD  GLN    23      90.267  -1.431  18.200  1.00  0.00           C  
ATOM    324  OE1 GLN    23      90.526  -0.576  19.030  1.00  0.00           O  
ATOM    325  NE2 GLN    23      89.982  -1.054  16.974  1.00  0.00           N  
ATOM    326  H   GLN    23      92.483  -4.733  17.994  1.00  0.00           H  
ATOM    327  HA  GLN    23      92.812  -2.083  19.209  1.00  0.00           H  
ATOM    328  HB2 GLN    23      90.855  -2.799  20.574  1.00  0.00           H  
ATOM    329  HB3 GLN    23      90.975  -4.410  19.862  1.00  0.00           H  
ATOM    330  HG2 GLN    23      89.204  -3.195  18.762  1.00  0.00           H  
ATOM    331  HG3 GLN    23      90.501  -3.471  17.620  1.00  0.00           H  
ATOM    332 HE21 GLN    23      89.776  -1.737  16.264  1.00  0.00           H  
ATOM    333 HE22 GLN    23      90.089  -0.076  16.777  1.00  0.00           H  
ATOM    334  N   LYS    24      94.428  -4.449  20.548  1.00  0.00           N  
ATOM    335  CA  LYS    24      95.331  -4.913  21.619  1.00  0.00           C  
ATOM    336  C   LYS    24      94.568  -5.287  22.905  1.00  0.00           C  
ATOM    337  O   LYS    24      94.805  -4.688  23.958  1.00  0.00           O  
ATOM    338  CB  LYS    24      96.482  -3.897  21.847  1.00  0.00           C  
ATOM    339  CG  LYS    24      97.189  -3.369  20.584  1.00  0.00           C  
ATOM    340  CD  LYS    24      98.031  -4.421  19.851  1.00  0.00           C  
ATOM    341  CE  LYS    24      98.157  -4.031  18.373  1.00  0.00           C  
ATOM    342  NZ  LYS    24      98.762  -5.131  17.595  1.00  0.00           N1+
ATOM    343  H   LYS    24      94.519  -4.911  19.646  1.00  0.00           H  
ATOM    344  HA  LYS    24      95.776  -5.846  21.268  1.00  0.00           H  
ATOM    345  HB2 LYS    24      97.227  -4.347  22.506  1.00  0.00           H  
ATOM    346  HB3 LYS    24      96.076  -3.026  22.359  1.00  0.00           H  
ATOM    347  HG2 LYS    24      97.848  -2.549  20.872  1.00  0.00           H  
ATOM    348  HG3 LYS    24      96.443  -2.954  19.907  1.00  0.00           H  
ATOM    349  HD2 LYS    24      97.549  -5.397  19.921  1.00  0.00           H  
ATOM    350  HD3 LYS    24      99.017  -4.495  20.311  1.00  0.00           H  
ATOM    351  HE2 LYS    24      98.738  -3.112  18.274  1.00  0.00           H  
ATOM    352  HE3 LYS    24      97.147  -3.848  17.991  1.00  0.00           H  
ATOM    353  HZ1 LYS    24      99.691  -5.382  17.883  1.00  0.00           H  
ATOM    354  HZ2 LYS    24      98.224  -5.997  17.722  1.00  0.00           H  
ATOM    355  HZ3 LYS    24      98.710  -5.014  16.592  1.00  0.00           H  
ATOM    356  N   ILE    25      93.556  -6.153  22.793  1.00  0.00           N  
ATOM    357  CA  ILE    25      92.643  -6.552  23.887  1.00  0.00           C  
ATOM    358  C   ILE    25      93.154  -7.845  24.559  1.00  0.00           C  
ATOM    359  O   ILE    25      93.392  -8.815  23.843  1.00  0.00           O  
ATOM    360  CB  ILE    25      91.200  -6.735  23.349  1.00  0.00           C  
ATOM    361  CG1 ILE    25      90.643  -5.428  22.740  1.00  0.00           C  
ATOM    362  CG2 ILE    25      90.255  -7.245  24.454  1.00  0.00           C  
ATOM    363  CD1 ILE    25      89.346  -5.624  21.943  1.00  0.00           C  
ATOM    364  H   ILE    25      93.433  -6.599  21.887  1.00  0.00           H  
ATOM    365  HA  ILE    25      92.613  -5.754  24.626  1.00  0.00           H  
ATOM    366  HB  ILE    25      91.228  -7.484  22.558  1.00  0.00           H  
ATOM    367 HG12 ILE    25      91.379  -5.010  22.058  1.00  0.00           H  
ATOM    368 HG13 ILE    25      90.465  -4.698  23.528  1.00  0.00           H  
ATOM    369 HG21 ILE    25      90.567  -8.232  24.791  1.00  0.00           H  
ATOM    370 HG22 ILE    25      90.242  -6.563  25.303  1.00  0.00           H  
ATOM    371 HG23 ILE    25      89.243  -7.358  24.072  1.00  0.00           H  
ATOM    372 HD11 ILE    25      89.465  -6.428  21.217  1.00  0.00           H  
ATOM    373 HD12 ILE    25      88.516  -5.856  22.609  1.00  0.00           H  
ATOM    374 HD13 ILE    25      89.113  -4.704  21.409  1.00  0.00           H  
ATOM    375  N   PRO    26      93.284  -7.920  25.902  1.00  0.00           N  
ATOM    376  CA  PRO    26      93.796  -9.124  26.561  1.00  0.00           C  
ATOM    377  C   PRO    26      92.758 -10.248  26.731  1.00  0.00           C  
ATOM    378  O   PRO    26      93.160 -11.411  26.767  1.00  0.00           O  
ATOM    379  CB  PRO    26      94.379  -8.649  27.892  1.00  0.00           C  
ATOM    380  CG  PRO    26      93.596  -7.379  28.219  1.00  0.00           C  
ATOM    381  CD  PRO    26      93.155  -6.830  26.860  1.00  0.00           C  
ATOM    382  HA  PRO    26      94.613  -9.537  25.968  1.00  0.00           H  
ATOM    383  HB2 PRO    26      95.430  -8.395  27.752  1.00  0.00           H  
ATOM    384  HB3 PRO    26      94.274  -9.400  28.676  1.00  0.00           H  
ATOM    385  HG2 PRO    26      94.219  -6.661  28.754  1.00  0.00           H  
ATOM    386  HG3 PRO    26      92.729  -7.637  28.821  1.00  0.00           H  
ATOM    387  HD2 PRO    26      92.123  -6.484  26.916  1.00  0.00           H  
ATOM    388  HD3 PRO    26      93.814  -6.010  26.570  1.00  0.00           H  
ATOM    389  N   GLY    27      91.451  -9.948  26.759  1.00  0.00           N  
ATOM    390  CA  GLY    27      90.377 -10.947  26.791  1.00  0.00           C  
ATOM    391  C   GLY    27      89.038 -10.448  26.235  1.00  0.00           C  
ATOM    392  O   GLY    27      88.553  -9.370  26.586  1.00  0.00           O  
ATOM    393  H   GLY    27      91.176  -8.977  26.857  1.00  0.00           H  
ATOM    394  HA2 GLY    27      90.206 -11.266  27.816  1.00  0.00           H  
ATOM    395  HA3 GLY    27      90.695 -11.816  26.220  1.00  0.00           H  
ATOM    396  N   MET    28      88.400 -11.254  25.385  1.00  0.00           N  
ATOM    397  CA  MET    28      87.127 -10.912  24.745  1.00  0.00           C  
ATOM    398  C   MET    28      86.215 -12.136  24.594  1.00  0.00           C  
ATOM    399  O   MET    28      86.685 -13.257  24.399  1.00  0.00           O  
ATOM    400  CB  MET    28      87.432 -10.228  23.402  1.00  0.00           C  
ATOM    401  CG  MET    28      86.199  -9.684  22.674  1.00  0.00           C  
ATOM    402  SD  MET    28      86.577  -8.514  21.341  1.00  0.00           S  
ATOM    403  CE  MET    28      84.915  -8.292  20.668  1.00  0.00           C  
ATOM    404  H   MET    28      88.810 -12.162  25.181  1.00  0.00           H  
ATOM    405  HA  MET    28      86.599 -10.197  25.375  1.00  0.00           H  
ATOM    406  HB2 MET    28      87.945 -10.938  22.755  1.00  0.00           H  
ATOM    407  HB3 MET    28      88.106  -9.392  23.589  1.00  0.00           H  
ATOM    408  HG2 MET    28      85.573  -9.158  23.388  1.00  0.00           H  
ATOM    409  HG3 MET    28      85.632 -10.519  22.262  1.00  0.00           H  
ATOM    410  HE1 MET    28      84.528  -9.253  20.333  1.00  0.00           H  
ATOM    411  HE2 MET    28      84.260  -7.886  21.439  1.00  0.00           H  
ATOM    412  HE3 MET    28      84.961  -7.612  19.818  1.00  0.00           H  
ATOM    413  N   ALA    29      84.905 -11.909  24.654  1.00  0.00           N  
ATOM    414  CA  ALA    29      83.853 -12.861  24.328  1.00  0.00           C  
ATOM    415  C   ALA    29      82.911 -12.279  23.265  1.00  0.00           C  
ATOM    416  O   ALA    29      82.637 -11.077  23.236  1.00  0.00           O  
ATOM    417  CB  ALA    29      83.079 -13.237  25.596  1.00  0.00           C  
ATOM    418  H   ALA    29      84.604 -10.957  24.842  1.00  0.00           H  
ATOM    419  HA  ALA    29      84.300 -13.767  23.919  1.00  0.00           H  
ATOM    420  HB1 ALA    29      83.746 -13.660  26.340  1.00  0.00           H  
ATOM    421  HB2 ALA    29      82.595 -12.354  26.015  1.00  0.00           H  
ATOM    422  HB3 ALA    29      82.324 -13.980  25.348  1.00  0.00           H  
ATOM    423  N   VAL    30      82.367 -13.154  22.427  1.00  0.00           N  
ATOM    424  CA  VAL    30      81.317 -12.864  21.448  1.00  0.00           C  
ATOM    425  C   VAL    30      80.290 -13.991  21.476  1.00  0.00           C  
ATOM    426  O   VAL    30      80.630 -15.150  21.712  1.00  0.00           O  
ATOM    427  CB  VAL    30      81.913 -12.652  20.035  1.00  0.00           C  
ATOM    428  CG1 VAL    30      80.887 -12.573  18.894  1.00  0.00           C  
ATOM    429  CG2 VAL    30      82.711 -11.345  20.010  1.00  0.00           C  
ATOM    430  H   VAL    30      82.651 -14.128  22.506  1.00  0.00           H  
ATOM    431  HA  VAL    30      80.811 -11.952  21.750  1.00  0.00           H  
ATOM    432  HB  VAL    30      82.585 -13.477  19.807  1.00  0.00           H  
ATOM    433 HG11 VAL    30      80.369 -13.525  18.782  1.00  0.00           H  
ATOM    434 HG12 VAL    30      80.163 -11.784  19.086  1.00  0.00           H  
ATOM    435 HG13 VAL    30      81.393 -12.358  17.954  1.00  0.00           H  
ATOM    436 HG21 VAL    30      82.089 -10.532  20.372  1.00  0.00           H  
ATOM    437 HG22 VAL    30      83.589 -11.425  20.648  1.00  0.00           H  
ATOM    438 HG23 VAL    30      83.036 -11.118  18.999  1.00  0.00           H  
ATOM    439  N   ALA    31      79.034 -13.666  21.193  1.00  0.00           N  
ATOM    440  CA  ALA    31      78.024 -14.648  20.823  1.00  0.00           C  
ATOM    441  C   ALA    31      77.284 -14.166  19.583  1.00  0.00           C  
ATOM    442  O   ALA    31      76.893 -13.003  19.526  1.00  0.00           O  
ATOM    443  CB  ALA    31      77.056 -14.900  21.983  1.00  0.00           C  
ATOM    444  H   ALA    31      78.824 -12.688  21.017  1.00  0.00           H  
ATOM    445  HA  ALA    31      78.513 -15.589  20.579  1.00  0.00           H  
ATOM    446  HB1 ALA    31      77.597 -15.337  22.815  1.00  0.00           H  
ATOM    447  HB2 ALA    31      76.590 -13.966  22.298  1.00  0.00           H  
ATOM    448  HB3 ALA    31      76.281 -15.600  21.669  1.00  0.00           H  
ATOM    449  N   VAL    32      77.014 -15.072  18.645  1.00  0.00           N  
ATOM    450  CA  VAL    32      76.018 -14.866  17.587  1.00  0.00           C  
ATOM    451  C   VAL    32      74.795 -15.713  17.913  1.00  0.00           C  
ATOM    452  O   VAL    32      74.911 -16.895  18.228  1.00  0.00           O  
ATOM    453  CB  VAL    32      76.593 -15.159  16.192  1.00  0.00           C  
ATOM    454  CG1 VAL    32      75.529 -15.111  15.089  1.00  0.00           C  
ATOM    455  CG2 VAL    32      77.661 -14.116  15.837  1.00  0.00           C  
ATOM    456  H   VAL    32      77.370 -16.014  18.780  1.00  0.00           H  
ATOM    457  HA  VAL    32      75.702 -13.824  17.585  1.00  0.00           H  
ATOM    458  HB  VAL    32      77.047 -16.150  16.195  1.00  0.00           H  
ATOM    459 HG11 VAL    32      74.767 -15.867  15.266  1.00  0.00           H  
ATOM    460 HG12 VAL    32      75.061 -14.127  15.055  1.00  0.00           H  
ATOM    461 HG13 VAL    32      75.996 -15.319  14.129  1.00  0.00           H  
ATOM    462 HG21 VAL    32      77.226 -13.116  15.855  1.00  0.00           H  
ATOM    463 HG22 VAL    32      78.483 -14.160  16.552  1.00  0.00           H  
ATOM    464 HG23 VAL    32      78.052 -14.310  14.840  1.00  0.00           H  
ATOM    465  N   ILE    33      73.623 -15.091  17.868  1.00  0.00           N  
ATOM    466  CA  ILE    33      72.325 -15.694  18.153  1.00  0.00           C  
ATOM    467  C   ILE    33      71.617 -15.798  16.803  1.00  0.00           C  
ATOM    468  O   ILE    33      71.117 -14.800  16.298  1.00  0.00           O  
ATOM    469  CB  ILE    33      71.542 -14.851  19.194  1.00  0.00           C  
ATOM    470  CG1 ILE    33      72.242 -14.701  20.570  1.00  0.00           C  
ATOM    471  CG2 ILE    33      70.170 -15.503  19.445  1.00  0.00           C  
ATOM    472  CD1 ILE    33      73.435 -13.733  20.607  1.00  0.00           C  
ATOM    473  H   ILE    33      73.623 -14.126  17.552  1.00  0.00           H  
ATOM    474  HA  ILE    33      72.458 -16.698  18.554  1.00  0.00           H  
ATOM    475  HB  ILE    33      71.369 -13.853  18.788  1.00  0.00           H  
ATOM    476 HG12 ILE    33      72.566 -15.681  20.924  1.00  0.00           H  
ATOM    477 HG13 ILE    33      71.513 -14.319  21.286  1.00  0.00           H  
ATOM    478 HG21 ILE    33      69.590 -15.525  18.522  1.00  0.00           H  
ATOM    479 HG22 ILE    33      70.302 -16.517  19.823  1.00  0.00           H  
ATOM    480 HG23 ILE    33      69.608 -14.919  20.174  1.00  0.00           H  
ATOM    481 HD11 ILE    33      74.323 -14.198  20.187  1.00  0.00           H  
ATOM    482 HD12 ILE    33      73.201 -12.821  20.057  1.00  0.00           H  
ATOM    483 HD13 ILE    33      73.661 -13.472  21.638  1.00  0.00           H  
ATOM    484  N   TYR    34      71.693 -16.958  16.154  1.00  0.00           N  
ATOM    485  CA  TYR    34      71.263 -17.165  14.769  1.00  0.00           C  
ATOM    486  C   TYR    34      69.963 -17.969  14.728  1.00  0.00           C  
ATOM    487  O   TYR    34      69.948 -19.129  15.135  1.00  0.00           O  
ATOM    488  CB  TYR    34      72.399 -17.866  14.010  1.00  0.00           C  
ATOM    489  CG  TYR    34      72.113 -18.103  12.540  1.00  0.00           C  
ATOM    490  CD1 TYR    34      72.552 -17.168  11.584  1.00  0.00           C  
ATOM    491  CD2 TYR    34      71.397 -19.244  12.130  1.00  0.00           C  
ATOM    492  CE1 TYR    34      72.217 -17.333  10.228  1.00  0.00           C  
ATOM    493  CE2 TYR    34      71.073 -19.419  10.770  1.00  0.00           C  
ATOM    494  CZ  TYR    34      71.458 -18.449   9.821  1.00  0.00           C  
ATOM    495  OH  TYR    34      71.077 -18.580   8.525  1.00  0.00           O  
ATOM    496  H   TYR    34      72.104 -17.751  16.639  1.00  0.00           H  
ATOM    497  HA  TYR    34      71.085 -16.203  14.289  1.00  0.00           H  
ATOM    498  HB2 TYR    34      72.611 -18.823  14.487  1.00  0.00           H  
ATOM    499  HB3 TYR    34      73.297 -17.255  14.094  1.00  0.00           H  
ATOM    500  HD1 TYR    34      73.131 -16.309  11.892  1.00  0.00           H  
ATOM    501  HD2 TYR    34      71.078 -19.975  12.860  1.00  0.00           H  
ATOM    502  HE1 TYR    34      72.523 -16.600   9.499  1.00  0.00           H  
ATOM    503  HE2 TYR    34      70.517 -20.283  10.440  1.00  0.00           H  
ATOM    504  HH  TYR    34      71.377 -17.837   7.993  1.00  0.00           H  
ATOM    505  N   GLN    35      68.859 -17.375  14.261  1.00  0.00           N  
ATOM    506  CA  GLN    35      67.510 -17.961  14.367  1.00  0.00           C  
ATOM    507  C   GLN    35      67.196 -18.399  15.819  1.00  0.00           C  
ATOM    508  O   GLN    35      66.796 -19.539  16.065  1.00  0.00           O  
ATOM    509  CB  GLN    35      67.330 -19.104  13.349  1.00  0.00           C  
ATOM    510  CG  GLN    35      67.597 -18.734  11.879  1.00  0.00           C  
ATOM    511  CD  GLN    35      67.617 -19.967  10.974  1.00  0.00           C  
ATOM    512  NE2 GLN    35      67.805 -19.799   9.684  1.00  0.00           N  
ATOM    513  OE1 GLN    35      67.517 -21.109  11.415  1.00  0.00           O  
ATOM    514  H   GLN    35      68.908 -16.392  14.024  1.00  0.00           H  
ATOM    515  HA  GLN    35      66.793 -17.178  14.116  1.00  0.00           H  
ATOM    516  HB2 GLN    35      66.309 -19.481  13.425  1.00  0.00           H  
ATOM    517  HB3 GLN    35      68.006 -19.912  13.628  1.00  0.00           H  
ATOM    518  HG2 GLN    35      68.561 -18.235  11.787  1.00  0.00           H  
ATOM    519  HG3 GLN    35      66.823 -18.046  11.536  1.00  0.00           H  
ATOM    520 HE21 GLN    35      67.980 -18.882   9.307  1.00  0.00           H  
ATOM    521 HE22 GLN    35      67.851 -20.622   9.109  1.00  0.00           H  
ATOM    522  N   GLY    36      67.586 -17.569  16.794  1.00  0.00           N  
ATOM    523  CA  GLY    36      67.537 -17.849  18.235  1.00  0.00           C  
ATOM    524  C   GLY    36      68.633 -18.782  18.784  1.00  0.00           C  
ATOM    525  O   GLY    36      68.810 -18.852  20.001  1.00  0.00           O  
ATOM    526  H   GLY    36      67.891 -16.644  16.501  1.00  0.00           H  
ATOM    527  HA2 GLY    36      66.573 -18.305  18.461  1.00  0.00           H  
ATOM    528  HA3 GLY    36      67.594 -16.905  18.775  1.00  0.00           H  
ATOM    529  N   LYS    37      69.403 -19.474  17.936  1.00  0.00           N  
ATOM    530  CA  LYS    37      70.367 -20.518  18.334  1.00  0.00           C  
ATOM    531  C   LYS    37      71.730 -19.879  18.672  1.00  0.00           C  
ATOM    532  O   LYS    37      72.286 -19.203  17.804  1.00  0.00           O  
ATOM    533  CB  LYS    37      70.483 -21.574  17.215  1.00  0.00           C  
ATOM    534  CG  LYS    37      69.123 -22.213  16.843  1.00  0.00           C  
ATOM    535  CD  LYS    37      68.954 -22.446  15.332  1.00  0.00           C  
ATOM    536  CE  LYS    37      67.463 -22.617  15.010  1.00  0.00           C  
ATOM    537  NZ  LYS    37      67.217 -22.802  13.558  1.00  0.00           N1+
ATOM    538  H   LYS    37      69.257 -19.332  16.941  1.00  0.00           H  
ATOM    539  HA  LYS    37      69.977 -21.026  19.214  1.00  0.00           H  
ATOM    540  HB2 LYS    37      71.166 -22.363  17.536  1.00  0.00           H  
ATOM    541  HB3 LYS    37      70.927 -21.103  16.339  1.00  0.00           H  
ATOM    542  HG2 LYS    37      68.303 -21.579  17.177  1.00  0.00           H  
ATOM    543  HG3 LYS    37      69.020 -23.163  17.368  1.00  0.00           H  
ATOM    544  HD2 LYS    37      69.518 -23.330  15.034  1.00  0.00           H  
ATOM    545  HD3 LYS    37      69.328 -21.582  14.783  1.00  0.00           H  
ATOM    546  HE2 LYS    37      66.936 -21.722  15.358  1.00  0.00           H  
ATOM    547  HE3 LYS    37      67.078 -23.472  15.573  1.00  0.00           H  
ATOM    548  HZ1 LYS    37      67.538 -22.002  13.010  1.00  0.00           H  
ATOM    549  HZ2 LYS    37      67.690 -23.618  13.202  1.00  0.00           H  
ATOM    550  HZ3 LYS    37      66.229 -22.884  13.367  1.00  0.00           H  
ATOM    551  N   PRO    38      72.242 -20.001  19.913  1.00  0.00           N  
ATOM    552  CA  PRO    38      73.425 -19.268  20.357  1.00  0.00           C  
ATOM    553  C   PRO    38      74.729 -20.000  20.011  1.00  0.00           C  
ATOM    554  O   PRO    38      74.865 -21.203  20.235  1.00  0.00           O  
ATOM    555  CB  PRO    38      73.241 -19.099  21.866  1.00  0.00           C  
ATOM    556  CG  PRO    38      72.517 -20.384  22.265  1.00  0.00           C  
ATOM    557  CD  PRO    38      71.647 -20.701  21.045  1.00  0.00           C  
ATOM    558  HA  PRO    38      73.448 -18.280  19.898  1.00  0.00           H  
ATOM    559  HB2 PRO    38      72.593 -18.242  22.059  1.00  0.00           H  
ATOM    560  HB3 PRO    38      74.192 -18.985  22.390  1.00  0.00           H  
ATOM    561  HG2 PRO    38      71.916 -20.244  23.164  1.00  0.00           H  
ATOM    562  HG3 PRO    38      73.243 -21.185  22.416  1.00  0.00           H  
ATOM    563  HD2 PRO    38      71.625 -21.777  20.868  1.00  0.00           H  
ATOM    564  HD3 PRO    38      70.638 -20.329  21.216  1.00  0.00           H  
ATOM    565  N   TYR    39      75.725 -19.242  19.552  1.00  0.00           N  
ATOM    566  CA  TYR    39      77.067 -19.722  19.230  1.00  0.00           C  
ATOM    567  C   TYR    39      78.125 -18.792  19.830  1.00  0.00           C  
ATOM    568  O   TYR    39      78.273 -17.647  19.398  1.00  0.00           O  
ATOM    569  CB  TYR    39      77.219 -19.833  17.708  1.00  0.00           C  
ATOM    570  CG  TYR    39      76.251 -20.813  17.074  1.00  0.00           C  
ATOM    571  CD1 TYR    39      75.098 -20.336  16.422  1.00  0.00           C  
ATOM    572  CD2 TYR    39      76.460 -22.199  17.212  1.00  0.00           C  
ATOM    573  CE1 TYR    39      74.160 -21.241  15.891  1.00  0.00           C  
ATOM    574  CE2 TYR    39      75.526 -23.108  16.680  1.00  0.00           C  
ATOM    575  CZ  TYR    39      74.374 -22.629  16.022  1.00  0.00           C  
ATOM    576  OH  TYR    39      73.479 -23.508  15.505  1.00  0.00           O  
ATOM    577  H   TYR    39      75.510 -18.279  19.315  1.00  0.00           H  
ATOM    578  HA  TYR    39      77.207 -20.716  19.656  1.00  0.00           H  
ATOM    579  HB2 TYR    39      78.237 -20.150  17.486  1.00  0.00           H  
ATOM    580  HB3 TYR    39      77.077 -18.847  17.260  1.00  0.00           H  
ATOM    581  HD1 TYR    39      74.904 -19.271  16.377  1.00  0.00           H  
ATOM    582  HD2 TYR    39      77.301 -22.559  17.787  1.00  0.00           H  
ATOM    583  HE1 TYR    39      73.265 -20.868  15.421  1.00  0.00           H  
ATOM    584  HE2 TYR    39      75.646 -24.173  16.817  1.00  0.00           H  
ATOM    585  HH  TYR    39      72.732 -23.059  15.109  1.00  0.00           H  
ATOM    586  N   TYR    40      78.851 -19.295  20.829  1.00  0.00           N  
ATOM    587  CA  TYR    40      79.854 -18.551  21.593  1.00  0.00           C  
ATOM    588  C   TYR    40      81.249 -18.624  20.958  1.00  0.00           C  
ATOM    589  O   TYR    40      81.663 -19.674  20.468  1.00  0.00           O  
ATOM    590  CB  TYR    40      79.896 -19.076  23.036  1.00  0.00           C  
ATOM    591  CG  TYR    40      78.542 -19.129  23.716  1.00  0.00           C  
ATOM    592  CD1 TYR    40      77.939 -17.940  24.164  1.00  0.00           C  
ATOM    593  CD2 TYR    40      77.876 -20.359  23.880  1.00  0.00           C  
ATOM    594  CE1 TYR    40      76.665 -17.978  24.759  1.00  0.00           C  
ATOM    595  CE2 TYR    40      76.609 -20.403  24.493  1.00  0.00           C  
ATOM    596  CZ  TYR    40      75.999 -19.209  24.930  1.00  0.00           C  
ATOM    597  OH  TYR    40      74.779 -19.244  25.525  1.00  0.00           O  
ATOM    598  H   TYR    40      78.659 -20.237  21.130  1.00  0.00           H  
ATOM    599  HA  TYR    40      79.553 -17.503  21.628  1.00  0.00           H  
ATOM    600  HB2 TYR    40      80.556 -18.436  23.624  1.00  0.00           H  
ATOM    601  HB3 TYR    40      80.331 -20.078  23.035  1.00  0.00           H  
ATOM    602  HD1 TYR    40      78.456 -16.999  24.048  1.00  0.00           H  
ATOM    603  HD2 TYR    40      78.347 -21.281  23.563  1.00  0.00           H  
ATOM    604  HE1 TYR    40      76.192 -17.071  25.097  1.00  0.00           H  
ATOM    605  HE2 TYR    40      76.115 -21.352  24.633  1.00  0.00           H  
ATOM    606  HH  TYR    40      74.472 -20.143  25.644  1.00  0.00           H  
ATOM    607  N   PHE    41      82.003 -17.532  21.069  1.00  0.00           N  
ATOM    608  CA  PHE    41      83.406 -17.409  20.672  1.00  0.00           C  
ATOM    609  C   PHE    41      84.153 -16.629  21.762  1.00  0.00           C  
ATOM    610  O   PHE    41      83.613 -15.676  22.325  1.00  0.00           O  
ATOM    611  CB  PHE    41      83.513 -16.703  19.312  1.00  0.00           C  
ATOM    612  CG  PHE    41      82.852 -17.426  18.152  1.00  0.00           C  
ATOM    613  CD1 PHE    41      81.458 -17.343  17.966  1.00  0.00           C  
ATOM    614  CD2 PHE    41      83.631 -18.166  17.242  1.00  0.00           C  
ATOM    615  CE1 PHE    41      80.845 -18.011  16.895  1.00  0.00           C  
ATOM    616  CE2 PHE    41      83.019 -18.825  16.160  1.00  0.00           C  
ATOM    617  CZ  PHE    41      81.625 -18.751  15.991  1.00  0.00           C  
ATOM    618  H   PHE    41      81.580 -16.705  21.479  1.00  0.00           H  
ATOM    619  HA  PHE    41      83.850 -18.401  20.582  1.00  0.00           H  
ATOM    620  HB2 PHE    41      84.570 -16.577  19.081  1.00  0.00           H  
ATOM    621  HB3 PHE    41      83.072 -15.710  19.396  1.00  0.00           H  
ATOM    622  HD1 PHE    41      80.852 -16.768  18.653  1.00  0.00           H  
ATOM    623  HD2 PHE    41      84.703 -18.226  17.369  1.00  0.00           H  
ATOM    624  HE1 PHE    41      79.773 -17.946  16.773  1.00  0.00           H  
ATOM    625  HE2 PHE    41      83.625 -19.384  15.461  1.00  0.00           H  
ATOM    626  HZ  PHE    41      81.154 -19.251  15.160  1.00  0.00           H  
ATOM    627  N   THR    42      85.353 -17.069  22.140  1.00  0.00           N  
ATOM    628  CA  THR    42      86.088 -16.517  23.292  1.00  0.00           C  
ATOM    629  C   THR    42      87.593 -16.535  23.045  1.00  0.00           C  
ATOM    630  O   THR    42      88.104 -17.428  22.371  1.00  0.00           O  
ATOM    631  CB  THR    42      85.762 -17.263  24.600  1.00  0.00           C  
ATOM    632  CG2 THR    42      84.330 -17.023  25.079  1.00  0.00           C  
ATOM    633  OG1 THR    42      85.884 -18.654  24.442  1.00  0.00           O  
ATOM    634  H   THR    42      85.817 -17.791  21.605  1.00  0.00           H  
ATOM    635  HA  THR    42      85.806 -15.474  23.427  1.00  0.00           H  
ATOM    636  HB  THR    42      86.447 -16.927  25.378  1.00  0.00           H  
ATOM    637 HG21 THR    42      84.135 -15.954  25.139  1.00  0.00           H  
ATOM    638 HG22 THR    42      83.613 -17.480  24.398  1.00  0.00           H  
ATOM    639 HG23 THR    42      84.207 -17.462  26.066  1.00  0.00           H  
ATOM    640  HG1 THR    42      85.377 -18.906  23.670  1.00  0.00           H  
ATOM    641  N   TRP    43      88.297 -15.526  23.561  1.00  0.00           N  
ATOM    642  CA  TRP    43      89.727 -15.313  23.342  1.00  0.00           C  
ATOM    643  C   TRP    43      90.396 -14.751  24.604  1.00  0.00           C  
ATOM    644  O   TRP    43      89.847 -13.855  25.246  1.00  0.00           O  
ATOM    645  CB  TRP    43      89.938 -14.302  22.203  1.00  0.00           C  
ATOM    646  CG  TRP    43      89.345 -14.587  20.848  1.00  0.00           C  
ATOM    647  CD1 TRP    43      90.022 -15.003  19.751  1.00  0.00           C  
ATOM    648  CD2 TRP    43      87.974 -14.360  20.390  1.00  0.00           C  
ATOM    649  CE2 TRP    43      87.898 -14.649  18.996  1.00  0.00           C  
ATOM    650  CE3 TRP    43      86.792 -13.895  21.002  1.00  0.00           C  
ATOM    651  NE1 TRP    43      89.172 -15.042  18.662  1.00  0.00           N  
ATOM    652  CZ2 TRP    43      86.721 -14.485  18.251  1.00  0.00           C  
ATOM    653  CZ3 TRP    43      85.599 -13.747  20.277  1.00  0.00           C  
ATOM    654  CH2 TRP    43      85.562 -14.028  18.901  1.00  0.00           C  
ATOM    655  H   TRP    43      87.802 -14.800  24.072  1.00  0.00           H  
ATOM    656  HA  TRP    43      90.203 -16.257  23.072  1.00  0.00           H  
ATOM    657  HB2 TRP    43      91.011 -14.143  22.082  1.00  0.00           H  
ATOM    658  HB3 TRP    43      89.518 -13.355  22.543  1.00  0.00           H  
ATOM    659  HD1 TRP    43      91.082 -15.223  19.724  1.00  0.00           H  
ATOM    660  HE1 TRP    43      89.473 -15.237  17.708  1.00  0.00           H  
ATOM    661  HE3 TRP    43      86.817 -13.644  22.045  1.00  0.00           H  
ATOM    662  HZ2 TRP    43      86.715 -14.699  17.192  1.00  0.00           H  
ATOM    663  HZ3 TRP    43      84.710 -13.409  20.785  1.00  0.00           H  
ATOM    664  HH2 TRP    43      84.647 -13.886  18.346  1.00  0.00           H  
ATOM    665  N   GLY    44      91.650 -15.148  24.845  1.00  0.00           N  
ATOM    666  CA  GLY    44      92.563 -14.483  25.782  1.00  0.00           C  
ATOM    667  C   GLY    44      92.287 -14.708  27.277  1.00  0.00           C  
ATOM    668  O   GLY    44      91.484 -15.560  27.665  1.00  0.00           O  
ATOM    669  H   GLY    44      92.024 -15.892  24.279  1.00  0.00           H  
ATOM    670  HA2 GLY    44      92.520 -13.413  25.587  1.00  0.00           H  
ATOM    671  HA3 GLY    44      93.583 -14.809  25.579  1.00  0.00           H  
ATOM    672  N   TYR    45      92.991 -13.949  28.123  1.00  0.00           N  
ATOM    673  CA  TYR    45      92.782 -13.926  29.574  1.00  0.00           C  
ATOM    674  C   TYR    45      91.615 -12.996  29.915  1.00  0.00           C  
ATOM    675  O   TYR    45      91.686 -11.792  29.673  1.00  0.00           O  
ATOM    676  CB  TYR    45      94.044 -13.447  30.328  1.00  0.00           C  
ATOM    677  CG  TYR    45      95.108 -14.465  30.726  1.00  0.00           C  
ATOM    678  CD1 TYR    45      96.457 -14.056  30.785  1.00  0.00           C  
ATOM    679  CD2 TYR    45      94.761 -15.754  31.182  1.00  0.00           C  
ATOM    680  CE1 TYR    45      97.444 -14.921  31.299  1.00  0.00           C  
ATOM    681  CE2 TYR    45      95.745 -16.628  31.683  1.00  0.00           C  
ATOM    682  CZ  TYR    45      97.089 -16.208  31.754  1.00  0.00           C  
ATOM    683  OH  TYR    45      98.033 -17.032  32.281  1.00  0.00           O  
ATOM    684  H   TYR    45      93.521 -13.182  27.723  1.00  0.00           H  
ATOM    685  HA  TYR    45      92.520 -14.924  29.913  1.00  0.00           H  
ATOM    686  HB2 TYR    45      93.717 -12.996  31.266  1.00  0.00           H  
ATOM    687  HB3 TYR    45      94.508 -12.647  29.749  1.00  0.00           H  
ATOM    688  HD1 TYR    45      96.733 -13.064  30.456  1.00  0.00           H  
ATOM    689  HD2 TYR    45      93.735 -16.078  31.179  1.00  0.00           H  
ATOM    690  HE1 TYR    45      98.475 -14.607  31.353  1.00  0.00           H  
ATOM    691  HE2 TYR    45      95.463 -17.610  32.036  1.00  0.00           H  
ATOM    692  HH  TYR    45      97.656 -17.887  32.500  1.00  0.00           H  
ATOM    693  N   ALA    46      90.610 -13.527  30.612  1.00  0.00           N  
ATOM    694  CA  ALA    46      89.619 -12.737  31.334  1.00  0.00           C  
ATOM    695  C   ALA    46      90.282 -11.917  32.448  1.00  0.00           C  
ATOM    696  O   ALA    46      90.001 -10.730  32.614  1.00  0.00           O  
ATOM    697  CB  ALA    46      88.605 -13.710  31.948  1.00  0.00           C  
ATOM    698  H   ALA    46      90.677 -14.507  30.854  1.00  0.00           H  
ATOM    699  HA  ALA    46      89.113 -12.055  30.649  1.00  0.00           H  
ATOM    700  HB1 ALA    46      88.115 -14.282  31.165  1.00  0.00           H  
ATOM    701  HB2 ALA    46      89.103 -14.407  32.623  1.00  0.00           H  
ATOM    702  HB3 ALA    46      87.865 -13.150  32.517  1.00  0.00           H  
ATOM    703  N   ASP    47      91.191 -12.557  33.181  1.00  0.00           N  
ATOM    704  CA  ASP    47      91.914 -11.987  34.308  1.00  0.00           C  
ATOM    705  C   ASP    47      93.373 -12.458  34.260  1.00  0.00           C  
ATOM    706  O   ASP    47      93.636 -13.658  34.221  1.00  0.00           O  
ATOM    707  CB  ASP    47      91.199 -12.412  35.600  1.00  0.00           C  
ATOM    708  CG  ASP    47      91.770 -11.772  36.864  1.00  0.00           C  
ATOM    709  OD1 ASP    47      92.942 -11.348  36.872  1.00  0.00           O  
ATOM    710  OD2 ASP    47      91.040 -11.757  37.876  1.00  0.00           O1-
ATOM    711  H   ASP    47      91.399 -13.520  32.941  1.00  0.00           H  
ATOM    712  HA  ASP    47      91.890 -10.900  34.243  1.00  0.00           H  
ATOM    713  HB2 ASP    47      91.251 -13.498  35.699  1.00  0.00           H  
ATOM    714  HB3 ASP    47      90.146 -12.133  35.523  1.00  0.00           H  
ATOM    715  N   ILE    48      94.311 -11.512  34.261  1.00  0.00           N  
ATOM    716  CA  ILE    48      95.765 -11.719  34.161  1.00  0.00           C  
ATOM    717  C   ILE    48      96.397 -11.970  35.553  1.00  0.00           C  
ATOM    718  O   ILE    48      97.513 -12.482  35.652  1.00  0.00           O  
ATOM    719  CB  ILE    48      96.399 -10.506  33.419  1.00  0.00           C  
ATOM    720  CG1 ILE    48      95.648 -10.158  32.102  1.00  0.00           C  
ATOM    721  CG2 ILE    48      97.887 -10.758  33.104  1.00  0.00           C  
ATOM    722  CD1 ILE    48      96.127  -8.870  31.418  1.00  0.00           C  
ATOM    723  H   ILE    48      93.981 -10.558  34.341  1.00  0.00           H  
ATOM    724  HA  ILE    48      95.942 -12.613  33.561  1.00  0.00           H  
ATOM    725  HB  ILE    48      96.333  -9.639  34.079  1.00  0.00           H  
ATOM    726 HG12 ILE    48      94.589 -10.009  32.305  1.00  0.00           H  
ATOM    727 HG13 ILE    48      95.736 -10.987  31.400  1.00  0.00           H  
ATOM    728 HG21 ILE    48      98.455 -10.895  34.023  1.00  0.00           H  
ATOM    729 HG22 ILE    48      97.993 -11.645  32.479  1.00  0.00           H  
ATOM    730 HG23 ILE    48      98.326  -9.902  32.593  1.00  0.00           H  
ATOM    731 HD11 ILE    48      96.200  -8.063  32.148  1.00  0.00           H  
ATOM    732 HD12 ILE    48      97.095  -9.024  30.941  1.00  0.00           H  
ATOM    733 HD13 ILE    48      95.408  -8.582  30.653  1.00  0.00           H  
ATOM    734  N   ALA    49      95.667 -11.676  36.637  1.00  0.00           N  
ATOM    735  CA  ALA    49      96.060 -11.903  38.029  1.00  0.00           C  
ATOM    736  C   ALA    49      95.460 -13.204  38.595  1.00  0.00           C  
ATOM    737  O   ALA    49      96.221 -14.056  39.050  1.00  0.00           O  
ATOM    738  CB  ALA    49      95.675 -10.670  38.857  1.00  0.00           C  
ATOM    739  H   ALA    49      94.715 -11.343  36.492  1.00  0.00           H  
ATOM    740  HA  ALA    49      97.145 -12.005  38.079  1.00  0.00           H  
ATOM    741  HB1 ALA    49      96.165  -9.784  38.452  1.00  0.00           H  
ATOM    742  HB2 ALA    49      94.594 -10.523  38.836  1.00  0.00           H  
ATOM    743  HB3 ALA    49      95.994 -10.810  39.890  1.00  0.00           H  
ATOM    744  N   LYS    50      94.147 -13.449  38.422  1.00  0.00           N  
ATOM    745  CA  LYS    50      93.542 -14.785  38.647  1.00  0.00           C  
ATOM    746  C   LYS    50      93.922 -15.804  37.550  1.00  0.00           C  
ATOM    747  O   LYS    50      93.648 -16.990  37.706  1.00  0.00           O  
ATOM    748  CB  LYS    50      92.008 -14.717  38.859  1.00  0.00           C  
ATOM    749  CG  LYS    50      91.558 -13.970  40.134  1.00  0.00           C  
ATOM    750  CD  LYS    50      90.076 -14.205  40.528  1.00  0.00           C  
ATOM    751  CE  LYS    50      89.019 -13.162  40.098  1.00  0.00           C  
ATOM    752  NZ  LYS    50      88.827 -13.094  38.635  1.00  0.00           N1+
ATOM    753  H   LYS    50      93.573 -12.695  38.044  1.00  0.00           H  
ATOM    754  HA  LYS    50      93.975 -15.196  39.561  1.00  0.00           H  
ATOM    755  HB2 LYS    50      91.649 -15.743  38.948  1.00  0.00           H  
ATOM    756  HB3 LYS    50      91.530 -14.285  37.983  1.00  0.00           H  
ATOM    757  HG2 LYS    50      91.758 -12.902  40.046  1.00  0.00           H  
ATOM    758  HG3 LYS    50      92.171 -14.344  40.955  1.00  0.00           H  
ATOM    759  HD2 LYS    50      90.042 -14.231  41.618  1.00  0.00           H  
ATOM    760  HD3 LYS    50      89.760 -15.193  40.189  1.00  0.00           H  
ATOM    761  HE2 LYS    50      89.305 -12.178  40.477  1.00  0.00           H  
ATOM    762  HE3 LYS    50      88.065 -13.432  40.561  1.00  0.00           H  
ATOM    763  HZ1 LYS    50      89.674 -12.730  38.202  1.00  0.00           H  
ATOM    764  HZ2 LYS    50      88.641 -14.014  38.243  1.00  0.00           H  
ATOM    765  HZ3 LYS    50      88.078 -12.459  38.368  1.00  0.00           H  
ATOM    766  N   LYS    51      94.541 -15.349  36.449  1.00  0.00           N  
ATOM    767  CA  LYS    51      95.040 -16.138  35.297  1.00  0.00           C  
ATOM    768  C   LYS    51      93.993 -17.071  34.686  1.00  0.00           C  
ATOM    769  O   LYS    51      94.265 -18.215  34.327  1.00  0.00           O  
ATOM    770  CB  LYS    51      96.408 -16.767  35.615  1.00  0.00           C  
ATOM    771  CG  LYS    51      97.418 -15.621  35.756  1.00  0.00           C  
ATOM    772  CD  LYS    51      98.865 -16.062  35.942  1.00  0.00           C  
ATOM    773  CE  LYS    51      99.685 -14.771  36.050  1.00  0.00           C  
ATOM    774  NZ  LYS    51     101.134 -15.044  36.186  1.00  0.00           N1+
ATOM    775  H   LYS    51      94.667 -14.350  36.400  1.00  0.00           H  
ATOM    776  HA  LYS    51      95.222 -15.433  34.485  1.00  0.00           H  
ATOM    777  HB2 LYS    51      96.716 -17.413  34.792  1.00  0.00           H  
ATOM    778  HB3 LYS    51      96.355 -17.353  36.534  1.00  0.00           H  
ATOM    779  HG2 LYS    51      97.139 -15.006  36.612  1.00  0.00           H  
ATOM    780  HG3 LYS    51      97.369 -15.008  34.854  1.00  0.00           H  
ATOM    781  HD2 LYS    51      99.183 -16.647  35.077  1.00  0.00           H  
ATOM    782  HD3 LYS    51      98.957 -16.654  36.854  1.00  0.00           H  
ATOM    783  HE2 LYS    51      99.317 -14.201  36.911  1.00  0.00           H  
ATOM    784  HE3 LYS    51      99.492 -14.164  35.159  1.00  0.00           H  
ATOM    785  HZ1 LYS    51     101.305 -15.592  37.019  1.00  0.00           H  
ATOM    786  HZ2 LYS    51     101.466 -15.556  35.379  1.00  0.00           H  
ATOM    787  HZ3 LYS    51     101.644 -14.173  36.256  1.00  0.00           H  
ATOM    788  N   GLN    52      92.791 -16.524  34.518  1.00  0.00           N  
ATOM    789  CA  GLN    52      91.619 -17.218  33.988  1.00  0.00           C  
ATOM    790  C   GLN    52      91.430 -16.894  32.499  1.00  0.00           C  
ATOM    791  O   GLN    52      91.442 -15.710  32.147  1.00  0.00           O  
ATOM    792  CB  GLN    52      90.363 -16.812  34.775  1.00  0.00           C  
ATOM    793  CG  GLN    52      90.493 -17.092  36.276  1.00  0.00           C  
ATOM    794  CD  GLN    52      89.222 -16.724  37.020  1.00  0.00           C  
ATOM    795  NE2 GLN    52      88.284 -17.634  37.125  1.00  0.00           N  
ATOM    796  OE1 GLN    52      89.041 -15.603  37.477  1.00  0.00           O  
ATOM    797  H   GLN    52      92.725 -15.530  34.694  1.00  0.00           H  
ATOM    798  HA  GLN    52      91.766 -18.288  34.120  1.00  0.00           H  
ATOM    799  HB2 GLN    52      89.510 -17.366  34.381  1.00  0.00           H  
ATOM    800  HB3 GLN    52      90.176 -15.746  34.632  1.00  0.00           H  
ATOM    801  HG2 GLN    52      91.303 -16.498  36.687  1.00  0.00           H  
ATOM    802  HG3 GLN    52      90.720 -18.147  36.436  1.00  0.00           H  
ATOM    803 HE21 GLN    52      88.407 -18.559  36.759  1.00  0.00           H  
ATOM    804 HE22 GLN    52      87.461 -17.385  37.670  1.00  0.00           H  
ATOM    805  N   PRO    53      91.199 -17.886  31.618  1.00  0.00           N  
ATOM    806  CA  PRO    53      90.795 -17.630  30.237  1.00  0.00           C  
ATOM    807  C   PRO    53      89.377 -17.041  30.175  1.00  0.00           C  
ATOM    808  O   PRO    53      88.599 -17.166  31.124  1.00  0.00           O  
ATOM    809  CB  PRO    53      90.875 -18.989  29.537  1.00  0.00           C  
ATOM    810  CG  PRO    53      90.530 -19.966  30.661  1.00  0.00           C  
ATOM    811  CD  PRO    53      91.167 -19.317  31.890  1.00  0.00           C  
ATOM    812  HA  PRO    53      91.490 -16.941  29.761  1.00  0.00           H  
ATOM    813  HB2 PRO    53      91.897 -19.166  29.200  1.00  0.00           H  
ATOM    814  HB3 PRO    53      90.179 -19.070  28.700  1.00  0.00           H  
ATOM    815  HG2 PRO    53      90.935 -20.961  30.472  1.00  0.00           H  
ATOM    816  HG3 PRO    53      89.447 -20.011  30.789  1.00  0.00           H  
ATOM    817  HD2 PRO    53      90.570 -19.544  32.774  1.00  0.00           H  
ATOM    818  HD3 PRO    53      92.187 -19.683  32.017  1.00  0.00           H  
ATOM    819  N   VAL    54      89.017 -16.429  29.047  1.00  0.00           N  
ATOM    820  CA  VAL    54      87.616 -16.077  28.771  1.00  0.00           C  
ATOM    821  C   VAL    54      86.808 -17.328  28.426  1.00  0.00           C  
ATOM    822  O   VAL    54      87.270 -18.199  27.695  1.00  0.00           O  
ATOM    823  CB  VAL    54      87.487 -15.008  27.677  1.00  0.00           C  
ATOM    824  CG1 VAL    54      86.017 -14.635  27.468  1.00  0.00           C  
ATOM    825  CG2 VAL    54      88.215 -13.721  28.073  1.00  0.00           C  
ATOM    826  H   VAL    54      89.706 -16.317  28.309  1.00  0.00           H  
ATOM    827  HA  VAL    54      87.189 -15.658  29.680  1.00  0.00           H  
ATOM    828  HB  VAL    54      87.899 -15.384  26.740  1.00  0.00           H  
ATOM    829 HG11 VAL    54      85.460 -15.478  27.073  1.00  0.00           H  
ATOM    830 HG12 VAL    54      85.567 -14.315  28.407  1.00  0.00           H  
ATOM    831 HG13 VAL    54      85.957 -13.832  26.743  1.00  0.00           H  
ATOM    832 HG21 VAL    54      87.834 -13.342  29.019  1.00  0.00           H  
ATOM    833 HG22 VAL    54      89.285 -13.907  28.148  1.00  0.00           H  
ATOM    834 HG23 VAL    54      88.058 -12.972  27.305  1.00  0.00           H  
ATOM    835  N   THR    55      85.581 -17.407  28.943  1.00  0.00           N  
ATOM    836  CA  THR    55      84.672 -18.552  28.804  1.00  0.00           C  
ATOM    837  C   THR    55      83.221 -18.102  28.593  1.00  0.00           C  
ATOM    838  O   THR    55      82.880 -16.938  28.808  1.00  0.00           O  
ATOM    839  CB  THR    55      84.726 -19.447  30.056  1.00  0.00           C  
ATOM    840  CG2 THR    55      86.130 -19.864  30.491  1.00  0.00           C  
ATOM    841  OG1 THR    55      84.109 -18.789  31.139  1.00  0.00           O  
ATOM    842  H   THR    55      85.285 -16.656  29.556  1.00  0.00           H  
ATOM    843  HA  THR    55      84.973 -19.148  27.942  1.00  0.00           H  
ATOM    844  HB  THR    55      84.159 -20.356  29.848  1.00  0.00           H  
ATOM    845 HG21 THR    55      86.654 -20.319  29.651  1.00  0.00           H  
ATOM    846 HG22 THR    55      86.696 -19.002  30.842  1.00  0.00           H  
ATOM    847 HG23 THR    55      86.057 -20.590  31.301  1.00  0.00           H  
ATOM    848  HG1 THR    55      84.679 -18.043  31.380  1.00  0.00           H  
ATOM    849  N   GLN    56      82.331 -19.065  28.323  1.00  0.00           N  
ATOM    850  CA  GLN    56      80.869 -18.899  28.343  1.00  0.00           C  
ATOM    851  C   GLN    56      80.333 -18.186  29.608  1.00  0.00           C  
ATOM    852  O   GLN    56      79.352 -17.442  29.534  1.00  0.00           O  
ATOM    853  CB  GLN    56      80.227 -20.298  28.218  1.00  0.00           C  
ATOM    854  CG  GLN    56      79.431 -20.459  26.916  1.00  0.00           C  
ATOM    855  CD  GLN    56      78.870 -21.869  26.750  1.00  0.00           C  
ATOM    856  NE2 GLN    56      78.035 -22.355  27.642  1.00  0.00           N  
ATOM    857  OE1 GLN    56      79.199 -22.578  25.814  1.00  0.00           O  
ATOM    858  H   GLN    56      82.682 -19.994  28.147  1.00  0.00           H  
ATOM    859  HA  GLN    56      80.579 -18.301  27.482  1.00  0.00           H  
ATOM    860  HB2 GLN    56      79.559 -20.467  29.060  1.00  0.00           H  
ATOM    861  HB3 GLN    56      80.992 -21.075  28.254  1.00  0.00           H  
ATOM    862  HG2 GLN    56      80.089 -20.250  26.072  1.00  0.00           H  
ATOM    863  HG3 GLN    56      78.609 -19.747  26.892  1.00  0.00           H  
ATOM    864 HE21 GLN    56      77.793 -21.843  28.497  1.00  0.00           H  
ATOM    865 HE22 GLN    56      77.729 -23.298  27.505  1.00  0.00           H  
ATOM    866  N   GLN    57      80.997 -18.374  30.756  1.00  0.00           N  
ATOM    867  CA  GLN    57      80.553 -17.884  32.068  1.00  0.00           C  
ATOM    868  C   GLN    57      81.469 -16.815  32.677  1.00  0.00           C  
ATOM    869  O   GLN    57      81.248 -16.414  33.813  1.00  0.00           O  
ATOM    870  CB  GLN    57      80.300 -19.066  33.021  1.00  0.00           C  
ATOM    871  CG  GLN    57      79.208 -19.967  32.431  1.00  0.00           C  
ATOM    872  CD  GLN    57      78.666 -21.040  33.362  1.00  0.00           C  
ATOM    873  OE1 GLN    57      78.960 -21.112  34.548  1.00  0.00           O  
ATOM    874  NE2 GLN    57      77.761 -21.850  32.865  1.00  0.00           N  
ATOM    875  H   GLN    57      81.841 -18.931  30.737  1.00  0.00           H  
ATOM    876  HA  GLN    57      79.596 -17.381  31.938  1.00  0.00           H  
ATOM    877  HB2 GLN    57      79.955 -18.681  33.982  1.00  0.00           H  
ATOM    878  HB3 GLN    57      81.218 -19.636  33.171  1.00  0.00           H  
ATOM    879  HG2 GLN    57      79.588 -20.465  31.539  1.00  0.00           H  
ATOM    880  HG3 GLN    57      78.376 -19.333  32.137  1.00  0.00           H  
ATOM    881 HE21 GLN    57      77.456 -21.699  31.893  1.00  0.00           H  
ATOM    882 HE22 GLN    57      77.421 -22.604  33.426  1.00  0.00           H  
ATOM    883  N   THR    58      82.436 -16.287  31.923  1.00  0.00           N  
ATOM    884  CA  THR    58      83.234 -15.123  32.336  1.00  0.00           C  
ATOM    885  C   THR    58      82.353 -13.879  32.428  1.00  0.00           C  
ATOM    886  O   THR    58      81.634 -13.573  31.474  1.00  0.00           O  
ATOM    887  CB  THR    58      84.372 -14.881  31.338  1.00  0.00           C  
ATOM    888  CG2 THR    58      85.176 -13.608  31.593  1.00  0.00           C  
ATOM    889  OG1 THR    58      85.275 -15.964  31.406  1.00  0.00           O  
ATOM    890  H   THR    58      82.562 -16.640  30.982  1.00  0.00           H  
ATOM    891  HA  THR    58      83.664 -15.320  33.316  1.00  0.00           H  
ATOM    892  HB  THR    58      83.956 -14.831  30.331  1.00  0.00           H  
ATOM    893 HG21 THR    58      84.540 -12.729  31.492  1.00  0.00           H  
ATOM    894 HG22 THR    58      85.598 -13.624  32.597  1.00  0.00           H  
ATOM    895 HG23 THR    58      85.966 -13.526  30.849  1.00  0.00           H  
ATOM    896  HG1 THR    58      85.793 -15.855  32.213  1.00  0.00           H  
ATOM    897  N   LEU    59      82.441 -13.135  33.537  1.00  0.00           N  
ATOM    898  CA  LEU    59      81.717 -11.873  33.710  1.00  0.00           C  
ATOM    899  C   LEU    59      82.497 -10.690  33.127  1.00  0.00           C  
ATOM    900  O   LEU    59      83.676 -10.477  33.431  1.00  0.00           O  
ATOM    901  CB  LEU    59      81.320 -11.591  35.175  1.00  0.00           C  
ATOM    902  CG  LEU    59      80.015 -12.260  35.637  1.00  0.00           C  
ATOM    903  CD1 LEU    59      80.245 -13.716  36.025  1.00  0.00           C  
ATOM    904  CD2 LEU    59      79.477 -11.526  36.866  1.00  0.00           C  
ATOM    905  H   LEU    59      83.107 -13.412  34.249  1.00  0.00           H  
ATOM    906  HA  LEU    59      80.789 -11.947  33.141  1.00  0.00           H  
ATOM    907  HB2 LEU    59      81.183 -10.513  35.271  1.00  0.00           H  
ATOM    908  HB3 LEU    59      82.121 -11.877  35.850  1.00  0.00           H  
ATOM    909  HG  LEU    59      79.269 -12.202  34.845  1.00  0.00           H  
ATOM    910 HD11 LEU    59      80.675 -14.272  35.199  1.00  0.00           H  
ATOM    911 HD12 LEU    59      80.927 -13.770  36.872  1.00  0.00           H  
ATOM    912 HD13 LEU    59      79.297 -14.178  36.296  1.00  0.00           H  
ATOM    913 HD21 LEU    59      80.227 -11.527  37.657  1.00  0.00           H  
ATOM    914 HD22 LEU    59      79.223 -10.502  36.604  1.00  0.00           H  
ATOM    915 HD23 LEU    59      78.576 -12.024  37.221  1.00  0.00           H  
ATOM    916  N   PHE    60      81.753  -9.852  32.409  1.00  0.00           N  
ATOM    917  CA  PHE    60      82.151  -8.543  31.909  1.00  0.00           C  
ATOM    918  C   PHE    60      81.156  -7.474  32.374  1.00  0.00           C  
ATOM    919  O   PHE    60      80.034  -7.773  32.790  1.00  0.00           O  
ATOM    920  CB  PHE    60      82.221  -8.565  30.375  1.00  0.00           C  
ATOM    921  CG  PHE    60      83.207  -9.542  29.759  1.00  0.00           C  
ATOM    922  CD1 PHE    60      82.838 -10.886  29.559  1.00  0.00           C  
ATOM    923  CD2 PHE    60      84.456  -9.086  29.294  1.00  0.00           C  
ATOM    924  CE1 PHE    60      83.711 -11.768  28.899  1.00  0.00           C  
ATOM    925  CE2 PHE    60      85.331  -9.969  28.640  1.00  0.00           C  
ATOM    926  CZ  PHE    60      84.957 -11.305  28.440  1.00  0.00           C  
ATOM    927  H   PHE    60      80.779 -10.104  32.264  1.00  0.00           H  
ATOM    928  HA  PHE    60      83.130  -8.287  32.309  1.00  0.00           H  
ATOM    929  HB2 PHE    60      82.469  -7.563  30.023  1.00  0.00           H  
ATOM    930  HB3 PHE    60      81.225  -8.791  29.994  1.00  0.00           H  
ATOM    931  HD1 PHE    60      81.875 -11.242  29.901  1.00  0.00           H  
ATOM    932  HD2 PHE    60      84.736  -8.052  29.416  1.00  0.00           H  
ATOM    933  HE1 PHE    60      83.419 -12.796  28.742  1.00  0.00           H  
ATOM    934  HE2 PHE    60      86.286  -9.624  28.272  1.00  0.00           H  
ATOM    935  HZ  PHE    60      85.631 -11.967  27.924  1.00  0.00           H  
ATOM    936  N   GLU    61      81.556  -6.211  32.263  1.00  0.00           N  
ATOM    937  CA  GLU    61      80.707  -5.064  32.584  1.00  0.00           C  
ATOM    938  C   GLU    61      80.007  -4.535  31.333  1.00  0.00           C  
ATOM    939  O   GLU    61      80.613  -4.405  30.267  1.00  0.00           O  
ATOM    940  CB  GLU    61      81.511  -3.959  33.271  1.00  0.00           C  
ATOM    941  CG  GLU    61      82.333  -4.523  34.431  1.00  0.00           C  
ATOM    942  CD  GLU    61      83.063  -3.457  35.235  1.00  0.00           C  
ATOM    943  OE1 GLU    61      83.437  -2.391  34.696  1.00  0.00           O  
ATOM    944  OE2 GLU    61      83.259  -3.734  36.439  1.00  0.00           O1-
ATOM    945  H   GLU    61      82.477  -6.017  31.900  1.00  0.00           H  
ATOM    946  HA  GLU    61      79.936  -5.380  33.288  1.00  0.00           H  
ATOM    947  HB2 GLU    61      80.811  -3.217  33.655  1.00  0.00           H  
ATOM    948  HB3 GLU    61      82.175  -3.489  32.549  1.00  0.00           H  
ATOM    949  HG2 GLU    61      83.068  -5.233  34.057  1.00  0.00           H  
ATOM    950  HG3 GLU    61      81.665  -5.069  35.096  1.00  0.00           H  
ATOM    951  N   LEU    62      78.722  -4.215  31.473  1.00  0.00           N  
ATOM    952  CA  LEU    62      77.881  -3.802  30.352  1.00  0.00           C  
ATOM    953  C   LEU    62      78.008  -2.313  30.023  1.00  0.00           C  
ATOM    954  O   LEU    62      77.678  -1.897  28.911  1.00  0.00           O  
ATOM    955  CB  LEU    62      76.425  -4.187  30.670  1.00  0.00           C  
ATOM    956  CG  LEU    62      76.168  -5.698  30.817  1.00  0.00           C  
ATOM    957  CD1 LEU    62      74.661  -5.934  30.789  1.00  0.00           C  
ATOM    958  CD2 LEU    62      76.796  -6.528  29.693  1.00  0.00           C  
ATOM    959  H   LEU    62      78.284  -4.329  32.384  1.00  0.00           H  
ATOM    960  HA  LEU    62      78.200  -4.327  29.450  1.00  0.00           H  
ATOM    961  HB2 LEU    62      75.792  -3.808  29.873  1.00  0.00           H  
ATOM    962  HB3 LEU    62      76.119  -3.690  31.591  1.00  0.00           H  
ATOM    963  HG  LEU    62      76.561  -6.046  31.773  1.00  0.00           H  
ATOM    964 HD11 LEU    62      74.168  -5.326  31.545  1.00  0.00           H  
ATOM    965 HD12 LEU    62      74.275  -5.666  29.808  1.00  0.00           H  
ATOM    966 HD13 LEU    62      74.443  -6.984  30.983  1.00  0.00           H  
ATOM    967 HD21 LEU    62      76.503  -6.128  28.723  1.00  0.00           H  
ATOM    968 HD22 LEU    62      77.882  -6.518  29.782  1.00  0.00           H  
ATOM    969 HD23 LEU    62      76.466  -7.561  29.767  1.00  0.00           H  
ATOM    970  N   GLY    63      78.412  -1.482  30.988  1.00  0.00           N  
ATOM    971  CA  GLY    63      78.401  -0.032  30.814  1.00  0.00           C  
ATOM    972  C   GLY    63      77.017   0.455  30.384  1.00  0.00           C  
ATOM    973  O   GLY    63      76.000  -0.055  30.861  1.00  0.00           O  
ATOM    974  H   GLY    63      78.632  -1.865  31.896  1.00  0.00           H  
ATOM    975  HA2 GLY    63      79.116   0.221  30.038  1.00  0.00           H  
ATOM    976  HA3 GLY    63      78.691   0.463  31.739  1.00  0.00           H  
ATOM    977  N   SER    64      76.944   1.316  29.366  1.00  0.00           N  
ATOM    978  CA  SER    64      75.663   1.702  28.753  1.00  0.00           C  
ATOM    979  C   SER    64      74.803   0.587  28.151  1.00  0.00           C  
ATOM    980  O   SER    64      73.623   0.847  27.929  1.00  0.00           O  
ATOM    981  CB  SER    64      75.854   2.740  27.657  1.00  0.00           C  
ATOM    982  OG  SER    64      76.313   3.941  28.216  1.00  0.00           O  
ATOM    983  H   SER    64      77.789   1.808  29.078  1.00  0.00           H  
ATOM    984  HA  SER    64      75.056   2.149  29.537  1.00  0.00           H  
ATOM    985  HB2 SER    64      76.554   2.387  26.913  1.00  0.00           H  
ATOM    986  HB3 SER    64      74.899   2.910  27.166  1.00  0.00           H  
ATOM    987  HG  SER    64      77.274   3.791  28.422  1.00  0.00           H  
ATOM    988  N   VAL    65      75.275  -0.651  27.963  1.00  0.00           N  
ATOM    989  CA  VAL    65      74.368  -1.763  27.608  1.00  0.00           C  
ATOM    990  C   VAL    65      73.420  -2.102  28.771  1.00  0.00           C  
ATOM    991  O   VAL    65      72.288  -2.508  28.516  1.00  0.00           O  
ATOM    992  CB  VAL    65      75.125  -2.982  27.035  1.00  0.00           C  
ATOM    993  CG1 VAL    65      74.179  -4.124  26.652  1.00  0.00           C  
ATOM    994  CG2 VAL    65      75.883  -2.590  25.762  1.00  0.00           C  
ATOM    995  H   VAL    65      76.243  -0.871  28.186  1.00  0.00           H  
ATOM    996  HA  VAL    65      73.723  -1.417  26.804  1.00  0.00           H  
ATOM    997  HB  VAL    65      75.840  -3.356  27.761  1.00  0.00           H  
ATOM    998 HG11 VAL    65      73.689  -4.522  27.541  1.00  0.00           H  
ATOM    999 HG12 VAL    65      73.425  -3.773  25.946  1.00  0.00           H  
ATOM   1000 HG13 VAL    65      74.754  -4.928  26.195  1.00  0.00           H  
ATOM   1001 HG21 VAL    65      75.201  -2.173  25.024  1.00  0.00           H  
ATOM   1002 HG22 VAL    65      76.651  -1.859  26.003  1.00  0.00           H  
ATOM   1003 HG23 VAL    65      76.382  -3.462  25.339  1.00  0.00           H  
ATOM   1004  N   SER    66      73.745  -1.707  30.011  1.00  0.00           N  
ATOM   1005  CA  SER    66      72.808  -1.693  31.154  1.00  0.00           C  
ATOM   1006  C   SER    66      71.523  -0.904  30.871  1.00  0.00           C  
ATOM   1007  O   SER    66      70.453  -1.307  31.317  1.00  0.00           O  
ATOM   1008  CB  SER    66      73.430  -1.037  32.394  1.00  0.00           C  
ATOM   1009  OG  SER    66      74.715  -1.541  32.702  1.00  0.00           O  
ATOM   1010  H   SER    66      74.676  -1.335  30.163  1.00  0.00           H  
ATOM   1011  HA  SER    66      72.537  -2.719  31.407  1.00  0.00           H  
ATOM   1012  HB2 SER    66      72.768  -1.202  33.246  1.00  0.00           H  
ATOM   1013  HB3 SER    66      73.501   0.037  32.228  1.00  0.00           H  
ATOM   1014  HG  SER    66      75.360  -1.086  32.128  1.00  0.00           H  
ATOM   1015  N   LYS    67      71.591   0.171  30.067  1.00  0.00           N  
ATOM   1016  CA  LYS    67      70.441   1.041  29.749  1.00  0.00           C  
ATOM   1017  C   LYS    67      69.312   0.284  29.056  1.00  0.00           C  
ATOM   1018  O   LYS    67      68.143   0.578  29.289  1.00  0.00           O  
ATOM   1019  CB  LYS    67      70.897   2.214  28.865  1.00  0.00           C  
ATOM   1020  CG  LYS    67      71.893   3.112  29.610  1.00  0.00           C  
ATOM   1021  CD  LYS    67      72.415   4.257  28.738  1.00  0.00           C  
ATOM   1022  CE  LYS    67      73.239   5.268  29.540  1.00  0.00           C  
ATOM   1023  NZ  LYS    67      74.440   4.676  30.171  1.00  0.00           N1+
ATOM   1024  H   LYS    67      72.483   0.394  29.643  1.00  0.00           H  
ATOM   1025  HA  LYS    67      70.026   1.432  30.680  1.00  0.00           H  
ATOM   1026  HB2 LYS    67      70.028   2.802  28.576  1.00  0.00           H  
ATOM   1027  HB3 LYS    67      71.342   1.833  27.946  1.00  0.00           H  
ATOM   1028  HG2 LYS    67      72.745   2.510  29.919  1.00  0.00           H  
ATOM   1029  HG3 LYS    67      71.408   3.518  30.498  1.00  0.00           H  
ATOM   1030  HD2 LYS    67      71.575   4.792  28.309  1.00  0.00           H  
ATOM   1031  HD3 LYS    67      73.009   3.845  27.924  1.00  0.00           H  
ATOM   1032  HE2 LYS    67      72.605   5.687  30.326  1.00  0.00           H  
ATOM   1033  HE3 LYS    67      73.539   6.088  28.881  1.00  0.00           H  
ATOM   1034  HZ1 LYS    67      74.193   3.907  30.789  1.00  0.00           H  
ATOM   1035  HZ2 LYS    67      75.133   4.389  29.485  1.00  0.00           H  
ATOM   1036  HZ3 LYS    67      74.876   5.382  30.758  1.00  0.00           H  
ATOM   1037  N   THR    68      69.665  -0.751  28.297  1.00  0.00           N  
ATOM   1038  CA  THR    68      68.710  -1.635  27.622  1.00  0.00           C  
ATOM   1039  C   THR    68      67.842  -2.389  28.633  1.00  0.00           C  
ATOM   1040  O   THR    68      66.626  -2.465  28.473  1.00  0.00           O  
ATOM   1041  CB  THR    68      69.438  -2.611  26.683  1.00  0.00           C  
ATOM   1042  CG2 THR    68      70.424  -1.898  25.757  1.00  0.00           C  
ATOM   1043  OG1 THR    68      70.167  -3.610  27.362  1.00  0.00           O  
ATOM   1044  H   THR    68      70.648  -0.953  28.204  1.00  0.00           H  
ATOM   1045  HA  THR    68      68.039  -1.029  27.012  1.00  0.00           H  
ATOM   1046  HB  THR    68      68.681  -3.106  26.085  1.00  0.00           H  
ATOM   1047 HG21 THR    68      69.886  -1.184  25.134  1.00  0.00           H  
ATOM   1048 HG22 THR    68      71.189  -1.373  26.323  1.00  0.00           H  
ATOM   1049 HG23 THR    68      70.919  -2.630  25.124  1.00  0.00           H  
ATOM   1050  HG1 THR    68      70.960  -3.200  27.752  1.00  0.00           H  
ATOM   1051  N   PHE    69      68.432  -2.798  29.761  1.00  0.00           N  
ATOM   1052  CA  PHE    69      67.723  -3.394  30.888  1.00  0.00           C  
ATOM   1053  C   PHE    69      66.919  -2.340  31.662  1.00  0.00           C  
ATOM   1054  O   PHE    69      65.763  -2.595  31.987  1.00  0.00           O  
ATOM   1055  CB  PHE    69      68.712  -4.118  31.814  1.00  0.00           C  
ATOM   1056  CG  PHE    69      69.477  -5.280  31.210  1.00  0.00           C  
ATOM   1057  CD1 PHE    69      69.085  -6.600  31.500  1.00  0.00           C  
ATOM   1058  CD2 PHE    69      70.609  -5.055  30.404  1.00  0.00           C  
ATOM   1059  CE1 PHE    69      69.829  -7.684  31.006  1.00  0.00           C  
ATOM   1060  CE2 PHE    69      71.332  -6.141  29.884  1.00  0.00           C  
ATOM   1061  CZ  PHE    69      70.955  -7.457  30.200  1.00  0.00           C  
ATOM   1062  H   PHE    69      69.421  -2.634  29.872  1.00  0.00           H  
ATOM   1063  HA  PHE    69      67.016  -4.133  30.509  1.00  0.00           H  
ATOM   1064  HB2 PHE    69      68.141  -4.507  32.650  1.00  0.00           H  
ATOM   1065  HB3 PHE    69      69.424  -3.406  32.226  1.00  0.00           H  
ATOM   1066  HD1 PHE    69      68.220  -6.785  32.117  1.00  0.00           H  
ATOM   1067  HD2 PHE    69      70.919  -4.049  30.175  1.00  0.00           H  
ATOM   1068  HE1 PHE    69      69.526  -8.694  31.230  1.00  0.00           H  
ATOM   1069  HE2 PHE    69      72.171  -5.969  29.229  1.00  0.00           H  
ATOM   1070  HZ  PHE    69      71.516  -8.293  29.806  1.00  0.00           H  
ATOM   1071  N   THR    70      67.463  -1.135  31.885  1.00  0.00           N  
ATOM   1072  CA  THR    70      66.760  -0.018  32.553  1.00  0.00           C  
ATOM   1073  C   THR    70      65.446   0.339  31.853  1.00  0.00           C  
ATOM   1074  O   THR    70      64.406   0.458  32.501  1.00  0.00           O  
ATOM   1075  CB  THR    70      67.641   1.245  32.602  1.00  0.00           C  
ATOM   1076  CG2 THR    70      67.081   2.310  33.542  1.00  0.00           C  
ATOM   1077  OG1 THR    70      68.938   0.924  33.042  1.00  0.00           O  
ATOM   1078  H   THR    70      68.443  -0.997  31.654  1.00  0.00           H  
ATOM   1079  HA  THR    70      66.521  -0.316  33.572  1.00  0.00           H  
ATOM   1080  HB  THR    70      67.719   1.674  31.604  1.00  0.00           H  
ATOM   1081 HG21 THR    70      66.096   2.632  33.208  1.00  0.00           H  
ATOM   1082 HG22 THR    70      67.008   1.917  34.551  1.00  0.00           H  
ATOM   1083 HG23 THR    70      67.744   3.174  33.558  1.00  0.00           H  
ATOM   1084  HG1 THR    70      69.189   1.559  33.743  1.00  0.00           H  
ATOM   1085  N   GLY    71      65.467   0.435  30.521  1.00  0.00           N  
ATOM   1086  CA  GLY    71      64.284   0.713  29.708  1.00  0.00           C  
ATOM   1087  C   GLY    71      63.227  -0.390  29.769  1.00  0.00           C  
ATOM   1088  O   GLY    71      62.053  -0.111  30.009  1.00  0.00           O  
ATOM   1089  H   GLY    71      66.358   0.320  30.046  1.00  0.00           H  
ATOM   1090  HA2 GLY    71      64.612   0.791  28.681  1.00  0.00           H  
ATOM   1091  HA3 GLY    71      63.835   1.658  30.005  1.00  0.00           H  
ATOM   1092  N   VAL    72      63.661  -1.649  29.655  1.00  0.00           N  
ATOM   1093  CA  VAL    72      62.803  -2.841  29.747  1.00  0.00           C  
ATOM   1094  C   VAL    72      62.191  -3.013  31.142  1.00  0.00           C  
ATOM   1095  O   VAL    72      61.002  -3.304  31.244  1.00  0.00           O  
ATOM   1096  CB  VAL    72      63.611  -4.081  29.324  1.00  0.00           C  
ATOM   1097  CG1 VAL    72      62.890  -5.393  29.634  1.00  0.00           C  
ATOM   1098  CG2 VAL    72      63.876  -4.054  27.813  1.00  0.00           C  
ATOM   1099  H   VAL    72      64.648  -1.794  29.466  1.00  0.00           H  
ATOM   1100  HA  VAL    72      61.965  -2.728  29.060  1.00  0.00           H  
ATOM   1101  HB  VAL    72      64.563  -4.081  29.854  1.00  0.00           H  
ATOM   1102 HG11 VAL    72      62.832  -5.534  30.713  1.00  0.00           H  
ATOM   1103 HG12 VAL    72      61.883  -5.372  29.218  1.00  0.00           H  
ATOM   1104 HG13 VAL    72      63.438  -6.236  29.215  1.00  0.00           H  
ATOM   1105 HG21 VAL    72      62.929  -4.075  27.288  1.00  0.00           H  
ATOM   1106 HG22 VAL    72      64.412  -3.150  27.533  1.00  0.00           H  
ATOM   1107 HG23 VAL    72      64.469  -4.914  27.507  1.00  0.00           H  
ATOM   1108  N   LEU    73      62.947  -2.741  32.209  1.00  0.00           N  
ATOM   1109  CA  LEU    73      62.473  -2.744  33.595  1.00  0.00           C  
ATOM   1110  C   LEU    73      61.390  -1.680  33.830  1.00  0.00           C  
ATOM   1111  O   LEU    73      60.354  -1.974  34.424  1.00  0.00           O  
ATOM   1112  CB  LEU    73      63.696  -2.542  34.512  1.00  0.00           C  
ATOM   1113  CG  LEU    73      63.371  -2.253  35.987  1.00  0.00           C  
ATOM   1114  CD1 LEU    73      62.553  -3.354  36.640  1.00  0.00           C  
ATOM   1115  CD2 LEU    73      64.656  -2.129  36.795  1.00  0.00           C  
ATOM   1116  H   LEU    73      63.928  -2.529  32.055  1.00  0.00           H  
ATOM   1117  HA  LEU    73      62.026  -3.716  33.811  1.00  0.00           H  
ATOM   1118  HB2 LEU    73      64.278  -1.700  34.136  1.00  0.00           H  
ATOM   1119  HB3 LEU    73      64.321  -3.433  34.453  1.00  0.00           H  
ATOM   1120  HG  LEU    73      62.829  -1.310  36.063  1.00  0.00           H  
ATOM   1121 HD11 LEU    73      61.605  -3.474  36.120  1.00  0.00           H  
ATOM   1122 HD12 LEU    73      63.100  -4.296  36.619  1.00  0.00           H  
ATOM   1123 HD13 LEU    73      62.349  -3.058  37.665  1.00  0.00           H  
ATOM   1124 HD21 LEU    73      65.162  -3.091  36.848  1.00  0.00           H  
ATOM   1125 HD22 LEU    73      65.308  -1.408  36.313  1.00  0.00           H  
ATOM   1126 HD23 LEU    73      64.437  -1.785  37.805  1.00  0.00           H  
ATOM   1127  N   GLY    74      61.579  -0.464  33.312  1.00  0.00           N  
ATOM   1128  CA  GLY    74      60.534   0.561  33.347  1.00  0.00           C  
ATOM   1129  C   GLY    74      59.300   0.171  32.524  1.00  0.00           C  
ATOM   1130  O   GLY    74      58.174   0.357  32.979  1.00  0.00           O  
ATOM   1131  H   GLY    74      62.460  -0.259  32.853  1.00  0.00           H  
ATOM   1132  HA2 GLY    74      60.943   1.483  32.951  1.00  0.00           H  
ATOM   1133  HA3 GLY    74      60.222   0.728  34.377  1.00  0.00           H  
ATOM   1134  N   GLY    75      59.499  -0.504  31.389  1.00  0.00           N  
ATOM   1135  CA  GLY    75      58.427  -1.126  30.615  1.00  0.00           C  
ATOM   1136  C   GLY    75      57.651  -2.199  31.395  1.00  0.00           C  
ATOM   1137  O   GLY    75      56.423  -2.207  31.360  1.00  0.00           O  
ATOM   1138  H   GLY    75      60.452  -0.616  31.058  1.00  0.00           H  
ATOM   1139  HA2 GLY    75      58.878  -1.584  29.737  1.00  0.00           H  
ATOM   1140  HA3 GLY    75      57.725  -0.364  30.284  1.00  0.00           H  
ATOM   1141  N   ASP    76      58.332  -3.038  32.178  1.00  0.00           N  
ATOM   1142  CA  ASP    76      57.692  -4.016  33.069  1.00  0.00           C  
ATOM   1143  C   ASP    76      56.911  -3.349  34.220  1.00  0.00           C  
ATOM   1144  O   ASP    76      55.810  -3.796  34.537  1.00  0.00           O  
ATOM   1145  CB  ASP    76      58.747  -5.004  33.588  1.00  0.00           C  
ATOM   1146  CG  ASP    76      58.185  -5.897  34.693  1.00  0.00           C  
ATOM   1147  OD1 ASP    76      57.645  -6.993  34.413  1.00  0.00           O  
ATOM   1148  OD2 ASP    76      58.268  -5.510  35.880  1.00  0.00           O1-
ATOM   1149  H   ASP    76      59.346  -3.016  32.141  1.00  0.00           H  
ATOM   1150  HA  ASP    76      56.970  -4.590  32.489  1.00  0.00           H  
ATOM   1151  HB2 ASP    76      59.600  -4.455  33.987  1.00  0.00           H  
ATOM   1152  HB3 ASP    76      59.100  -5.621  32.760  1.00  0.00           H  
ATOM   1153  N   ALA    77      57.383  -2.220  34.761  1.00  0.00           N  
ATOM   1154  CA  ALA    77      56.633  -1.431  35.745  1.00  0.00           C  
ATOM   1155  C   ALA    77      55.392  -0.732  35.147  1.00  0.00           C  
ATOM   1156  O   ALA    77      54.374  -0.584  35.827  1.00  0.00           O  
ATOM   1157  CB  ALA    77      57.597  -0.445  36.411  1.00  0.00           C  
ATOM   1158  H   ALA    77      58.308  -1.905  34.487  1.00  0.00           H  
ATOM   1159  HA  ALA    77      56.260  -2.106  36.514  1.00  0.00           H  
ATOM   1160  HB1 ALA    77      58.415  -0.989  36.884  1.00  0.00           H  
ATOM   1161  HB2 ALA    77      58.005   0.239  35.667  1.00  0.00           H  
ATOM   1162  HB3 ALA    77      57.068   0.127  37.175  1.00  0.00           H  
ATOM   1163  N   ILE    78      55.412  -0.386  33.854  1.00  0.00           N  
ATOM   1164  CA  ILE    78      54.211   0.053  33.116  1.00  0.00           C  
ATOM   1165  C   ILE    78      53.252  -1.129  32.905  1.00  0.00           C  
ATOM   1166  O   ILE    78      52.041  -0.982  33.067  1.00  0.00           O  
ATOM   1167  CB  ILE    78      54.604   0.722  31.775  1.00  0.00           C  
ATOM   1168  CG1 ILE    78      55.419   2.012  32.015  1.00  0.00           C  
ATOM   1169  CG2 ILE    78      53.360   1.065  30.930  1.00  0.00           C  
ATOM   1170  CD1 ILE    78      56.255   2.455  30.811  1.00  0.00           C  
ATOM   1171  H   ILE    78      56.292  -0.465  33.356  1.00  0.00           H  
ATOM   1172  HA  ILE    78      53.679   0.788  33.719  1.00  0.00           H  
ATOM   1173  HB  ILE    78      55.219   0.024  31.209  1.00  0.00           H  
ATOM   1174 HG12 ILE    78      56.117   1.858  32.832  1.00  0.00           H  
ATOM   1175 HG13 ILE    78      54.745   2.820  32.300  1.00  0.00           H  
ATOM   1176 HG21 ILE    78      52.830   0.155  30.650  1.00  0.00           H  
ATOM   1177 HG22 ILE    78      52.688   1.703  31.506  1.00  0.00           H  
ATOM   1178 HG23 ILE    78      53.646   1.576  30.013  1.00  0.00           H  
ATOM   1179 HD11 ILE    78      57.008   1.702  30.586  1.00  0.00           H  
ATOM   1180 HD12 ILE    78      55.627   2.601  29.936  1.00  0.00           H  
ATOM   1181 HD13 ILE    78      56.760   3.388  31.057  1.00  0.00           H  
ATOM   1182  N   ALA    79      53.783  -2.318  32.610  1.00  0.00           N  
ATOM   1183  CA  ALA    79      53.007  -3.527  32.337  1.00  0.00           C  
ATOM   1184  C   ALA    79      52.383  -4.174  33.590  1.00  0.00           C  
ATOM   1185  O   ALA    79      51.284  -4.718  33.519  1.00  0.00           O  
ATOM   1186  CB  ALA    79      53.930  -4.499  31.614  1.00  0.00           C  
ATOM   1187  H   ALA    79      54.789  -2.370  32.482  1.00  0.00           H  
ATOM   1188  HA  ALA    79      52.187  -3.272  31.665  1.00  0.00           H  
ATOM   1189  HB1 ALA    79      54.392  -4.009  30.757  1.00  0.00           H  
ATOM   1190  HB2 ALA    79      54.711  -4.839  32.290  1.00  0.00           H  
ATOM   1191  HB3 ALA    79      53.341  -5.346  31.268  1.00  0.00           H  
ATOM   1192  N   ARG    80      53.008  -4.020  34.764  1.00  0.00           N  
ATOM   1193  CA  ARG    80      52.394  -4.292  36.080  1.00  0.00           C  
ATOM   1194  C   ARG    80      51.418  -3.189  36.519  1.00  0.00           C  
ATOM   1195  O   ARG    80      50.856  -3.262  37.608  1.00  0.00           O  
ATOM   1196  CB  ARG    80      53.491  -4.557  37.128  1.00  0.00           C  
ATOM   1197  CG  ARG    80      54.211  -5.886  36.863  1.00  0.00           C  
ATOM   1198  CD  ARG    80      55.281  -6.221  37.910  1.00  0.00           C  
ATOM   1199  NE  ARG    80      56.389  -6.967  37.283  1.00  0.00           N  
ATOM   1200  CZ  ARG    80      56.764  -8.225  37.395  1.00  0.00           C  
ATOM   1201  NH1 ARG    80      56.253  -9.046  38.269  1.00  0.00           N  
ATOM   1202  NH2 ARG    80      57.690  -8.674  36.601  1.00  0.00           N1+
ATOM   1203  H   ARG    80      53.954  -3.643  34.744  1.00  0.00           H  
ATOM   1204  HA  ARG    80      51.776  -5.187  35.996  1.00  0.00           H  
ATOM   1205  HB2 ARG    80      53.049  -4.593  38.125  1.00  0.00           H  
ATOM   1206  HB3 ARG    80      54.211  -3.740  37.092  1.00  0.00           H  
ATOM   1207  HG2 ARG    80      54.679  -5.835  35.880  1.00  0.00           H  
ATOM   1208  HG3 ARG    80      53.478  -6.691  36.864  1.00  0.00           H  
ATOM   1209  HD2 ARG    80      54.828  -6.781  38.728  1.00  0.00           H  
ATOM   1210  HD3 ARG    80      55.673  -5.290  38.319  1.00  0.00           H  
ATOM   1211  HE  ARG    80      56.936  -6.437  36.602  1.00  0.00           H  
ATOM   1212 HH11 ARG    80      55.542  -8.700  38.883  1.00  0.00           H  
ATOM   1213 HH12 ARG    80      56.594  -9.987  38.327  1.00  0.00           H  
ATOM   1214 HH21 ARG    80      57.977  -9.632  36.592  1.00  0.00           H  
ATOM   1215 HH22 ARG    80      57.949  -8.056  35.824  1.00  0.00           H  
ATOM   1216  N   GLY    81      51.180  -2.189  35.666  1.00  0.00           N  
ATOM   1217  CA  GLY    81      50.200  -1.124  35.871  1.00  0.00           C  
ATOM   1218  C   GLY    81      50.636  -0.038  36.854  1.00  0.00           C  
ATOM   1219  O   GLY    81      49.819   0.816  37.202  1.00  0.00           O  
ATOM   1220  H   GLY    81      51.668  -2.197  34.782  1.00  0.00           H  
ATOM   1221  HA2 GLY    81      49.271  -1.561  36.239  1.00  0.00           H  
ATOM   1222  HA3 GLY    81      50.002  -0.649  34.910  1.00  0.00           H  
ATOM   1223  N   GLU    82      51.894  -0.025  37.297  1.00  0.00           N  
ATOM   1224  CA  GLU    82      52.379   0.834  38.381  1.00  0.00           C  
ATOM   1225  C   GLU    82      52.593   2.276  37.894  1.00  0.00           C  
ATOM   1226  O   GLU    82      51.870   3.196  38.294  1.00  0.00           O  
ATOM   1227  CB  GLU    82      53.683   0.264  38.970  1.00  0.00           C  
ATOM   1228  CG  GLU    82      53.603  -1.177  39.493  1.00  0.00           C  
ATOM   1229  CD  GLU    82      55.009  -1.745  39.719  1.00  0.00           C  
ATOM   1230  OE1 GLU    82      55.478  -2.556  38.887  1.00  0.00           O  
ATOM   1231  OE2 GLU    82      55.682  -1.391  40.711  1.00  0.00           O1-
ATOM   1232  H   GLU    82      52.551  -0.692  36.904  1.00  0.00           H  
ATOM   1233  HA  GLU    82      51.633   0.859  39.176  1.00  0.00           H  
ATOM   1234  HB2 GLU    82      53.969   0.903  39.798  1.00  0.00           H  
ATOM   1235  HB3 GLU    82      54.472   0.318  38.221  1.00  0.00           H  
ATOM   1236  HG2 GLU    82      53.085  -1.808  38.770  1.00  0.00           H  
ATOM   1237  HG3 GLU    82      53.034  -1.190  40.425  1.00  0.00           H  
ATOM   1238  N   ILE    83      53.495   2.456  36.926  1.00  0.00           N  
ATOM   1239  CA  ILE    83      53.891   3.762  36.374  1.00  0.00           C  
ATOM   1240  C   ILE    83      53.319   3.982  34.969  1.00  0.00           C  
ATOM   1241  O   ILE    83      52.801   3.060  34.338  1.00  0.00           O  
ATOM   1242  CB  ILE    83      55.427   3.952  36.420  1.00  0.00           C  
ATOM   1243  CG1 ILE    83      56.123   3.132  35.314  1.00  0.00           C  
ATOM   1244  CG2 ILE    83      55.982   3.647  37.822  1.00  0.00           C  
ATOM   1245  CD1 ILE    83      57.650   3.150  35.356  1.00  0.00           C  
ATOM   1246  H   ILE    83      53.956   1.628  36.566  1.00  0.00           H  
ATOM   1247  HA  ILE    83      53.467   4.543  37.002  1.00  0.00           H  
ATOM   1248  HB  ILE    83      55.631   5.006  36.221  1.00  0.00           H  
ATOM   1249 HG12 ILE    83      55.830   3.546  34.352  1.00  0.00           H  
ATOM   1250 HG13 ILE    83      55.792   2.096  35.365  1.00  0.00           H  
ATOM   1251 HG21 ILE    83      55.349   4.103  38.580  1.00  0.00           H  
ATOM   1252 HG22 ILE    83      56.024   2.570  37.993  1.00  0.00           H  
ATOM   1253 HG23 ILE    83      56.984   4.059  37.928  1.00  0.00           H  
ATOM   1254 HD11 ILE    83      58.013   4.174  35.396  1.00  0.00           H  
ATOM   1255 HD12 ILE    83      57.992   2.600  36.230  1.00  0.00           H  
ATOM   1256 HD13 ILE    83      58.045   2.667  34.463  1.00  0.00           H  
ATOM   1257  N   LYS    84      53.391   5.215  34.468  1.00  0.00           N  
ATOM   1258  CA  LYS    84      52.992   5.595  33.107  1.00  0.00           C  
ATOM   1259  C   LYS    84      54.095   6.419  32.449  1.00  0.00           C  
ATOM   1260  O   LYS    84      54.785   7.186  33.112  1.00  0.00           O  
ATOM   1261  CB  LYS    84      51.644   6.351  33.117  1.00  0.00           C  
ATOM   1262  CG  LYS    84      50.441   5.446  33.448  1.00  0.00           C  
ATOM   1263  CD  LYS    84      50.181   5.229  34.952  1.00  0.00           C  
ATOM   1264  CE  LYS    84      49.797   3.767  35.218  1.00  0.00           C  
ATOM   1265  NZ  LYS    84      49.656   3.482  36.665  1.00  0.00           N1+
ATOM   1266  H   LYS    84      53.767   5.950  35.068  1.00  0.00           H  
ATOM   1267  HA  LYS    84      52.875   4.692  32.507  1.00  0.00           H  
ATOM   1268  HB2 LYS    84      51.479   6.757  32.117  1.00  0.00           H  
ATOM   1269  HB3 LYS    84      51.685   7.194  33.809  1.00  0.00           H  
ATOM   1270  HG2 LYS    84      50.586   4.486  32.948  1.00  0.00           H  
ATOM   1271  HG3 LYS    84      49.545   5.896  33.018  1.00  0.00           H  
ATOM   1272  HD2 LYS    84      49.373   5.890  35.269  1.00  0.00           H  
ATOM   1273  HD3 LYS    84      51.063   5.486  35.536  1.00  0.00           H  
ATOM   1274  HE2 LYS    84      50.576   3.120  34.801  1.00  0.00           H  
ATOM   1275  HE3 LYS    84      48.864   3.541  34.694  1.00  0.00           H  
ATOM   1276  HZ1 LYS    84      50.535   3.628  37.161  1.00  0.00           H  
ATOM   1277  HZ2 LYS    84      48.926   4.024  37.096  1.00  0.00           H  
ATOM   1278  HZ3 LYS    84      49.458   2.492  36.816  1.00  0.00           H  
ATOM   1279  N   LEU    85      54.206   6.325  31.122  1.00  0.00           N  
ATOM   1280  CA  LEU    85      55.176   7.102  30.335  1.00  0.00           C  
ATOM   1281  C   LEU    85      55.026   8.623  30.516  1.00  0.00           C  
ATOM   1282  O   LEU    85      56.019   9.342  30.497  1.00  0.00           O  
ATOM   1283  CB  LEU    85      55.022   6.718  28.850  1.00  0.00           C  
ATOM   1284  CG  LEU    85      55.628   5.357  28.466  1.00  0.00           C  
ATOM   1285  CD1 LEU    85      55.420   5.122  26.972  1.00  0.00           C  
ATOM   1286  CD2 LEU    85      57.131   5.258  28.748  1.00  0.00           C  
ATOM   1287  H   LEU    85      53.600   5.681  30.641  1.00  0.00           H  
ATOM   1288  HA  LEU    85      56.183   6.867  30.680  1.00  0.00           H  
ATOM   1289  HB2 LEU    85      55.487   7.483  28.234  1.00  0.00           H  
ATOM   1290  HB3 LEU    85      53.962   6.720  28.593  1.00  0.00           H  
ATOM   1291  HG  LEU    85      55.106   4.576  29.014  1.00  0.00           H  
ATOM   1292 HD11 LEU    85      54.356   5.134  26.737  1.00  0.00           H  
ATOM   1293 HD12 LEU    85      55.925   5.899  26.399  1.00  0.00           H  
ATOM   1294 HD13 LEU    85      55.826   4.150  26.688  1.00  0.00           H  
ATOM   1295 HD21 LEU    85      57.663   6.072  28.257  1.00  0.00           H  
ATOM   1296 HD22 LEU    85      57.328   5.296  29.816  1.00  0.00           H  
ATOM   1297 HD23 LEU    85      57.510   4.309  28.371  1.00  0.00           H  
ATOM   1298  N   SER    86      53.803   9.097  30.746  1.00  0.00           N  
ATOM   1299  CA  SER    86      53.456  10.501  30.978  1.00  0.00           C  
ATOM   1300  C   SER    86      53.605  10.971  32.434  1.00  0.00           C  
ATOM   1301  O   SER    86      53.320  12.133  32.716  1.00  0.00           O  
ATOM   1302  CB  SER    86      52.025  10.738  30.482  1.00  0.00           C  
ATOM   1303  OG  SER    86      51.164   9.706  30.940  1.00  0.00           O  
ATOM   1304  H   SER    86      53.028   8.452  30.771  1.00  0.00           H  
ATOM   1305  HA  SER    86      54.121  11.127  30.384  1.00  0.00           H  
ATOM   1306  HB2 SER    86      52.024  10.736  29.391  1.00  0.00           H  
ATOM   1307  HB3 SER    86      51.665  11.709  30.826  1.00  0.00           H  
ATOM   1308  HG  SER    86      50.257  10.011  30.843  1.00  0.00           H  
ATOM   1309  N   ASP    87      54.048  10.116  33.364  1.00  0.00           N  
ATOM   1310  CA  ASP    87      54.206  10.496  34.774  1.00  0.00           C  
ATOM   1311  C   ASP    87      55.267  11.605  34.933  1.00  0.00           C  
ATOM   1312  O   ASP    87      56.394  11.422  34.465  1.00  0.00           O  
ATOM   1313  CB  ASP    87      54.614   9.285  35.630  1.00  0.00           C  
ATOM   1314  CG  ASP    87      53.469   8.341  35.996  1.00  0.00           C  
ATOM   1315  OD1 ASP    87      52.295   8.767  36.040  1.00  0.00           O  
ATOM   1316  OD2 ASP    87      53.749   7.204  36.444  1.00  0.00           O1-
ATOM   1317  H   ASP    87      54.324   9.183  33.089  1.00  0.00           H  
ATOM   1318  HA  ASP    87      53.245  10.863  35.129  1.00  0.00           H  
ATOM   1319  HB2 ASP    87      55.031   9.655  36.568  1.00  0.00           H  
ATOM   1320  HB3 ASP    87      55.400   8.729  35.122  1.00  0.00           H  
ATOM   1321  N   PRO    88      54.972  12.729  35.616  1.00  0.00           N  
ATOM   1322  CA  PRO    88      55.946  13.792  35.850  1.00  0.00           C  
ATOM   1323  C   PRO    88      56.993  13.371  36.890  1.00  0.00           C  
ATOM   1324  O   PRO    88      56.673  12.717  37.882  1.00  0.00           O  
ATOM   1325  CB  PRO    88      55.128  15.004  36.302  1.00  0.00           C  
ATOM   1326  CG  PRO    88      53.924  14.368  36.996  1.00  0.00           C  
ATOM   1327  CD  PRO    88      53.681  13.098  36.180  1.00  0.00           C  
ATOM   1328  HA  PRO    88      56.453  14.037  34.916  1.00  0.00           H  
ATOM   1329  HB2 PRO    88      54.791  15.561  35.426  1.00  0.00           H  
ATOM   1330  HB3 PRO    88      55.689  15.656  36.974  1.00  0.00           H  
ATOM   1331  HG2 PRO    88      53.055  15.026  36.985  1.00  0.00           H  
ATOM   1332  HG3 PRO    88      54.189  14.101  38.020  1.00  0.00           H  
ATOM   1333  HD2 PRO    88      53.289  12.310  36.823  1.00  0.00           H  
ATOM   1334  HD3 PRO    88      52.982  13.307  35.368  1.00  0.00           H  
ATOM   1335  N   THR    89      58.235  13.825  36.711  1.00  0.00           N  
ATOM   1336  CA  THR    89      59.425  13.371  37.465  1.00  0.00           C  
ATOM   1337  C   THR    89      59.241  13.355  38.993  1.00  0.00           C  
ATOM   1338  O   THR    89      59.559  12.361  39.644  1.00  0.00           O  
ATOM   1339  CB  THR    89      60.630  14.256  37.104  1.00  0.00           C  
ATOM   1340  CG2 THR    89      61.927  13.764  37.737  1.00  0.00           C  
ATOM   1341  OG1 THR    89      60.870  14.234  35.714  1.00  0.00           O  
ATOM   1342  H   THR    89      58.395  14.354  35.861  1.00  0.00           H  
ATOM   1343  HA  THR    89      59.656  12.351  37.159  1.00  0.00           H  
ATOM   1344  HB  THR    89      60.440  15.283  37.419  1.00  0.00           H  
ATOM   1345 HG21 THR    89      61.853  13.753  38.823  1.00  0.00           H  
ATOM   1346 HG22 THR    89      62.145  12.757  37.391  1.00  0.00           H  
ATOM   1347 HG23 THR    89      62.742  14.426  37.447  1.00  0.00           H  
ATOM   1348  HG1 THR    89      60.096  14.557  35.227  1.00  0.00           H  
ATOM   1349  N   THR    90      58.649  14.408  39.568  1.00  0.00           N  
ATOM   1350  CA  THR    90      58.419  14.564  41.019  1.00  0.00           C  
ATOM   1351  C   THR    90      57.555  13.457  41.639  1.00  0.00           C  
ATOM   1352  O   THR    90      57.661  13.197  42.837  1.00  0.00           O  
ATOM   1353  CB  THR    90      57.729  15.917  41.266  1.00  0.00           C  
ATOM   1354  CG2 THR    90      57.641  16.330  42.734  1.00  0.00           C  
ATOM   1355  OG1 THR    90      58.418  16.929  40.572  1.00  0.00           O  
ATOM   1356  H   THR    90      58.434  15.213  38.996  1.00  0.00           H  
ATOM   1357  HA  THR    90      59.380  14.565  41.535  1.00  0.00           H  
ATOM   1358  HB  THR    90      56.718  15.870  40.860  1.00  0.00           H  
ATOM   1359 HG21 THR    90      56.908  15.711  43.250  1.00  0.00           H  
ATOM   1360 HG22 THR    90      58.612  16.213  43.215  1.00  0.00           H  
ATOM   1361 HG23 THR    90      57.324  17.371  42.809  1.00  0.00           H  
ATOM   1362  HG1 THR    90      58.986  17.390  41.221  1.00  0.00           H  
ATOM   1363  N   LYS    91      56.722  12.766  40.845  1.00  0.00           N  
ATOM   1364  CA  LYS    91      55.696  11.818  41.321  1.00  0.00           C  
ATOM   1365  C   LYS    91      56.248  10.694  42.208  1.00  0.00           C  
ATOM   1366  O   LYS    91      55.546  10.242  43.107  1.00  0.00           O  
ATOM   1367  CB  LYS    91      54.968  11.247  40.092  1.00  0.00           C  
ATOM   1368  CG  LYS    91      53.715  10.437  40.453  1.00  0.00           C  
ATOM   1369  CD  LYS    91      53.109   9.815  39.193  1.00  0.00           C  
ATOM   1370  CE  LYS    91      51.851   9.020  39.549  1.00  0.00           C  
ATOM   1371  NZ  LYS    91      51.543   8.030  38.494  1.00  0.00           N1+
ATOM   1372  H   LYS    91      56.767  12.944  39.845  1.00  0.00           H  
ATOM   1373  HA  LYS    91      54.979  12.364  41.934  1.00  0.00           H  
ATOM   1374  HB2 LYS    91      55.660  10.616  39.531  1.00  0.00           H  
ATOM   1375  HB3 LYS    91      54.658  12.072  39.450  1.00  0.00           H  
ATOM   1376  HG2 LYS    91      52.984  11.091  40.930  1.00  0.00           H  
ATOM   1377  HG3 LYS    91      53.975   9.630  41.137  1.00  0.00           H  
ATOM   1378  HD2 LYS    91      53.851   9.156  38.747  1.00  0.00           H  
ATOM   1379  HD3 LYS    91      52.856  10.594  38.471  1.00  0.00           H  
ATOM   1380  HE2 LYS    91      51.023   9.723  39.672  1.00  0.00           H  
ATOM   1381  HE3 LYS    91      52.014   8.503  40.499  1.00  0.00           H  
ATOM   1382  HZ1 LYS    91      51.529   8.472  37.568  1.00  0.00           H  
ATOM   1383  HZ2 LYS    91      52.299   7.353  38.427  1.00  0.00           H  
ATOM   1384  HZ3 LYS    91      50.677   7.548  38.661  1.00  0.00           H  
ATOM   1385  N   TYR    92      57.500  10.283  41.991  1.00  0.00           N  
ATOM   1386  CA  TYR    92      58.166   9.233  42.777  1.00  0.00           C  
ATOM   1387  C   TYR    92      59.432   9.718  43.518  1.00  0.00           C  
ATOM   1388  O   TYR    92      60.168   8.913  44.096  1.00  0.00           O  
ATOM   1389  CB  TYR    92      58.399   7.999  41.893  1.00  0.00           C  
ATOM   1390  CG  TYR    92      57.196   7.548  41.081  1.00  0.00           C  
ATOM   1391  CD1 TYR    92      57.132   7.822  39.700  1.00  0.00           C  
ATOM   1392  CD2 TYR    92      56.138   6.864  41.713  1.00  0.00           C  
ATOM   1393  CE1 TYR    92      56.017   7.405  38.949  1.00  0.00           C  
ATOM   1394  CE2 TYR    92      55.023   6.444  40.964  1.00  0.00           C  
ATOM   1395  CZ  TYR    92      54.965   6.711  39.581  1.00  0.00           C  
ATOM   1396  OH  TYR    92      53.876   6.334  38.861  1.00  0.00           O  
ATOM   1397  H   TYR    92      58.004  10.715  41.231  1.00  0.00           H  
ATOM   1398  HA  TYR    92      57.484   8.918  43.568  1.00  0.00           H  
ATOM   1399  HB2 TYR    92      58.688   7.179  42.540  1.00  0.00           H  
ATOM   1400  HB3 TYR    92      59.226   8.188  41.215  1.00  0.00           H  
ATOM   1401  HD1 TYR    92      57.935   8.358  39.215  1.00  0.00           H  
ATOM   1402  HD2 TYR    92      56.179   6.671  42.776  1.00  0.00           H  
ATOM   1403  HE1 TYR    92      55.961   7.617  37.892  1.00  0.00           H  
ATOM   1404  HE2 TYR    92      54.211   5.916  41.439  1.00  0.00           H  
ATOM   1405  HH  TYR    92      53.994   6.558  37.908  1.00  0.00           H  
ATOM   1406  N   TRP    93      59.671  11.035  43.536  1.00  0.00           N  
ATOM   1407  CA  TRP    93      60.688  11.707  44.351  1.00  0.00           C  
ATOM   1408  C   TRP    93      60.215  13.142  44.680  1.00  0.00           C  
ATOM   1409  O   TRP    93      60.527  14.087  43.951  1.00  0.00           O  
ATOM   1410  CB  TRP    93      62.050  11.685  43.640  1.00  0.00           C  
ATOM   1411  CG  TRP    93      63.182  12.358  44.364  1.00  0.00           C  
ATOM   1412  CD1 TRP    93      63.401  12.348  45.700  1.00  0.00           C  
ATOM   1413  CD2 TRP    93      64.256  13.178  43.801  1.00  0.00           C  
ATOM   1414  CE2 TRP    93      65.035  13.706  44.873  1.00  0.00           C  
ATOM   1415  CE3 TRP    93      64.641  13.540  42.493  1.00  0.00           C  
ATOM   1416  NE1 TRP    93      64.493  13.131  45.998  1.00  0.00           N  
ATOM   1417  CZ2 TRP    93      66.089  14.607  44.671  1.00  0.00           C  
ATOM   1418  CZ3 TRP    93      65.718  14.421  42.272  1.00  0.00           C  
ATOM   1419  CH2 TRP    93      66.418  14.979  43.357  1.00  0.00           C  
ATOM   1420  H   TRP    93      59.004  11.638  43.066  1.00  0.00           H  
ATOM   1421  HA  TRP    93      60.808  11.154  45.280  1.00  0.00           H  
ATOM   1422  HB2 TRP    93      61.939  12.163  42.666  1.00  0.00           H  
ATOM   1423  HB3 TRP    93      62.337  10.646  43.473  1.00  0.00           H  
ATOM   1424  HD1 TRP    93      62.799  11.836  46.439  1.00  0.00           H  
ATOM   1425  HE1 TRP    93      64.796  13.311  46.963  1.00  0.00           H  
ATOM   1426  HE3 TRP    93      64.084  13.149  41.656  1.00  0.00           H  
ATOM   1427  HZ2 TRP    93      66.632  15.005  45.517  1.00  0.00           H  
ATOM   1428  HZ3 TRP    93      65.990  14.691  41.261  1.00  0.00           H  
ATOM   1429  HH2 TRP    93      67.214  15.685  43.180  1.00  0.00           H  
ATOM   1430  N   PRO    94      59.411  13.316  45.750  1.00  0.00           N  
ATOM   1431  CA  PRO    94      58.639  14.541  45.986  1.00  0.00           C  
ATOM   1432  C   PRO    94      59.464  15.753  46.448  1.00  0.00           C  
ATOM   1433  O   PRO    94      58.914  16.841  46.585  1.00  0.00           O  
ATOM   1434  CB  PRO    94      57.561  14.149  47.002  1.00  0.00           C  
ATOM   1435  CG  PRO    94      58.221  13.021  47.791  1.00  0.00           C  
ATOM   1436  CD  PRO    94      59.026  12.296  46.716  1.00  0.00           C  
ATOM   1437  HA  PRO    94      58.144  14.827  45.060  1.00  0.00           H  
ATOM   1438  HB2 PRO    94      56.689  13.761  46.473  1.00  0.00           H  
ATOM   1439  HB3 PRO    94      57.271  14.979  47.648  1.00  0.00           H  
ATOM   1440  HG2 PRO    94      57.484  12.366  48.257  1.00  0.00           H  
ATOM   1441  HG3 PRO    94      58.896  13.440  48.538  1.00  0.00           H  
ATOM   1442  HD2 PRO    94      59.899  11.821  47.166  1.00  0.00           H  
ATOM   1443  HD3 PRO    94      58.398  11.550  46.226  1.00  0.00           H  
ATOM   1444  N   GLU    95      60.773  15.602  46.669  1.00  0.00           N  
ATOM   1445  CA  GLU    95      61.671  16.732  46.946  1.00  0.00           C  
ATOM   1446  C   GLU    95      61.880  17.618  45.703  1.00  0.00           C  
ATOM   1447  O   GLU    95      62.103  18.827  45.822  1.00  0.00           O  
ATOM   1448  CB  GLU    95      63.041  16.212  47.419  1.00  0.00           C  
ATOM   1449  CG  GLU    95      63.002  15.285  48.642  1.00  0.00           C  
ATOM   1450  CD  GLU    95      64.417  14.804  48.993  1.00  0.00           C  
ATOM   1451  OE1 GLU    95      65.203  15.607  49.535  1.00  0.00           O  
ATOM   1452  OE2 GLU    95      64.735  13.628  48.686  1.00  0.00           O1-
ATOM   1453  H   GLU    95      61.183  14.691  46.543  1.00  0.00           H  
ATOM   1454  HA  GLU    95      61.242  17.357  47.730  1.00  0.00           H  
ATOM   1455  HB2 GLU    95      63.657  17.075  47.669  1.00  0.00           H  
ATOM   1456  HB3 GLU    95      63.516  15.682  46.594  1.00  0.00           H  
ATOM   1457  HG2 GLU    95      62.369  14.421  48.427  1.00  0.00           H  
ATOM   1458  HG3 GLU    95      62.569  15.824  49.488  1.00  0.00           H  
ATOM   1459  N   LEU    96      61.817  17.028  44.501  1.00  0.00           N  
ATOM   1460  CA  LEU    96      62.197  17.689  43.257  1.00  0.00           C  
ATOM   1461  C   LEU    96      61.100  18.645  42.776  1.00  0.00           C  
ATOM   1462  O   LEU    96      60.038  18.223  42.321  1.00  0.00           O  
ATOM   1463  CB  LEU    96      62.549  16.622  42.213  1.00  0.00           C  
ATOM   1464  CG  LEU    96      63.180  17.218  40.945  1.00  0.00           C  
ATOM   1465  CD1 LEU    96      64.567  17.799  41.216  1.00  0.00           C  
ATOM   1466  CD2 LEU    96      63.300  16.122  39.893  1.00  0.00           C  
ATOM   1467  H   LEU    96      61.549  16.052  44.453  1.00  0.00           H  
ATOM   1468  HA  LEU    96      63.090  18.276  43.469  1.00  0.00           H  
ATOM   1469  HB2 LEU    96      61.642  16.077  41.946  1.00  0.00           H  
ATOM   1470  HB3 LEU    96      63.248  15.914  42.657  1.00  0.00           H  
ATOM   1471  HG  LEU    96      62.540  18.006  40.549  1.00  0.00           H  
ATOM   1472 HD11 LEU    96      64.513  18.613  41.931  1.00  0.00           H  
ATOM   1473 HD12 LEU    96      65.226  17.027  41.604  1.00  0.00           H  
ATOM   1474 HD13 LEU    96      64.970  18.197  40.292  1.00  0.00           H  
ATOM   1475 HD21 LEU    96      63.782  15.241  40.310  1.00  0.00           H  
ATOM   1476 HD22 LEU    96      62.299  15.868  39.551  1.00  0.00           H  
ATOM   1477 HD23 LEU    96      63.882  16.473  39.044  1.00  0.00           H  
ATOM   1478  N   THR    97      61.364  19.942  42.894  1.00  0.00           N  
ATOM   1479  CA  THR    97      60.333  20.992  42.972  1.00  0.00           C  
ATOM   1480  C   THR    97      60.654  22.255  42.166  1.00  0.00           C  
ATOM   1481  O   THR    97      59.804  23.135  42.046  1.00  0.00           O  
ATOM   1482  CB  THR    97      60.104  21.378  44.448  1.00  0.00           C  
ATOM   1483  CG2 THR    97      59.192  20.387  45.171  1.00  0.00           C  
ATOM   1484  OG1 THR    97      61.332  21.419  45.152  1.00  0.00           O  
ATOM   1485  H   THR    97      62.291  20.189  43.220  1.00  0.00           H  
ATOM   1486  HA  THR    97      59.393  20.612  42.571  1.00  0.00           H  
ATOM   1487  HB  THR    97      59.636  22.361  44.499  1.00  0.00           H  
ATOM   1488 HG21 THR    97      58.203  20.405  44.715  1.00  0.00           H  
ATOM   1489 HG22 THR    97      59.587  19.374  45.108  1.00  0.00           H  
ATOM   1490 HG23 THR    97      59.100  20.671  46.219  1.00  0.00           H  
ATOM   1491  HG1 THR    97      61.506  20.509  45.467  1.00  0.00           H  
ATOM   1492  N   ALA    98      61.858  22.378  41.600  1.00  0.00           N  
ATOM   1493  CA  ALA    98      62.257  23.556  40.836  1.00  0.00           C  
ATOM   1494  C   ALA    98      61.488  23.700  39.505  1.00  0.00           C  
ATOM   1495  O   ALA    98      61.175  22.718  38.829  1.00  0.00           O  
ATOM   1496  CB  ALA    98      63.776  23.539  40.640  1.00  0.00           C  
ATOM   1497  H   ALA    98      62.545  21.650  41.757  1.00  0.00           H  
ATOM   1498  HA  ALA    98      62.018  24.431  41.443  1.00  0.00           H  
ATOM   1499  HB1 ALA    98      64.273  23.550  41.609  1.00  0.00           H  
ATOM   1500  HB2 ALA    98      64.070  22.642  40.096  1.00  0.00           H  
ATOM   1501  HB3 ALA    98      64.092  24.419  40.080  1.00  0.00           H  
ATOM   1502  N   LYS    99      61.269  24.959  39.098  1.00  0.00           N  
ATOM   1503  CA  LYS    99      60.491  25.421  37.926  1.00  0.00           C  
ATOM   1504  C   LYS    99      60.592  24.550  36.658  1.00  0.00           C  
ATOM   1505  O   LYS    99      59.576  24.330  36.002  1.00  0.00           O  
ATOM   1506  CB  LYS    99      60.894  26.885  37.622  1.00  0.00           C  
ATOM   1507  CG  LYS    99      62.391  27.025  37.286  1.00  0.00           C  
ATOM   1508  CD  LYS    99      62.907  28.447  37.056  1.00  0.00           C  
ATOM   1509  CE  LYS    99      64.397  28.249  36.751  1.00  0.00           C  
ATOM   1510  NZ  LYS    99      65.128  29.488  36.405  1.00  0.00           N1+
ATOM   1511  H   LYS    99      61.595  25.676  39.727  1.00  0.00           H  
ATOM   1512  HA  LYS    99      59.436  25.415  38.203  1.00  0.00           H  
ATOM   1513  HB2 LYS    99      60.667  27.502  38.493  1.00  0.00           H  
ATOM   1514  HB3 LYS    99      60.301  27.254  36.783  1.00  0.00           H  
ATOM   1515  HG2 LYS    99      62.597  26.464  36.376  1.00  0.00           H  
ATOM   1516  HG3 LYS    99      62.976  26.596  38.100  1.00  0.00           H  
ATOM   1517  HD2 LYS    99      62.772  29.052  37.955  1.00  0.00           H  
ATOM   1518  HD3 LYS    99      62.393  28.900  36.207  1.00  0.00           H  
ATOM   1519  HE2 LYS    99      64.486  27.544  35.917  1.00  0.00           H  
ATOM   1520  HE3 LYS    99      64.873  27.774  37.614  1.00  0.00           H  
ATOM   1521  HZ1 LYS    99      64.739  29.928  35.584  1.00  0.00           H  
ATOM   1522  HZ2 LYS    99      65.149  30.136  37.179  1.00  0.00           H  
ATOM   1523  HZ3 LYS    99      66.086  29.204  36.182  1.00  0.00           H  
ATOM   1524  N   GLN   100      61.782  24.049  36.325  1.00  0.00           N  
ATOM   1525  CA  GLN   100      62.081  23.343  35.077  1.00  0.00           C  
ATOM   1526  C   GLN   100      61.520  21.914  34.994  1.00  0.00           C  
ATOM   1527  O   GLN   100      61.463  21.358  33.903  1.00  0.00           O  
ATOM   1528  CB  GLN   100      63.598  23.377  34.796  1.00  0.00           C  
ATOM   1529  CG  GLN   100      64.518  22.626  35.785  1.00  0.00           C  
ATOM   1530  CD  GLN   100      64.859  23.378  37.073  1.00  0.00           C  
ATOM   1531  NE2 GLN   100      65.762  22.860  37.872  1.00  0.00           N  
ATOM   1532  OE1 GLN   100      64.371  24.465  37.359  1.00  0.00           O  
ATOM   1533  H   GLN   100      62.558  24.254  36.943  1.00  0.00           H  
ATOM   1534  HA  GLN   100      61.597  23.891  34.267  1.00  0.00           H  
ATOM   1535  HB2 GLN   100      63.928  24.414  34.716  1.00  0.00           H  
ATOM   1536  HB3 GLN   100      63.743  22.924  33.815  1.00  0.00           H  
ATOM   1537  HG2 GLN   100      65.461  22.426  35.277  1.00  0.00           H  
ATOM   1538  HG3 GLN   100      64.082  21.660  36.035  1.00  0.00           H  
ATOM   1539 HE21 GLN   100      66.325  22.080  37.566  1.00  0.00           H  
ATOM   1540 HE22 GLN   100      66.080  23.415  38.661  1.00  0.00           H  
ATOM   1541  N   TRP   101      61.086  21.324  36.113  1.00  0.00           N  
ATOM   1542  CA  TRP   101      60.599  19.938  36.162  1.00  0.00           C  
ATOM   1543  C   TRP   101      59.120  19.777  35.795  1.00  0.00           C  
ATOM   1544  O   TRP   101      58.658  18.657  35.563  1.00  0.00           O  
ATOM   1545  CB  TRP   101      60.948  19.348  37.532  1.00  0.00           C  
ATOM   1546  CG  TRP   101      62.430  19.242  37.709  1.00  0.00           C  
ATOM   1547  CD1 TRP   101      63.223  20.091  38.403  1.00  0.00           C  
ATOM   1548  CD2 TRP   101      63.324  18.271  37.092  1.00  0.00           C  
ATOM   1549  CE2 TRP   101      64.663  18.623  37.422  1.00  0.00           C  
ATOM   1550  CE3 TRP   101      63.138  17.123  36.292  1.00  0.00           C  
ATOM   1551  NE1 TRP   101      64.544  19.742  38.214  1.00  0.00           N  
ATOM   1552  CZ2 TRP   101      65.762  17.880  36.980  1.00  0.00           C  
ATOM   1553  CZ3 TRP   101      64.236  16.354  35.861  1.00  0.00           C  
ATOM   1554  CH2 TRP   101      65.546  16.728  36.205  1.00  0.00           C  
ATOM   1555  H   TRP   101      61.166  21.825  36.992  1.00  0.00           H  
ATOM   1556  HA  TRP   101      61.145  19.358  35.417  1.00  0.00           H  
ATOM   1557  HB2 TRP   101      60.525  18.345  37.609  1.00  0.00           H  
ATOM   1558  HB3 TRP   101      60.512  19.960  38.324  1.00  0.00           H  
ATOM   1559  HD1 TRP   101      62.868  20.941  38.970  1.00  0.00           H  
ATOM   1560  HE1 TRP   101      65.332  20.221  38.648  1.00  0.00           H  
ATOM   1561  HE3 TRP   101      62.137  16.817  36.031  1.00  0.00           H  
ATOM   1562  HZ2 TRP   101      66.755  18.200  37.243  1.00  0.00           H  
ATOM   1563  HZ3 TRP   101      64.065  15.464  35.274  1.00  0.00           H  
ATOM   1564  HH2 TRP   101      66.379  16.122  35.881  1.00  0.00           H  
ATOM   1565  N   ASN   102      58.391  20.887  35.650  1.00  0.00           N  
ATOM   1566  CA  ASN   102      57.017  20.889  35.157  1.00  0.00           C  
ATOM   1567  C   ASN   102      56.957  20.305  33.736  1.00  0.00           C  
ATOM   1568  O   ASN   102      57.544  20.845  32.802  1.00  0.00           O  
ATOM   1569  CB  ASN   102      56.452  22.318  35.216  1.00  0.00           C  
ATOM   1570  CG  ASN   102      56.219  22.764  36.645  1.00  0.00           C  
ATOM   1571  ND2 ASN   102      57.094  23.565  37.204  1.00  0.00           N  
ATOM   1572  OD1 ASN   102      55.281  22.343  37.295  1.00  0.00           O  
ATOM   1573  H   ASN   102      58.851  21.773  35.789  1.00  0.00           H  
ATOM   1574  HA  ASN   102      56.411  20.258  35.811  1.00  0.00           H  
ATOM   1575  HB2 ASN   102      55.491  22.347  34.704  1.00  0.00           H  
ATOM   1576  HB3 ASN   102      57.127  23.009  34.710  1.00  0.00           H  
ATOM   1577 HD21 ASN   102      57.884  23.907  36.671  1.00  0.00           H  
ATOM   1578 HD22 ASN   102      56.940  23.787  38.171  1.00  0.00           H  
ATOM   1579  N   GLY   103      56.255  19.181  33.578  1.00  0.00           N  
ATOM   1580  CA  GLY   103      56.109  18.501  32.289  1.00  0.00           C  
ATOM   1581  C   GLY   103      57.304  17.648  31.842  1.00  0.00           C  
ATOM   1582  O   GLY   103      57.207  17.031  30.785  1.00  0.00           O  
ATOM   1583  H   GLY   103      55.837  18.760  34.393  1.00  0.00           H  
ATOM   1584  HA2 GLY   103      55.929  19.246  31.513  1.00  0.00           H  
ATOM   1585  HA3 GLY   103      55.238  17.847  32.334  1.00  0.00           H  
ATOM   1586  N   ILE   104      58.382  17.520  32.633  1.00  0.00           N  
ATOM   1587  CA  ILE   104      59.424  16.511  32.368  1.00  0.00           C  
ATOM   1588  C   ILE   104      58.916  15.152  32.861  1.00  0.00           C  
ATOM   1589  O   ILE   104      58.780  14.917  34.068  1.00  0.00           O  
ATOM   1590  CB  ILE   104      60.803  16.886  32.960  1.00  0.00           C  
ATOM   1591  CG1 ILE   104      61.288  18.227  32.359  1.00  0.00           C  
ATOM   1592  CG2 ILE   104      61.817  15.760  32.660  1.00  0.00           C  
ATOM   1593  CD1 ILE   104      62.705  18.654  32.769  1.00  0.00           C  
ATOM   1594  H   ILE   104      58.415  18.030  33.508  1.00  0.00           H  
ATOM   1595  HA  ILE   104      59.560  16.439  31.288  1.00  0.00           H  
ATOM   1596  HB  ILE   104      60.710  16.996  34.042  1.00  0.00           H  
ATOM   1597 HG12 ILE   104      60.602  19.017  32.665  1.00  0.00           H  
ATOM   1598 HG13 ILE   104      61.258  18.160  31.272  1.00  0.00           H  
ATOM   1599 HG21 ILE   104      61.474  14.805  33.058  1.00  0.00           H  
ATOM   1600 HG22 ILE   104      61.967  15.665  31.585  1.00  0.00           H  
ATOM   1601 HG23 ILE   104      62.769  15.973  33.146  1.00  0.00           H  
ATOM   1602 HD11 ILE   104      62.793  18.672  33.855  1.00  0.00           H  
ATOM   1603 HD12 ILE   104      63.447  17.975  32.350  1.00  0.00           H  
ATOM   1604 HD13 ILE   104      62.905  19.653  32.380  1.00  0.00           H  
ATOM   1605  N   THR   105      58.601  14.277  31.909  1.00  0.00           N  
ATOM   1606  CA  THR   105      57.978  12.966  32.134  1.00  0.00           C  
ATOM   1607  C   THR   105      58.996  11.834  32.272  1.00  0.00           C  
ATOM   1608  O   THR   105      60.143  11.947  31.828  1.00  0.00           O  
ATOM   1609  CB  THR   105      56.986  12.602  31.017  1.00  0.00           C  
ATOM   1610  CG2 THR   105      55.898  13.652  30.803  1.00  0.00           C  
ATOM   1611  OG1 THR   105      57.664  12.410  29.794  1.00  0.00           O  
ATOM   1612  H   THR   105      58.739  14.567  30.948  1.00  0.00           H  
ATOM   1613  HA  THR   105      57.414  13.018  33.060  1.00  0.00           H  
ATOM   1614  HB  THR   105      56.494  11.671  31.292  1.00  0.00           H  
ATOM   1615 HG21 THR   105      55.373  13.830  31.742  1.00  0.00           H  
ATOM   1616 HG22 THR   105      56.330  14.587  30.448  1.00  0.00           H  
ATOM   1617 HG23 THR   105      55.185  13.288  30.065  1.00  0.00           H  
ATOM   1618  HG1 THR   105      57.973  13.281  29.491  1.00  0.00           H  
ATOM   1619  N   LEU   106      58.544  10.678  32.762  1.00  0.00           N  
ATOM   1620  CA  LEU   106      59.324   9.444  32.727  1.00  0.00           C  
ATOM   1621  C   LEU   106      59.722   9.027  31.300  1.00  0.00           C  
ATOM   1622  O   LEU   106      60.849   8.569  31.125  1.00  0.00           O  
ATOM   1623  CB  LEU   106      58.557   8.325  33.449  1.00  0.00           C  
ATOM   1624  CG  LEU   106      58.444   8.475  34.980  1.00  0.00           C  
ATOM   1625  CD1 LEU   106      57.950   7.151  35.561  1.00  0.00           C  
ATOM   1626  CD2 LEU   106      59.762   8.806  35.686  1.00  0.00           C  
ATOM   1627  H   LEU   106      57.617  10.663  33.179  1.00  0.00           H  
ATOM   1628  HA  LEU   106      60.264   9.622  33.247  1.00  0.00           H  
ATOM   1629  HB2 LEU   106      59.065   7.388  33.238  1.00  0.00           H  
ATOM   1630  HB3 LEU   106      57.552   8.250  33.028  1.00  0.00           H  
ATOM   1631  HG  LEU   106      57.725   9.256  35.217  1.00  0.00           H  
ATOM   1632 HD11 LEU   106      56.993   6.886  35.110  1.00  0.00           H  
ATOM   1633 HD12 LEU   106      58.678   6.367  35.359  1.00  0.00           H  
ATOM   1634 HD13 LEU   106      57.821   7.244  36.637  1.00  0.00           H  
ATOM   1635 HD21 LEU   106      60.532   8.086  35.415  1.00  0.00           H  
ATOM   1636 HD22 LEU   106      60.080   9.814  35.424  1.00  0.00           H  
ATOM   1637 HD23 LEU   106      59.610   8.779  36.764  1.00  0.00           H  
ATOM   1638  N   LEU   107      58.903   9.282  30.271  1.00  0.00           N  
ATOM   1639  CA  LEU   107      59.289   9.064  28.870  1.00  0.00           C  
ATOM   1640  C   LEU   107      60.457   9.962  28.445  1.00  0.00           C  
ATOM   1641  O   LEU   107      61.405   9.479  27.820  1.00  0.00           O  
ATOM   1642  CB  LEU   107      58.067   9.283  27.959  1.00  0.00           C  
ATOM   1643  CG  LEU   107      58.351   9.195  26.446  1.00  0.00           C  
ATOM   1644  CD1 LEU   107      58.908   7.835  26.026  1.00  0.00           C  
ATOM   1645  CD2 LEU   107      57.070   9.442  25.649  1.00  0.00           C  
ATOM   1646  H   LEU   107      57.977   9.654  30.462  1.00  0.00           H  
ATOM   1647  HA  LEU   107      59.620   8.030  28.770  1.00  0.00           H  
ATOM   1648  HB2 LEU   107      57.645  10.267  28.168  1.00  0.00           H  
ATOM   1649  HB3 LEU   107      57.324   8.539  28.218  1.00  0.00           H  
ATOM   1650  HG  LEU   107      59.071   9.966  26.169  1.00  0.00           H  
ATOM   1651 HD11 LEU   107      59.806   7.593  26.590  1.00  0.00           H  
ATOM   1652 HD12 LEU   107      58.167   7.053  26.178  1.00  0.00           H  
ATOM   1653 HD13 LEU   107      59.175   7.871  24.973  1.00  0.00           H  
ATOM   1654 HD21 LEU   107      56.331   8.675  25.879  1.00  0.00           H  
ATOM   1655 HD22 LEU   107      56.665  10.421  25.904  1.00  0.00           H  
ATOM   1656 HD23 LEU   107      57.292   9.424  24.581  1.00  0.00           H  
ATOM   1657  N   HIE   108      60.435  11.248  28.811  1.00  0.00           N  
ATOM   1658  CA  HIE   108      61.549  12.158  28.515  1.00  0.00           C  
ATOM   1659  C   HIE   108      62.850  11.695  29.175  1.00  0.00           C  
ATOM   1660  O   HIE   108      63.917  11.760  28.559  1.00  0.00           O  
ATOM   1661  CB  HIE   108      61.227  13.584  28.972  1.00  0.00           C  
ATOM   1662  CG  HIE   108      60.051  14.236  28.298  1.00  0.00           C  
ATOM   1663  CD2 HIE   108      59.961  14.566  26.977  1.00  0.00           C  
ATOM   1664  ND1 HIE   108      58.965  14.786  28.976  1.00  0.00           N  
ATOM   1665  CE1 HIE   108      58.251  15.453  28.057  1.00  0.00           C  
ATOM   1666  NE2 HIE   108      58.826  15.337  26.847  1.00  0.00           N  
ATOM   1667  H   HIE   108      59.641  11.590  29.343  1.00  0.00           H  
ATOM   1668  HA  HIE   108      61.716  12.165  27.442  1.00  0.00           H  
ATOM   1669  HB2 HIE   108      62.097  14.207  28.776  1.00  0.00           H  
ATOM   1670  HB3 HIE   108      61.060  13.591  30.049  1.00  0.00           H  
ATOM   1671  HD2 HIE   108      60.699  14.354  26.213  1.00  0.00           H  
ATOM   1672  HE2 HIE   108      58.569  15.887  26.033  1.00  0.00           H  
ATOM   1673  HE1 HIE   108      57.377  16.055  28.279  1.00  0.00           H  
ATOM   1674  N   LEU   109      62.750  11.152  30.392  1.00  0.00           N  
ATOM   1675  CA  LEU   109      63.891  10.624  31.134  1.00  0.00           C  
ATOM   1676  C   LEU   109      64.423   9.296  30.560  1.00  0.00           C  
ATOM   1677  O   LEU   109      65.635   9.161  30.365  1.00  0.00           O  
ATOM   1678  CB  LEU   109      63.525  10.511  32.621  1.00  0.00           C  
ATOM   1679  CG  LEU   109      63.384  11.860  33.345  1.00  0.00           C  
ATOM   1680  CD1 LEU   109      62.845  11.602  34.747  1.00  0.00           C  
ATOM   1681  CD2 LEU   109      64.721  12.591  33.497  1.00  0.00           C  
ATOM   1682  H   LEU   109      61.837  11.149  30.839  1.00  0.00           H  
ATOM   1683  HA  LEU   109      64.689  11.349  31.043  1.00  0.00           H  
ATOM   1684  HB2 LEU   109      64.305   9.948  33.128  1.00  0.00           H  
ATOM   1685  HB3 LEU   109      62.593   9.953  32.713  1.00  0.00           H  
ATOM   1686  HG  LEU   109      62.686  12.503  32.810  1.00  0.00           H  
ATOM   1687 HD11 LEU   109      61.828  11.218  34.681  1.00  0.00           H  
ATOM   1688 HD12 LEU   109      63.478  10.889  35.275  1.00  0.00           H  
ATOM   1689 HD13 LEU   109      62.825  12.542  35.290  1.00  0.00           H  
ATOM   1690 HD21 LEU   109      65.418  11.975  34.063  1.00  0.00           H  
ATOM   1691 HD22 LEU   109      65.148  12.818  32.524  1.00  0.00           H  
ATOM   1692 HD23 LEU   109      64.563  13.529  34.026  1.00  0.00           H  
ATOM   1693  N   ALA   110      63.535   8.373  30.176  1.00  0.00           N  
ATOM   1694  CA  ALA   110      63.862   7.070  29.585  1.00  0.00           C  
ATOM   1695  C   ALA   110      64.525   7.146  28.198  1.00  0.00           C  
ATOM   1696  O   ALA   110      65.116   6.169  27.735  1.00  0.00           O  
ATOM   1697  CB  ALA   110      62.559   6.276  29.470  1.00  0.00           C  
ATOM   1698  H   ALA   110      62.555   8.553  30.375  1.00  0.00           H  
ATOM   1699  HA  ALA   110      64.537   6.539  30.255  1.00  0.00           H  
ATOM   1700  HB1 ALA   110      62.062   6.230  30.435  1.00  0.00           H  
ATOM   1701  HB2 ALA   110      61.891   6.757  28.755  1.00  0.00           H  
ATOM   1702  HB3 ALA   110      62.776   5.261  29.137  1.00  0.00           H  
ATOM   1703  N   THR   111      64.379   8.289  27.522  1.00  0.00           N  
ATOM   1704  CA  THR   111      64.788   8.510  26.126  1.00  0.00           C  
ATOM   1705  C   THR   111      65.856   9.596  25.970  1.00  0.00           C  
ATOM   1706  O   THR   111      66.210   9.951  24.848  1.00  0.00           O  
ATOM   1707  CB  THR   111      63.571   8.846  25.255  1.00  0.00           C  
ATOM   1708  CG2 THR   111      62.531   7.726  25.202  1.00  0.00           C  
ATOM   1709  OG1 THR   111      62.922  10.011  25.715  1.00  0.00           O  
ATOM   1710  H   THR   111      63.845   9.022  27.971  1.00  0.00           H  
ATOM   1711  HA  THR   111      65.228   7.593  25.733  1.00  0.00           H  
ATOM   1712  HB  THR   111      63.917   9.030  24.241  1.00  0.00           H  
ATOM   1713 HG21 THR   111      62.974   6.841  24.754  1.00  0.00           H  
ATOM   1714 HG22 THR   111      62.183   7.474  26.203  1.00  0.00           H  
ATOM   1715 HG23 THR   111      61.682   8.030  24.594  1.00  0.00           H  
ATOM   1716  HG1 THR   111      62.405   9.757  26.507  1.00  0.00           H  
ATOM   1717  N   TYR   112      66.377  10.134  27.079  1.00  0.00           N  
ATOM   1718  CA  TYR   112      67.343  11.240  27.093  1.00  0.00           C  
ATOM   1719  C   TYR   112      66.846  12.512  26.367  1.00  0.00           C  
ATOM   1720  O   TYR   112      67.628  13.262  25.787  1.00  0.00           O  
ATOM   1721  CB  TYR   112      68.757  10.782  26.672  1.00  0.00           C  
ATOM   1722  CG  TYR   112      69.047   9.293  26.669  1.00  0.00           C  
ATOM   1723  CD1 TYR   112      69.417   8.634  27.857  1.00  0.00           C  
ATOM   1724  CD2 TYR   112      68.960   8.572  25.463  1.00  0.00           C  
ATOM   1725  CE1 TYR   112      69.675   7.251  27.837  1.00  0.00           C  
ATOM   1726  CE2 TYR   112      69.208   7.188  25.449  1.00  0.00           C  
ATOM   1727  CZ  TYR   112      69.547   6.522  26.636  1.00  0.00           C  
ATOM   1728  OH  TYR   112      69.737   5.179  26.610  1.00  0.00           O  
ATOM   1729  H   TYR   112      66.057   9.782  27.970  1.00  0.00           H  
ATOM   1730  HA  TYR   112      67.428  11.537  28.135  1.00  0.00           H  
ATOM   1731  HB2 TYR   112      69.461  11.247  27.357  1.00  0.00           H  
ATOM   1732  HB3 TYR   112      68.977  11.157  25.672  1.00  0.00           H  
ATOM   1733  HD1 TYR   112      69.487   9.187  28.783  1.00  0.00           H  
ATOM   1734  HD2 TYR   112      68.671   9.079  24.553  1.00  0.00           H  
ATOM   1735  HE1 TYR   112      69.961   6.747  28.739  1.00  0.00           H  
ATOM   1736  HE2 TYR   112      69.131   6.615  24.542  1.00  0.00           H  
ATOM   1737  HH  TYR   112      69.861   4.821  27.488  1.00  0.00           H  
ATOM   1738  N   THR   113      65.534  12.770  26.381  1.00  0.00           N  
ATOM   1739  CA  THR   113      64.918  13.965  25.768  1.00  0.00           C  
ATOM   1740  C   THR   113      64.445  14.998  26.796  1.00  0.00           C  
ATOM   1741  O   THR   113      63.799  15.986  26.446  1.00  0.00           O  
ATOM   1742  CB  THR   113      63.801  13.605  24.781  1.00  0.00           C  
ATOM   1743  CG2 THR   113      64.293  12.767  23.605  1.00  0.00           C  
ATOM   1744  OG1 THR   113      62.779  12.890  25.430  1.00  0.00           O  
ATOM   1745  H   THR   113      64.924  12.128  26.878  1.00  0.00           H  
ATOM   1746  HA  THR   113      65.676  14.482  25.184  1.00  0.00           H  
ATOM   1747  HB  THR   113      63.391  14.530  24.381  1.00  0.00           H  
ATOM   1748 HG21 THR   113      65.156  13.246  23.146  1.00  0.00           H  
ATOM   1749 HG22 THR   113      64.567  11.766  23.933  1.00  0.00           H  
ATOM   1750 HG23 THR   113      63.502  12.704  22.860  1.00  0.00           H  
ATOM   1751  HG1 THR   113      62.949  11.946  25.283  1.00  0.00           H  
ATOM   1752  N   ALA   114      64.814  14.825  28.069  1.00  0.00           N  
ATOM   1753  CA  ALA   114      64.522  15.722  29.189  1.00  0.00           C  
ATOM   1754  C   ALA   114      65.316  17.050  29.144  1.00  0.00           C  
ATOM   1755  O   ALA   114      66.139  17.340  30.009  1.00  0.00           O  
ATOM   1756  CB  ALA   114      64.733  14.922  30.481  1.00  0.00           C  
ATOM   1757  H   ALA   114      65.304  13.969  28.289  1.00  0.00           H  
ATOM   1758  HA  ALA   114      63.467  15.996  29.143  1.00  0.00           H  
ATOM   1759  HB1 ALA   114      64.035  14.085  30.522  1.00  0.00           H  
ATOM   1760  HB2 ALA   114      65.752  14.537  30.509  1.00  0.00           H  
ATOM   1761  HB3 ALA   114      64.570  15.562  31.348  1.00  0.00           H  
ATOM   1762  N   GLY   115      65.101  17.848  28.095  1.00  0.00           N  
ATOM   1763  CA  GLY   115      65.487  19.262  27.965  1.00  0.00           C  
ATOM   1764  C   GLY   115      66.986  19.603  27.919  1.00  0.00           C  
ATOM   1765  O   GLY   115      67.334  20.739  27.610  1.00  0.00           O  
ATOM   1766  H   GLY   115      64.497  17.474  27.371  1.00  0.00           H  
ATOM   1767  HA2 GLY   115      65.046  19.818  28.791  1.00  0.00           H  
ATOM   1768  HA3 GLY   115      65.049  19.638  27.042  1.00  0.00           H  
ATOM   1769  N   GLY   116      67.878  18.647  28.177  1.00  0.00           N  
ATOM   1770  CA  GLY   116      69.333  18.843  28.165  1.00  0.00           C  
ATOM   1771  C   GLY   116      70.018  18.458  29.477  1.00  0.00           C  
ATOM   1772  O   GLY   116      70.825  19.225  30.001  1.00  0.00           O  
ATOM   1773  H   GLY   116      67.510  17.776  28.534  1.00  0.00           H  
ATOM   1774  HA2 GLY   116      69.587  19.879  27.940  1.00  0.00           H  
ATOM   1775  HA3 GLY   116      69.751  18.216  27.380  1.00  0.00           H  
ATOM   1776  N   LEU   117      69.665  17.301  30.043  1.00  0.00           N  
ATOM   1777  CA  LEU   117      70.364  16.730  31.197  1.00  0.00           C  
ATOM   1778  C   LEU   117      71.799  16.290  30.826  1.00  0.00           C  
ATOM   1779  O   LEU   117      72.018  15.847  29.700  1.00  0.00           O  
ATOM   1780  CB  LEU   117      69.528  15.571  31.773  1.00  0.00           C  
ATOM   1781  CG  LEU   117      68.442  16.023  32.767  1.00  0.00           C  
ATOM   1782  CD1 LEU   117      67.544  14.842  33.129  1.00  0.00           C  
ATOM   1783  CD2 LEU   117      69.038  16.554  34.076  1.00  0.00           C  
ATOM   1784  H   LEU   117      68.992  16.718  29.574  1.00  0.00           H  
ATOM   1785  HA  LEU   117      70.446  17.512  31.945  1.00  0.00           H  
ATOM   1786  HB2 LEU   117      70.186  14.875  32.284  1.00  0.00           H  
ATOM   1787  HB3 LEU   117      69.067  15.024  30.949  1.00  0.00           H  
ATOM   1788  HG  LEU   117      67.829  16.793  32.303  1.00  0.00           H  
ATOM   1789 HD11 LEU   117      67.174  14.366  32.225  1.00  0.00           H  
ATOM   1790 HD12 LEU   117      68.103  14.113  33.712  1.00  0.00           H  
ATOM   1791 HD13 LEU   117      66.694  15.195  33.711  1.00  0.00           H  
ATOM   1792 HD21 LEU   117      69.638  15.781  34.554  1.00  0.00           H  
ATOM   1793 HD22 LEU   117      69.666  17.419  33.894  1.00  0.00           H  
ATOM   1794 HD23 LEU   117      68.235  16.864  34.741  1.00  0.00           H  
ATOM   1795  N   PRO   118      72.791  16.421  31.730  1.00  0.00           N  
ATOM   1796  CA  PRO   118      74.189  16.110  31.433  1.00  0.00           C  
ATOM   1797  C   PRO   118      74.506  14.610  31.535  1.00  0.00           C  
ATOM   1798  O   PRO   118      73.841  13.861  32.257  1.00  0.00           O  
ATOM   1799  CB  PRO   118      74.998  16.935  32.438  1.00  0.00           C  
ATOM   1800  CG  PRO   118      74.082  16.962  33.659  1.00  0.00           C  
ATOM   1801  CD  PRO   118      72.686  17.041  33.042  1.00  0.00           C  
ATOM   1802  HA  PRO   118      74.432  16.445  30.423  1.00  0.00           H  
ATOM   1803  HB2 PRO   118      75.129  17.949  32.057  1.00  0.00           H  
ATOM   1804  HB3 PRO   118      75.966  16.485  32.668  1.00  0.00           H  
ATOM   1805  HG2 PRO   118      74.289  17.817  34.302  1.00  0.00           H  
ATOM   1806  HG3 PRO   118      74.186  16.029  34.210  1.00  0.00           H  
ATOM   1807  HD2 PRO   118      71.962  16.525  33.672  1.00  0.00           H  
ATOM   1808  HD3 PRO   118      72.406  18.087  32.921  1.00  0.00           H  
ATOM   1809  N   LEU   119      75.614  14.200  30.903  1.00  0.00           N  
ATOM   1810  CA  LEU   119      76.057  12.804  30.777  1.00  0.00           C  
ATOM   1811  C   LEU   119      76.047  12.012  32.098  1.00  0.00           C  
ATOM   1812  O   LEU   119      75.638  10.855  32.092  1.00  0.00           O  
ATOM   1813  CB  LEU   119      77.457  12.797  30.128  1.00  0.00           C  
ATOM   1814  CG  LEU   119      78.064  11.397  29.892  1.00  0.00           C  
ATOM   1815  CD1 LEU   119      77.224  10.529  28.955  1.00  0.00           C  
ATOM   1816  CD2 LEU   119      79.458  11.540  29.277  1.00  0.00           C  
ATOM   1817  H   LEU   119      76.092  14.877  30.328  1.00  0.00           H  
ATOM   1818  HA  LEU   119      75.375  12.306  30.091  1.00  0.00           H  
ATOM   1819  HB2 LEU   119      78.137  13.361  30.768  1.00  0.00           H  
ATOM   1820  HB3 LEU   119      77.393  13.311  29.167  1.00  0.00           H  
ATOM   1821  HG  LEU   119      78.171  10.883  30.846  1.00  0.00           H  
ATOM   1822 HD11 LEU   119      76.252  10.326  29.405  1.00  0.00           H  
ATOM   1823 HD12 LEU   119      77.076  11.046  28.006  1.00  0.00           H  
ATOM   1824 HD13 LEU   119      77.725   9.577  28.785  1.00  0.00           H  
ATOM   1825 HD21 LEU   119      79.387  12.033  28.306  1.00  0.00           H  
ATOM   1826 HD22 LEU   119      80.094  12.133  29.934  1.00  0.00           H  
ATOM   1827 HD23 LEU   119      79.905  10.556  29.146  1.00  0.00           H  
ATOM   1828  N   GLN   120      76.421  12.635  33.220  1.00  0.00           N  
ATOM   1829  CA  GLN   120      76.459  12.025  34.555  1.00  0.00           C  
ATOM   1830  C   GLN   120      75.562  12.778  35.550  1.00  0.00           C  
ATOM   1831  O   GLN   120      75.298  13.969  35.376  1.00  0.00           O  
ATOM   1832  CB  GLN   120      77.911  11.975  35.084  1.00  0.00           C  
ATOM   1833  CG  GLN   120      78.983  11.399  34.135  1.00  0.00           C  
ATOM   1834  CD  GLN   120      78.749   9.954  33.701  1.00  0.00           C  
ATOM   1835  NE2 GLN   120      79.634   9.380  32.913  1.00  0.00           N  
ATOM   1836  OE1 GLN   120      77.750   9.327  34.008  1.00  0.00           O  
ATOM   1837  H   GLN   120      76.617  13.622  33.165  1.00  0.00           H  
ATOM   1838  HA  GLN   120      76.082  11.007  34.499  1.00  0.00           H  
ATOM   1839  HB2 GLN   120      77.923  11.385  36.001  1.00  0.00           H  
ATOM   1840  HB3 GLN   120      78.215  12.990  35.346  1.00  0.00           H  
ATOM   1841  HG2 GLN   120      79.945  11.444  34.647  1.00  0.00           H  
ATOM   1842  HG3 GLN   120      79.058  12.024  33.246  1.00  0.00           H  
ATOM   1843 HE21 GLN   120      80.488   9.848  32.675  1.00  0.00           H  
ATOM   1844 HE22 GLN   120      79.426   8.433  32.606  1.00  0.00           H  
ATOM   1845  N   VAL   121      75.177  12.119  36.647  1.00  0.00           N  
ATOM   1846  CA  VAL   121      74.949  12.821  37.923  1.00  0.00           C  
ATOM   1847  C   VAL   121      76.342  13.122  38.502  1.00  0.00           C  
ATOM   1848  O   VAL   121      77.177  12.217  38.468  1.00  0.00           O  
ATOM   1849  CB  VAL   121      74.138  11.961  38.912  1.00  0.00           C  
ATOM   1850  CG1 VAL   121      73.816  12.727  40.200  1.00  0.00           C  
ATOM   1851  CG2 VAL   121      72.803  11.499  38.316  1.00  0.00           C  
ATOM   1852  H   VAL   121      75.462  11.152  36.732  1.00  0.00           H  
ATOM   1853  HA  VAL   121      74.407  13.747  37.736  1.00  0.00           H  
ATOM   1854  HB  VAL   121      74.726  11.085  39.175  1.00  0.00           H  
ATOM   1855 HG11 VAL   121      74.739  13.011  40.704  1.00  0.00           H  
ATOM   1856 HG12 VAL   121      73.236  13.618  39.974  1.00  0.00           H  
ATOM   1857 HG13 VAL   121      73.240  12.090  40.870  1.00  0.00           H  
ATOM   1858 HG21 VAL   121      72.215  12.360  38.004  1.00  0.00           H  
ATOM   1859 HG22 VAL   121      72.983  10.837  37.471  1.00  0.00           H  
ATOM   1860 HG23 VAL   121      72.243  10.937  39.063  1.00  0.00           H  
ATOM   1861  N   PRO   122      76.653  14.359  38.934  1.00  0.00           N  
ATOM   1862  CA  PRO   122      78.020  14.737  39.287  1.00  0.00           C  
ATOM   1863  C   PRO   122      78.582  13.928  40.463  1.00  0.00           C  
ATOM   1864  O   PRO   122      77.869  13.514  41.378  1.00  0.00           O  
ATOM   1865  CB  PRO   122      78.003  16.248  39.542  1.00  0.00           C  
ATOM   1866  CG  PRO   122      76.535  16.562  39.822  1.00  0.00           C  
ATOM   1867  CD  PRO   122      75.777  15.513  39.010  1.00  0.00           C  
ATOM   1868  HA  PRO   122      78.661  14.547  38.425  1.00  0.00           H  
ATOM   1869  HB2 PRO   122      78.316  16.768  38.637  1.00  0.00           H  
ATOM   1870  HB3 PRO   122      78.640  16.534  40.381  1.00  0.00           H  
ATOM   1871  HG2 PRO   122      76.275  17.575  39.514  1.00  0.00           H  
ATOM   1872  HG3 PRO   122      76.330  16.426  40.881  1.00  0.00           H  
ATOM   1873  HD2 PRO   122      74.837  15.271  39.502  1.00  0.00           H  
ATOM   1874  HD3 PRO   122      75.594  15.888  38.002  1.00  0.00           H  
ATOM   1875  N   ASP   123      79.891  13.689  40.407  1.00  0.00           N  
ATOM   1876  CA  ASP   123      80.578  12.613  41.123  1.00  0.00           C  
ATOM   1877  C   ASP   123      80.580  12.748  42.658  1.00  0.00           C  
ATOM   1878  O   ASP   123      80.778  11.752  43.358  1.00  0.00           O  
ATOM   1879  CB  ASP   123      82.012  12.522  40.574  1.00  0.00           C  
ATOM   1880  CG  ASP   123      82.037  12.329  39.050  1.00  0.00           C  
ATOM   1881  OD1 ASP   123      81.754  13.324  38.340  1.00  0.00           O  
ATOM   1882  OD2 ASP   123      82.312  11.191  38.612  1.00  0.00           O1-
ATOM   1883  H   ASP   123      80.389  14.025  39.584  1.00  0.00           H  
ATOM   1884  HA  ASP   123      80.073  11.676  40.884  1.00  0.00           H  
ATOM   1885  HB2 ASP   123      82.524  11.686  41.054  1.00  0.00           H  
ATOM   1886  HB3 ASP   123      82.551  13.437  40.827  1.00  0.00           H  
ATOM   1887  N   GLU   124      80.279  13.931  43.207  1.00  0.00           N  
ATOM   1888  CA  GLU   124      80.166  14.172  44.655  1.00  0.00           C  
ATOM   1889  C   GLU   124      78.745  14.008  45.224  1.00  0.00           C  
ATOM   1890  O   GLU   124      78.600  13.903  46.441  1.00  0.00           O  
ATOM   1891  CB  GLU   124      80.837  15.499  45.064  1.00  0.00           C  
ATOM   1892  CG  GLU   124      80.489  16.750  44.243  1.00  0.00           C  
ATOM   1893  CD  GLU   124      78.993  17.056  44.204  1.00  0.00           C  
ATOM   1894  OE1 GLU   124      78.370  16.733  43.172  1.00  0.00           O  
ATOM   1895  OE2 GLU   124      78.465  17.629  45.190  1.00  0.00           O1-
ATOM   1896  H   GLU   124      80.024  14.688  42.582  1.00  0.00           H  
ATOM   1897  HA  GLU   124      80.744  13.400  45.162  1.00  0.00           H  
ATOM   1898  HB2 GLU   124      81.916  15.357  44.991  1.00  0.00           H  
ATOM   1899  HB3 GLU   124      80.615  15.698  46.114  1.00  0.00           H  
ATOM   1900  HG2 GLU   124      80.867  16.622  43.226  1.00  0.00           H  
ATOM   1901  HG3 GLU   124      81.017  17.602  44.677  1.00  0.00           H  
ATOM   1902  N   VAL   125      77.717  13.819  44.389  1.00  0.00           N  
ATOM   1903  CA  VAL   125      76.341  13.548  44.843  1.00  0.00           C  
ATOM   1904  C   VAL   125      76.248  12.187  45.528  1.00  0.00           C  
ATOM   1905  O   VAL   125      76.588  11.189  44.898  1.00  0.00           O  
ATOM   1906  CB  VAL   125      75.356  13.610  43.655  1.00  0.00           C  
ATOM   1907  CG1 VAL   125      73.950  13.101  43.997  1.00  0.00           C  
ATOM   1908  CG2 VAL   125      75.218  15.048  43.151  1.00  0.00           C  
ATOM   1909  H   VAL   125      77.883  13.919  43.389  1.00  0.00           H  
ATOM   1910  HA  VAL   125      76.073  14.309  45.563  1.00  0.00           H  
ATOM   1911  HB  VAL   125      75.739  12.990  42.846  1.00  0.00           H  
ATOM   1912 HG11 VAL   125      73.968  12.028  44.187  1.00  0.00           H  
ATOM   1913 HG12 VAL   125      73.568  13.614  44.874  1.00  0.00           H  
ATOM   1914 HG13 VAL   125      73.285  13.284  43.156  1.00  0.00           H  
ATOM   1915 HG21 VAL   125      74.824  15.691  43.935  1.00  0.00           H  
ATOM   1916 HG22 VAL   125      76.197  15.422  42.859  1.00  0.00           H  
ATOM   1917 HG23 VAL   125      74.560  15.082  42.284  1.00  0.00           H  
ATOM   1918  N   LYS   126      75.749  12.098  46.773  1.00  0.00           N  
ATOM   1919  CA  LYS   126      75.378  10.804  47.396  1.00  0.00           C  
ATOM   1920  C   LYS   126      74.082  10.823  48.220  1.00  0.00           C  
ATOM   1921  O   LYS   126      73.382   9.815  48.211  1.00  0.00           O  
ATOM   1922  CB  LYS   126      76.536  10.204  48.231  1.00  0.00           C  
ATOM   1923  CG  LYS   126      77.656   9.543  47.395  1.00  0.00           C  
ATOM   1924  CD  LYS   126      78.818  10.502  47.097  1.00  0.00           C  
ATOM   1925  CE  LYS   126      79.741  10.096  45.938  1.00  0.00           C  
ATOM   1926  NZ  LYS   126      79.047  10.047  44.628  1.00  0.00           N1+
ATOM   1927  H   LYS   126      75.575  12.959  47.279  1.00  0.00           H  
ATOM   1928  HA  LYS   126      75.159  10.095  46.596  1.00  0.00           H  
ATOM   1929  HB2 LYS   126      76.115   9.416  48.858  1.00  0.00           H  
ATOM   1930  HB3 LYS   126      76.951  10.960  48.900  1.00  0.00           H  
ATOM   1931  HG2 LYS   126      77.233   9.149  46.471  1.00  0.00           H  
ATOM   1932  HG3 LYS   126      78.059   8.697  47.955  1.00  0.00           H  
ATOM   1933  HD2 LYS   126      79.420  10.603  48.001  1.00  0.00           H  
ATOM   1934  HD3 LYS   126      78.422  11.488  46.882  1.00  0.00           H  
ATOM   1935  HE2 LYS   126      80.227   9.141  46.150  1.00  0.00           H  
ATOM   1936  HE3 LYS   126      80.519  10.863  45.874  1.00  0.00           H  
ATOM   1937  HZ1 LYS   126      78.437   9.241  44.504  1.00  0.00           H  
ATOM   1938  HZ2 LYS   126      78.444  10.856  44.508  1.00  0.00           H  
ATOM   1939  HZ3 LYS   126      79.719  10.078  43.868  1.00  0.00           H  
ATOM   1940  N   SER   127      73.723  11.911  48.906  1.00  0.00           N  
ATOM   1941  CA  SER   127      72.459  11.998  49.667  1.00  0.00           C  
ATOM   1942  C   SER   127      71.317  12.623  48.850  1.00  0.00           C  
ATOM   1943  O   SER   127      71.570  13.256  47.824  1.00  0.00           O  
ATOM   1944  CB  SER   127      72.682  12.767  50.975  1.00  0.00           C  
ATOM   1945  OG  SER   127      72.759  14.157  50.743  1.00  0.00           O  
ATOM   1946  H   SER   127      74.317  12.736  48.886  1.00  0.00           H  
ATOM   1947  HA  SER   127      72.145  10.992  49.943  1.00  0.00           H  
ATOM   1948  HB2 SER   127      73.597  12.420  51.458  1.00  0.00           H  
ATOM   1949  HB3 SER   127      71.843  12.575  51.646  1.00  0.00           H  
ATOM   1950  HG  SER   127      73.620  14.335  50.283  1.00  0.00           H  
ATOM   1951  N   SER   128      70.076  12.566  49.358  1.00  0.00           N  
ATOM   1952  CA  SER   128      68.952  13.368  48.834  1.00  0.00           C  
ATOM   1953  C   SER   128      69.296  14.855  48.725  1.00  0.00           C  
ATOM   1954  O   SER   128      69.065  15.450  47.678  1.00  0.00           O  
ATOM   1955  CB  SER   128      67.722  13.253  49.741  1.00  0.00           C  
ATOM   1956  OG  SER   128      66.874  12.217  49.308  1.00  0.00           O  
ATOM   1957  H   SER   128      69.895  11.977  50.156  1.00  0.00           H  
ATOM   1958  HA  SER   128      68.686  13.017  47.837  1.00  0.00           H  
ATOM   1959  HB2 SER   128      67.161  14.186  49.703  1.00  0.00           H  
ATOM   1960  HB3 SER   128      68.024  13.083  50.775  1.00  0.00           H  
ATOM   1961  HG  SER   128      66.011  12.658  49.101  1.00  0.00           H  
ATOM   1962  N   SER   129      69.973  15.421  49.733  1.00  0.00           N  
ATOM   1963  CA  SER   129      70.405  16.827  49.733  1.00  0.00           C  
ATOM   1964  C   SER   129      71.300  17.148  48.534  1.00  0.00           C  
ATOM   1965  O   SER   129      71.108  18.162  47.871  1.00  0.00           O  
ATOM   1966  CB  SER   129      71.152  17.138  51.035  1.00  0.00           C  
ATOM   1967  OG  SER   129      71.384  18.526  51.165  1.00  0.00           O  
ATOM   1968  H   SER   129      70.230  14.846  50.519  1.00  0.00           H  
ATOM   1969  HA  SER   129      69.523  17.466  49.677  1.00  0.00           H  
ATOM   1970  HB2 SER   129      72.108  16.614  51.047  1.00  0.00           H  
ATOM   1971  HB3 SER   129      70.553  16.802  51.882  1.00  0.00           H  
ATOM   1972  HG  SER   129      71.899  18.678  51.963  1.00  0.00           H  
ATOM   1973  N   ASP   130      72.194  16.232  48.158  1.00  0.00           N  
ATOM   1974  CA  ASP   130      73.109  16.422  47.029  1.00  0.00           C  
ATOM   1975  C   ASP   130      72.431  16.181  45.679  1.00  0.00           C  
ATOM   1976  O   ASP   130      72.628  16.937  44.728  1.00  0.00           O  
ATOM   1977  CB  ASP   130      74.332  15.524  47.184  1.00  0.00           C  
ATOM   1978  CG  ASP   130      74.902  15.584  48.592  1.00  0.00           C  
ATOM   1979  OD1 ASP   130      75.297  16.697  49.004  1.00  0.00           O  
ATOM   1980  OD2 ASP   130      74.852  14.520  49.255  1.00  0.00           O1-
ATOM   1981  H   ASP   130      72.257  15.375  48.692  1.00  0.00           H  
ATOM   1982  HA  ASP   130      73.464  17.445  47.042  1.00  0.00           H  
ATOM   1983  HB2 ASP   130      75.088  15.870  46.482  1.00  0.00           H  
ATOM   1984  HB3 ASP   130      74.063  14.495  46.947  1.00  0.00           H  
ATOM   1985  N   LEU   131      71.543  15.188  45.622  1.00  0.00           N  
ATOM   1986  CA  LEU   131      70.711  14.907  44.457  1.00  0.00           C  
ATOM   1987  C   LEU   131      69.814  16.117  44.139  1.00  0.00           C  
ATOM   1988  O   LEU   131      69.670  16.516  42.982  1.00  0.00           O  
ATOM   1989  CB  LEU   131      69.909  13.628  44.778  1.00  0.00           C  
ATOM   1990  CG  LEU   131      69.388  12.860  43.556  1.00  0.00           C  
ATOM   1991  CD1 LEU   131      70.543  12.281  42.733  1.00  0.00           C  
ATOM   1992  CD2 LEU   131      68.503  11.700  44.013  1.00  0.00           C  
ATOM   1993  H   LEU   131      71.413  14.618  46.454  1.00  0.00           H  
ATOM   1994  HA  LEU   131      71.368  14.742  43.605  1.00  0.00           H  
ATOM   1995  HB2 LEU   131      69.065  13.896  45.415  1.00  0.00           H  
ATOM   1996  HB3 LEU   131      70.541  12.944  45.346  1.00  0.00           H  
ATOM   1997  HG  LEU   131      68.795  13.520  42.931  1.00  0.00           H  
ATOM   1998 HD11 LEU   131      71.082  13.081  42.228  1.00  0.00           H  
ATOM   1999 HD12 LEU   131      71.223  11.725  43.378  1.00  0.00           H  
ATOM   2000 HD13 LEU   131      70.155  11.607  41.975  1.00  0.00           H  
ATOM   2001 HD21 LEU   131      69.081  10.996  44.611  1.00  0.00           H  
ATOM   2002 HD22 LEU   131      67.677  12.087  44.613  1.00  0.00           H  
ATOM   2003 HD23 LEU   131      68.083  11.190  43.148  1.00  0.00           H  
ATOM   2004  N   LEU   132      69.315  16.776  45.186  1.00  0.00           N  
ATOM   2005  CA  LEU   132      68.519  17.995  45.136  1.00  0.00           C  
ATOM   2006  C   LEU   132      69.376  19.233  44.804  1.00  0.00           C  
ATOM   2007  O   LEU   132      69.017  19.975  43.888  1.00  0.00           O  
ATOM   2008  CB  LEU   132      67.777  18.093  46.484  1.00  0.00           C  
ATOM   2009  CG  LEU   132      66.611  19.085  46.521  1.00  0.00           C  
ATOM   2010  CD1 LEU   132      65.452  18.625  45.632  1.00  0.00           C  
ATOM   2011  CD2 LEU   132      66.088  19.219  47.950  1.00  0.00           C  
ATOM   2012  H   LEU   132      69.467  16.363  46.103  1.00  0.00           H  
ATOM   2013  HA  LEU   132      67.791  17.877  44.334  1.00  0.00           H  
ATOM   2014  HB2 LEU   132      68.495  18.361  47.260  1.00  0.00           H  
ATOM   2015  HB3 LEU   132      67.369  17.114  46.738  1.00  0.00           H  
ATOM   2016  HG  LEU   132      66.965  20.059  46.198  1.00  0.00           H  
ATOM   2017 HD11 LEU   132      65.757  18.532  44.594  1.00  0.00           H  
ATOM   2018 HD12 LEU   132      65.099  17.651  45.965  1.00  0.00           H  
ATOM   2019 HD13 LEU   132      64.634  19.341  45.697  1.00  0.00           H  
ATOM   2020 HD21 LEU   132      65.768  18.244  48.325  1.00  0.00           H  
ATOM   2021 HD22 LEU   132      66.876  19.601  48.600  1.00  0.00           H  
ATOM   2022 HD23 LEU   132      65.241  19.904  47.976  1.00  0.00           H  
ATOM   2023  N   ARG   133      70.569  19.383  45.411  1.00  0.00           N  
ATOM   2024  CA  ARG   133      71.594  20.391  45.046  1.00  0.00           C  
ATOM   2025  C   ARG   133      71.926  20.346  43.554  1.00  0.00           C  
ATOM   2026  O   ARG   133      72.118  21.403  42.958  1.00  0.00           O  
ATOM   2027  CB  ARG   133      72.917  20.165  45.811  1.00  0.00           C  
ATOM   2028  CG  ARG   133      72.995  20.676  47.263  1.00  0.00           C  
ATOM   2029  CD  ARG   133      74.241  20.129  47.995  1.00  0.00           C  
ATOM   2030  NE  ARG   133      75.483  20.423  47.247  1.00  0.00           N  
ATOM   2031  CZ  ARG   133      76.361  19.557  46.757  1.00  0.00           C  
ATOM   2032  NH1 ARG   133      76.459  18.305  47.084  1.00  0.00           N  
ATOM   2033  NH2 ARG   133      77.216  19.943  45.858  1.00  0.00           N1+
ATOM   2034  H   ARG   133      70.786  18.735  46.164  1.00  0.00           H  
ATOM   2035  HA  ARG   133      71.216  21.390  45.257  1.00  0.00           H  
ATOM   2036  HB2 ARG   133      73.710  20.671  45.258  1.00  0.00           H  
ATOM   2037  HB3 ARG   133      73.155  19.109  45.791  1.00  0.00           H  
ATOM   2038  HG2 ARG   133      72.103  20.392  47.816  1.00  0.00           H  
ATOM   2039  HG3 ARG   133      73.039  21.765  47.248  1.00  0.00           H  
ATOM   2040  HD2 ARG   133      74.130  19.055  48.147  1.00  0.00           H  
ATOM   2041  HD3 ARG   133      74.298  20.589  48.984  1.00  0.00           H  
ATOM   2042  HE  ARG   133      75.602  21.372  46.948  1.00  0.00           H  
ATOM   2043 HH11 ARG   133      77.160  17.750  46.589  1.00  0.00           H  
ATOM   2044 HH12 ARG   133      75.958  17.894  47.877  1.00  0.00           H  
ATOM   2045 HH21 ARG   133      77.806  19.193  45.473  1.00  0.00           H  
ATOM   2046 HH22 ARG   133      77.235  20.862  45.477  1.00  0.00           H  
ATOM   2047  N   PHE   134      71.976  19.159  42.953  1.00  0.00           N  
ATOM   2048  CA  PHE   134      72.167  18.992  41.517  1.00  0.00           C  
ATOM   2049  C   PHE   134      70.891  19.318  40.721  1.00  0.00           C  
ATOM   2050  O   PHE   134      70.853  20.315  39.999  1.00  0.00           O  
ATOM   2051  CB  PHE   134      72.709  17.583  41.247  1.00  0.00           C  
ATOM   2052  CG  PHE   134      72.730  17.183  39.785  1.00  0.00           C  
ATOM   2053  CD1 PHE   134      73.401  17.975  38.832  1.00  0.00           C  
ATOM   2054  CD2 PHE   134      72.068  16.013  39.376  1.00  0.00           C  
ATOM   2055  CE1 PHE   134      73.413  17.590  37.479  1.00  0.00           C  
ATOM   2056  CE2 PHE   134      72.098  15.621  38.029  1.00  0.00           C  
ATOM   2057  CZ  PHE   134      72.764  16.409  37.078  1.00  0.00           C  
ATOM   2058  H   PHE   134      71.907  18.330  43.535  1.00  0.00           H  
ATOM   2059  HA  PHE   134      72.924  19.703  41.182  1.00  0.00           H  
ATOM   2060  HB2 PHE   134      72.105  16.861  41.799  1.00  0.00           H  
ATOM   2061  HB3 PHE   134      73.725  17.518  41.639  1.00  0.00           H  
ATOM   2062  HD1 PHE   134      73.913  18.876  39.139  1.00  0.00           H  
ATOM   2063  HD2 PHE   134      71.540  15.404  40.095  1.00  0.00           H  
ATOM   2064  HE1 PHE   134      73.933  18.196  36.751  1.00  0.00           H  
ATOM   2065  HE2 PHE   134      71.603  14.713  37.731  1.00  0.00           H  
ATOM   2066  HZ  PHE   134      72.776  16.101  36.043  1.00  0.00           H  
ATOM   2067  N   TYR   135      69.825  18.525  40.862  1.00  0.00           N  
ATOM   2068  CA  TYR   135      68.682  18.595  39.943  1.00  0.00           C  
ATOM   2069  C   TYR   135      67.809  19.859  40.087  1.00  0.00           C  
ATOM   2070  O   TYR   135      67.185  20.263  39.103  1.00  0.00           O  
ATOM   2071  CB  TYR   135      67.831  17.328  40.074  1.00  0.00           C  
ATOM   2072  CG  TYR   135      68.405  16.058  39.473  1.00  0.00           C  
ATOM   2073  CD1 TYR   135      68.534  15.931  38.075  1.00  0.00           C  
ATOM   2074  CD2 TYR   135      68.678  14.952  40.297  1.00  0.00           C  
ATOM   2075  CE1 TYR   135      68.877  14.694  37.503  1.00  0.00           C  
ATOM   2076  CE2 TYR   135      69.063  13.724  39.732  1.00  0.00           C  
ATOM   2077  CZ  TYR   135      69.147  13.590  38.336  1.00  0.00           C  
ATOM   2078  OH  TYR   135      69.466  12.390  37.798  1.00  0.00           O  
ATOM   2079  H   TYR   135      69.876  17.744  41.510  1.00  0.00           H  
ATOM   2080  HA  TYR   135      69.074  18.619  38.925  1.00  0.00           H  
ATOM   2081  HB2 TYR   135      66.893  17.500  39.553  1.00  0.00           H  
ATOM   2082  HB3 TYR   135      67.593  17.169  41.126  1.00  0.00           H  
ATOM   2083  HD1 TYR   135      68.341  16.773  37.430  1.00  0.00           H  
ATOM   2084  HD2 TYR   135      68.556  15.036  41.363  1.00  0.00           H  
ATOM   2085  HE1 TYR   135      68.930  14.585  36.431  1.00  0.00           H  
ATOM   2086  HE2 TYR   135      69.242  12.862  40.350  1.00  0.00           H  
ATOM   2087  HH  TYR   135      69.236  12.367  36.853  1.00  0.00           H  
ATOM   2088  N   GLN   136      67.801  20.546  41.238  1.00  0.00           N  
ATOM   2089  CA  GLN   136      67.117  21.848  41.360  1.00  0.00           C  
ATOM   2090  C   GLN   136      67.838  22.957  40.580  1.00  0.00           C  
ATOM   2091  O   GLN   136      67.181  23.886  40.109  1.00  0.00           O  
ATOM   2092  CB  GLN   136      67.020  22.300  42.826  1.00  0.00           C  
ATOM   2093  CG  GLN   136      66.214  21.373  43.740  1.00  0.00           C  
ATOM   2094  CD  GLN   136      64.701  21.505  43.621  1.00  0.00           C  
ATOM   2095  NE2 GLN   136      64.064  22.215  44.526  1.00  0.00           N  
ATOM   2096  OE1 GLN   136      64.063  20.942  42.746  1.00  0.00           O  
ATOM   2097  H   GLN   136      68.325  20.193  42.033  1.00  0.00           H  
ATOM   2098  HA  GLN   136      66.108  21.759  40.957  1.00  0.00           H  
ATOM   2099  HB2 GLN   136      66.574  23.295  42.867  1.00  0.00           H  
ATOM   2100  HB3 GLN   136      68.032  22.381  43.226  1.00  0.00           H  
ATOM   2101  HG2 GLN   136      66.493  21.617  44.763  1.00  0.00           H  
ATOM   2102  HG3 GLN   136      66.490  20.340  43.548  1.00  0.00           H  
ATOM   2103 HE21 GLN   136      64.565  22.651  45.277  1.00  0.00           H  
ATOM   2104 HE22 GLN   136      63.050  22.141  44.563  1.00  0.00           H  
ATOM   2105  N   ASN   137      69.167  22.864  40.452  1.00  0.00           N  
ATOM   2106  CA  ASN   137      70.022  23.932  39.924  1.00  0.00           C  
ATOM   2107  C   ASN   137      70.531  23.666  38.498  1.00  0.00           C  
ATOM   2108  O   ASN   137      70.878  24.614  37.795  1.00  0.00           O  
ATOM   2109  CB  ASN   137      71.166  24.178  40.917  1.00  0.00           C  
ATOM   2110  CG  ASN   137      70.653  24.642  42.269  1.00  0.00           C  
ATOM   2111  OD1 ASN   137      69.992  25.655  42.399  1.00  0.00           O  
ATOM   2112  ND2 ASN   137      70.899  23.901  43.321  1.00  0.00           N  
ATOM   2113  H   ASN   137      69.623  22.038  40.816  1.00  0.00           H  
ATOM   2114  HA  ASN   137      69.440  24.855  39.864  1.00  0.00           H  
ATOM   2115  HB2 ASN   137      71.817  24.960  40.526  1.00  0.00           H  
ATOM   2116  HB3 ASN   137      71.755  23.268  41.030  1.00  0.00           H  
ATOM   2117 HD21 ASN   137      70.549  24.242  44.195  1.00  0.00           H  
ATOM   2118 HD22 ASN   137      71.421  23.038  43.212  1.00  0.00           H  
ATOM   2119  N   TRP   138      70.480  22.420  38.011  1.00  0.00           N  
ATOM   2120  CA  TRP   138      70.512  22.148  36.571  1.00  0.00           C  
ATOM   2121  C   TRP   138      69.363  22.885  35.867  1.00  0.00           C  
ATOM   2122  O   TRP   138      68.246  22.942  36.382  1.00  0.00           O  
ATOM   2123  CB  TRP   138      70.423  20.639  36.297  1.00  0.00           C  
ATOM   2124  CG  TRP   138      70.052  20.308  34.879  1.00  0.00           C  
ATOM   2125  CD1 TRP   138      70.889  20.283  33.815  1.00  0.00           C  
ATOM   2126  CD2 TRP   138      68.715  20.065  34.335  1.00  0.00           C  
ATOM   2127  CE2 TRP   138      68.824  19.878  32.926  1.00  0.00           C  
ATOM   2128  CE3 TRP   138      67.419  19.997  34.892  1.00  0.00           C  
ATOM   2129  NE1 TRP   138      70.168  20.031  32.663  1.00  0.00           N  
ATOM   2130  CZ2 TRP   138      67.714  19.592  32.118  1.00  0.00           C  
ATOM   2131  CZ3 TRP   138      66.298  19.701  34.092  1.00  0.00           C  
ATOM   2132  CH2 TRP   138      66.445  19.487  32.711  1.00  0.00           C  
ATOM   2133  H   TRP   138      70.253  21.663  38.645  1.00  0.00           H  
ATOM   2134  HA  TRP   138      71.451  22.521  36.162  1.00  0.00           H  
ATOM   2135  HB2 TRP   138      69.659  20.209  36.947  1.00  0.00           H  
ATOM   2136  HB3 TRP   138      71.374  20.169  36.551  1.00  0.00           H  
ATOM   2137  HD1 TRP   138      71.955  20.470  33.856  1.00  0.00           H  
ATOM   2138  HE1 TRP   138      70.583  19.982  31.731  1.00  0.00           H  
ATOM   2139  HE3 TRP   138      67.295  20.157  35.952  1.00  0.00           H  
ATOM   2140  HZ2 TRP   138      67.836  19.430  31.060  1.00  0.00           H  
ATOM   2141  HZ3 TRP   138      65.319  19.614  34.545  1.00  0.00           H  
ATOM   2142  HH2 TRP   138      65.586  19.233  32.105  1.00  0.00           H  
ATOM   2143  N   GLN   139      69.618  23.420  34.672  1.00  0.00           N  
ATOM   2144  CA  GLN   139      68.623  24.078  33.824  1.00  0.00           C  
ATOM   2145  C   GLN   139      68.663  23.453  32.415  1.00  0.00           C  
ATOM   2146  O   GLN   139      69.760  23.232  31.896  1.00  0.00           O  
ATOM   2147  CB  GLN   139      68.899  25.595  33.755  1.00  0.00           C  
ATOM   2148  CG  GLN   139      68.986  26.340  35.103  1.00  0.00           C  
ATOM   2149  CD  GLN   139      67.645  26.529  35.806  1.00  0.00           C  
ATOM   2150  NE2 GLN   139      67.112  25.519  36.459  1.00  0.00           N  
ATOM   2151  OE1 GLN   139      67.048  27.601  35.771  1.00  0.00           O  
ATOM   2152  H   GLN   139      70.531  23.280  34.266  1.00  0.00           H  
ATOM   2153  HA  GLN   139      67.634  23.927  34.252  1.00  0.00           H  
ATOM   2154  HB2 GLN   139      68.125  26.065  33.145  1.00  0.00           H  
ATOM   2155  HB3 GLN   139      69.850  25.739  33.240  1.00  0.00           H  
ATOM   2156  HG2 GLN   139      69.400  27.330  34.912  1.00  0.00           H  
ATOM   2157  HG3 GLN   139      69.676  25.831  35.773  1.00  0.00           H  
ATOM   2158 HE21 GLN   139      66.234  25.627  36.937  1.00  0.00           H  
ATOM   2159 HE22 GLN   139      67.610  24.634  36.526  1.00  0.00           H  
ATOM   2160  N   PRO   140      67.510  23.183  31.775  1.00  0.00           N  
ATOM   2161  CA  PRO   140      67.466  22.692  30.401  1.00  0.00           C  
ATOM   2162  C   PRO   140      67.896  23.772  29.398  1.00  0.00           C  
ATOM   2163  O   PRO   140      67.625  24.956  29.591  1.00  0.00           O  
ATOM   2164  CB  PRO   140      66.015  22.257  30.174  1.00  0.00           C  
ATOM   2165  CG  PRO   140      65.222  23.168  31.107  1.00  0.00           C  
ATOM   2166  CD  PRO   140      66.162  23.326  32.300  1.00  0.00           C  
ATOM   2167  HA  PRO   140      68.124  21.830  30.293  1.00  0.00           H  
ATOM   2168  HB2 PRO   140      65.891  21.221  30.486  1.00  0.00           H  
ATOM   2169  HB3 PRO   140      65.705  22.382  29.137  1.00  0.00           H  
ATOM   2170  HG2 PRO   140      64.270  22.721  31.394  1.00  0.00           H  
ATOM   2171  HG3 PRO   140      65.066  24.137  30.630  1.00  0.00           H  
ATOM   2172  HD2 PRO   140      66.012  24.302  32.765  1.00  0.00           H  
ATOM   2173  HD3 PRO   140      65.978  22.526  33.018  1.00  0.00           H  
ATOM   2174  N   ALA   141      68.469  23.340  28.274  1.00  0.00           N  
ATOM   2175  CA  ALA   141      68.749  24.196  27.119  1.00  0.00           C  
ATOM   2176  C   ALA   141      67.594  24.211  26.095  1.00  0.00           C  
ATOM   2177  O   ALA   141      67.508  25.124  25.275  1.00  0.00           O  
ATOM   2178  CB  ALA   141      70.064  23.720  26.490  1.00  0.00           C  
ATOM   2179  H   ALA   141      68.588  22.343  28.156  1.00  0.00           H  
ATOM   2180  HA  ALA   141      68.889  25.225  27.456  1.00  0.00           H  
ATOM   2181  HB1 ALA   141      70.874  23.810  27.214  1.00  0.00           H  
ATOM   2182  HB2 ALA   141      69.975  22.679  26.178  1.00  0.00           H  
ATOM   2183  HB3 ALA   141      70.295  24.333  25.618  1.00  0.00           H  
ATOM   2184  N   TRP   142      66.706  23.212  26.142  1.00  0.00           N  
ATOM   2185  CA  TRP   142      65.648  22.975  25.157  1.00  0.00           C  
ATOM   2186  C   TRP   142      64.344  22.524  25.829  1.00  0.00           C  
ATOM   2187  O   TRP   142      64.353  22.009  26.948  1.00  0.00           O  
ATOM   2188  CB  TRP   142      66.135  21.916  24.153  1.00  0.00           C  
ATOM   2189  CG  TRP   142      67.512  22.130  23.594  1.00  0.00           C  
ATOM   2190  CD1 TRP   142      67.867  23.099  22.719  1.00  0.00           C  
ATOM   2191  CD2 TRP   142      68.744  21.399  23.894  1.00  0.00           C  
ATOM   2192  CE2 TRP   142      69.814  21.993  23.159  1.00  0.00           C  
ATOM   2193  CE3 TRP   142      69.065  20.288  24.704  1.00  0.00           C  
ATOM   2194  NE1 TRP   142      69.221  23.022  22.460  1.00  0.00           N  
ATOM   2195  CZ2 TRP   142      71.133  21.521  23.230  1.00  0.00           C  
ATOM   2196  CZ3 TRP   142      70.386  19.805  24.782  1.00  0.00           C  
ATOM   2197  CH2 TRP   142      71.419  20.419  24.052  1.00  0.00           C  
ATOM   2198  H   TRP   142      66.838  22.495  26.845  1.00  0.00           H  
ATOM   2199  HA  TRP   142      65.449  23.901  24.616  1.00  0.00           H  
ATOM   2200  HB2 TRP   142      65.432  21.870  23.323  1.00  0.00           H  
ATOM   2201  HB3 TRP   142      66.121  20.942  24.645  1.00  0.00           H  
ATOM   2202  HD1 TRP   142      67.192  23.847  22.321  1.00  0.00           H  
ATOM   2203  HE1 TRP   142      69.705  23.664  21.852  1.00  0.00           H  
ATOM   2204  HE3 TRP   142      68.281  19.809  25.268  1.00  0.00           H  
ATOM   2205  HZ2 TRP   142      71.913  21.999  22.658  1.00  0.00           H  
ATOM   2206  HZ3 TRP   142      70.611  18.957  25.408  1.00  0.00           H  
ATOM   2207  HH2 TRP   142      72.430  20.043  24.125  1.00  0.00           H  
ATOM   2208  N   ALA   143      63.212  22.627  25.128  1.00  0.00           N  
ATOM   2209  CA  ALA   143      61.951  22.066  25.618  1.00  0.00           C  
ATOM   2210  C   ALA   143      62.001  20.518  25.610  1.00  0.00           C  
ATOM   2211  O   ALA   143      62.547  19.934  24.663  1.00  0.00           O  
ATOM   2212  CB  ALA   143      60.791  22.628  24.789  1.00  0.00           C  
ATOM   2213  H   ALA   143      63.247  22.988  24.187  1.00  0.00           H  
ATOM   2214  HA  ALA   143      61.817  22.403  26.646  1.00  0.00           H  
ATOM   2215  HB1 ALA   143      60.754  23.713  24.896  1.00  0.00           H  
ATOM   2216  HB2 ALA   143      60.925  22.378  23.738  1.00  0.00           H  
ATOM   2217  HB3 ALA   143      59.847  22.207  25.140  1.00  0.00           H  
ATOM   2218  N   PRO   144      61.452  19.827  26.626  1.00  0.00           N  
ATOM   2219  CA  PRO   144      61.590  18.379  26.746  1.00  0.00           C  
ATOM   2220  C   PRO   144      60.862  17.651  25.601  1.00  0.00           C  
ATOM   2221  O   PRO   144      59.671  17.853  25.370  1.00  0.00           O  
ATOM   2222  CB  PRO   144      61.072  18.041  28.148  1.00  0.00           C  
ATOM   2223  CG  PRO   144      60.057  19.149  28.430  1.00  0.00           C  
ATOM   2224  CD  PRO   144      60.697  20.361  27.751  1.00  0.00           C  
ATOM   2225  HA  PRO   144      62.647  18.128  26.701  1.00  0.00           H  
ATOM   2226  HB2 PRO   144      61.894  18.116  28.862  1.00  0.00           H  
ATOM   2227  HB3 PRO   144      60.621  17.055  28.204  1.00  0.00           H  
ATOM   2228  HG2 PRO   144      59.914  19.311  29.499  1.00  0.00           H  
ATOM   2229  HG3 PRO   144      59.108  18.912  27.947  1.00  0.00           H  
ATOM   2230  HD2 PRO   144      59.925  21.057  27.422  1.00  0.00           H  
ATOM   2231  HD3 PRO   144      61.380  20.853  28.446  1.00  0.00           H  
ATOM   2232  N   GLY   145      61.604  16.829  24.853  1.00  0.00           N  
ATOM   2233  CA  GLY   145      61.168  16.187  23.605  1.00  0.00           C  
ATOM   2234  C   GLY   145      61.667  16.849  22.310  1.00  0.00           C  
ATOM   2235  O   GLY   145      61.549  16.249  21.249  1.00  0.00           O  
ATOM   2236  H   GLY   145      62.551  16.641  25.165  1.00  0.00           H  
ATOM   2237  HA2 GLY   145      60.079  16.180  23.563  1.00  0.00           H  
ATOM   2238  HA3 GLY   145      61.499  15.149  23.600  1.00  0.00           H  
ATOM   2239  N   THR   146      62.253  18.054  22.358  1.00  0.00           N  
ATOM   2240  CA  THR   146      62.701  18.771  21.136  1.00  0.00           C  
ATOM   2241  C   THR   146      64.147  18.487  20.716  1.00  0.00           C  
ATOM   2242  O   THR   146      64.523  18.779  19.581  1.00  0.00           O  
ATOM   2243  CB  THR   146      62.471  20.287  21.224  1.00  0.00           C  
ATOM   2244  CG2 THR   146      61.003  20.636  21.461  1.00  0.00           C  
ATOM   2245  OG1 THR   146      63.236  20.875  22.250  1.00  0.00           O  
ATOM   2246  H   THR   146      62.317  18.524  23.254  1.00  0.00           H  
ATOM   2247  HA  THR   146      62.092  18.425  20.300  1.00  0.00           H  
ATOM   2248  HB  THR   146      62.773  20.735  20.276  1.00  0.00           H  
ATOM   2249 HG21 THR   146      60.390  20.184  20.680  1.00  0.00           H  
ATOM   2250 HG22 THR   146      60.671  20.270  22.433  1.00  0.00           H  
ATOM   2251 HG23 THR   146      60.879  21.717  21.417  1.00  0.00           H  
ATOM   2252  HG1 THR   146      62.950  20.499  23.101  1.00  0.00           H  
ATOM   2253  N   GLN   147      64.950  17.882  21.595  1.00  0.00           N  
ATOM   2254  CA  GLN   147      66.293  17.352  21.327  1.00  0.00           C  
ATOM   2255  C   GLN   147      66.493  16.057  22.130  1.00  0.00           C  
ATOM   2256  O   GLN   147      65.891  15.890  23.194  1.00  0.00           O  
ATOM   2257  CB  GLN   147      67.394  18.348  21.751  1.00  0.00           C  
ATOM   2258  CG  GLN   147      67.398  19.725  21.075  1.00  0.00           C  
ATOM   2259  CD  GLN   147      67.776  19.726  19.601  1.00  0.00           C  
ATOM   2260  NE2 GLN   147      66.862  20.066  18.723  1.00  0.00           N  
ATOM   2261  OE1 GLN   147      68.903  19.468  19.208  1.00  0.00           O  
ATOM   2262  H   GLN   147      64.554  17.643  22.493  1.00  0.00           H  
ATOM   2263  HA  GLN   147      66.401  17.127  20.265  1.00  0.00           H  
ATOM   2264  HB2 GLN   147      68.368  17.889  21.577  1.00  0.00           H  
ATOM   2265  HB3 GLN   147      67.303  18.511  22.826  1.00  0.00           H  
ATOM   2266  HG2 GLN   147      68.150  20.330  21.570  1.00  0.00           H  
ATOM   2267  HG3 GLN   147      66.435  20.215  21.220  1.00  0.00           H  
ATOM   2268 HE21 GLN   147      67.150  20.127  17.768  1.00  0.00           H  
ATOM   2269 HE22 GLN   147      65.888  20.063  19.005  1.00  0.00           H  
ATOM   2270  N   ARG   148      67.436  15.216  21.697  1.00  0.00           N  
ATOM   2271  CA  ARG   148      68.130  14.220  22.528  1.00  0.00           C  
ATOM   2272  C   ARG   148      69.386  14.872  23.114  1.00  0.00           C  
ATOM   2273  O   ARG   148      70.115  15.511  22.360  1.00  0.00           O  
ATOM   2274  CB  ARG   148      68.495  13.014  21.638  1.00  0.00           C  
ATOM   2275  CG  ARG   148      69.089  11.798  22.376  1.00  0.00           C  
ATOM   2276  CD  ARG   148      69.675  10.810  21.350  1.00  0.00           C  
ATOM   2277  NE  ARG   148      69.849   9.450  21.897  1.00  0.00           N  
ATOM   2278  CZ  ARG   148      70.961   8.789  22.171  1.00  0.00           C  
ATOM   2279  NH1 ARG   148      72.156   9.306  22.101  1.00  0.00           N  
ATOM   2280  NH2 ARG   148      70.841   7.550  22.532  1.00  0.00           N1+
ATOM   2281  H   ARG   148      67.889  15.463  20.820  1.00  0.00           H  
ATOM   2282  HA  ARG   148      67.484  13.896  23.344  1.00  0.00           H  
ATOM   2283  HB2 ARG   148      69.208  13.351  20.882  1.00  0.00           H  
ATOM   2284  HB3 ARG   148      67.595  12.682  21.118  1.00  0.00           H  
ATOM   2285  HG2 ARG   148      68.297  11.315  22.952  1.00  0.00           H  
ATOM   2286  HG3 ARG   148      69.884  12.108  23.055  1.00  0.00           H  
ATOM   2287  HD2 ARG   148      70.621  11.203  20.974  1.00  0.00           H  
ATOM   2288  HD3 ARG   148      68.987  10.738  20.505  1.00  0.00           H  
ATOM   2289  HE  ARG   148      69.009   8.890  22.003  1.00  0.00           H  
ATOM   2290 HH11 ARG   148      72.957   8.789  22.453  1.00  0.00           H  
ATOM   2291 HH12 ARG   148      72.296  10.242  21.767  1.00  0.00           H  
ATOM   2292 HH21 ARG   148      71.642   6.917  22.621  1.00  0.00           H  
ATOM   2293 HH22 ARG   148      69.916   7.140  22.532  1.00  0.00           H  
ATOM   2294  N   LEU   149      69.716  14.590  24.373  1.00  0.00           N  
ATOM   2295  CA  LEU   149      71.073  14.674  24.927  1.00  0.00           C  
ATOM   2296  C   LEU   149      71.272  13.515  25.908  1.00  0.00           C  
ATOM   2297  O   LEU   149      70.541  13.381  26.885  1.00  0.00           O  
ATOM   2298  CB  LEU   149      71.328  16.039  25.595  1.00  0.00           C  
ATOM   2299  CG  LEU   149      72.680  16.133  26.340  1.00  0.00           C  
ATOM   2300  CD1 LEU   149      73.888  15.873  25.434  1.00  0.00           C  
ATOM   2301  CD2 LEU   149      72.857  17.529  26.937  1.00  0.00           C  
ATOM   2302  H   LEU   149      69.028  14.100  24.939  1.00  0.00           H  
ATOM   2303  HA  LEU   149      71.787  14.557  24.110  1.00  0.00           H  
ATOM   2304  HB2 LEU   149      70.529  16.226  26.313  1.00  0.00           H  
ATOM   2305  HB3 LEU   149      71.290  16.808  24.823  1.00  0.00           H  
ATOM   2306  HG  LEU   149      72.700  15.408  27.151  1.00  0.00           H  
ATOM   2307 HD11 LEU   149      73.867  14.857  25.048  1.00  0.00           H  
ATOM   2308 HD12 LEU   149      73.896  16.581  24.610  1.00  0.00           H  
ATOM   2309 HD13 LEU   149      74.807  15.982  26.011  1.00  0.00           H  
ATOM   2310 HD21 LEU   149      72.867  18.284  26.153  1.00  0.00           H  
ATOM   2311 HD22 LEU   149      72.047  17.729  27.634  1.00  0.00           H  
ATOM   2312 HD23 LEU   149      73.793  17.572  27.493  1.00  0.00           H  
ATOM   2313  N   TYR   150      72.239  12.654  25.606  1.00  0.00           N  
ATOM   2314  CA  TYR   150      72.456  11.390  26.304  1.00  0.00           C  
ATOM   2315  C   TYR   150      72.933  11.575  27.750  1.00  0.00           C  
ATOM   2316  O   TYR   150      73.954  12.215  27.998  1.00  0.00           O  
ATOM   2317  CB  TYR   150      73.473  10.598  25.501  1.00  0.00           C  
ATOM   2318  CG  TYR   150      73.642   9.161  25.932  1.00  0.00           C  
ATOM   2319  CD1 TYR   150      74.818   8.762  26.593  1.00  0.00           C  
ATOM   2320  CD2 TYR   150      72.694   8.204  25.526  1.00  0.00           C  
ATOM   2321  CE1 TYR   150      75.104   7.394  26.744  1.00  0.00           C  
ATOM   2322  CE2 TYR   150      72.974   6.836  25.672  1.00  0.00           C  
ATOM   2323  CZ  TYR   150      74.204   6.440  26.230  1.00  0.00           C  
ATOM   2324  OH  TYR   150      74.540   5.131  26.247  1.00  0.00           O  
ATOM   2325  H   TYR   150      72.840  12.865  24.823  1.00  0.00           H  
ATOM   2326  HA  TYR   150      71.522  10.831  26.310  1.00  0.00           H  
ATOM   2327  HB2 TYR   150      73.171  10.601  24.453  1.00  0.00           H  
ATOM   2328  HB3 TYR   150      74.432  11.112  25.562  1.00  0.00           H  
ATOM   2329  HD1 TYR   150      75.538   9.505  26.903  1.00  0.00           H  
ATOM   2330  HD2 TYR   150      71.792   8.516  25.020  1.00  0.00           H  
ATOM   2331  HE1 TYR   150      76.040   7.078  27.180  1.00  0.00           H  
ATOM   2332  HE2 TYR   150      72.294   6.096  25.276  1.00  0.00           H  
ATOM   2333  HH  TYR   150      75.465   5.012  26.509  1.00  0.00           H  
ATOM   2334  N   ALA   151      72.221  10.971  28.704  1.00  0.00           N  
ATOM   2335  CA  ALA   151      72.429  11.248  30.119  1.00  0.00           C  
ATOM   2336  C   ALA   151      72.088  10.069  31.039  1.00  0.00           C  
ATOM   2337  O   ALA   151      70.942   9.614  31.108  1.00  0.00           O  
ATOM   2338  CB  ALA   151      71.608  12.494  30.462  1.00  0.00           C  
ATOM   2339  H   ALA   151      71.403  10.450  28.433  1.00  0.00           H  
ATOM   2340  HA  ALA   151      73.476  11.491  30.287  1.00  0.00           H  
ATOM   2341  HB1 ALA   151      72.070  13.357  29.986  1.00  0.00           H  
ATOM   2342  HB2 ALA   151      70.596  12.399  30.075  1.00  0.00           H  
ATOM   2343  HB3 ALA   151      71.583  12.654  31.538  1.00  0.00           H  
ATOM   2344  N   ASN   152      73.046   9.703  31.893  1.00  0.00           N  
ATOM   2345  CA  ASN   152      72.820   8.859  33.068  1.00  0.00           C  
ATOM   2346  C   ASN   152      71.995   9.604  34.126  1.00  0.00           C  
ATOM   2347  O   ASN   152      71.069   9.024  34.679  1.00  0.00           O  
ATOM   2348  CB  ASN   152      74.173   8.377  33.616  1.00  0.00           C  
ATOM   2349  CG  ASN   152      74.912   7.538  32.593  1.00  0.00           C  
ATOM   2350  ND2 ASN   152      76.172   7.777  32.354  1.00  0.00           N  
ATOM   2351  OD1 ASN   152      74.346   6.674  31.949  1.00  0.00           O  
ATOM   2352  H   ASN   152      73.971  10.110  31.783  1.00  0.00           H  
ATOM   2353  HA  ASN   152      72.240   7.983  32.771  1.00  0.00           H  
ATOM   2354  HB2 ASN   152      74.785   9.228  33.906  1.00  0.00           H  
ATOM   2355  HB3 ASN   152      74.014   7.764  34.502  1.00  0.00           H  
ATOM   2356 HD21 ASN   152      76.657   7.239  31.660  1.00  0.00           H  
ATOM   2357 HD22 ASN   152      76.661   8.484  32.901  1.00  0.00           H  
ATOM   2358  N   SER   153      72.145  10.931  34.223  1.00  0.00           N  
ATOM   2359  CA  SER   153      71.235  11.768  35.016  1.00  0.00           C  
ATOM   2360  C   SER   153      69.792  11.805  34.481  1.00  0.00           C  
ATOM   2361  O   SER   153      68.889  12.180  35.225  1.00  0.00           O  
ATOM   2362  CB  SER   153      71.788  13.187  35.154  1.00  0.00           C  
ATOM   2363  OG  SER   153      71.751  13.864  33.920  1.00  0.00           O  
ATOM   2364  H   SER   153      72.873  11.384  33.690  1.00  0.00           H  
ATOM   2365  HA  SER   153      71.180  11.339  36.016  1.00  0.00           H  
ATOM   2366  HB2 SER   153      72.805  13.161  35.541  1.00  0.00           H  
ATOM   2367  HB3 SER   153      71.161  13.732  35.857  1.00  0.00           H  
ATOM   2368  HG  SER   153      72.622  13.838  33.473  1.00  0.00           H  
ATOM   2369  N   SER   154      69.548  11.344  33.248  1.00  0.00           N  
ATOM   2370  CA  SER   154      68.213  11.170  32.669  1.00  0.00           C  
ATOM   2371  C   SER   154      67.698   9.746  32.895  1.00  0.00           C  
ATOM   2372  O   SER   154      66.754   9.540  33.657  1.00  0.00           O  
ATOM   2373  CB  SER   154      68.249  11.560  31.187  1.00  0.00           C  
ATOM   2374  OG  SER   154      66.980  11.536  30.583  1.00  0.00           O  
ATOM   2375  H   SER   154      70.336  11.023  32.707  1.00  0.00           H  
ATOM   2376  HA  SER   154      67.520  11.849  33.163  1.00  0.00           H  
ATOM   2377  HB2 SER   154      68.907  10.892  30.636  1.00  0.00           H  
ATOM   2378  HB3 SER   154      68.635  12.577  31.110  1.00  0.00           H  
ATOM   2379  HG  SER   154      66.638  10.622  30.553  1.00  0.00           H  
ATOM   2380  N   ILE   155      68.357   8.730  32.321  1.00  0.00           N  
ATOM   2381  CA  ILE   155      67.835   7.353  32.379  1.00  0.00           C  
ATOM   2382  C   ILE   155      68.050   6.675  33.739  1.00  0.00           C  
ATOM   2383  O   ILE   155      67.244   5.842  34.141  1.00  0.00           O  
ATOM   2384  CB  ILE   155      68.365   6.506  31.207  1.00  0.00           C  
ATOM   2385  CG1 ILE   155      67.443   5.286  31.001  1.00  0.00           C  
ATOM   2386  CG2 ILE   155      69.836   6.091  31.422  1.00  0.00           C  
ATOM   2387  CD1 ILE   155      67.676   4.544  29.686  1.00  0.00           C  
ATOM   2388  H   ILE   155      69.176   8.929  31.757  1.00  0.00           H  
ATOM   2389  HA  ILE   155      66.757   7.432  32.242  1.00  0.00           H  
ATOM   2390  HB  ILE   155      68.299   7.121  30.310  1.00  0.00           H  
ATOM   2391 HG12 ILE   155      66.405   5.615  31.012  1.00  0.00           H  
ATOM   2392 HG13 ILE   155      67.580   4.583  31.819  1.00  0.00           H  
ATOM   2393 HG21 ILE   155      70.453   6.974  31.584  1.00  0.00           H  
ATOM   2394 HG22 ILE   155      69.925   5.426  32.283  1.00  0.00           H  
ATOM   2395 HG23 ILE   155      70.210   5.560  30.552  1.00  0.00           H  
ATOM   2396 HD11 ILE   155      67.562   5.229  28.846  1.00  0.00           H  
ATOM   2397 HD12 ILE   155      68.672   4.112  29.680  1.00  0.00           H  
ATOM   2398 HD13 ILE   155      66.944   3.742  29.595  1.00  0.00           H  
ATOM   2399  N   GLY   156      69.073   7.091  34.485  1.00  0.00           N  
ATOM   2400  CA  GLY   156      69.288   6.682  35.867  1.00  0.00           C  
ATOM   2401  C   GLY   156      68.240   7.256  36.814  1.00  0.00           C  
ATOM   2402  O   GLY   156      67.748   6.546  37.685  1.00  0.00           O  
ATOM   2403  H   GLY   156      69.690   7.806  34.121  1.00  0.00           H  
ATOM   2404  HA2 GLY   156      70.258   7.053  36.185  1.00  0.00           H  
ATOM   2405  HA3 GLY   156      69.279   5.596  35.934  1.00  0.00           H  
ATOM   2406  N   LEU   157      67.750   8.473  36.543  1.00  0.00           N  
ATOM   2407  CA  LEU   157      66.589   9.023  37.245  1.00  0.00           C  
ATOM   2408  C   LEU   157      65.300   8.283  36.867  1.00  0.00           C  
ATOM   2409  O   LEU   157      64.543   7.909  37.757  1.00  0.00           O  
ATOM   2410  CB  LEU   157      66.510  10.539  37.008  1.00  0.00           C  
ATOM   2411  CG  LEU   157      65.427  11.265  37.827  1.00  0.00           C  
ATOM   2412  CD1 LEU   157      65.591  11.080  39.338  1.00  0.00           C  
ATOM   2413  CD2 LEU   157      65.477  12.764  37.533  1.00  0.00           C  
ATOM   2414  H   LEU   157      68.150   9.001  35.782  1.00  0.00           H  
ATOM   2415  HA  LEU   157      66.745   8.853  38.308  1.00  0.00           H  
ATOM   2416  HB2 LEU   157      66.333  10.728  35.951  1.00  0.00           H  
ATOM   2417  HB3 LEU   157      67.474  10.966  37.268  1.00  0.00           H  
ATOM   2418  HG  LEU   157      64.450  10.891  37.529  1.00  0.00           H  
ATOM   2419 HD11 LEU   157      65.442  10.036  39.610  1.00  0.00           H  
ATOM   2420 HD12 LEU   157      66.585  11.404  39.647  1.00  0.00           H  
ATOM   2421 HD13 LEU   157      64.842  11.672  39.862  1.00  0.00           H  
ATOM   2422 HD21 LEU   157      66.451  13.166  37.805  1.00  0.00           H  
ATOM   2423 HD22 LEU   157      65.300  12.941  36.474  1.00  0.00           H  
ATOM   2424 HD23 LEU   157      64.714  13.282  38.110  1.00  0.00           H  
ATOM   2425  N   PHE   158      65.100   7.939  35.589  1.00  0.00           N  
ATOM   2426  CA  PHE   158      64.004   7.051  35.173  1.00  0.00           C  
ATOM   2427  C   PHE   158      64.046   5.700  35.906  1.00  0.00           C  
ATOM   2428  O   PHE   158      63.042   5.316  36.503  1.00  0.00           O  
ATOM   2429  CB  PHE   158      64.021   6.857  33.651  1.00  0.00           C  
ATOM   2430  CG  PHE   158      63.059   5.808  33.130  1.00  0.00           C  
ATOM   2431  CD1 PHE   158      61.678   6.071  33.108  1.00  0.00           C  
ATOM   2432  CD2 PHE   158      63.544   4.576  32.652  1.00  0.00           C  
ATOM   2433  CE1 PHE   158      60.785   5.120  32.580  1.00  0.00           C  
ATOM   2434  CE2 PHE   158      62.652   3.625  32.127  1.00  0.00           C  
ATOM   2435  CZ  PHE   158      61.275   3.908  32.068  1.00  0.00           C  
ATOM   2436  H   PHE   158      65.748   8.284  34.889  1.00  0.00           H  
ATOM   2437  HA  PHE   158      63.058   7.523  35.442  1.00  0.00           H  
ATOM   2438  HB2 PHE   158      65.022   6.589  33.332  1.00  0.00           H  
ATOM   2439  HB3 PHE   158      63.773   7.801  33.174  1.00  0.00           H  
ATOM   2440  HD1 PHE   158      61.311   7.019  33.467  1.00  0.00           H  
ATOM   2441  HD2 PHE   158      64.602   4.362  32.684  1.00  0.00           H  
ATOM   2442  HE1 PHE   158      59.726   5.326  32.541  1.00  0.00           H  
ATOM   2443  HE2 PHE   158      63.022   2.675  31.771  1.00  0.00           H  
ATOM   2444  HZ  PHE   158      60.591   3.192  31.635  1.00  0.00           H  
ATOM   2445  N   GLY   159      65.207   5.040  35.975  1.00  0.00           N  
ATOM   2446  CA  GLY   159      65.387   3.785  36.713  1.00  0.00           C  
ATOM   2447  C   GLY   159      65.144   3.931  38.219  1.00  0.00           C  
ATOM   2448  O   GLY   159      64.421   3.126  38.806  1.00  0.00           O  
ATOM   2449  H   GLY   159      66.007   5.417  35.474  1.00  0.00           H  
ATOM   2450  HA2 GLY   159      66.410   3.439  36.568  1.00  0.00           H  
ATOM   2451  HA3 GLY   159      64.702   3.034  36.321  1.00  0.00           H  
ATOM   2452  N   ALA   160      65.622   5.024  38.821  1.00  0.00           N  
ATOM   2453  CA  ALA   160      65.431   5.323  40.237  1.00  0.00           C  
ATOM   2454  C   ALA   160      63.970   5.637  40.605  1.00  0.00           C  
ATOM   2455  O   ALA   160      63.586   5.444  41.761  1.00  0.00           O  
ATOM   2456  CB  ALA   160      66.341   6.500  40.608  1.00  0.00           C  
ATOM   2457  H   ALA   160      66.231   5.639  38.291  1.00  0.00           H  
ATOM   2458  HA  ALA   160      65.742   4.451  40.816  1.00  0.00           H  
ATOM   2459  HB1 ALA   160      67.373   6.263  40.353  1.00  0.00           H  
ATOM   2460  HB2 ALA   160      66.038   7.393  40.062  1.00  0.00           H  
ATOM   2461  HB3 ALA   160      66.280   6.695  41.678  1.00  0.00           H  
ATOM   2462  N   LEU   161      63.161   6.139  39.666  1.00  0.00           N  
ATOM   2463  CA  LEU   161      61.745   6.464  39.871  1.00  0.00           C  
ATOM   2464  C   LEU   161      60.825   5.279  39.539  1.00  0.00           C  
ATOM   2465  O   LEU   161      59.939   4.961  40.329  1.00  0.00           O  
ATOM   2466  CB  LEU   161      61.389   7.705  39.031  1.00  0.00           C  
ATOM   2467  CG  LEU   161      62.098   9.002  39.468  1.00  0.00           C  
ATOM   2468  CD1 LEU   161      61.872  10.086  38.419  1.00  0.00           C  
ATOM   2469  CD2 LEU   161      61.608   9.560  40.802  1.00  0.00           C  
ATOM   2470  H   LEU   161      63.574   6.351  38.762  1.00  0.00           H  
ATOM   2471  HA  LEU   161      61.574   6.701  40.920  1.00  0.00           H  
ATOM   2472  HB2 LEU   161      60.313   7.866  39.075  1.00  0.00           H  
ATOM   2473  HB3 LEU   161      61.649   7.496  37.991  1.00  0.00           H  
ATOM   2474  HG  LEU   161      63.166   8.830  39.568  1.00  0.00           H  
ATOM   2475 HD11 LEU   161      62.278   9.761  37.461  1.00  0.00           H  
ATOM   2476 HD12 LEU   161      60.808  10.295  38.314  1.00  0.00           H  
ATOM   2477 HD13 LEU   161      62.384  10.992  38.734  1.00  0.00           H  
ATOM   2478 HD21 LEU   161      60.581   9.909  40.706  1.00  0.00           H  
ATOM   2479 HD22 LEU   161      61.683   8.811  41.587  1.00  0.00           H  
ATOM   2480 HD23 LEU   161      62.233  10.410  41.068  1.00  0.00           H  
ATOM   2481  N   ALA   162      61.076   4.572  38.434  1.00  0.00           N  
ATOM   2482  CA  ALA   162      60.201   3.532  37.882  1.00  0.00           C  
ATOM   2483  C   ALA   162      59.884   2.370  38.845  1.00  0.00           C  
ATOM   2484  O   ALA   162      58.805   1.786  38.786  1.00  0.00           O  
ATOM   2485  CB  ALA   162      60.875   2.999  36.609  1.00  0.00           C  
ATOM   2486  H   ALA   162      61.854   4.867  37.852  1.00  0.00           H  
ATOM   2487  HA  ALA   162      59.254   3.995  37.609  1.00  0.00           H  
ATOM   2488  HB1 ALA   162      60.937   3.790  35.860  1.00  0.00           H  
ATOM   2489  HB2 ALA   162      61.879   2.639  36.837  1.00  0.00           H  
ATOM   2490  HB3 ALA   162      60.293   2.173  36.202  1.00  0.00           H  
ATOM   2491  N   VAL   163      60.817   2.044  39.745  1.00  0.00           N  
ATOM   2492  CA  VAL   163      60.712   0.907  40.681  1.00  0.00           C  
ATOM   2493  C   VAL   163      60.024   1.254  42.010  1.00  0.00           C  
ATOM   2494  O   VAL   163      59.557   0.354  42.715  1.00  0.00           O  
ATOM   2495  CB  VAL   163      62.102   0.288  40.931  1.00  0.00           C  
ATOM   2496  CG1 VAL   163      62.743  -0.164  39.611  1.00  0.00           C  
ATOM   2497  CG2 VAL   163      63.076   1.247  41.632  1.00  0.00           C  
ATOM   2498  H   VAL   163      61.694   2.545  39.698  1.00  0.00           H  
ATOM   2499  HA  VAL   163      60.096   0.138  40.214  1.00  0.00           H  
ATOM   2500  HB  VAL   163      61.978  -0.592  41.562  1.00  0.00           H  
ATOM   2501 HG11 VAL   163      62.080  -0.859  39.096  1.00  0.00           H  
ATOM   2502 HG12 VAL   163      62.943   0.689  38.961  1.00  0.00           H  
ATOM   2503 HG13 VAL   163      63.691  -0.656  39.818  1.00  0.00           H  
ATOM   2504 HG21 VAL   163      63.250   2.137  41.026  1.00  0.00           H  
ATOM   2505 HG22 VAL   163      62.681   1.538  42.605  1.00  0.00           H  
ATOM   2506 HG23 VAL   163      64.028   0.742  41.795  1.00  0.00           H  
ATOM   2507  N   LYS   164      59.927   2.553  42.340  1.00  0.00           N  
ATOM   2508  CA  LYS   164      59.423   3.089  43.618  1.00  0.00           C  
ATOM   2509  C   LYS   164      58.068   2.529  44.077  1.00  0.00           C  
ATOM   2510  O   LYS   164      58.000   2.167  45.249  1.00  0.00           O  
ATOM   2511  CB  LYS   164      59.345   4.623  43.543  1.00  0.00           C  
ATOM   2512  CG  LYS   164      60.717   5.313  43.608  1.00  0.00           C  
ATOM   2513  CD  LYS   164      61.238   5.428  45.050  1.00  0.00           C  
ATOM   2514  CE  LYS   164      62.410   6.413  45.148  1.00  0.00           C  
ATOM   2515  NZ  LYS   164      63.620   5.913  44.453  1.00  0.00           N1+
ATOM   2516  H   LYS   164      60.210   3.223  41.632  1.00  0.00           H  
ATOM   2517  HA  LYS   164      60.125   2.810  44.404  1.00  0.00           H  
ATOM   2518  HB2 LYS   164      58.723   4.999  44.357  1.00  0.00           H  
ATOM   2519  HB3 LYS   164      58.848   4.899  42.614  1.00  0.00           H  
ATOM   2520  HG2 LYS   164      60.622   6.317  43.199  1.00  0.00           H  
ATOM   2521  HG3 LYS   164      61.431   4.765  42.995  1.00  0.00           H  
ATOM   2522  HD2 LYS   164      61.534   4.446  45.422  1.00  0.00           H  
ATOM   2523  HD3 LYS   164      60.437   5.810  45.684  1.00  0.00           H  
ATOM   2524  HE2 LYS   164      62.632   6.582  46.206  1.00  0.00           H  
ATOM   2525  HE3 LYS   164      62.091   7.368  44.716  1.00  0.00           H  
ATOM   2526  HZ1 LYS   164      63.928   5.028  44.830  1.00  0.00           H  
ATOM   2527  HZ2 LYS   164      63.422   5.763  43.462  1.00  0.00           H  
ATOM   2528  HZ3 LYS   164      64.374   6.584  44.508  1.00  0.00           H  
ATOM   2529  N   PRO   165      57.015   2.411  43.239  1.00  0.00           N  
ATOM   2530  CA  PRO   165      55.727   1.857  43.681  1.00  0.00           C  
ATOM   2531  C   PRO   165      55.797   0.413  44.211  1.00  0.00           C  
ATOM   2532  O   PRO   165      55.006   0.062  45.082  1.00  0.00           O  
ATOM   2533  CB  PRO   165      54.777   1.986  42.484  1.00  0.00           C  
ATOM   2534  CG  PRO   165      55.702   2.188  41.287  1.00  0.00           C  
ATOM   2535  CD  PRO   165      56.894   2.919  41.877  1.00  0.00           C  
ATOM   2536  HA  PRO   165      55.341   2.473  44.493  1.00  0.00           H  
ATOM   2537  HB2 PRO   165      54.155   2.873  42.613  1.00  0.00           H  
ATOM   2538  HB3 PRO   165      54.149   1.103  42.356  1.00  0.00           H  
ATOM   2539  HG2 PRO   165      55.222   2.773  40.505  1.00  0.00           H  
ATOM   2540  HG3 PRO   165      56.034   1.222  40.904  1.00  0.00           H  
ATOM   2541  HD2 PRO   165      57.762   2.719  41.255  1.00  0.00           H  
ATOM   2542  HD3 PRO   165      56.692   3.990  41.902  1.00  0.00           H  
ATOM   2543  N   SER   166      56.804  -0.376  43.814  1.00  0.00           N  
ATOM   2544  CA  SER   166      57.070  -1.706  44.393  1.00  0.00           C  
ATOM   2545  C   SER   166      57.964  -1.706  45.645  1.00  0.00           C  
ATOM   2546  O   SER   166      58.238  -2.767  46.198  1.00  0.00           O  
ATOM   2547  CB  SER   166      57.595  -2.665  43.320  1.00  0.00           C  
ATOM   2548  OG  SER   166      58.864  -2.301  42.782  1.00  0.00           O  
ATOM   2549  H   SER   166      57.398  -0.046  43.066  1.00  0.00           H  
ATOM   2550  HA  SER   166      56.114  -2.118  44.720  1.00  0.00           H  
ATOM   2551  HB2 SER   166      56.860  -2.704  42.517  1.00  0.00           H  
ATOM   2552  HB3 SER   166      57.672  -3.666  43.745  1.00  0.00           H  
ATOM   2553  HG  SER   166      58.968  -1.330  42.804  1.00  0.00           H  
ATOM   2554  N   GLY   167      58.469  -0.544  46.077  1.00  0.00           N  
ATOM   2555  CA  GLY   167      59.352  -0.385  47.242  1.00  0.00           C  
ATOM   2556  C   GLY   167      60.782  -0.927  47.080  1.00  0.00           C  
ATOM   2557  O   GLY   167      61.603  -0.756  47.978  1.00  0.00           O  
ATOM   2558  H   GLY   167      58.171   0.304  45.610  1.00  0.00           H  
ATOM   2559  HA2 GLY   167      58.901  -0.895  48.094  1.00  0.00           H  
ATOM   2560  HA3 GLY   167      59.424   0.676  47.480  1.00  0.00           H  
ATOM   2561  N   LEU   168      61.099  -1.566  45.951  1.00  0.00           N  
ATOM   2562  CA  LEU   168      62.386  -2.220  45.706  1.00  0.00           C  
ATOM   2563  C   LEU   168      63.501  -1.222  45.350  1.00  0.00           C  
ATOM   2564  O   LEU   168      63.269  -0.206  44.693  1.00  0.00           O  
ATOM   2565  CB  LEU   168      62.215  -3.276  44.595  1.00  0.00           C  
ATOM   2566  CG  LEU   168      61.214  -4.407  44.902  1.00  0.00           C  
ATOM   2567  CD1 LEU   168      61.126  -5.356  43.706  1.00  0.00           C  
ATOM   2568  CD2 LEU   168      61.611  -5.226  46.133  1.00  0.00           C  
ATOM   2569  H   LEU   168      60.378  -1.662  45.254  1.00  0.00           H  
ATOM   2570  HA  LEU   168      62.692  -2.724  46.623  1.00  0.00           H  
ATOM   2571  HB2 LEU   168      63.187  -3.722  44.386  1.00  0.00           H  
ATOM   2572  HB3 LEU   168      61.882  -2.760  43.694  1.00  0.00           H  
ATOM   2573  HG  LEU   168      60.227  -3.984  45.063  1.00  0.00           H  
ATOM   2574 HD11 LEU   168      60.838  -4.795  42.819  1.00  0.00           H  
ATOM   2575 HD12 LEU   168      62.084  -5.848  43.542  1.00  0.00           H  
ATOM   2576 HD13 LEU   168      60.367  -6.114  43.898  1.00  0.00           H  
ATOM   2577 HD21 LEU   168      62.621  -5.620  46.021  1.00  0.00           H  
ATOM   2578 HD22 LEU   168      61.555  -4.605  47.025  1.00  0.00           H  
ATOM   2579 HD23 LEU   168      60.914  -6.055  46.259  1.00  0.00           H  
ATOM   2580  N   SER   169      64.748  -1.591  45.661  1.00  0.00           N  
ATOM   2581  CA  SER   169      65.925  -0.990  45.023  1.00  0.00           C  
ATOM   2582  C   SER   169      66.040  -1.446  43.564  1.00  0.00           C  
ATOM   2583  O   SER   169      65.502  -2.492  43.185  1.00  0.00           O  
ATOM   2584  CB  SER   169      67.200  -1.313  45.812  1.00  0.00           C  
ATOM   2585  OG  SER   169      67.504  -2.696  45.761  1.00  0.00           O  
ATOM   2586  H   SER   169      64.882  -2.456  46.158  1.00  0.00           H  
ATOM   2587  HA  SER   169      65.801   0.093  45.025  1.00  0.00           H  
ATOM   2588  HB2 SER   169      67.063  -1.008  46.850  1.00  0.00           H  
ATOM   2589  HB3 SER   169      68.034  -0.749  45.392  1.00  0.00           H  
ATOM   2590  HG  SER   169      68.234  -2.867  46.368  1.00  0.00           H  
ATOM   2591  N   PHE   170      66.770  -0.688  42.740  1.00  0.00           N  
ATOM   2592  CA  PHE   170      66.882  -0.955  41.303  1.00  0.00           C  
ATOM   2593  C   PHE   170      67.379  -2.372  40.991  1.00  0.00           C  
ATOM   2594  O   PHE   170      66.763  -3.060  40.183  1.00  0.00           O  
ATOM   2595  CB  PHE   170      67.796   0.094  40.668  1.00  0.00           C  
ATOM   2596  CG  PHE   170      67.914  -0.048  39.164  1.00  0.00           C  
ATOM   2597  CD1 PHE   170      66.921   0.503  38.335  1.00  0.00           C  
ATOM   2598  CD2 PHE   170      69.011  -0.721  38.593  1.00  0.00           C  
ATOM   2599  CE1 PHE   170      67.043   0.415  36.940  1.00  0.00           C  
ATOM   2600  CE2 PHE   170      69.122  -0.829  37.195  1.00  0.00           C  
ATOM   2601  CZ  PHE   170      68.146  -0.245  36.368  1.00  0.00           C  
ATOM   2602  H   PHE   170      67.192   0.162  43.086  1.00  0.00           H  
ATOM   2603  HA  PHE   170      65.893  -0.858  40.855  1.00  0.00           H  
ATOM   2604  HB2 PHE   170      68.790   0.032  41.114  1.00  0.00           H  
ATOM   2605  HB3 PHE   170      67.397   1.085  40.892  1.00  0.00           H  
ATOM   2606  HD1 PHE   170      66.075   1.014  38.771  1.00  0.00           H  
ATOM   2607  HD2 PHE   170      69.779  -1.137  39.226  1.00  0.00           H  
ATOM   2608  HE1 PHE   170      66.276   0.843  36.313  1.00  0.00           H  
ATOM   2609  HE2 PHE   170      69.980  -1.317  36.754  1.00  0.00           H  
ATOM   2610  HZ  PHE   170      68.249  -0.305  35.295  1.00  0.00           H  
ATOM   2611  N   GLU   171      68.392  -2.875  41.709  1.00  0.00           N  
ATOM   2612  CA  GLU   171      68.862  -4.251  41.514  1.00  0.00           C  
ATOM   2613  C   GLU   171      67.826  -5.303  41.937  1.00  0.00           C  
ATOM   2614  O   GLU   171      67.678  -6.298  41.238  1.00  0.00           O  
ATOM   2615  CB  GLU   171      70.214  -4.487  42.212  1.00  0.00           C  
ATOM   2616  CG  GLU   171      70.655  -5.949  42.010  1.00  0.00           C  
ATOM   2617  CD  GLU   171      72.134  -6.229  42.278  1.00  0.00           C  
ATOM   2618  OE1 GLU   171      72.786  -5.445  43.001  1.00  0.00           O  
ATOM   2619  OE2 GLU   171      72.643  -7.217  41.699  1.00  0.00           O1-
ATOM   2620  H   GLU   171      68.854  -2.283  42.381  1.00  0.00           H  
ATOM   2621  HA  GLU   171      69.025  -4.398  40.445  1.00  0.00           H  
ATOM   2622  HB2 GLU   171      70.123  -4.278  43.280  1.00  0.00           H  
ATOM   2623  HB3 GLU   171      70.954  -3.814  41.781  1.00  0.00           H  
ATOM   2624  HG2 GLU   171      70.443  -6.235  40.977  1.00  0.00           H  
ATOM   2625  HG3 GLU   171      70.058  -6.580  42.672  1.00  0.00           H  
ATOM   2626  N   GLN   172      67.071  -5.109  43.023  1.00  0.00           N  
ATOM   2627  CA  GLN   172      66.069  -6.099  43.446  1.00  0.00           C  
ATOM   2628  C   GLN   172      64.846  -6.122  42.521  1.00  0.00           C  
ATOM   2629  O   GLN   172      64.333  -7.198  42.200  1.00  0.00           O  
ATOM   2630  CB  GLN   172      65.680  -5.861  44.914  1.00  0.00           C  
ATOM   2631  CG  GLN   172      66.821  -6.198  45.891  1.00  0.00           C  
ATOM   2632  CD  GLN   172      67.234  -7.664  45.794  1.00  0.00           C  
ATOM   2633  NE2 GLN   172      68.269  -7.979  45.045  1.00  0.00           N  
ATOM   2634  OE1 GLN   172      66.569  -8.547  46.302  1.00  0.00           O  
ATOM   2635  H   GLN   172      67.130  -4.229  43.519  1.00  0.00           H  
ATOM   2636  HA  GLN   172      66.503  -7.095  43.360  1.00  0.00           H  
ATOM   2637  HB2 GLN   172      64.825  -6.494  45.157  1.00  0.00           H  
ATOM   2638  HB3 GLN   172      65.383  -4.820  45.050  1.00  0.00           H  
ATOM   2639  HG2 GLN   172      66.484  -6.001  46.909  1.00  0.00           H  
ATOM   2640  HG3 GLN   172      67.682  -5.561  45.690  1.00  0.00           H  
ATOM   2641 HE21 GLN   172      68.809  -7.283  44.572  1.00  0.00           H  
ATOM   2642 HE22 GLN   172      68.402  -8.966  44.842  1.00  0.00           H  
ATOM   2643  N   ALA   173      64.466  -4.966  41.974  1.00  0.00           N  
ATOM   2644  CA  ALA   173      63.501  -4.886  40.886  1.00  0.00           C  
ATOM   2645  C   ALA   173      64.042  -5.558  39.610  1.00  0.00           C  
ATOM   2646  O   ALA   173      63.374  -6.413  39.040  1.00  0.00           O  
ATOM   2647  CB  ALA   173      63.159  -3.410  40.670  1.00  0.00           C  
ATOM   2648  H   ALA   173      64.931  -4.113  42.271  1.00  0.00           H  
ATOM   2649  HA  ALA   173      62.594  -5.416  41.177  1.00  0.00           H  
ATOM   2650  HB1 ALA   173      62.841  -2.959  41.609  1.00  0.00           H  
ATOM   2651  HB2 ALA   173      64.037  -2.879  40.304  1.00  0.00           H  
ATOM   2652  HB3 ALA   173      62.352  -3.316  39.947  1.00  0.00           H  
ATOM   2653  N   MET   174      65.287  -5.280  39.220  1.00  0.00           N  
ATOM   2654  CA  MET   174      65.925  -5.863  38.036  1.00  0.00           C  
ATOM   2655  C   MET   174      66.092  -7.388  38.134  1.00  0.00           C  
ATOM   2656  O   MET   174      65.763  -8.107  37.189  1.00  0.00           O  
ATOM   2657  CB  MET   174      67.284  -5.180  37.825  1.00  0.00           C  
ATOM   2658  CG  MET   174      67.874  -5.536  36.464  1.00  0.00           C  
ATOM   2659  SD  MET   174      66.940  -4.906  35.052  1.00  0.00           S  
ATOM   2660  CE  MET   174      67.480  -3.180  35.083  1.00  0.00           C  
ATOM   2661  H   MET   174      65.799  -4.564  39.725  1.00  0.00           H  
ATOM   2662  HA  MET   174      65.289  -5.658  37.174  1.00  0.00           H  
ATOM   2663  HB2 MET   174      67.977  -5.492  38.605  1.00  0.00           H  
ATOM   2664  HB3 MET   174      67.168  -4.099  37.879  1.00  0.00           H  
ATOM   2665  HG2 MET   174      67.918  -6.620  36.388  1.00  0.00           H  
ATOM   2666  HG3 MET   174      68.891  -5.147  36.409  1.00  0.00           H  
ATOM   2667  HE1 MET   174      67.356  -2.774  36.085  1.00  0.00           H  
ATOM   2668  HE2 MET   174      68.530  -3.114  34.797  1.00  0.00           H  
ATOM   2669  HE3 MET   174      66.875  -2.598  34.391  1.00  0.00           H  
ATOM   2670  N   GLN   175      66.518  -7.899  39.292  1.00  0.00           N  
ATOM   2671  CA  GLN   175      66.659  -9.330  39.545  1.00  0.00           C  
ATOM   2672  C   GLN   175      65.308 -10.044  39.409  1.00  0.00           C  
ATOM   2673  O   GLN   175      65.202 -10.975  38.613  1.00  0.00           O  
ATOM   2674  CB  GLN   175      67.296  -9.584  40.925  1.00  0.00           C  
ATOM   2675  CG  GLN   175      68.823  -9.370  40.940  1.00  0.00           C  
ATOM   2676  CD  GLN   175      69.455  -9.610  42.313  1.00  0.00           C  
ATOM   2677  NE2 GLN   175      70.689  -9.212  42.537  1.00  0.00           N  
ATOM   2678  OE1 GLN   175      68.858 -10.163  43.225  1.00  0.00           O  
ATOM   2679  H   GLN   175      66.789  -7.257  40.029  1.00  0.00           H  
ATOM   2680  HA  GLN   175      67.320  -9.743  38.790  1.00  0.00           H  
ATOM   2681  HB2 GLN   175      67.104 -10.619  41.205  1.00  0.00           H  
ATOM   2682  HB3 GLN   175      66.824  -8.941  41.671  1.00  0.00           H  
ATOM   2683  HG2 GLN   175      69.061  -8.361  40.610  1.00  0.00           H  
ATOM   2684  HG3 GLN   175      69.284 -10.069  40.245  1.00  0.00           H  
ATOM   2685 HE21 GLN   175      71.245  -8.703  41.853  1.00  0.00           H  
ATOM   2686 HE22 GLN   175      71.080  -9.425  43.435  1.00  0.00           H  
ATOM   2687  N   THR   176      64.261  -9.554  40.079  1.00  0.00           N  
ATOM   2688  CA  THR   176      62.938 -10.213  40.109  1.00  0.00           C  
ATOM   2689  C   THR   176      62.094  -9.998  38.849  1.00  0.00           C  
ATOM   2690  O   THR   176      61.297 -10.865  38.493  1.00  0.00           O  
ATOM   2691  CB  THR   176      62.125  -9.773  41.335  1.00  0.00           C  
ATOM   2692  CG2 THR   176      62.765 -10.218  42.649  1.00  0.00           C  
ATOM   2693  OG1 THR   176      61.990  -8.370  41.375  1.00  0.00           O  
ATOM   2694  H   THR   176      64.400  -8.739  40.665  1.00  0.00           H  
ATOM   2695  HA  THR   176      63.087 -11.289  40.190  1.00  0.00           H  
ATOM   2696  HB  THR   176      61.131 -10.217  41.271  1.00  0.00           H  
ATOM   2697 HG21 THR   176      62.833 -11.306  42.667  1.00  0.00           H  
ATOM   2698 HG22 THR   176      63.764  -9.797  42.760  1.00  0.00           H  
ATOM   2699 HG23 THR   176      62.144  -9.893  43.483  1.00  0.00           H  
ATOM   2700  HG1 THR   176      62.797  -8.008  41.780  1.00  0.00           H  
ATOM   2701  N   ARG   177      62.266  -8.872  38.146  1.00  0.00           N  
ATOM   2702  CA  ARG   177      61.465  -8.507  36.963  1.00  0.00           C  
ATOM   2703  C   ARG   177      62.143  -8.807  35.631  1.00  0.00           C  
ATOM   2704  O   ARG   177      61.438  -8.891  34.631  1.00  0.00           O  
ATOM   2705  CB  ARG   177      61.102  -7.019  37.008  1.00  0.00           C  
ATOM   2706  CG  ARG   177      60.285  -6.578  38.236  1.00  0.00           C  
ATOM   2707  CD  ARG   177      60.372  -5.055  38.303  1.00  0.00           C  
ATOM   2708  NE  ARG   177      59.544  -4.447  39.353  1.00  0.00           N  
ATOM   2709  CZ  ARG   177      58.417  -3.790  39.157  1.00  0.00           C  
ATOM   2710  NH1 ARG   177      57.762  -3.791  38.037  1.00  0.00           N  
ATOM   2711  NH2 ARG   177      57.905  -3.094  40.123  1.00  0.00           N1+
ATOM   2712  H   ARG   177      62.879  -8.165  38.544  1.00  0.00           H  
ATOM   2713  HA  ARG   177      60.539  -9.081  36.962  1.00  0.00           H  
ATOM   2714  HB2 ARG   177      60.529  -6.774  36.113  1.00  0.00           H  
ATOM   2715  HB3 ARG   177      62.026  -6.445  36.950  1.00  0.00           H  
ATOM   2716  HG2 ARG   177      60.696  -6.997  39.155  1.00  0.00           H  
ATOM   2717  HG3 ARG   177      59.249  -6.894  38.128  1.00  0.00           H  
ATOM   2718  HD2 ARG   177      60.110  -4.637  37.331  1.00  0.00           H  
ATOM   2719  HD3 ARG   177      61.409  -4.806  38.510  1.00  0.00           H  
ATOM   2720  HE  ARG   177      59.919  -4.414  40.283  1.00  0.00           H  
ATOM   2721 HH11 ARG   177      58.056  -4.361  37.240  1.00  0.00           H  
ATOM   2722 HH12 ARG   177      56.861  -3.308  38.049  1.00  0.00           H  
ATOM   2723 HH21 ARG   177      57.006  -2.614  39.965  1.00  0.00           H  
ATOM   2724 HH22 ARG   177      58.362  -2.958  41.011  1.00  0.00           H  
ATOM   2725  N   VAL   178      63.472  -8.962  35.590  1.00  0.00           N  
ATOM   2726  CA  VAL   178      64.223  -9.158  34.334  1.00  0.00           C  
ATOM   2727  C   VAL   178      65.193 -10.337  34.407  1.00  0.00           C  
ATOM   2728  O   VAL   178      65.075 -11.260  33.605  1.00  0.00           O  
ATOM   2729  CB  VAL   178      64.945  -7.868  33.880  1.00  0.00           C  
ATOM   2730  CG1 VAL   178      65.463  -8.025  32.444  1.00  0.00           C  
ATOM   2731  CG2 VAL   178      64.027  -6.636  33.908  1.00  0.00           C  
ATOM   2732  H   VAL   178      63.993  -8.836  36.450  1.00  0.00           H  
ATOM   2733  HA  VAL   178      63.513  -9.407  33.545  1.00  0.00           H  
ATOM   2734  HB  VAL   178      65.795  -7.677  34.534  1.00  0.00           H  
ATOM   2735 HG11 VAL   178      66.222  -8.806  32.397  1.00  0.00           H  
ATOM   2736 HG12 VAL   178      64.638  -8.284  31.781  1.00  0.00           H  
ATOM   2737 HG13 VAL   178      65.908  -7.089  32.106  1.00  0.00           H  
ATOM   2738 HG21 VAL   178      63.117  -6.830  33.342  1.00  0.00           H  
ATOM   2739 HG22 VAL   178      63.768  -6.385  34.936  1.00  0.00           H  
ATOM   2740 HG23 VAL   178      64.538  -5.777  33.471  1.00  0.00           H  
ATOM   2741  N   PHE   179      66.132 -10.364  35.360  1.00  0.00           N  
ATOM   2742  CA  PHE   179      67.186 -11.392  35.356  1.00  0.00           C  
ATOM   2743  C   PHE   179      66.626 -12.795  35.634  1.00  0.00           C  
ATOM   2744  O   PHE   179      66.917 -13.724  34.888  1.00  0.00           O  
ATOM   2745  CB  PHE   179      68.314 -11.065  36.348  1.00  0.00           C  
ATOM   2746  CG  PHE   179      69.056  -9.739  36.216  1.00  0.00           C  
ATOM   2747  CD1 PHE   179      68.992  -8.938  35.056  1.00  0.00           C  
ATOM   2748  CD2 PHE   179      69.886  -9.334  37.278  1.00  0.00           C  
ATOM   2749  CE1 PHE   179      69.747  -7.754  34.970  1.00  0.00           C  
ATOM   2750  CE2 PHE   179      70.609  -8.132  37.211  1.00  0.00           C  
ATOM   2751  CZ  PHE   179      70.543  -7.341  36.052  1.00  0.00           C  
ATOM   2752  H   PHE   179      66.178  -9.604  36.032  1.00  0.00           H  
ATOM   2753  HA  PHE   179      67.623 -11.429  34.359  1.00  0.00           H  
ATOM   2754  HB2 PHE   179      69.062 -11.855  36.270  1.00  0.00           H  
ATOM   2755  HB3 PHE   179      67.907 -11.136  37.354  1.00  0.00           H  
ATOM   2756  HD1 PHE   179      68.376  -9.225  34.218  1.00  0.00           H  
ATOM   2757  HD2 PHE   179      70.000  -9.973  38.141  1.00  0.00           H  
ATOM   2758  HE1 PHE   179      69.706  -7.148  34.078  1.00  0.00           H  
ATOM   2759  HE2 PHE   179      71.246  -7.839  38.033  1.00  0.00           H  
ATOM   2760  HZ  PHE   179      71.118  -6.429  35.984  1.00  0.00           H  
ATOM   2761  N   GLN   180      65.754 -12.949  36.632  1.00  0.00           N  
ATOM   2762  CA  GLN   180      65.143 -14.231  37.002  1.00  0.00           C  
ATOM   2763  C   GLN   180      64.124 -14.735  35.955  1.00  0.00           C  
ATOM   2764  O   GLN   180      64.297 -15.861  35.483  1.00  0.00           O  
ATOM   2765  CB  GLN   180      64.560 -14.133  38.424  1.00  0.00           C  
ATOM   2766  CG  GLN   180      65.673 -13.984  39.484  1.00  0.00           C  
ATOM   2767  CD  GLN   180      65.180 -13.500  40.848  1.00  0.00           C  
ATOM   2768  NE2 GLN   180      66.076 -13.150  41.745  1.00  0.00           N  
ATOM   2769  OE1 GLN   180      64.000 -13.412  41.141  1.00  0.00           O  
ATOM   2770  H   GLN   180      65.531 -12.141  37.205  1.00  0.00           H  
ATOM   2771  HA  GLN   180      65.935 -14.982  37.031  1.00  0.00           H  
ATOM   2772  HB2 GLN   180      63.987 -15.034  38.645  1.00  0.00           H  
ATOM   2773  HB3 GLN   180      63.884 -13.279  38.477  1.00  0.00           H  
ATOM   2774  HG2 GLN   180      66.423 -13.273  39.141  1.00  0.00           H  
ATOM   2775  HG3 GLN   180      66.171 -14.945  39.614  1.00  0.00           H  
ATOM   2776 HE21 GLN   180      67.059 -13.203  41.547  1.00  0.00           H  
ATOM   2777 HE22 GLN   180      65.721 -12.836  42.631  1.00  0.00           H  
ATOM   2778  N   PRO   181      63.165 -13.928  35.447  1.00  0.00           N  
ATOM   2779  CA  PRO   181      62.276 -14.365  34.363  1.00  0.00           C  
ATOM   2780  C   PRO   181      62.979 -14.590  33.012  1.00  0.00           C  
ATOM   2781  O   PRO   181      62.483 -15.379  32.210  1.00  0.00           O  
ATOM   2782  CB  PRO   181      61.160 -13.322  34.278  1.00  0.00           C  
ATOM   2783  CG  PRO   181      61.782 -12.078  34.899  1.00  0.00           C  
ATOM   2784  CD  PRO   181      62.715 -12.641  35.964  1.00  0.00           C  
ATOM   2785  HA  PRO   181      61.819 -15.314  34.647  1.00  0.00           H  
ATOM   2786  HB2 PRO   181      60.320 -13.643  34.894  1.00  0.00           H  
ATOM   2787  HB3 PRO   181      60.831 -13.142  33.253  1.00  0.00           H  
ATOM   2788  HG2 PRO   181      61.022 -11.429  35.333  1.00  0.00           H  
ATOM   2789  HG3 PRO   181      62.369 -11.553  34.148  1.00  0.00           H  
ATOM   2790  HD2 PRO   181      63.531 -11.943  36.137  1.00  0.00           H  
ATOM   2791  HD3 PRO   181      62.157 -12.800  36.887  1.00  0.00           H  
ATOM   2792  N   LEU   182      64.183 -14.053  32.777  1.00  0.00           N  
ATOM   2793  CA  LEU   182      65.014 -14.433  31.618  1.00  0.00           C  
ATOM   2794  C   LEU   182      66.097 -15.480  31.931  1.00  0.00           C  
ATOM   2795  O   LEU   182      66.813 -15.892  31.015  1.00  0.00           O  
ATOM   2796  CB  LEU   182      65.581 -13.182  30.931  1.00  0.00           C  
ATOM   2797  CG  LEU   182      64.511 -12.188  30.459  1.00  0.00           C  
ATOM   2798  CD1 LEU   182      65.194 -11.070  29.679  1.00  0.00           C  
ATOM   2799  CD2 LEU   182      63.425 -12.818  29.586  1.00  0.00           C  
ATOM   2800  H   LEU   182      64.540 -13.346  33.411  1.00  0.00           H  
ATOM   2801  HA  LEU   182      64.379 -14.924  30.882  1.00  0.00           H  
ATOM   2802  HB2 LEU   182      66.174 -13.494  30.070  1.00  0.00           H  
ATOM   2803  HB3 LEU   182      66.237 -12.665  31.628  1.00  0.00           H  
ATOM   2804  HG  LEU   182      64.036 -11.756  31.332  1.00  0.00           H  
ATOM   2805 HD11 LEU   182      65.906 -10.571  30.337  1.00  0.00           H  
ATOM   2806 HD12 LEU   182      65.714 -11.477  28.814  1.00  0.00           H  
ATOM   2807 HD13 LEU   182      64.452 -10.343  29.350  1.00  0.00           H  
ATOM   2808 HD21 LEU   182      63.868 -13.441  28.816  1.00  0.00           H  
ATOM   2809 HD22 LEU   182      62.761 -13.426  30.200  1.00  0.00           H  
ATOM   2810 HD23 LEU   182      62.832 -12.034  29.122  1.00  0.00           H  
ATOM   2811  N   LYS   183      66.147 -15.981  33.174  1.00  0.00           N  
ATOM   2812  CA  LYS   183      67.077 -17.009  33.670  1.00  0.00           C  
ATOM   2813  C   LYS   183      68.552 -16.648  33.419  1.00  0.00           C  
ATOM   2814  O   LYS   183      69.361 -17.479  33.008  1.00  0.00           O  
ATOM   2815  CB  LYS   183      66.639 -18.424  33.223  1.00  0.00           C  
ATOM   2816  CG  LYS   183      65.251 -18.829  33.772  1.00  0.00           C  
ATOM   2817  CD  LYS   183      64.054 -18.449  32.877  1.00  0.00           C  
ATOM   2818  CE  LYS   183      62.758 -18.358  33.697  1.00  0.00           C  
ATOM   2819  NZ  LYS   183      61.617 -17.896  32.869  1.00  0.00           N1+
ATOM   2820  H   LYS   183      65.507 -15.586  33.855  1.00  0.00           H  
ATOM   2821  HA  LYS   183      67.004 -17.000  34.759  1.00  0.00           H  
ATOM   2822  HB2 LYS   183      67.367 -19.134  33.617  1.00  0.00           H  
ATOM   2823  HB3 LYS   183      66.654 -18.501  32.135  1.00  0.00           H  
ATOM   2824  HG2 LYS   183      65.126 -18.388  34.762  1.00  0.00           H  
ATOM   2825  HG3 LYS   183      65.235 -19.912  33.900  1.00  0.00           H  
ATOM   2826  HD2 LYS   183      63.947 -19.195  32.088  1.00  0.00           H  
ATOM   2827  HD3 LYS   183      64.227 -17.485  32.406  1.00  0.00           H  
ATOM   2828  HE2 LYS   183      62.923 -17.639  34.506  1.00  0.00           H  
ATOM   2829  HE3 LYS   183      62.537 -19.329  34.146  1.00  0.00           H  
ATOM   2830  HZ1 LYS   183      61.808 -16.981  32.467  1.00  0.00           H  
ATOM   2831  HZ2 LYS   183      61.359 -18.527  32.131  1.00  0.00           H  
ATOM   2832  HZ3 LYS   183      60.780 -17.693  33.428  1.00  0.00           H  
ATOM   2833  N   LEU   184      68.873 -15.374  33.666  1.00  0.00           N  
ATOM   2834  CA  LEU   184      70.215 -14.788  33.598  1.00  0.00           C  
ATOM   2835  C   LEU   184      70.989 -15.126  34.879  1.00  0.00           C  
ATOM   2836  O   LEU   184      71.123 -14.311  35.795  1.00  0.00           O  
ATOM   2837  CB  LEU   184      70.141 -13.268  33.341  1.00  0.00           C  
ATOM   2838  CG  LEU   184      69.245 -12.821  32.179  1.00  0.00           C  
ATOM   2839  CD1 LEU   184      69.464 -11.337  31.894  1.00  0.00           C  
ATOM   2840  CD2 LEU   184      69.501 -13.588  30.889  1.00  0.00           C  
ATOM   2841  H   LEU   184      68.133 -14.786  34.028  1.00  0.00           H  
ATOM   2842  HA  LEU   184      70.748 -15.246  32.763  1.00  0.00           H  
ATOM   2843  HB2 LEU   184      71.154 -12.915  33.154  1.00  0.00           H  
ATOM   2844  HB3 LEU   184      69.782 -12.774  34.242  1.00  0.00           H  
ATOM   2845  HG  LEU   184      68.209 -12.966  32.472  1.00  0.00           H  
ATOM   2846 HD11 LEU   184      69.344 -10.765  32.810  1.00  0.00           H  
ATOM   2847 HD12 LEU   184      70.474 -11.179  31.511  1.00  0.00           H  
ATOM   2848 HD13 LEU   184      68.740 -10.994  31.156  1.00  0.00           H  
ATOM   2849 HD21 LEU   184      70.562 -13.542  30.659  1.00  0.00           H  
ATOM   2850 HD22 LEU   184      69.213 -14.630  31.014  1.00  0.00           H  
ATOM   2851 HD23 LEU   184      68.928 -13.154  30.072  1.00  0.00           H  
ATOM   2852  N   ASN   185      71.400 -16.388  34.980  1.00  0.00           N  
ATOM   2853  CA  ASN   185      71.856 -17.026  36.217  1.00  0.00           C  
ATOM   2854  C   ASN   185      73.237 -16.544  36.714  1.00  0.00           C  
ATOM   2855  O   ASN   185      73.764 -17.084  37.687  1.00  0.00           O  
ATOM   2856  CB  ASN   185      71.795 -18.550  36.008  1.00  0.00           C  
ATOM   2857  CG  ASN   185      70.383 -19.072  35.778  1.00  0.00           C  
ATOM   2858  ND2 ASN   185      70.247 -20.176  35.084  1.00  0.00           N  
ATOM   2859  OD1 ASN   185      69.391 -18.538  36.244  1.00  0.00           O  
ATOM   2860  H   ASN   185      71.268 -16.967  34.160  1.00  0.00           H  
ATOM   2861  HA  ASN   185      71.150 -16.764  37.008  1.00  0.00           H  
ATOM   2862  HB2 ASN   185      72.185 -19.052  36.893  1.00  0.00           H  
ATOM   2863  HB3 ASN   185      72.425 -18.817  35.160  1.00  0.00           H  
ATOM   2864 HD21 ASN   185      71.041 -20.605  34.649  1.00  0.00           H  
ATOM   2865 HD22 ASN   185      69.303 -20.477  34.927  1.00  0.00           H  
ATOM   2866  N   HIP   186      73.832 -15.547  36.053  1.00  0.00           N  
ATOM   2867  CA  HIP   186      75.144 -14.970  36.355  1.00  0.00           C  
ATOM   2868  C   HIP   186      75.146 -13.428  36.385  1.00  0.00           C  
ATOM   2869  O   HIP   186      76.228 -12.844  36.446  1.00  0.00           O  
ATOM   2870  CB  HIP   186      76.149 -15.457  35.299  1.00  0.00           C  
ATOM   2871  CG  HIP   186      76.106 -16.924  34.948  1.00  0.00           C  
ATOM   2872  CD2 HIP   186      75.639 -17.457  33.778  1.00  0.00           C  
ATOM   2873  ND1 HIP   186      76.635 -17.955  35.698  1.00  0.00           N1+
ATOM   2874  CE1 HIP   186      76.521 -19.091  34.978  1.00  0.00           C  
ATOM   2875  NE2 HIP   186      75.924 -18.807  33.798  1.00  0.00           N  
ATOM   2876  H   HIP   186      73.374 -15.203  35.209  1.00  0.00           H  
ATOM   2877  HA  HIP   186      75.468 -15.317  37.336  1.00  0.00           H  
ATOM   2878  HB2 HIP   186      77.155 -15.221  35.649  1.00  0.00           H  
ATOM   2879  HB3 HIP   186      75.977 -14.886  34.385  1.00  0.00           H  
ATOM   2880  HD1 HIP   186      77.070 -17.844  36.626  1.00  0.00           H  
ATOM   2881  HD2 HIP   186      75.166 -16.913  32.967  1.00  0.00           H  
ATOM   2882  HE2 HIP   186      75.839 -19.430  32.974  1.00  0.00           H  
ATOM   2883  HE1 HIP   186      76.909 -20.060  35.274  1.00  0.00           H  
ATOM   2884  N   THR   187      73.992 -12.758  36.271  1.00  0.00           N  
ATOM   2885  CA  THR   187      73.907 -11.303  36.031  1.00  0.00           C  
ATOM   2886  C   THR   187      73.535 -10.525  37.296  1.00  0.00           C  
ATOM   2887  O   THR   187      72.592 -10.879  38.001  1.00  0.00           O  
ATOM   2888  CB  THR   187      72.953 -11.010  34.866  1.00  0.00           C  
ATOM   2889  CG2 THR   187      72.787  -9.531  34.523  1.00  0.00           C  
ATOM   2890  OG1 THR   187      73.510 -11.564  33.701  1.00  0.00           O  
ATOM   2891  H   THR   187      73.134 -13.295  36.224  1.00  0.00           H  
ATOM   2892  HA  THR   187      74.887 -10.949  35.716  1.00  0.00           H  
ATOM   2893  HB  THR   187      71.975 -11.450  35.067  1.00  0.00           H  
ATOM   2894 HG21 THR   187      72.486  -8.976  35.404  1.00  0.00           H  
ATOM   2895 HG22 THR   187      73.721  -9.119  34.150  1.00  0.00           H  
ATOM   2896 HG23 THR   187      72.020  -9.423  33.757  1.00  0.00           H  
ATOM   2897  HG1 THR   187      73.512 -12.548  33.802  1.00  0.00           H  
ATOM   2898  N   TRP   188      74.284  -9.452  37.576  1.00  0.00           N  
ATOM   2899  CA  TRP   188      74.262  -8.721  38.851  1.00  0.00           C  
ATOM   2900  C   TRP   188      74.619  -7.236  38.668  1.00  0.00           C  
ATOM   2901  O   TRP   188      75.228  -6.841  37.672  1.00  0.00           O  
ATOM   2902  CB  TRP   188      75.287  -9.350  39.816  1.00  0.00           C  
ATOM   2903  CG  TRP   188      75.193 -10.828  40.063  1.00  0.00           C  
ATOM   2904  CD1 TRP   188      75.903 -11.783  39.421  1.00  0.00           C  
ATOM   2905  CD2 TRP   188      74.339 -11.544  41.009  1.00  0.00           C  
ATOM   2906  CE2 TRP   188      74.550 -12.946  40.841  1.00  0.00           C  
ATOM   2907  CE3 TRP   188      73.418 -11.151  42.002  1.00  0.00           C  
ATOM   2908  NE1 TRP   188      75.521 -13.032  39.869  1.00  0.00           N  
ATOM   2909  CZ2 TRP   188      73.860 -13.910  41.590  1.00  0.00           C  
ATOM   2910  CZ3 TRP   188      72.721 -12.108  42.767  1.00  0.00           C  
ATOM   2911  CH2 TRP   188      72.935 -13.484  42.559  1.00  0.00           C  
ATOM   2912  H   TRP   188      74.982  -9.171  36.892  1.00  0.00           H  
ATOM   2913  HA  TRP   188      73.271  -8.791  39.304  1.00  0.00           H  
ATOM   2914  HB2 TRP   188      75.205  -8.851  40.783  1.00  0.00           H  
ATOM   2915  HB3 TRP   188      76.280  -9.138  39.427  1.00  0.00           H  
ATOM   2916  HD1 TRP   188      76.621 -11.593  38.630  1.00  0.00           H  
ATOM   2917  HE1 TRP   188      75.896 -13.893  39.497  1.00  0.00           H  
ATOM   2918  HE3 TRP   188      73.258 -10.095  42.171  1.00  0.00           H  
ATOM   2919  HZ2 TRP   188      74.038 -14.961  41.420  1.00  0.00           H  
ATOM   2920  HZ3 TRP   188      72.010 -11.785  43.514  1.00  0.00           H  
ATOM   2921  HH2 TRP   188      72.389 -14.210  43.145  1.00  0.00           H  
ATOM   2922  N   ILE   189      74.390  -6.429  39.703  1.00  0.00           N  
ATOM   2923  CA  ILE   189      75.071  -5.144  39.932  1.00  0.00           C  
ATOM   2924  C   ILE   189      76.029  -5.294  41.123  1.00  0.00           C  
ATOM   2925  O   ILE   189      77.227  -5.039  40.967  1.00  0.00           O  
ATOM   2926  CB  ILE   189      74.050  -3.991  40.090  1.00  0.00           C  
ATOM   2927  CG1 ILE   189      73.301  -3.766  38.757  1.00  0.00           C  
ATOM   2928  CG2 ILE   189      74.744  -2.697  40.552  1.00  0.00           C  
ATOM   2929  CD1 ILE   189      72.108  -2.807  38.844  1.00  0.00           C  
ATOM   2930  H   ILE   189      73.849  -6.816  40.478  1.00  0.00           H  
ATOM   2931  HA  ILE   189      75.691  -4.905  39.068  1.00  0.00           H  
ATOM   2932  HB  ILE   189      73.321  -4.265  40.847  1.00  0.00           H  
ATOM   2933 HG12 ILE   189      72.916  -4.718  38.392  1.00  0.00           H  
ATOM   2934 HG13 ILE   189      74.000  -3.378  38.017  1.00  0.00           H  
ATOM   2935 HG21 ILE   189      75.231  -2.844  41.517  1.00  0.00           H  
ATOM   2936 HG22 ILE   189      75.478  -2.373  39.816  1.00  0.00           H  
ATOM   2937 HG23 ILE   189      74.008  -1.909  40.692  1.00  0.00           H  
ATOM   2938 HD11 ILE   189      71.405  -3.153  39.600  1.00  0.00           H  
ATOM   2939 HD12 ILE   189      72.442  -1.800  39.084  1.00  0.00           H  
ATOM   2940 HD13 ILE   189      71.601  -2.778  37.880  1.00  0.00           H  
ATOM   2941  N   ASN   190      75.558  -5.817  42.258  1.00  0.00           N  
ATOM   2942  CA  ASN   190      76.389  -6.198  43.403  1.00  0.00           C  
ATOM   2943  C   ASN   190      76.794  -7.677  43.285  1.00  0.00           C  
ATOM   2944  O   ASN   190      76.163  -8.565  43.855  1.00  0.00           O  
ATOM   2945  CB  ASN   190      75.658  -5.859  44.712  1.00  0.00           C  
ATOM   2946  CG  ASN   190      75.516  -4.362  44.908  1.00  0.00           C  
ATOM   2947  ND2 ASN   190      74.425  -3.780  44.474  1.00  0.00           N  
ATOM   2948  OD1 ASN   190      76.417  -3.686  45.373  1.00  0.00           O  
ATOM   2949  H   ASN   190      74.554  -5.987  42.342  1.00  0.00           H  
ATOM   2950  HA  ASN   190      77.311  -5.613  43.396  1.00  0.00           H  
ATOM   2951  HB2 ASN   190      76.230  -6.252  45.553  1.00  0.00           H  
ATOM   2952  HB3 ASN   190      74.674  -6.330  44.722  1.00  0.00           H  
ATOM   2953 HD21 ASN   190      74.353  -2.789  44.587  1.00  0.00           H  
ATOM   2954 HD22 ASN   190      73.720  -4.351  43.998  1.00  0.00           H  
ATOM   2955  N   VAL   191      77.821  -7.938  42.467  1.00  0.00           N  
ATOM   2956  CA  VAL   191      78.296  -9.297  42.157  1.00  0.00           C  
ATOM   2957  C   VAL   191      78.704 -10.035  43.446  1.00  0.00           C  
ATOM   2958  O   VAL   191      79.567  -9.540  44.172  1.00  0.00           O  
ATOM   2959  CB  VAL   191      79.490  -9.293  41.176  1.00  0.00           C  
ATOM   2960  CG1 VAL   191      79.703 -10.692  40.588  1.00  0.00           C  
ATOM   2961  CG2 VAL   191      79.297  -8.331  39.998  1.00  0.00           C  
ATOM   2962  H   VAL   191      78.279  -7.159  42.022  1.00  0.00           H  
ATOM   2963  HA  VAL   191      77.471  -9.817  41.676  1.00  0.00           H  
ATOM   2964  HB  VAL   191      80.396  -8.992  41.702  1.00  0.00           H  
ATOM   2965 HG11 VAL   191      79.874 -11.411  41.385  1.00  0.00           H  
ATOM   2966 HG12 VAL   191      78.832 -10.996  40.008  1.00  0.00           H  
ATOM   2967 HG13 VAL   191      80.583 -10.691  39.944  1.00  0.00           H  
ATOM   2968 HG21 VAL   191      78.351  -8.526  39.502  1.00  0.00           H  
ATOM   2969 HG22 VAL   191      79.329  -7.302  40.352  1.00  0.00           H  
ATOM   2970 HG23 VAL   191      80.100  -8.470  39.276  1.00  0.00           H  
ATOM   2971  N   PRO   192      78.148 -11.225  43.739  1.00  0.00           N  
ATOM   2972  CA  PRO   192      78.562 -12.026  44.887  1.00  0.00           C  
ATOM   2973  C   PRO   192      79.937 -12.678  44.643  1.00  0.00           C  
ATOM   2974  O   PRO   192      80.318 -12.879  43.486  1.00  0.00           O  
ATOM   2975  CB  PRO   192      77.447 -13.067  45.052  1.00  0.00           C  
ATOM   2976  CG  PRO   192      76.953 -13.283  43.623  1.00  0.00           C  
ATOM   2977  CD  PRO   192      77.080 -11.892  43.010  1.00  0.00           C  
ATOM   2978  HA  PRO   192      78.613 -11.395  45.775  1.00  0.00           H  
ATOM   2979  HB2 PRO   192      76.640 -12.641  45.652  1.00  0.00           H  
ATOM   2980  HB3 PRO   192      77.799 -13.997  45.499  1.00  0.00           H  
ATOM   2981  HG2 PRO   192      75.924 -13.643  43.600  1.00  0.00           H  
ATOM   2982  HG3 PRO   192      77.615 -13.973  43.099  1.00  0.00           H  
ATOM   2983  HD2 PRO   192      77.317 -11.979  41.950  1.00  0.00           H  
ATOM   2984  HD3 PRO   192      76.149 -11.339  43.150  1.00  0.00           H  
ATOM   2985  N   PRO   193      80.613 -13.207  45.686  1.00  0.00           N  
ATOM   2986  CA  PRO   193      81.799 -14.062  45.517  1.00  0.00           C  
ATOM   2987  C   PRO   193      81.538 -15.266  44.591  1.00  0.00           C  
ATOM   2988  O   PRO   193      82.420 -15.679  43.840  1.00  0.00           O  
ATOM   2989  CB  PRO   193      82.195 -14.498  46.933  1.00  0.00           C  
ATOM   2990  CG  PRO   193      80.914 -14.333  47.750  1.00  0.00           C  
ATOM   2991  CD  PRO   193      80.253 -13.123  47.095  1.00  0.00           C  
ATOM   2992  HA  PRO   193      82.616 -13.480  45.099  1.00  0.00           H  
ATOM   2993  HB2 PRO   193      82.957 -13.817  47.317  1.00  0.00           H  
ATOM   2994  HB3 PRO   193      82.563 -15.525  46.963  1.00  0.00           H  
ATOM   2995  HG2 PRO   193      81.124 -14.157  48.805  1.00  0.00           H  
ATOM   2996  HG3 PRO   193      80.280 -15.212  47.624  1.00  0.00           H  
ATOM   2997  HD2 PRO   193      79.176 -13.157  47.255  1.00  0.00           H  
ATOM   2998  HD3 PRO   193      80.664 -12.204  47.516  1.00  0.00           H  
ATOM   2999  N   ALA   194      80.287 -15.738  44.541  1.00  0.00           N  
ATOM   3000  CA  ALA   194      79.819 -16.775  43.625  1.00  0.00           C  
ATOM   3001  C   ALA   194      79.892 -16.410  42.124  1.00  0.00           C  
ATOM   3002  O   ALA   194      79.785 -17.320  41.306  1.00  0.00           O  
ATOM   3003  CB  ALA   194      78.391 -17.155  44.038  1.00  0.00           C  
ATOM   3004  H   ALA   194      79.612 -15.338  45.171  1.00  0.00           H  
ATOM   3005  HA  ALA   194      80.454 -17.652  43.763  1.00  0.00           H  
ATOM   3006  HB1 ALA   194      78.373 -17.466  45.084  1.00  0.00           H  
ATOM   3007  HB2 ALA   194      77.719 -16.308  43.898  1.00  0.00           H  
ATOM   3008  HB3 ALA   194      78.041 -17.985  43.422  1.00  0.00           H  
ATOM   3009  N   GLU   195      80.121 -15.147  41.740  1.00  0.00           N  
ATOM   3010  CA  GLU   195      80.428 -14.749  40.352  1.00  0.00           C  
ATOM   3011  C   GLU   195      81.625 -13.785  40.189  1.00  0.00           C  
ATOM   3012  O   GLU   195      82.232 -13.782  39.121  1.00  0.00           O  
ATOM   3013  CB  GLU   195      79.168 -14.243  39.620  1.00  0.00           C  
ATOM   3014  CG  GLU   195      78.141 -15.326  39.220  1.00  0.00           C  
ATOM   3015  CD  GLU   195      78.666 -16.448  38.298  1.00  0.00           C  
ATOM   3016  OE1 GLU   195      79.841 -16.437  37.870  1.00  0.00           O  
ATOM   3017  OE2 GLU   195      77.937 -17.435  38.048  1.00  0.00           O1-
ATOM   3018  H   GLU   195      80.174 -14.429  42.453  1.00  0.00           H  
ATOM   3019  HA  GLU   195      80.770 -15.633  39.828  1.00  0.00           H  
ATOM   3020  HB2 GLU   195      79.476 -13.731  38.714  1.00  0.00           H  
ATOM   3021  HB3 GLU   195      78.669 -13.507  40.251  1.00  0.00           H  
ATOM   3022  HG2 GLU   195      77.315 -14.827  38.711  1.00  0.00           H  
ATOM   3023  HG3 GLU   195      77.734 -15.771  40.130  1.00  0.00           H  
ATOM   3024  N   GLU   196      82.157 -13.179  41.261  1.00  0.00           N  
ATOM   3025  CA  GLU   196      83.552 -12.676  41.278  1.00  0.00           C  
ATOM   3026  C   GLU   196      84.571 -13.800  40.967  1.00  0.00           C  
ATOM   3027  O   GLU   196      85.597 -13.549  40.328  1.00  0.00           O  
ATOM   3028  CB  GLU   196      83.869 -11.988  42.622  1.00  0.00           C  
ATOM   3029  CG  GLU   196      83.542 -10.478  42.660  1.00  0.00           C  
ATOM   3030  CD  GLU   196      84.548  -9.590  41.897  1.00  0.00           C  
ATOM   3031  OE1 GLU   196      84.377  -8.345  41.882  1.00  0.00           O  
ATOM   3032  OE2 GLU   196      85.469 -10.146  41.259  1.00  0.00           O1-
ATOM   3033  H   GLU   196      81.624 -13.136  42.123  1.00  0.00           H  
ATOM   3034  HA  GLU   196      83.676 -11.934  40.493  1.00  0.00           H  
ATOM   3035  HB2 GLU   196      84.923 -12.124  42.867  1.00  0.00           H  
ATOM   3036  HB3 GLU   196      83.298 -12.483  43.402  1.00  0.00           H  
ATOM   3037  HG2 GLU   196      83.534 -10.166  43.707  1.00  0.00           H  
ATOM   3038  HG3 GLU   196      82.537 -10.325  42.261  1.00  0.00           H  
ATOM   3039  N   LYS   197      84.204 -15.074  41.206  1.00  0.00           N  
ATOM   3040  CA  LYS   197      84.936 -16.264  40.722  1.00  0.00           C  
ATOM   3041  C   LYS   197      85.243 -16.255  39.215  1.00  0.00           C  
ATOM   3042  O   LYS   197      86.172 -16.930  38.790  1.00  0.00           O  
ATOM   3043  CB  LYS   197      84.174 -17.556  41.104  1.00  0.00           C  
ATOM   3044  CG  LYS   197      83.060 -17.958  40.113  1.00  0.00           C  
ATOM   3045  CD  LYS   197      82.331 -19.241  40.532  1.00  0.00           C  
ATOM   3046  CE  LYS   197      81.387 -19.778  39.441  1.00  0.00           C  
ATOM   3047  NZ  LYS   197      80.297 -18.830  39.108  1.00  0.00           N1+
ATOM   3048  H   LYS   197      83.367 -15.215  41.761  1.00  0.00           H  
ATOM   3049  HA  LYS   197      85.903 -16.280  41.227  1.00  0.00           H  
ATOM   3050  HB2 LYS   197      83.753 -17.447  42.105  1.00  0.00           H  
ATOM   3051  HB3 LYS   197      84.899 -18.371  41.139  1.00  0.00           H  
ATOM   3052  HG2 LYS   197      83.500 -18.147  39.135  1.00  0.00           H  
ATOM   3053  HG3 LYS   197      82.345 -17.142  40.026  1.00  0.00           H  
ATOM   3054  HD2 LYS   197      81.772 -19.059  41.451  1.00  0.00           H  
ATOM   3055  HD3 LYS   197      83.075 -20.012  40.739  1.00  0.00           H  
ATOM   3056  HE2 LYS   197      80.952 -20.711  39.808  1.00  0.00           H  
ATOM   3057  HE3 LYS   197      81.969 -20.003  38.542  1.00  0.00           H  
ATOM   3058  HZ1 LYS   197      79.818 -18.500  39.942  1.00  0.00           H  
ATOM   3059  HZ2 LYS   197      80.632 -17.978  38.656  1.00  0.00           H  
ATOM   3060  HZ3 LYS   197      79.601 -19.192  38.472  1.00  0.00           H  
ATOM   3061  N   ASN   198      84.436 -15.554  38.417  1.00  0.00           N  
ATOM   3062  CA  ASN   198      84.432 -15.558  36.951  1.00  0.00           C  
ATOM   3063  C   ASN   198      84.739 -14.174  36.342  1.00  0.00           C  
ATOM   3064  O   ASN   198      84.751 -14.024  35.119  1.00  0.00           O  
ATOM   3065  CB  ASN   198      83.036 -16.040  36.510  1.00  0.00           C  
ATOM   3066  CG  ASN   198      82.866 -17.544  36.420  1.00  0.00           C  
ATOM   3067  ND2 ASN   198      81.645 -18.021  36.473  1.00  0.00           N  
ATOM   3068  OD1 ASN   198      83.802 -18.311  36.279  1.00  0.00           O  
ATOM   3069  H   ASN   198      83.702 -15.017  38.865  1.00  0.00           H  
ATOM   3070  HA  ASN   198      85.193 -16.244  36.570  1.00  0.00           H  
ATOM   3071  HB2 ASN   198      82.824 -15.648  35.522  1.00  0.00           H  
ATOM   3072  HB3 ASN   198      82.277 -15.636  37.178  1.00  0.00           H  
ATOM   3073 HD21 ASN   198      80.879 -17.351  36.583  1.00  0.00           H  
ATOM   3074 HD22 ASN   198      81.520 -18.959  36.145  1.00  0.00           H  
ATOM   3075  N   TYR   199      84.903 -13.141  37.168  1.00  0.00           N  
ATOM   3076  CA  TYR   199      84.886 -11.740  36.746  1.00  0.00           C  
ATOM   3077  C   TYR   199      86.260 -11.309  36.219  1.00  0.00           C  
ATOM   3078  O   TYR   199      87.281 -11.453  36.898  1.00  0.00           O  
ATOM   3079  CB  TYR   199      84.368 -10.937  37.948  1.00  0.00           C  
ATOM   3080  CG  TYR   199      83.812  -9.524  37.823  1.00  0.00           C  
ATOM   3081  CD1 TYR   199      83.972  -8.676  36.704  1.00  0.00           C  
ATOM   3082  CD2 TYR   199      83.136  -9.038  38.956  1.00  0.00           C  
ATOM   3083  CE1 TYR   199      83.521  -7.335  36.765  1.00  0.00           C  
ATOM   3084  CE2 TYR   199      82.700  -7.709  39.028  1.00  0.00           C  
ATOM   3085  CZ  TYR   199      82.909  -6.844  37.943  1.00  0.00           C  
ATOM   3086  OH  TYR   199      82.517  -5.550  38.082  1.00  0.00           O  
ATOM   3087  H   TYR   199      84.910 -13.323  38.164  1.00  0.00           H  
ATOM   3088  HA  TYR   199      84.174 -11.628  35.933  1.00  0.00           H  
ATOM   3089  HB2 TYR   199      85.156 -10.918  38.703  1.00  0.00           H  
ATOM   3090  HB3 TYR   199      83.544 -11.517  38.364  1.00  0.00           H  
ATOM   3091  HD1 TYR   199      84.462  -9.030  35.810  1.00  0.00           H  
ATOM   3092  HD2 TYR   199      83.000  -9.680  39.811  1.00  0.00           H  
ATOM   3093  HE1 TYR   199      83.671  -6.673  35.927  1.00  0.00           H  
ATOM   3094  HE2 TYR   199      82.253  -7.340  39.937  1.00  0.00           H  
ATOM   3095  HH  TYR   199      82.841  -4.955  37.366  1.00  0.00           H  
ATOM   3096  N   ALA   200      86.268 -10.809  34.981  1.00  0.00           N  
ATOM   3097  CA  ALA   200      87.404 -10.149  34.341  1.00  0.00           C  
ATOM   3098  C   ALA   200      87.729  -8.793  35.010  1.00  0.00           C  
ATOM   3099  O   ALA   200      87.008  -8.365  35.909  1.00  0.00           O  
ATOM   3100  CB  ALA   200      87.023  -9.986  32.861  1.00  0.00           C  
ATOM   3101  H   ALA   200      85.386 -10.781  34.479  1.00  0.00           H  
ATOM   3102  HA  ALA   200      88.284 -10.787  34.425  1.00  0.00           H  
ATOM   3103  HB1 ALA   200      86.874 -10.964  32.404  1.00  0.00           H  
ATOM   3104  HB2 ALA   200      86.097  -9.418  32.781  1.00  0.00           H  
ATOM   3105  HB3 ALA   200      87.807  -9.459  32.323  1.00  0.00           H  
ATOM   3106  N   TRP   201      88.722  -8.044  34.522  1.00  0.00           N  
ATOM   3107  CA  TRP   201      88.956  -6.639  34.919  1.00  0.00           C  
ATOM   3108  C   TRP   201      89.156  -5.756  33.695  1.00  0.00           C  
ATOM   3109  O   TRP   201      89.674  -6.226  32.692  1.00  0.00           O  
ATOM   3110  CB  TRP   201      90.182  -6.495  35.829  1.00  0.00           C  
ATOM   3111  CG  TRP   201      90.189  -7.321  37.074  1.00  0.00           C  
ATOM   3112  CD1 TRP   201      90.523  -8.625  37.126  1.00  0.00           C  
ATOM   3113  CD2 TRP   201      89.864  -6.944  38.449  1.00  0.00           C  
ATOM   3114  CE2 TRP   201      89.950  -8.111  39.269  1.00  0.00           C  
ATOM   3115  CE3 TRP   201      89.501  -5.737  39.087  1.00  0.00           C  
ATOM   3116  NE1 TRP   201      90.380  -9.098  38.409  1.00  0.00           N  
ATOM   3117  CZ2 TRP   201      89.640  -8.093  40.637  1.00  0.00           C  
ATOM   3118  CZ3 TRP   201      89.194  -5.706  40.462  1.00  0.00           C  
ATOM   3119  CH2 TRP   201      89.251  -6.882  41.233  1.00  0.00           C  
ATOM   3120  H   TRP   201      89.284  -8.409  33.765  1.00  0.00           H  
ATOM   3121  HA  TRP   201      88.091  -6.258  35.461  1.00  0.00           H  
ATOM   3122  HB2 TRP   201      90.261  -5.449  36.123  1.00  0.00           H  
ATOM   3123  HB3 TRP   201      91.074  -6.735  35.249  1.00  0.00           H  
ATOM   3124  HD1 TRP   201      90.833  -9.218  36.276  1.00  0.00           H  
ATOM   3125  HE1 TRP   201      90.592 -10.071  38.636  1.00  0.00           H  
ATOM   3126  HE3 TRP   201      89.455  -4.833  38.505  1.00  0.00           H  
ATOM   3127  HZ2 TRP   201      89.699  -8.999  41.221  1.00  0.00           H  
ATOM   3128  HZ3 TRP   201      88.910  -4.774  40.931  1.00  0.00           H  
ATOM   3129  HH2 TRP   201      89.006  -6.852  42.286  1.00  0.00           H  
ATOM   3130  N   GLY   202      88.827  -4.469  33.797  1.00  0.00           N  
ATOM   3131  CA  GLY   202      89.108  -3.503  32.743  1.00  0.00           C  
ATOM   3132  C   GLY   202      90.594  -3.155  32.709  1.00  0.00           C  
ATOM   3133  O   GLY   202      91.050  -2.402  33.572  1.00  0.00           O  
ATOM   3134  H   GLY   202      88.407  -4.133  34.657  1.00  0.00           H  
ATOM   3135  HA2 GLY   202      88.542  -2.600  32.947  1.00  0.00           H  
ATOM   3136  HA3 GLY   202      88.795  -3.898  31.777  1.00  0.00           H  
ATOM   3137  N   TYR   203      91.343  -3.700  31.749  1.00  0.00           N  
ATOM   3138  CA  TYR   203      92.792  -3.513  31.635  1.00  0.00           C  
ATOM   3139  C   TYR   203      93.137  -2.258  30.824  1.00  0.00           C  
ATOM   3140  O   TYR   203      92.962  -2.203  29.604  1.00  0.00           O  
ATOM   3141  CB  TYR   203      93.452  -4.781  31.082  1.00  0.00           C  
ATOM   3142  CG  TYR   203      93.444  -5.925  32.079  1.00  0.00           C  
ATOM   3143  CD1 TYR   203      94.293  -5.881  33.205  1.00  0.00           C  
ATOM   3144  CD2 TYR   203      92.548  -6.997  31.918  1.00  0.00           C  
ATOM   3145  CE1 TYR   203      94.228  -6.894  34.181  1.00  0.00           C  
ATOM   3146  CE2 TYR   203      92.482  -8.014  32.888  1.00  0.00           C  
ATOM   3147  CZ  TYR   203      93.307  -7.952  34.029  1.00  0.00           C  
ATOM   3148  OH  TYR   203      93.190  -8.901  34.992  1.00  0.00           O  
ATOM   3149  H   TYR   203      90.891  -4.345  31.104  1.00  0.00           H  
ATOM   3150  HA  TYR   203      93.190  -3.371  32.638  1.00  0.00           H  
ATOM   3151  HB2 TYR   203      94.490  -4.558  30.833  1.00  0.00           H  
ATOM   3152  HB3 TYR   203      92.944  -5.079  30.164  1.00  0.00           H  
ATOM   3153  HD1 TYR   203      94.974  -5.050  33.333  1.00  0.00           H  
ATOM   3154  HD2 TYR   203      91.866  -7.011  31.078  1.00  0.00           H  
ATOM   3155  HE1 TYR   203      94.868  -6.854  35.048  1.00  0.00           H  
ATOM   3156  HE2 TYR   203      91.769  -8.816  32.784  1.00  0.00           H  
ATOM   3157  HH  TYR   203      93.673  -8.691  35.796  1.00  0.00           H  
ATOM   3158  N   ARG   204      93.625  -1.229  31.524  1.00  0.00           N  
ATOM   3159  CA  ARG   204      93.770   0.145  31.018  1.00  0.00           C  
ATOM   3160  C   ARG   204      94.940   0.842  31.710  1.00  0.00           C  
ATOM   3161  O   ARG   204      95.011   0.824  32.929  1.00  0.00           O  
ATOM   3162  CB  ARG   204      92.434   0.859  31.304  1.00  0.00           C  
ATOM   3163  CG  ARG   204      92.474   2.372  31.065  1.00  0.00           C  
ATOM   3164  CD  ARG   204      91.160   3.025  31.491  1.00  0.00           C  
ATOM   3165  NE  ARG   204      91.352   4.473  31.632  1.00  0.00           N  
ATOM   3166  CZ  ARG   204      90.789   5.279  32.504  1.00  0.00           C  
ATOM   3167  NH1 ARG   204      89.767   4.938  33.240  1.00  0.00           N  
ATOM   3168  NH2 ARG   204      91.296   6.465  32.644  1.00  0.00           N1+
ATOM   3169  H   ARG   204      93.775  -1.382  32.520  1.00  0.00           H  
ATOM   3170  HA  ARG   204      93.948   0.127  29.942  1.00  0.00           H  
ATOM   3171  HB2 ARG   204      92.167   0.687  32.349  1.00  0.00           H  
ATOM   3172  HB3 ARG   204      91.653   0.420  30.680  1.00  0.00           H  
ATOM   3173  HG2 ARG   204      92.672   2.586  30.014  1.00  0.00           H  
ATOM   3174  HG3 ARG   204      93.264   2.806  31.677  1.00  0.00           H  
ATOM   3175  HD2 ARG   204      90.868   2.605  32.455  1.00  0.00           H  
ATOM   3176  HD3 ARG   204      90.381   2.811  30.756  1.00  0.00           H  
ATOM   3177  HE  ARG   204      92.164   4.888  31.174  1.00  0.00           H  
ATOM   3178 HH11 ARG   204      89.382   5.571  33.909  1.00  0.00           H  
ATOM   3179 HH12 ARG   204      89.371   4.010  33.111  1.00  0.00           H  
ATOM   3180 HH21 ARG   204      92.191   6.617  32.160  1.00  0.00           H  
ATOM   3181 HH22 ARG   204      90.940   7.131  33.293  1.00  0.00           H  
ATOM   3182  N   GLU   205      95.808   1.533  30.963  1.00  0.00           N  
ATOM   3183  CA  GLU   205      96.895   2.373  31.523  1.00  0.00           C  
ATOM   3184  C   GLU   205      97.826   1.632  32.519  1.00  0.00           C  
ATOM   3185  O   GLU   205      98.297   2.220  33.492  1.00  0.00           O  
ATOM   3186  CB  GLU   205      96.308   3.661  32.139  1.00  0.00           C  
ATOM   3187  CG  GLU   205      95.566   4.587  31.162  1.00  0.00           C  
ATOM   3188  CD  GLU   205      94.626   5.552  31.904  1.00  0.00           C  
ATOM   3189  OE1 GLU   205      94.833   5.800  33.116  1.00  0.00           O  
ATOM   3190  OE2 GLU   205      93.621   5.980  31.295  1.00  0.00           O1-
ATOM   3191  H   GLU   205      95.654   1.561  29.968  1.00  0.00           H  
ATOM   3192  HA  GLU   205      97.538   2.681  30.699  1.00  0.00           H  
ATOM   3193  HB2 GLU   205      97.110   4.247  32.589  1.00  0.00           H  
ATOM   3194  HB3 GLU   205      95.624   3.366  32.933  1.00  0.00           H  
ATOM   3195  HG2 GLU   205      94.976   3.989  30.465  1.00  0.00           H  
ATOM   3196  HG3 GLU   205      96.298   5.151  30.582  1.00  0.00           H  
ATOM   3197  N   GLY   206      98.032   0.321  32.332  1.00  0.00           N  
ATOM   3198  CA  GLY   206      98.780  -0.542  33.266  1.00  0.00           C  
ATOM   3199  C   GLY   206      98.010  -0.960  34.531  1.00  0.00           C  
ATOM   3200  O   GLY   206      98.578  -1.605  35.407  1.00  0.00           O  
ATOM   3201  H   GLY   206      97.620  -0.114  31.523  1.00  0.00           H  
ATOM   3202  HA2 GLY   206      99.683  -0.021  33.586  1.00  0.00           H  
ATOM   3203  HA3 GLY   206      99.080  -1.450  32.745  1.00  0.00           H  
ATOM   3204  N   LYS   207      96.725  -0.605  34.629  1.00  0.00           N  
ATOM   3205  CA  LYS   207      95.832  -0.805  35.781  1.00  0.00           C  
ATOM   3206  C   LYS   207      94.745  -1.835  35.438  1.00  0.00           C  
ATOM   3207  O   LYS   207      94.534  -2.170  34.271  1.00  0.00           O  
ATOM   3208  CB  LYS   207      95.202   0.549  36.181  1.00  0.00           C  
ATOM   3209  CG  LYS   207      96.210   1.704  36.382  1.00  0.00           C  
ATOM   3210  CD  LYS   207      95.597   3.074  36.047  1.00  0.00           C  
ATOM   3211  CE  LYS   207      96.720   4.096  35.830  1.00  0.00           C  
ATOM   3212  NZ  LYS   207      96.194   5.411  35.389  1.00  0.00           N1+
ATOM   3213  H   LYS   207      96.328  -0.088  33.853  1.00  0.00           H  
ATOM   3214  HA  LYS   207      96.411  -1.193  36.621  1.00  0.00           H  
ATOM   3215  HB2 LYS   207      94.632   0.426  37.104  1.00  0.00           H  
ATOM   3216  HB3 LYS   207      94.489   0.825  35.404  1.00  0.00           H  
ATOM   3217  HG2 LYS   207      97.077   1.570  35.740  1.00  0.00           H  
ATOM   3218  HG3 LYS   207      96.566   1.700  37.413  1.00  0.00           H  
ATOM   3219  HD2 LYS   207      94.940   3.390  36.859  1.00  0.00           H  
ATOM   3220  HD3 LYS   207      95.016   2.996  35.127  1.00  0.00           H  
ATOM   3221  HE2 LYS   207      97.398   3.700  35.066  1.00  0.00           H  
ATOM   3222  HE3 LYS   207      97.288   4.201  36.758  1.00  0.00           H  
ATOM   3223  HZ1 LYS   207      95.677   5.332  34.506  1.00  0.00           H  
ATOM   3224  HZ2 LYS   207      95.551   5.806  36.056  1.00  0.00           H  
ATOM   3225  HZ3 LYS   207      96.940   6.066  35.205  1.00  0.00           H  
ATOM   3226  N   ALA   208      94.016  -2.282  36.459  1.00  0.00           N  
ATOM   3227  CA  ALA   208      92.881  -3.196  36.353  1.00  0.00           C  
ATOM   3228  C   ALA   208      91.721  -2.675  37.219  1.00  0.00           C  
ATOM   3229  O   ALA   208      91.941  -2.355  38.387  1.00  0.00           O  
ATOM   3230  CB  ALA   208      93.356  -4.583  36.804  1.00  0.00           C  
ATOM   3231  H   ALA   208      94.222  -1.930  37.381  1.00  0.00           H  
ATOM   3232  HA  ALA   208      92.549  -3.264  35.318  1.00  0.00           H  
ATOM   3233  HB1 ALA   208      94.210  -4.889  36.201  1.00  0.00           H  
ATOM   3234  HB2 ALA   208      93.653  -4.554  37.854  1.00  0.00           H  
ATOM   3235  HB3 ALA   208      92.557  -5.312  36.686  1.00  0.00           H  
ATOM   3236  N   VAL   209      90.503  -2.559  36.672  1.00  0.00           N  
ATOM   3237  CA  VAL   209      89.354  -1.947  37.381  1.00  0.00           C  
ATOM   3238  C   VAL   209      88.055  -2.753  37.289  1.00  0.00           C  
ATOM   3239  O   VAL   209      87.840  -3.491  36.326  1.00  0.00           O  
ATOM   3240  CB  VAL   209      89.103  -0.489  36.931  1.00  0.00           C  
ATOM   3241  CG1 VAL   209      90.315   0.409  37.206  1.00  0.00           C  
ATOM   3242  CG2 VAL   209      88.724  -0.357  35.452  1.00  0.00           C  
ATOM   3243  H   VAL   209      90.405  -2.764  35.684  1.00  0.00           H  
ATOM   3244  HA  VAL   209      89.596  -1.899  38.443  1.00  0.00           H  
ATOM   3245  HB  VAL   209      88.274  -0.097  37.520  1.00  0.00           H  
ATOM   3246 HG11 VAL   209      90.612   0.316  38.251  1.00  0.00           H  
ATOM   3247 HG12 VAL   209      91.152   0.126  36.567  1.00  0.00           H  
ATOM   3248 HG13 VAL   209      90.052   1.448  37.009  1.00  0.00           H  
ATOM   3249 HG21 VAL   209      89.545  -0.691  34.819  1.00  0.00           H  
ATOM   3250 HG22 VAL   209      87.831  -0.942  35.233  1.00  0.00           H  
ATOM   3251 HG23 VAL   209      88.514   0.689  35.230  1.00  0.00           H  
ATOM   3252  N   HIP   210      87.169  -2.548  38.273  1.00  0.00           N  
ATOM   3253  CA  HIP   210      85.720  -2.808  38.207  1.00  0.00           C  
ATOM   3254  C   HIP   210      84.986  -1.453  38.308  1.00  0.00           C  
ATOM   3255  O   HIP   210      85.525  -0.531  38.917  1.00  0.00           O  
ATOM   3256  CB  HIP   210      85.272  -3.816  39.304  1.00  0.00           C  
ATOM   3257  CG  HIP   210      85.740  -5.260  39.154  1.00  0.00           C  
ATOM   3258  CD2 HIP   210      86.286  -5.811  38.026  1.00  0.00           C  
ATOM   3259  ND1 HIP   210      85.618  -6.297  40.082  1.00  0.00           N1+
ATOM   3260  CE1 HIP   210      86.116  -7.418  39.529  1.00  0.00           C  
ATOM   3261  NE2 HIP   210      86.527  -7.142  38.283  1.00  0.00           N  
ATOM   3262  H   HIP   210      87.442  -1.895  38.995  1.00  0.00           H  
ATOM   3263  HA  HIP   210      85.470  -3.217  37.228  1.00  0.00           H  
ATOM   3264  HB2 HIP   210      84.182  -3.832  39.320  1.00  0.00           H  
ATOM   3265  HB3 HIP   210      85.602  -3.444  40.276  1.00  0.00           H  
ATOM   3266  HD1 HIP   210      85.098  -6.317  40.958  1.00  0.00           H  
ATOM   3267  HD2 HIP   210      86.456  -5.306  37.088  1.00  0.00           H  
ATOM   3268  HE2 HIP   210      86.840  -7.828  37.592  1.00  0.00           H  
ATOM   3269  HE1 HIP   210      86.079  -8.404  39.980  1.00  0.00           H  
ATOM   3270  N   VAL   211      83.806  -1.333  37.697  1.00  0.00           N  
ATOM   3271  CA  VAL   211      83.041  -0.090  37.464  1.00  0.00           C  
ATOM   3272  C   VAL   211      82.961   0.842  38.681  1.00  0.00           C  
ATOM   3273  O   VAL   211      82.418   0.482  39.727  1.00  0.00           O  
ATOM   3274  CB  VAL   211      81.640  -0.411  36.889  1.00  0.00           C  
ATOM   3275  CG1 VAL   211      80.803  -1.372  37.746  1.00  0.00           C  
ATOM   3276  CG2 VAL   211      80.782   0.830  36.606  1.00  0.00           C  
ATOM   3277  H   VAL   211      83.505  -2.149  37.168  1.00  0.00           H  
ATOM   3278  HA  VAL   211      83.576   0.449  36.683  1.00  0.00           H  
ATOM   3279  HB  VAL   211      81.790  -0.902  35.933  1.00  0.00           H  
ATOM   3280 HG11 VAL   211      81.378  -2.274  37.945  1.00  0.00           H  
ATOM   3281 HG12 VAL   211      80.532  -0.894  38.687  1.00  0.00           H  
ATOM   3282 HG13 VAL   211      79.900  -1.642  37.198  1.00  0.00           H  
ATOM   3283 HG21 VAL   211      80.555   1.363  37.529  1.00  0.00           H  
ATOM   3284 HG22 VAL   211      81.314   1.487  35.923  1.00  0.00           H  
ATOM   3285 HG23 VAL   211      79.852   0.527  36.126  1.00  0.00           H  
ATOM   3286  N   SER   212      83.447   2.074  38.515  1.00  0.00           N  
ATOM   3287  CA  SER   212      83.485   3.111  39.557  1.00  0.00           C  
ATOM   3288  C   SER   212      82.129   3.836  39.671  1.00  0.00           C  
ATOM   3289  O   SER   212      81.673   4.394  38.661  1.00  0.00           O  
ATOM   3290  CB  SER   212      84.611   4.141  39.327  1.00  0.00           C  
ATOM   3291  OG  SER   212      85.552   3.761  38.340  1.00  0.00           O  
ATOM   3292  H   SER   212      83.881   2.289  37.621  1.00  0.00           H  
ATOM   3293  HA  SER   212      83.719   2.607  40.492  1.00  0.00           H  
ATOM   3294  HB2 SER   212      85.135   4.296  40.271  1.00  0.00           H  
ATOM   3295  HB3 SER   212      84.181   5.098  39.028  1.00  0.00           H  
ATOM   3296  HG  SER   212      85.188   4.055  37.468  1.00  0.00           H  
ATOM   3297  N   PRO   213      81.490   3.882  40.859  1.00  0.00           N  
ATOM   3298  CA  PRO   213      80.162   4.470  41.041  1.00  0.00           C  
ATOM   3299  C   PRO   213      80.180   5.996  41.251  1.00  0.00           C  
ATOM   3300  O   PRO   213      81.089   6.543  41.876  1.00  0.00           O  
ATOM   3301  CB  PRO   213      79.567   3.744  42.249  1.00  0.00           C  
ATOM   3302  CG  PRO   213      80.797   3.471  43.112  1.00  0.00           C  
ATOM   3303  CD  PRO   213      81.889   3.190  42.079  1.00  0.00           C  
ATOM   3304  HA  PRO   213      79.549   4.243  40.172  1.00  0.00           H  
ATOM   3305  HB2 PRO   213      79.127   2.799  41.926  1.00  0.00           H  
ATOM   3306  HB3 PRO   213      78.825   4.349  42.774  1.00  0.00           H  
ATOM   3307  HG2 PRO   213      80.644   2.621  43.778  1.00  0.00           H  
ATOM   3308  HG3 PRO   213      81.053   4.364  43.684  1.00  0.00           H  
ATOM   3309  HD2 PRO   213      82.852   3.554  42.441  1.00  0.00           H  
ATOM   3310  HD3 PRO   213      81.939   2.117  41.887  1.00  0.00           H  
ATOM   3311  N   GLY   214      79.109   6.661  40.814  1.00  0.00           N  
ATOM   3312  CA  GLY   214      78.820   8.087  40.991  1.00  0.00           C  
ATOM   3313  C   GLY   214      77.542   8.296  41.810  1.00  0.00           C  
ATOM   3314  O   GLY   214      77.594   8.276  43.045  1.00  0.00           O  
ATOM   3315  H   GLY   214      78.403   6.108  40.326  1.00  0.00           H  
ATOM   3316  HA2 GLY   214      78.701   8.552  40.012  1.00  0.00           H  
ATOM   3317  HA3 GLY   214      79.647   8.580  41.501  1.00  0.00           H  
ATOM   3318  N   ALA   215      76.418   8.528  41.124  1.00  0.00           N  
ATOM   3319  CA  ALA   215      75.058   8.457  41.665  1.00  0.00           C  
ATOM   3320  C   ALA   215      74.022   8.170  40.558  1.00  0.00           C  
ATOM   3321  O   ALA   215      74.176   8.620  39.423  1.00  0.00           O  
ATOM   3322  CB  ALA   215      74.723   9.762  42.394  1.00  0.00           C  
ATOM   3323  H   ALA   215      76.480   8.534  40.116  1.00  0.00           H  
ATOM   3324  HA  ALA   215      75.016   7.634  42.381  1.00  0.00           H  
ATOM   3325  HB1 ALA   215      75.326   9.827  43.295  1.00  0.00           H  
ATOM   3326  HB2 ALA   215      74.943  10.614  41.753  1.00  0.00           H  
ATOM   3327  HB3 ALA   215      73.670   9.777  42.675  1.00  0.00           H  
ATOM   3328  N   LEU   216      72.936   7.473  40.920  1.00  0.00           N  
ATOM   3329  CA  LEU   216      71.891   6.960  40.013  1.00  0.00           C  
ATOM   3330  C   LEU   216      72.451   6.209  38.789  1.00  0.00           C  
ATOM   3331  O   LEU   216      71.944   6.318  37.672  1.00  0.00           O  
ATOM   3332  CB  LEU   216      70.857   8.037  39.636  1.00  0.00           C  
ATOM   3333  CG  LEU   216      70.230   8.825  40.797  1.00  0.00           C  
ATOM   3334  CD1 LEU   216      69.025   9.599  40.258  1.00  0.00           C  
ATOM   3335  CD2 LEU   216      69.742   7.949  41.955  1.00  0.00           C  
ATOM   3336  H   LEU   216      72.895   7.151  41.874  1.00  0.00           H  
ATOM   3337  HA  LEU   216      71.352   6.200  40.575  1.00  0.00           H  
ATOM   3338  HB2 LEU   216      70.055   7.530  39.097  1.00  0.00           H  
ATOM   3339  HB3 LEU   216      71.321   8.742  38.946  1.00  0.00           H  
ATOM   3340  HG  LEU   216      70.963   9.533  41.183  1.00  0.00           H  
ATOM   3341 HD11 LEU   216      69.343  10.258  39.451  1.00  0.00           H  
ATOM   3342 HD12 LEU   216      68.284   8.898  39.879  1.00  0.00           H  
ATOM   3343 HD13 LEU   216      68.572  10.195  41.047  1.00  0.00           H  
ATOM   3344 HD21 LEU   216      69.090   7.163  41.577  1.00  0.00           H  
ATOM   3345 HD22 LEU   216      70.590   7.485  42.456  1.00  0.00           H  
ATOM   3346 HD23 LEU   216      69.204   8.557  42.681  1.00  0.00           H  
ATOM   3347  N   ASP   217      73.577   5.527  38.976  1.00  0.00           N  
ATOM   3348  CA  ASP   217      74.375   4.934  37.910  1.00  0.00           C  
ATOM   3349  C   ASP   217      74.521   3.410  38.018  1.00  0.00           C  
ATOM   3350  O   ASP   217      74.806   2.761  37.010  1.00  0.00           O  
ATOM   3351  CB  ASP   217      75.712   5.666  37.835  1.00  0.00           C  
ATOM   3352  CG  ASP   217      76.607   5.455  39.058  1.00  0.00           C  
ATOM   3353  OD1 ASP   217      76.139   5.628  40.204  1.00  0.00           O  
ATOM   3354  OD2 ASP   217      77.811   5.188  38.856  1.00  0.00           O1-
ATOM   3355  H   ASP   217      74.016   5.580  39.888  1.00  0.00           H  
ATOM   3356  HA  ASP   217      73.875   5.115  36.961  1.00  0.00           H  
ATOM   3357  HB2 ASP   217      75.533   6.735  37.706  1.00  0.00           H  
ATOM   3358  HB3 ASP   217      76.214   5.310  36.942  1.00  0.00           H  
ATOM   3359  N   ALA   218      74.087   2.809  39.131  1.00  0.00           N  
ATOM   3360  CA  ALA   218      73.612   1.424  39.131  1.00  0.00           C  
ATOM   3361  C   ALA   218      72.415   1.279  38.170  1.00  0.00           C  
ATOM   3362  O   ALA   218      72.376   0.370  37.341  1.00  0.00           O  
ATOM   3363  CB  ALA   218      73.239   1.045  40.571  1.00  0.00           C  
ATOM   3364  H   ALA   218      73.778   3.402  39.891  1.00  0.00           H  
ATOM   3365  HA  ALA   218      74.405   0.763  38.788  1.00  0.00           H  
ATOM   3366  HB1 ALA   218      74.128   1.067  41.201  1.00  0.00           H  
ATOM   3367  HB2 ALA   218      72.504   1.747  40.969  1.00  0.00           H  
ATOM   3368  HB3 ALA   218      72.804   0.048  40.590  1.00  0.00           H  
ATOM   3369  N   GLU   219      71.544   2.288  38.184  1.00  0.00           N  
ATOM   3370  CA  GLU   219      70.370   2.470  37.341  1.00  0.00           C  
ATOM   3371  C   GLU   219      70.707   2.700  35.852  1.00  0.00           C  
ATOM   3372  O   GLU   219      69.829   2.532  35.003  1.00  0.00           O  
ATOM   3373  CB  GLU   219      69.552   3.658  37.888  1.00  0.00           C  
ATOM   3374  CG  GLU   219      68.917   3.513  39.286  1.00  0.00           C  
ATOM   3375  CD  GLU   219      69.874   3.388  40.487  1.00  0.00           C  
ATOM   3376  OE1 GLU   219      71.046   3.826  40.385  1.00  0.00           O  
ATOM   3377  OE2 GLU   219      69.423   2.841  41.520  1.00  0.00           O1-
ATOM   3378  H   GLU   219      71.654   2.968  38.939  1.00  0.00           H  
ATOM   3379  HA  GLU   219      69.748   1.586  37.399  1.00  0.00           H  
ATOM   3380  HB2 GLU   219      68.728   3.828  37.196  1.00  0.00           H  
ATOM   3381  HB3 GLU   219      70.171   4.551  37.878  1.00  0.00           H  
ATOM   3382  HG2 GLU   219      68.243   2.661  39.264  1.00  0.00           H  
ATOM   3383  HG3 GLU   219      68.298   4.392  39.451  1.00  0.00           H  
ATOM   3384  N   ALA   220      71.947   3.087  35.506  1.00  0.00           N  
ATOM   3385  CA  ALA   220      72.295   3.580  34.164  1.00  0.00           C  
ATOM   3386  C   ALA   220      73.517   2.923  33.486  1.00  0.00           C  
ATOM   3387  O   ALA   220      73.580   2.916  32.251  1.00  0.00           O  
ATOM   3388  CB  ALA   220      72.462   5.099  34.252  1.00  0.00           C  
ATOM   3389  H   ALA   220      72.621   3.189  36.252  1.00  0.00           H  
ATOM   3390  HA  ALA   220      71.454   3.392  33.496  1.00  0.00           H  
ATOM   3391  HB1 ALA   220      71.627   5.538  34.797  1.00  0.00           H  
ATOM   3392  HB2 ALA   220      73.392   5.346  34.765  1.00  0.00           H  
ATOM   3393  HB3 ALA   220      72.480   5.517  33.248  1.00  0.00           H  
ATOM   3394  N   TYR   221      74.481   2.366  34.230  1.00  0.00           N  
ATOM   3395  CA  TYR   221      75.615   1.612  33.665  1.00  0.00           C  
ATOM   3396  C   TYR   221      76.201   0.490  34.550  1.00  0.00           C  
ATOM   3397  O   TYR   221      77.159  -0.165  34.141  1.00  0.00           O  
ATOM   3398  CB  TYR   221      76.708   2.576  33.162  1.00  0.00           C  
ATOM   3399  CG  TYR   221      77.321   3.535  34.163  1.00  0.00           C  
ATOM   3400  CD1 TYR   221      77.961   3.061  35.327  1.00  0.00           C  
ATOM   3401  CD2 TYR   221      77.330   4.914  33.875  1.00  0.00           C  
ATOM   3402  CE1 TYR   221      78.563   3.965  36.217  1.00  0.00           C  
ATOM   3403  CE2 TYR   221      77.971   5.819  34.741  1.00  0.00           C  
ATOM   3404  CZ  TYR   221      78.566   5.344  35.924  1.00  0.00           C  
ATOM   3405  OH  TYR   221      79.094   6.210  36.819  1.00  0.00           O  
ATOM   3406  H   TYR   221      74.446   2.495  35.236  1.00  0.00           H  
ATOM   3407  HA  TYR   221      75.239   1.101  32.788  1.00  0.00           H  
ATOM   3408  HB2 TYR   221      76.290   3.154  32.337  1.00  0.00           H  
ATOM   3409  HB3 TYR   221      77.523   1.996  32.738  1.00  0.00           H  
ATOM   3410  HD1 TYR   221      77.991   2.009  35.555  1.00  0.00           H  
ATOM   3411  HD2 TYR   221      76.858   5.279  32.978  1.00  0.00           H  
ATOM   3412  HE1 TYR   221      78.996   3.614  37.144  1.00  0.00           H  
ATOM   3413  HE2 TYR   221      77.966   6.878  34.535  1.00  0.00           H  
ATOM   3414  HH  TYR   221      78.843   5.877  37.710  1.00  0.00           H  
ATOM   3415  N   GLY   222      75.687   0.265  35.762  1.00  0.00           N  
ATOM   3416  CA  GLY   222      76.362  -0.554  36.777  1.00  0.00           C  
ATOM   3417  C   GLY   222      76.306  -2.082  36.621  1.00  0.00           C  
ATOM   3418  O   GLY   222      76.777  -2.765  37.535  1.00  0.00           O  
ATOM   3419  H   GLY   222      74.932   0.866  36.077  1.00  0.00           H  
ATOM   3420  HA2 GLY   222      75.935  -0.312  37.748  1.00  0.00           H  
ATOM   3421  HA3 GLY   222      77.414  -0.269  36.801  1.00  0.00           H  
ATOM   3422  N   VAL   223      75.714  -2.635  35.552  1.00  0.00           N  
ATOM   3423  CA  VAL   223      75.416  -4.080  35.408  1.00  0.00           C  
ATOM   3424  C   VAL   223      76.624  -4.890  34.912  1.00  0.00           C  
ATOM   3425  O   VAL   223      77.409  -4.440  34.074  1.00  0.00           O  
ATOM   3426  CB  VAL   223      74.175  -4.321  34.514  1.00  0.00           C  
ATOM   3427  CG1 VAL   223      73.781  -5.803  34.409  1.00  0.00           C  
ATOM   3428  CG2 VAL   223      72.931  -3.586  35.040  1.00  0.00           C  
ATOM   3429  H   VAL   223      75.433  -2.022  34.794  1.00  0.00           H  
ATOM   3430  HA  VAL   223      75.166  -4.466  36.396  1.00  0.00           H  
ATOM   3431  HB  VAL   223      74.391  -3.964  33.510  1.00  0.00           H  
ATOM   3432 HG11 VAL   223      74.547  -6.365  33.875  1.00  0.00           H  
ATOM   3433 HG12 VAL   223      73.643  -6.233  35.401  1.00  0.00           H  
ATOM   3434 HG13 VAL   223      72.853  -5.905  33.844  1.00  0.00           H  
ATOM   3435 HG21 VAL   223      72.626  -4.006  35.996  1.00  0.00           H  
ATOM   3436 HG22 VAL   223      73.131  -2.522  35.164  1.00  0.00           H  
ATOM   3437 HG23 VAL   223      72.112  -3.697  34.329  1.00  0.00           H  
ATOM   3438  N   LYS   224      76.739  -6.125  35.414  1.00  0.00           N  
ATOM   3439  CA  LYS   224      77.715  -7.154  35.040  1.00  0.00           C  
ATOM   3440  C   LYS   224      76.975  -8.400  34.570  1.00  0.00           C  
ATOM   3441  O   LYS   224      75.998  -8.796  35.203  1.00  0.00           O  
ATOM   3442  CB  LYS   224      78.622  -7.547  36.219  1.00  0.00           C  
ATOM   3443  CG  LYS   224      79.448  -6.416  36.834  1.00  0.00           C  
ATOM   3444  CD  LYS   224      78.676  -5.547  37.831  1.00  0.00           C  
ATOM   3445  CE  LYS   224      79.626  -4.551  38.489  1.00  0.00           C  
ATOM   3446  NZ  LYS   224      78.865  -3.570  39.290  1.00  0.00           N1+
ATOM   3447  H   LYS   224      76.035  -6.414  36.091  1.00  0.00           H  
ATOM   3448  HA  LYS   224      78.334  -6.790  34.221  1.00  0.00           H  
ATOM   3449  HB2 LYS   224      79.328  -8.291  35.846  1.00  0.00           H  
ATOM   3450  HB3 LYS   224      78.025  -8.021  37.001  1.00  0.00           H  
ATOM   3451  HG2 LYS   224      79.843  -5.790  36.037  1.00  0.00           H  
ATOM   3452  HG3 LYS   224      80.279  -6.878  37.361  1.00  0.00           H  
ATOM   3453  HD2 LYS   224      78.200  -6.171  38.587  1.00  0.00           H  
ATOM   3454  HD3 LYS   224      77.907  -4.991  37.311  1.00  0.00           H  
ATOM   3455  HE2 LYS   224      80.188  -4.041  37.702  1.00  0.00           H  
ATOM   3456  HE3 LYS   224      80.341  -5.095  39.114  1.00  0.00           H  
ATOM   3457  HZ1 LYS   224      78.178  -3.106  38.698  1.00  0.00           H  
ATOM   3458  HZ2 LYS   224      78.347  -4.048  40.025  1.00  0.00           H  
ATOM   3459  HZ3 LYS   224      79.476  -2.883  39.704  1.00  0.00           H  
ATOM   3460  N   SER   225      77.462  -9.041  33.512  1.00  0.00           N  
ATOM   3461  CA  SER   225      76.823 -10.210  32.894  1.00  0.00           C  
ATOM   3462  C   SER   225      77.853 -11.107  32.197  1.00  0.00           C  
ATOM   3463  O   SER   225      78.995 -10.694  31.982  1.00  0.00           O  
ATOM   3464  CB  SER   225      75.772  -9.719  31.891  1.00  0.00           C  
ATOM   3465  OG  SER   225      74.888 -10.754  31.534  1.00  0.00           O  
ATOM   3466  H   SER   225      78.329  -8.703  33.102  1.00  0.00           H  
ATOM   3467  HA  SER   225      76.323 -10.800  33.664  1.00  0.00           H  
ATOM   3468  HB2 SER   225      76.276  -9.353  30.998  1.00  0.00           H  
ATOM   3469  HB3 SER   225      75.194  -8.905  32.328  1.00  0.00           H  
ATOM   3470  HG  SER   225      74.313 -10.964  32.300  1.00  0.00           H  
ATOM   3471  N   THR   226      77.457 -12.327  31.833  1.00  0.00           N  
ATOM   3472  CA  THR   226      78.285 -13.276  31.069  1.00  0.00           C  
ATOM   3473  C   THR   226      77.885 -13.309  29.600  1.00  0.00           C  
ATOM   3474  O   THR   226      76.835 -12.791  29.218  1.00  0.00           O  
ATOM   3475  CB  THR   226      78.226 -14.695  31.649  1.00  0.00           C  
ATOM   3476  CG2 THR   226      78.651 -14.729  33.108  1.00  0.00           C  
ATOM   3477  OG1 THR   226      76.931 -15.240  31.554  1.00  0.00           O  
ATOM   3478  H   THR   226      76.478 -12.559  31.944  1.00  0.00           H  
ATOM   3479  HA  THR   226      79.322 -12.951  31.107  1.00  0.00           H  
ATOM   3480  HB  THR   226      78.909 -15.330  31.084  1.00  0.00           H  
ATOM   3481 HG21 THR   226      79.674 -14.373  33.179  1.00  0.00           H  
ATOM   3482 HG22 THR   226      78.019 -14.077  33.708  1.00  0.00           H  
ATOM   3483 HG23 THR   226      78.600 -15.747  33.494  1.00  0.00           H  
ATOM   3484  HG1 THR   226      76.996 -16.166  31.807  1.00  0.00           H  
ATOM   3485  N   ILE   227      78.681 -13.977  28.759  1.00  0.00           N  
ATOM   3486  CA  ILE   227      78.311 -14.144  27.351  1.00  0.00           C  
ATOM   3487  C   ILE   227      77.129 -15.123  27.168  1.00  0.00           C  
ATOM   3488  O   ILE   227      76.296 -14.872  26.301  1.00  0.00           O  
ATOM   3489  CB  ILE   227      79.566 -14.422  26.492  1.00  0.00           C  
ATOM   3490  CG1 ILE   227      79.332 -14.127  24.999  1.00  0.00           C  
ATOM   3491  CG2 ILE   227      80.103 -15.844  26.684  1.00  0.00           C  
ATOM   3492  CD1 ILE   227      79.302 -12.624  24.692  1.00  0.00           C  
ATOM   3493  H   ILE   227      79.522 -14.416  29.105  1.00  0.00           H  
ATOM   3494  HA  ILE   227      77.925 -13.179  27.027  1.00  0.00           H  
ATOM   3495  HB  ILE   227      80.354 -13.746  26.829  1.00  0.00           H  
ATOM   3496 HG12 ILE   227      78.390 -14.573  24.691  1.00  0.00           H  
ATOM   3497 HG13 ILE   227      80.132 -14.572  24.407  1.00  0.00           H  
ATOM   3498 HG21 ILE   227      80.408 -15.972  27.721  1.00  0.00           H  
ATOM   3499 HG22 ILE   227      79.341 -16.580  26.426  1.00  0.00           H  
ATOM   3500 HG23 ILE   227      80.980 -16.003  26.056  1.00  0.00           H  
ATOM   3501 HD11 ILE   227      78.527 -12.132  25.274  1.00  0.00           H  
ATOM   3502 HD12 ILE   227      80.267 -12.175  24.927  1.00  0.00           H  
ATOM   3503 HD13 ILE   227      79.091 -12.467  23.636  1.00  0.00           H  
ATOM   3504  N   GLU   228      76.941 -16.108  28.065  1.00  0.00           N  
ATOM   3505  CA  GLU   228      75.686 -16.883  28.201  1.00  0.00           C  
ATOM   3506  C   GLU   228      74.469 -15.985  28.466  1.00  0.00           C  
ATOM   3507  O   GLU   228      73.481 -16.028  27.729  1.00  0.00           O  
ATOM   3508  CB  GLU   228      75.773 -17.890  29.367  1.00  0.00           C  
ATOM   3509  CG  GLU   228      76.470 -19.206  29.016  1.00  0.00           C  
ATOM   3510  CD  GLU   228      76.599 -20.160  30.218  1.00  0.00           C  
ATOM   3511  OE1 GLU   228      76.058 -19.889  31.316  1.00  0.00           O  
ATOM   3512  OE2 GLU   228      77.311 -21.180  30.076  1.00  0.00           O1-
ATOM   3513  H   GLU   228      77.677 -16.292  28.734  1.00  0.00           H  
ATOM   3514  HA  GLU   228      75.481 -17.426  27.281  1.00  0.00           H  
ATOM   3515  HB2 GLU   228      74.760 -18.139  29.689  1.00  0.00           H  
ATOM   3516  HB3 GLU   228      76.287 -17.424  30.208  1.00  0.00           H  
ATOM   3517  HG2 GLU   228      77.463 -18.977  28.637  1.00  0.00           H  
ATOM   3518  HG3 GLU   228      75.911 -19.704  28.221  1.00  0.00           H  
ATOM   3519  N   ASP   229      74.536 -15.155  29.509  1.00  0.00           N  
ATOM   3520  CA  ASP   229      73.401 -14.339  29.942  1.00  0.00           C  
ATOM   3521  C   ASP   229      73.084 -13.230  28.932  1.00  0.00           C  
ATOM   3522  O   ASP   229      71.918 -12.934  28.677  1.00  0.00           O  
ATOM   3523  CB  ASP   229      73.693 -13.729  31.314  1.00  0.00           C  
ATOM   3524  CG  ASP   229      73.468 -14.663  32.503  1.00  0.00           C  
ATOM   3525  OD1 ASP   229      73.154 -15.857  32.327  1.00  0.00           O  
ATOM   3526  OD2 ASP   229      73.583 -14.155  33.640  1.00  0.00           O1-
ATOM   3527  H   ASP   229      75.373 -15.145  30.078  1.00  0.00           H  
ATOM   3528  HA  ASP   229      72.517 -14.971  30.027  1.00  0.00           H  
ATOM   3529  HB2 ASP   229      73.026 -12.876  31.444  1.00  0.00           H  
ATOM   3530  HB3 ASP   229      74.721 -13.367  31.336  1.00  0.00           H  
ATOM   3531  N   MET   230      74.091 -12.689  28.249  1.00  0.00           N  
ATOM   3532  CA  MET   230      73.861 -11.731  27.172  1.00  0.00           C  
ATOM   3533  C   MET   230      73.339 -12.395  25.888  1.00  0.00           C  
ATOM   3534  O   MET   230      72.538 -11.787  25.176  1.00  0.00           O  
ATOM   3535  CB  MET   230      75.120 -10.900  26.933  1.00  0.00           C  
ATOM   3536  CG  MET   230      75.412  -9.945  28.096  1.00  0.00           C  
ATOM   3537  SD  MET   230      74.121  -8.709  28.428  1.00  0.00           S  
ATOM   3538  CE  MET   230      74.239  -7.697  26.935  1.00  0.00           C  
ATOM   3539  H   MET   230      75.042 -12.924  28.520  1.00  0.00           H  
ATOM   3540  HA  MET   230      73.080 -11.048  27.497  1.00  0.00           H  
ATOM   3541  HB2 MET   230      74.968 -10.307  26.034  1.00  0.00           H  
ATOM   3542  HB3 MET   230      75.971 -11.566  26.787  1.00  0.00           H  
ATOM   3543  HG2 MET   230      76.344  -9.421  27.889  1.00  0.00           H  
ATOM   3544  HG3 MET   230      75.560 -10.534  28.999  1.00  0.00           H  
ATOM   3545  HE1 MET   230      75.251  -7.307  26.834  1.00  0.00           H  
ATOM   3546  HE2 MET   230      73.986  -8.294  26.060  1.00  0.00           H  
ATOM   3547  HE3 MET   230      73.537  -6.869  27.015  1.00  0.00           H  
ATOM   3548  N   ALA   231      73.656 -13.669  25.631  1.00  0.00           N  
ATOM   3549  CA  ALA   231      72.986 -14.437  24.581  1.00  0.00           C  
ATOM   3550  C   ALA   231      71.518 -14.726  24.942  1.00  0.00           C  
ATOM   3551  O   ALA   231      70.637 -14.523  24.105  1.00  0.00           O  
ATOM   3552  CB  ALA   231      73.781 -15.711  24.282  1.00  0.00           C  
ATOM   3553  H   ALA   231      74.326 -14.147  26.227  1.00  0.00           H  
ATOM   3554  HA  ALA   231      72.974 -13.832  23.675  1.00  0.00           H  
ATOM   3555  HB1 ALA   231      74.797 -15.447  23.986  1.00  0.00           H  
ATOM   3556  HB2 ALA   231      73.819 -16.351  25.164  1.00  0.00           H  
ATOM   3557  HB3 ALA   231      73.306 -16.256  23.468  1.00  0.00           H  
ATOM   3558  N   ARG   232      71.218 -15.037  26.212  1.00  0.00           N  
ATOM   3559  CA  ARG   232      69.843 -15.093  26.747  1.00  0.00           C  
ATOM   3560  C   ARG   232      69.117 -13.744  26.645  1.00  0.00           C  
ATOM   3561  O   ARG   232      67.941 -13.720  26.274  1.00  0.00           O  
ATOM   3562  CB  ARG   232      69.883 -15.578  28.209  1.00  0.00           C  
ATOM   3563  CG  ARG   232      70.046 -17.097  28.385  1.00  0.00           C  
ATOM   3564  CD  ARG   232      68.699 -17.817  28.564  1.00  0.00           C  
ATOM   3565  NE  ARG   232      67.808 -17.630  27.402  1.00  0.00           N  
ATOM   3566  CZ  ARG   232      66.788 -16.798  27.289  1.00  0.00           C  
ATOM   3567  NH1 ARG   232      66.319 -16.069  28.260  1.00  0.00           N  
ATOM   3568  NH2 ARG   232      66.211 -16.668  26.134  1.00  0.00           N1+
ATOM   3569  H   ARG   232      71.996 -15.215  26.847  1.00  0.00           H  
ATOM   3570  HA  ARG   232      69.266 -15.794  26.147  1.00  0.00           H  
ATOM   3571  HB2 ARG   232      68.972 -15.265  28.717  1.00  0.00           H  
ATOM   3572  HB3 ARG   232      70.713 -15.096  28.715  1.00  0.00           H  
ATOM   3573  HG2 ARG   232      70.638 -17.275  29.284  1.00  0.00           H  
ATOM   3574  HG3 ARG   232      70.588 -17.518  27.538  1.00  0.00           H  
ATOM   3575  HD2 ARG   232      68.226 -17.461  29.480  1.00  0.00           H  
ATOM   3576  HD3 ARG   232      68.896 -18.883  28.692  1.00  0.00           H  
ATOM   3577  HE  ARG   232      68.084 -18.082  26.537  1.00  0.00           H  
ATOM   3578 HH11 ARG   232      66.706 -16.144  29.198  1.00  0.00           H  
ATOM   3579 HH12 ARG   232      65.615 -15.377  28.056  1.00  0.00           H  
ATOM   3580 HH21 ARG   232      65.455 -16.013  26.020  1.00  0.00           H  
ATOM   3581 HH22 ARG   232      66.599 -17.190  25.356  1.00  0.00           H  
ATOM   3582  N   TRP   233      69.803 -12.624  26.875  1.00  0.00           N  
ATOM   3583  CA  TRP   233      69.261 -11.268  26.718  1.00  0.00           C  
ATOM   3584  C   TRP   233      68.902 -10.946  25.262  1.00  0.00           C  
ATOM   3585  O   TRP   233      67.786 -10.490  25.004  1.00  0.00           O  
ATOM   3586  CB  TRP   233      70.258 -10.244  27.279  1.00  0.00           C  
ATOM   3587  CG  TRP   233      69.818  -8.810  27.239  1.00  0.00           C  
ATOM   3588  CD1 TRP   233      70.497  -7.780  26.678  1.00  0.00           C  
ATOM   3589  CD2 TRP   233      68.619  -8.215  27.823  1.00  0.00           C  
ATOM   3590  CE2 TRP   233      68.635  -6.814  27.561  1.00  0.00           C  
ATOM   3591  CE3 TRP   233      67.524  -8.716  28.558  1.00  0.00           C  
ATOM   3592  NE1 TRP   233      69.809  -6.598  26.881  1.00  0.00           N  
ATOM   3593  CZ2 TRP   233      67.614  -5.959  27.988  1.00  0.00           C  
ATOM   3594  CZ3 TRP   233      66.497  -7.862  29.004  1.00  0.00           C  
ATOM   3595  CH2 TRP   233      66.548  -6.487  28.731  1.00  0.00           C  
ATOM   3596  H   TRP   233      70.731 -12.722  27.275  1.00  0.00           H  
ATOM   3597  HA  TRP   233      68.341 -11.198  27.295  1.00  0.00           H  
ATOM   3598  HB2 TRP   233      71.189 -10.327  26.725  1.00  0.00           H  
ATOM   3599  HB3 TRP   233      70.471 -10.498  28.320  1.00  0.00           H  
ATOM   3600  HD1 TRP   233      71.458  -7.874  26.190  1.00  0.00           H  
ATOM   3601  HE1 TRP   233      70.174  -5.669  26.684  1.00  0.00           H  
ATOM   3602  HE3 TRP   233      67.496  -9.763  28.802  1.00  0.00           H  
ATOM   3603  HZ2 TRP   233      67.669  -4.905  27.772  1.00  0.00           H  
ATOM   3604  HZ3 TRP   233      65.674  -8.256  29.581  1.00  0.00           H  
ATOM   3605  HH2 TRP   233      65.784  -5.834  29.116  1.00  0.00           H  
ATOM   3606  N   VAL   234      69.769 -11.289  24.301  1.00  0.00           N  
ATOM   3607  CA  VAL   234      69.504 -11.086  22.866  1.00  0.00           C  
ATOM   3608  C   VAL   234      68.447 -12.052  22.334  1.00  0.00           C  
ATOM   3609  O   VAL   234      67.511 -11.587  21.693  1.00  0.00           O  
ATOM   3610  CB  VAL   234      70.805 -11.116  22.041  1.00  0.00           C  
ATOM   3611  CG1 VAL   234      70.563 -11.116  20.525  1.00  0.00           C  
ATOM   3612  CG2 VAL   234      71.621  -9.862  22.365  1.00  0.00           C  
ATOM   3613  H   VAL   234      70.679 -11.646  24.582  1.00  0.00           H  
ATOM   3614  HA  VAL   234      69.076 -10.090  22.742  1.00  0.00           H  
ATOM   3615  HB  VAL   234      71.385 -12.002  22.301  1.00  0.00           H  
ATOM   3616 HG11 VAL   234      70.120 -12.062  20.221  1.00  0.00           H  
ATOM   3617 HG12 VAL   234      69.894 -10.299  20.250  1.00  0.00           H  
ATOM   3618 HG13 VAL   234      71.508 -11.001  19.994  1.00  0.00           H  
ATOM   3619 HG21 VAL   234      71.024  -8.972  22.171  1.00  0.00           H  
ATOM   3620 HG22 VAL   234      71.928  -9.869  23.410  1.00  0.00           H  
ATOM   3621 HG23 VAL   234      72.510  -9.834  21.737  1.00  0.00           H  
ATOM   3622  N   GLN   235      68.455 -13.333  22.725  1.00  0.00           N  
ATOM   3623  CA  GLN   235      67.344 -14.262  22.455  1.00  0.00           C  
ATOM   3624  C   GLN   235      65.996 -13.686  22.911  1.00  0.00           C  
ATOM   3625  O   GLN   235      65.019 -13.739  22.174  1.00  0.00           O  
ATOM   3626  CB  GLN   235      67.543 -15.580  23.216  1.00  0.00           C  
ATOM   3627  CG  GLN   235      68.486 -16.597  22.566  1.00  0.00           C  
ATOM   3628  CD  GLN   235      68.557 -17.886  23.388  1.00  0.00           C  
ATOM   3629  NE2 GLN   235      68.969 -18.985  22.806  1.00  0.00           N  
ATOM   3630  OE1 GLN   235      68.189 -17.950  24.557  1.00  0.00           O  
ATOM   3631  H   GLN   235      69.241 -13.666  23.276  1.00  0.00           H  
ATOM   3632  HA  GLN   235      67.277 -14.461  21.384  1.00  0.00           H  
ATOM   3633  HB2 GLN   235      66.571 -16.069  23.305  1.00  0.00           H  
ATOM   3634  HB3 GLN   235      67.897 -15.357  24.222  1.00  0.00           H  
ATOM   3635  HG2 GLN   235      69.487 -16.182  22.471  1.00  0.00           H  
ATOM   3636  HG3 GLN   235      68.113 -16.831  21.570  1.00  0.00           H  
ATOM   3637 HE21 GLN   235      69.101 -18.988  21.797  1.00  0.00           H  
ATOM   3638 HE22 GLN   235      68.947 -19.831  23.343  1.00  0.00           H  
ATOM   3639  N   SER   236      65.948 -13.111  24.114  1.00  0.00           N  
ATOM   3640  CA  SER   236      64.701 -12.619  24.713  1.00  0.00           C  
ATOM   3641  C   SER   236      64.260 -11.262  24.158  1.00  0.00           C  
ATOM   3642  O   SER   236      63.071 -10.965  24.179  1.00  0.00           O  
ATOM   3643  CB  SER   236      64.834 -12.552  26.234  1.00  0.00           C  
ATOM   3644  OG  SER   236      65.343 -13.779  26.740  1.00  0.00           O  
ATOM   3645  H   SER   236      66.796 -13.083  24.667  1.00  0.00           H  
ATOM   3646  HA  SER   236      63.902 -13.328  24.486  1.00  0.00           H  
ATOM   3647  HB2 SER   236      63.853 -12.352  26.669  1.00  0.00           H  
ATOM   3648  HB3 SER   236      65.513 -11.741  26.503  1.00  0.00           H  
ATOM   3649  HG  SER   236      66.311 -13.758  26.581  1.00  0.00           H  
ATOM   3650  N   ASN   237      65.177 -10.471  23.592  1.00  0.00           N  
ATOM   3651  CA  ASN   237      64.847  -9.234  22.877  1.00  0.00           C  
ATOM   3652  C   ASN   237      64.502  -9.465  21.390  1.00  0.00           C  
ATOM   3653  O   ASN   237      63.685  -8.729  20.843  1.00  0.00           O  
ATOM   3654  CB  ASN   237      65.979  -8.214  23.073  1.00  0.00           C  
ATOM   3655  CG  ASN   237      65.844  -7.435  24.370  1.00  0.00           C  
ATOM   3656  ND2 ASN   237      66.392  -7.939  25.449  1.00  0.00           N  
ATOM   3657  OD1 ASN   237      65.242  -6.371  24.417  1.00  0.00           O  
ATOM   3658  H   ASN   237      66.150 -10.750  23.640  1.00  0.00           H  
ATOM   3659  HA  ASN   237      63.947  -8.806  23.317  1.00  0.00           H  
ATOM   3660  HB2 ASN   237      65.929  -7.493  22.266  1.00  0.00           H  
ATOM   3661  HB3 ASN   237      66.953  -8.700  23.021  1.00  0.00           H  
ATOM   3662 HD21 ASN   237      66.901  -8.813  25.389  1.00  0.00           H  
ATOM   3663 HD22 ASN   237      66.349  -7.415  26.310  1.00  0.00           H  
ATOM   3664  N   LEU   238      65.029 -10.523  20.767  1.00  0.00           N  
ATOM   3665  CA  LEU   238      64.607 -11.030  19.453  1.00  0.00           C  
ATOM   3666  C   LEU   238      63.233 -11.719  19.518  1.00  0.00           C  
ATOM   3667  O   LEU   238      62.381 -11.548  18.640  1.00  0.00           O  
ATOM   3668  CB  LEU   238      65.654 -12.061  18.993  1.00  0.00           C  
ATOM   3669  CG  LEU   238      66.976 -11.480  18.470  1.00  0.00           C  
ATOM   3670  CD1 LEU   238      67.977 -12.624  18.305  1.00  0.00           C  
ATOM   3671  CD2 LEU   238      66.757 -10.773  17.134  1.00  0.00           C  
ATOM   3672  H   LEU   238      65.761 -11.032  21.250  1.00  0.00           H  
ATOM   3673  HA  LEU   238      64.538 -10.211  18.736  1.00  0.00           H  
ATOM   3674  HB2 LEU   238      65.218 -12.667  18.203  1.00  0.00           H  
ATOM   3675  HB3 LEU   238      65.867 -12.736  19.822  1.00  0.00           H  
ATOM   3676  HG  LEU   238      67.389 -10.766  19.181  1.00  0.00           H  
ATOM   3677 HD11 LEU   238      68.184 -13.060  19.281  1.00  0.00           H  
ATOM   3678 HD12 LEU   238      67.570 -13.398  17.662  1.00  0.00           H  
ATOM   3679 HD13 LEU   238      68.910 -12.250  17.886  1.00  0.00           H  
ATOM   3680 HD21 LEU   238      65.957 -11.233  16.567  1.00  0.00           H  
ATOM   3681 HD22 LEU   238      66.495  -9.738  17.329  1.00  0.00           H  
ATOM   3682 HD23 LEU   238      67.656 -10.807  16.531  1.00  0.00           H  
ATOM   3683  N   LYS   239      63.036 -12.526  20.567  1.00  0.00           N  
ATOM   3684  CA  LYS   239      61.891 -13.414  20.767  1.00  0.00           C  
ATOM   3685  C   LYS   239      61.284 -13.248  22.174  1.00  0.00           C  
ATOM   3686  O   LYS   239      61.280 -14.187  22.971  1.00  0.00           O  
ATOM   3687  CB  LYS   239      62.344 -14.851  20.452  1.00  0.00           C  
ATOM   3688  CG  LYS   239      61.143 -15.723  20.083  1.00  0.00           C  
ATOM   3689  CD  LYS   239      61.553 -17.196  19.962  1.00  0.00           C  
ATOM   3690  CE  LYS   239      60.489 -18.005  19.218  1.00  0.00           C  
ATOM   3691  NZ  LYS   239      60.512 -17.701  17.767  1.00  0.00           N1+
ATOM   3692  H   LYS   239      63.819 -12.649  21.203  1.00  0.00           H  
ATOM   3693  HA  LYS   239      61.114 -13.146  20.051  1.00  0.00           H  
ATOM   3694  HB2 LYS   239      62.875 -15.277  21.306  1.00  0.00           H  
ATOM   3695  HB3 LYS   239      63.027 -14.843  19.600  1.00  0.00           H  
ATOM   3696  HG2 LYS   239      60.735 -15.364  19.139  1.00  0.00           H  
ATOM   3697  HG3 LYS   239      60.375 -15.627  20.848  1.00  0.00           H  
ATOM   3698  HD2 LYS   239      61.670 -17.608  20.965  1.00  0.00           H  
ATOM   3699  HD3 LYS   239      62.507 -17.284  19.438  1.00  0.00           H  
ATOM   3700  HE2 LYS   239      59.509 -17.783  19.651  1.00  0.00           H  
ATOM   3701  HE3 LYS   239      60.681 -19.067  19.392  1.00  0.00           H  
ATOM   3702  HZ1 LYS   239      60.378 -16.710  17.584  1.00  0.00           H  
ATOM   3703  HZ2 LYS   239      61.450 -17.842  17.380  1.00  0.00           H  
ATOM   3704  HZ3 LYS   239      59.839 -18.240  17.252  1.00  0.00           H  
ATOM   3705  N   PRO   240      60.712 -12.069  22.491  1.00  0.00           N  
ATOM   3706  CA  PRO   240      60.035 -11.854  23.769  1.00  0.00           C  
ATOM   3707  C   PRO   240      58.720 -12.636  23.883  1.00  0.00           C  
ATOM   3708  O   PRO   240      58.217 -12.789  24.990  1.00  0.00           O  
ATOM   3709  CB  PRO   240      59.800 -10.342  23.849  1.00  0.00           C  
ATOM   3710  CG  PRO   240      59.687  -9.920  22.385  1.00  0.00           C  
ATOM   3711  CD  PRO   240      60.681 -10.850  21.692  1.00  0.00           C  
ATOM   3712  HA  PRO   240      60.686 -12.161  24.588  1.00  0.00           H  
ATOM   3713  HB2 PRO   240      60.669  -9.868  24.299  1.00  0.00           H  
ATOM   3714  HB3 PRO   240      58.906 -10.084  24.416  1.00  0.00           H  
ATOM   3715  HG2 PRO   240      59.950  -8.871  22.244  1.00  0.00           H  
ATOM   3716  HG3 PRO   240      58.679 -10.118  22.020  1.00  0.00           H  
ATOM   3717  HD2 PRO   240      60.365 -11.043  20.666  1.00  0.00           H  
ATOM   3718  HD3 PRO   240      61.670 -10.389  21.700  1.00  0.00           H  
ATOM   3719  N   LEU   241      58.159 -13.102  22.756  1.00  0.00           N  
ATOM   3720  CA  LEU   241      56.831 -13.726  22.603  1.00  0.00           C  
ATOM   3721  C   LEU   241      56.621 -14.992  23.459  1.00  0.00           C  
ATOM   3722  O   LEU   241      55.501 -15.251  23.921  1.00  0.00           O  
ATOM   3723  CB  LEU   241      56.632 -14.079  21.114  1.00  0.00           C  
ATOM   3724  CG  LEU   241      56.764 -12.908  20.120  1.00  0.00           C  
ATOM   3725  CD1 LEU   241      56.600 -13.419  18.689  1.00  0.00           C  
ATOM   3726  CD2 LEU   241      55.723 -11.815  20.369  1.00  0.00           C  
ATOM   3727  H   LEU   241      58.691 -12.975  21.911  1.00  0.00           H  
ATOM   3728  HA  LEU   241      56.067 -13.009  22.895  1.00  0.00           H  
ATOM   3729  HB2 LEU   241      55.644 -14.525  20.997  1.00  0.00           H  
ATOM   3730  HB3 LEU   241      57.366 -14.840  20.842  1.00  0.00           H  
ATOM   3731  HG  LEU   241      57.758 -12.468  20.206  1.00  0.00           H  
ATOM   3732 HD11 LEU   241      57.356 -14.178  18.484  1.00  0.00           H  
ATOM   3733 HD12 LEU   241      55.610 -13.858  18.558  1.00  0.00           H  
ATOM   3734 HD13 LEU   241      56.726 -12.598  17.984  1.00  0.00           H  
ATOM   3735 HD21 LEU   241      54.719 -12.238  20.309  1.00  0.00           H  
ATOM   3736 HD22 LEU   241      55.870 -11.372  21.352  1.00  0.00           H  
ATOM   3737 HD23 LEU   241      55.824 -11.032  19.617  1.00  0.00           H  
ATOM   3738  N   ASP   242      57.716 -15.702  23.722  1.00  0.00           N  
ATOM   3739  CA  ASP   242      57.788 -17.004  24.389  1.00  0.00           C  
ATOM   3740  C   ASP   242      57.936 -16.872  25.921  1.00  0.00           C  
ATOM   3741  O   ASP   242      57.662 -17.817  26.663  1.00  0.00           O  
ATOM   3742  CB  ASP   242      58.972 -17.792  23.785  1.00  0.00           C  
ATOM   3743  CG  ASP   242      58.904 -18.044  22.265  1.00  0.00           C  
ATOM   3744  OD1 ASP   242      58.478 -17.139  21.508  1.00  0.00           O  
ATOM   3745  OD2 ASP   242      59.361 -19.122  21.828  1.00  0.00           O1-
ATOM   3746  H   ASP   242      58.535 -15.457  23.184  1.00  0.00           H  
ATOM   3747  HA  ASP   242      56.871 -17.561  24.190  1.00  0.00           H  
ATOM   3748  HB2 ASP   242      59.030 -18.756  24.294  1.00  0.00           H  
ATOM   3749  HB3 ASP   242      59.895 -17.252  24.001  1.00  0.00           H  
ATOM   3750  N   ILE   243      58.286 -15.674  26.416  1.00  0.00           N  
ATOM   3751  CA  ILE   243      58.241 -15.324  27.845  1.00  0.00           C  
ATOM   3752  C   ILE   243      56.799 -15.516  28.333  1.00  0.00           C  
ATOM   3753  O   ILE   243      55.868 -15.004  27.715  1.00  0.00           O  
ATOM   3754  CB  ILE   243      58.714 -13.865  28.080  1.00  0.00           C  
ATOM   3755  CG1 ILE   243      60.141 -13.610  27.535  1.00  0.00           C  
ATOM   3756  CG2 ILE   243      58.650 -13.512  29.578  1.00  0.00           C  
ATOM   3757  CD1 ILE   243      60.510 -12.120  27.468  1.00  0.00           C  
ATOM   3758  H   ILE   243      58.443 -14.929  25.750  1.00  0.00           H  
ATOM   3759  HA  ILE   243      58.894 -16.001  28.397  1.00  0.00           H  
ATOM   3760  HB  ILE   243      58.026 -13.202  27.555  1.00  0.00           H  
ATOM   3761 HG12 ILE   243      60.226 -14.001  26.522  1.00  0.00           H  
ATOM   3762 HG13 ILE   243      60.868 -14.135  28.156  1.00  0.00           H  
ATOM   3763 HG21 ILE   243      57.623 -13.556  29.931  1.00  0.00           H  
ATOM   3764 HG22 ILE   243      59.262 -14.203  30.160  1.00  0.00           H  
ATOM   3765 HG23 ILE   243      58.998 -12.497  29.755  1.00  0.00           H  
ATOM   3766 HD11 ILE   243      59.752 -11.570  26.911  1.00  0.00           H  
ATOM   3767 HD12 ILE   243      60.596 -11.695  28.467  1.00  0.00           H  
ATOM   3768 HD13 ILE   243      61.469 -12.011  26.961  1.00  0.00           H  
ATOM   3769  N   ASN   244      56.589 -16.231  29.439  1.00  0.00           N  
ATOM   3770  CA  ASN   244      55.248 -16.450  30.007  1.00  0.00           C  
ATOM   3771  C   ASN   244      54.934 -15.439  31.129  1.00  0.00           C  
ATOM   3772  O   ASN   244      53.781 -15.086  31.371  1.00  0.00           O  
ATOM   3773  CB  ASN   244      55.133 -17.925  30.423  1.00  0.00           C  
ATOM   3774  CG  ASN   244      54.714 -18.817  29.261  1.00  0.00           C  
ATOM   3775  ND2 ASN   244      55.518 -19.001  28.239  1.00  0.00           N  
ATOM   3776  OD1 ASN   244      53.612 -19.334  29.229  1.00  0.00           O  
ATOM   3777  H   ASN   244      57.391 -16.546  29.978  1.00  0.00           H  
ATOM   3778  HA  ASN   244      54.491 -16.273  29.242  1.00  0.00           H  
ATOM   3779  HB2 ASN   244      54.364 -18.014  31.190  1.00  0.00           H  
ATOM   3780  HB3 ASN   244      56.073 -18.282  30.843  1.00  0.00           H  
ATOM   3781 HD21 ASN   244      56.397 -18.507  28.133  1.00  0.00           H  
ATOM   3782 HD22 ASN   244      55.179 -19.590  27.503  1.00  0.00           H  
ATOM   3783  N   GLU   245      55.975 -14.820  31.675  1.00  0.00           N  
ATOM   3784  CA  GLU   245      55.991 -13.684  32.594  1.00  0.00           C  
ATOM   3785  C   GLU   245      55.677 -12.357  31.861  1.00  0.00           C  
ATOM   3786  O   GLU   245      56.488 -11.430  31.814  1.00  0.00           O  
ATOM   3787  CB  GLU   245      57.355 -13.672  33.319  1.00  0.00           C  
ATOM   3788  CG  GLU   245      57.714 -15.014  33.995  1.00  0.00           C  
ATOM   3789  CD  GLU   245      58.599 -15.957  33.147  1.00  0.00           C  
ATOM   3790  OE1 GLU   245      58.353 -16.137  31.928  1.00  0.00           O  
ATOM   3791  OE2 GLU   245      59.543 -16.537  33.732  1.00  0.00           O1-
ATOM   3792  H   GLU   245      56.888 -15.224  31.468  1.00  0.00           H  
ATOM   3793  HA  GLU   245      55.212 -13.836  33.343  1.00  0.00           H  
ATOM   3794  HB2 GLU   245      57.311 -12.904  34.093  1.00  0.00           H  
ATOM   3795  HB3 GLU   245      58.150 -13.398  32.623  1.00  0.00           H  
ATOM   3796  HG2 GLU   245      56.798 -15.533  34.288  1.00  0.00           H  
ATOM   3797  HG3 GLU   245      58.247 -14.780  34.919  1.00  0.00           H  
ATOM   3798  N   LYS   246      54.531 -12.299  31.165  1.00  0.00           N  
ATOM   3799  CA  LYS   246      54.276 -11.367  30.045  1.00  0.00           C  
ATOM   3800  C   LYS   246      54.218  -9.863  30.367  1.00  0.00           C  
ATOM   3801  O   LYS   246      54.218  -9.069  29.427  1.00  0.00           O  
ATOM   3802  CB  LYS   246      53.057 -11.830  29.215  1.00  0.00           C  
ATOM   3803  CG  LYS   246      53.395 -13.104  28.424  1.00  0.00           C  
ATOM   3804  CD  LYS   246      52.404 -13.434  27.298  1.00  0.00           C  
ATOM   3805  CE  LYS   246      52.956 -14.632  26.503  1.00  0.00           C  
ATOM   3806  NZ  LYS   246      52.766 -14.489  25.039  1.00  0.00           N1+
ATOM   3807  H   LYS   246      53.933 -13.119  31.236  1.00  0.00           H  
ATOM   3808  HA  LYS   246      55.147 -11.444  29.396  1.00  0.00           H  
ATOM   3809  HB2 LYS   246      52.796 -11.047  28.501  1.00  0.00           H  
ATOM   3810  HB3 LYS   246      52.198 -12.005  29.865  1.00  0.00           H  
ATOM   3811  HG2 LYS   246      53.453 -13.951  29.103  1.00  0.00           H  
ATOM   3812  HG3 LYS   246      54.373 -12.956  27.972  1.00  0.00           H  
ATOM   3813  HD2 LYS   246      52.310 -12.560  26.651  1.00  0.00           H  
ATOM   3814  HD3 LYS   246      51.426 -13.678  27.715  1.00  0.00           H  
ATOM   3815  HE2 LYS   246      52.514 -15.561  26.876  1.00  0.00           H  
ATOM   3816  HE3 LYS   246      54.028 -14.686  26.694  1.00  0.00           H  
ATOM   3817  HZ1 LYS   246      51.790 -14.507  24.786  1.00  0.00           H  
ATOM   3818  HZ2 LYS   246      53.157 -13.595  24.738  1.00  0.00           H  
ATOM   3819  HZ3 LYS   246      53.279 -15.214  24.545  1.00  0.00           H  
ATOM   3820  N   THR   247      54.369  -9.442  31.623  1.00  0.00           N  
ATOM   3821  CA  THR   247      54.665  -8.030  31.938  1.00  0.00           C  
ATOM   3822  C   THR   247      56.036  -7.613  31.398  1.00  0.00           C  
ATOM   3823  O   THR   247      56.176  -6.527  30.840  1.00  0.00           O  
ATOM   3824  CB  THR   247      54.579  -7.741  33.443  1.00  0.00           C  
ATOM   3825  CG2 THR   247      53.177  -8.045  33.972  1.00  0.00           C  
ATOM   3826  OG1 THR   247      55.502  -8.524  34.163  1.00  0.00           O  
ATOM   3827  H   THR   247      54.494 -10.129  32.351  1.00  0.00           H  
ATOM   3828  HA  THR   247      53.925  -7.410  31.438  1.00  0.00           H  
ATOM   3829  HB  THR   247      54.798  -6.689  33.622  1.00  0.00           H  
ATOM   3830 HG21 THR   247      52.446  -7.420  33.458  1.00  0.00           H  
ATOM   3831 HG22 THR   247      52.926  -9.094  33.821  1.00  0.00           H  
ATOM   3832 HG23 THR   247      53.132  -7.834  35.035  1.00  0.00           H  
ATOM   3833  HG1 THR   247      56.330  -7.991  34.213  1.00  0.00           H  
ATOM   3834  N   LEU   248      56.998  -8.540  31.369  1.00  0.00           N  
ATOM   3835  CA  LEU   248      58.295  -8.341  30.727  1.00  0.00           C  
ATOM   3836  C   LEU   248      58.214  -8.397  29.192  1.00  0.00           C  
ATOM   3837  O   LEU   248      58.953  -7.689  28.513  1.00  0.00           O  
ATOM   3838  CB  LEU   248      59.256  -9.396  31.291  1.00  0.00           C  
ATOM   3839  CG  LEU   248      60.693  -9.263  30.765  1.00  0.00           C  
ATOM   3840  CD1 LEU   248      61.329  -7.928  31.138  1.00  0.00           C  
ATOM   3841  CD2 LEU   248      61.546 -10.367  31.367  1.00  0.00           C  
ATOM   3842  H   LEU   248      56.824  -9.431  31.823  1.00  0.00           H  
ATOM   3843  HA  LEU   248      58.656  -7.349  31.003  1.00  0.00           H  
ATOM   3844  HB2 LEU   248      58.882 -10.388  31.035  1.00  0.00           H  
ATOM   3845  HB3 LEU   248      59.272  -9.310  32.380  1.00  0.00           H  
ATOM   3846  HG  LEU   248      60.709  -9.378  29.682  1.00  0.00           H  
ATOM   3847 HD11 LEU   248      60.813  -7.114  30.634  1.00  0.00           H  
ATOM   3848 HD12 LEU   248      61.265  -7.777  32.215  1.00  0.00           H  
ATOM   3849 HD13 LEU   248      62.373  -7.921  30.831  1.00  0.00           H  
ATOM   3850 HD21 LEU   248      61.505 -10.309  32.452  1.00  0.00           H  
ATOM   3851 HD22 LEU   248      61.185 -11.342  31.041  1.00  0.00           H  
ATOM   3852 HD23 LEU   248      62.570 -10.224  31.039  1.00  0.00           H  
ATOM   3853  N   GLN   249      57.276  -9.169  28.633  1.00  0.00           N  
ATOM   3854  CA  GLN   249      57.016  -9.206  27.186  1.00  0.00           C  
ATOM   3855  C   GLN   249      56.527  -7.841  26.680  1.00  0.00           C  
ATOM   3856  O   GLN   249      57.121  -7.289  25.752  1.00  0.00           O  
ATOM   3857  CB  GLN   249      56.022 -10.339  26.887  1.00  0.00           C  
ATOM   3858  CG  GLN   249      55.716 -10.548  25.394  1.00  0.00           C  
ATOM   3859  CD  GLN   249      54.994 -11.873  25.158  1.00  0.00           C  
ATOM   3860  NE2 GLN   249      55.590 -12.969  25.550  1.00  0.00           N  
ATOM   3861  OE1 GLN   249      53.908 -11.970  24.604  1.00  0.00           O  
ATOM   3862  H   GLN   249      56.671  -9.687  29.249  1.00  0.00           H  
ATOM   3863  HA  GLN   249      57.954  -9.428  26.675  1.00  0.00           H  
ATOM   3864  HB2 GLN   249      55.078 -10.149  27.389  1.00  0.00           H  
ATOM   3865  HB3 GLN   249      56.447 -11.254  27.299  1.00  0.00           H  
ATOM   3866  HG2 GLN   249      56.647 -10.559  24.832  1.00  0.00           H  
ATOM   3867  HG3 GLN   249      55.097  -9.728  25.028  1.00  0.00           H  
ATOM   3868 HE21 GLN   249      55.275 -13.875  25.239  1.00  0.00           H  
ATOM   3869 HE22 GLN   249      56.555 -12.908  25.863  1.00  0.00           H  
ATOM   3870  N   GLN   250      55.573  -7.229  27.391  1.00  0.00           N  
ATOM   3871  CA  GLN   250      55.181  -5.836  27.166  1.00  0.00           C  
ATOM   3872  C   GLN   250      56.346  -4.872  27.458  1.00  0.00           C  
ATOM   3873  O   GLN   250      56.557  -3.934  26.696  1.00  0.00           O  
ATOM   3874  CB  GLN   250      53.940  -5.521  28.018  1.00  0.00           C  
ATOM   3875  CG  GLN   250      53.456  -4.068  27.851  1.00  0.00           C  
ATOM   3876  CD  GLN   250      52.240  -3.719  28.708  1.00  0.00           C  
ATOM   3877  NE2 GLN   250      51.914  -2.450  28.837  1.00  0.00           N  
ATOM   3878  OE1 GLN   250      51.576  -4.551  29.297  1.00  0.00           O  
ATOM   3879  H   GLN   250      55.129  -7.734  28.151  1.00  0.00           H  
ATOM   3880  HA  GLN   250      54.910  -5.718  26.116  1.00  0.00           H  
ATOM   3881  HB2 GLN   250      54.177  -5.705  29.064  1.00  0.00           H  
ATOM   3882  HB3 GLN   250      53.135  -6.197  27.726  1.00  0.00           H  
ATOM   3883  HG2 GLN   250      53.206  -3.889  26.805  1.00  0.00           H  
ATOM   3884  HG3 GLN   250      54.257  -3.388  28.131  1.00  0.00           H  
ATOM   3885 HE21 GLN   250      52.424  -1.738  28.351  1.00  0.00           H  
ATOM   3886 HE22 GLN   250      51.121  -2.264  29.427  1.00  0.00           H  
ATOM   3887  N   GLY   251      57.164  -5.126  28.484  1.00  0.00           N  
ATOM   3888  CA  GLY   251      58.333  -4.303  28.805  1.00  0.00           C  
ATOM   3889  C   GLY   251      59.392  -4.238  27.696  1.00  0.00           C  
ATOM   3890  O   GLY   251      59.865  -3.151  27.365  1.00  0.00           O  
ATOM   3891  H   GLY   251      56.906  -5.861  29.134  1.00  0.00           H  
ATOM   3892  HA2 GLY   251      58.803  -4.686  29.711  1.00  0.00           H  
ATOM   3893  HA3 GLY   251      57.981  -3.293  28.986  1.00  0.00           H  
ATOM   3894  N   ILE   252      59.660  -5.356  27.018  1.00  0.00           N  
ATOM   3895  CA  ILE   252      60.559  -5.426  25.855  1.00  0.00           C  
ATOM   3896  C   ILE   252      59.937  -4.752  24.625  1.00  0.00           C  
ATOM   3897  O   ILE   252      60.615  -3.982  23.942  1.00  0.00           O  
ATOM   3898  CB  ILE   252      60.998  -6.891  25.610  1.00  0.00           C  
ATOM   3899  CG1 ILE   252      61.904  -7.351  26.780  1.00  0.00           C  
ATOM   3900  CG2 ILE   252      61.746  -7.031  24.273  1.00  0.00           C  
ATOM   3901  CD1 ILE   252      62.314  -8.826  26.751  1.00  0.00           C  
ATOM   3902  H   ILE   252      59.242  -6.218  27.360  1.00  0.00           H  
ATOM   3903  HA  ILE   252      61.455  -4.853  26.073  1.00  0.00           H  
ATOM   3904  HB  ILE   252      60.110  -7.525  25.576  1.00  0.00           H  
ATOM   3905 HG12 ILE   252      61.385  -7.189  27.722  1.00  0.00           H  
ATOM   3906 HG13 ILE   252      62.811  -6.744  26.791  1.00  0.00           H  
ATOM   3907 HG21 ILE   252      61.101  -6.769  23.436  1.00  0.00           H  
ATOM   3908 HG22 ILE   252      62.618  -6.378  24.271  1.00  0.00           H  
ATOM   3909 HG23 ILE   252      62.067  -8.058  24.124  1.00  0.00           H  
ATOM   3910 HD11 ILE   252      61.433  -9.453  26.616  1.00  0.00           H  
ATOM   3911 HD12 ILE   252      63.026  -9.004  25.946  1.00  0.00           H  
ATOM   3912 HD13 ILE   252      62.793  -9.085  27.695  1.00  0.00           H  
ATOM   3913  N   GLN   253      58.630  -4.926  24.405  1.00  0.00           N  
ATOM   3914  CA  GLN   253      57.896  -4.238  23.336  1.00  0.00           C  
ATOM   3915  C   GLN   253      57.853  -2.715  23.546  1.00  0.00           C  
ATOM   3916  O   GLN   253      58.054  -1.960  22.596  1.00  0.00           O  
ATOM   3917  CB  GLN   253      56.472  -4.806  23.248  1.00  0.00           C  
ATOM   3918  CG  GLN   253      56.435  -6.239  22.689  1.00  0.00           C  
ATOM   3919  CD  GLN   253      55.070  -6.907  22.854  1.00  0.00           C  
ATOM   3920  NE2 GLN   253      54.850  -8.049  22.240  1.00  0.00           N  
ATOM   3921  OE1 GLN   253      54.174  -6.437  23.532  1.00  0.00           O  
ATOM   3922  H   GLN   253      58.115  -5.548  25.020  1.00  0.00           H  
ATOM   3923  HA  GLN   253      58.403  -4.416  22.386  1.00  0.00           H  
ATOM   3924  HB2 GLN   253      55.871  -4.170  22.596  1.00  0.00           H  
ATOM   3925  HB3 GLN   253      56.027  -4.785  24.243  1.00  0.00           H  
ATOM   3926  HG2 GLN   253      57.174  -6.859  23.193  1.00  0.00           H  
ATOM   3927  HG3 GLN   253      56.690  -6.210  21.630  1.00  0.00           H  
ATOM   3928 HE21 GLN   253      55.545  -8.461  21.648  1.00  0.00           H  
ATOM   3929 HE22 GLN   253      53.928  -8.430  22.365  1.00  0.00           H  
ATOM   3930  N   LEU   254      57.687  -2.239  24.783  1.00  0.00           N  
ATOM   3931  CA  LEU   254      57.767  -0.818  25.128  1.00  0.00           C  
ATOM   3932  C   LEU   254      59.191  -0.282  24.958  1.00  0.00           C  
ATOM   3933  O   LEU   254      59.360   0.813  24.424  1.00  0.00           O  
ATOM   3934  CB  LEU   254      57.274  -0.602  26.572  1.00  0.00           C  
ATOM   3935  CG  LEU   254      55.747  -0.684  26.752  1.00  0.00           C  
ATOM   3936  CD1 LEU   254      55.417  -0.654  28.245  1.00  0.00           C  
ATOM   3937  CD2 LEU   254      55.022   0.494  26.094  1.00  0.00           C  
ATOM   3938  H   LEU   254      57.492  -2.903  25.526  1.00  0.00           H  
ATOM   3939  HA  LEU   254      57.137  -0.250  24.442  1.00  0.00           H  
ATOM   3940  HB2 LEU   254      57.598   0.383  26.906  1.00  0.00           H  
ATOM   3941  HB3 LEU   254      57.753  -1.340  27.217  1.00  0.00           H  
ATOM   3942  HG  LEU   254      55.367  -1.611  26.327  1.00  0.00           H  
ATOM   3943 HD11 LEU   254      55.862  -1.522  28.734  1.00  0.00           H  
ATOM   3944 HD12 LEU   254      55.813   0.255  28.696  1.00  0.00           H  
ATOM   3945 HD13 LEU   254      54.340  -0.689  28.392  1.00  0.00           H  
ATOM   3946 HD21 LEU   254      55.404   1.438  26.483  1.00  0.00           H  
ATOM   3947 HD22 LEU   254      55.167   0.472  25.014  1.00  0.00           H  
ATOM   3948 HD23 LEU   254      53.953   0.428  26.291  1.00  0.00           H  
ATOM   3949  N   ALA   255      60.215  -1.053  25.325  1.00  0.00           N  
ATOM   3950  CA  ALA   255      61.603  -0.623  25.200  1.00  0.00           C  
ATOM   3951  C   ALA   255      62.084  -0.518  23.745  1.00  0.00           C  
ATOM   3952  O   ALA   255      62.787   0.435  23.422  1.00  0.00           O  
ATOM   3953  CB  ALA   255      62.475  -1.555  26.036  1.00  0.00           C  
ATOM   3954  H   ALA   255      60.023  -1.931  25.797  1.00  0.00           H  
ATOM   3955  HA  ALA   255      61.681   0.375  25.619  1.00  0.00           H  
ATOM   3956  HB1 ALA   255      62.092  -1.593  27.055  1.00  0.00           H  
ATOM   3957  HB2 ALA   255      62.466  -2.555  25.601  1.00  0.00           H  
ATOM   3958  HB3 ALA   255      63.496  -1.176  26.066  1.00  0.00           H  
ATOM   3959  N   GLN   256      61.645  -1.419  22.859  1.00  0.00           N  
ATOM   3960  CA  GLN   256      61.968  -1.386  21.423  1.00  0.00           C  
ATOM   3961  C   GLN   256      60.971  -0.570  20.571  1.00  0.00           C  
ATOM   3962  O   GLN   256      61.144  -0.459  19.356  1.00  0.00           O  
ATOM   3963  CB  GLN   256      62.109  -2.821  20.894  1.00  0.00           C  
ATOM   3964  CG  GLN   256      63.270  -3.601  21.533  1.00  0.00           C  
ATOM   3965  CD  GLN   256      63.387  -5.004  20.946  1.00  0.00           C  
ATOM   3966  NE2 GLN   256      63.818  -5.982  21.708  1.00  0.00           N  
ATOM   3967  OE1 GLN   256      63.084  -5.260  19.791  1.00  0.00           O  
ATOM   3968  H   GLN   256      61.092  -2.199  23.203  1.00  0.00           H  
ATOM   3969  HA  GLN   256      62.935  -0.895  21.296  1.00  0.00           H  
ATOM   3970  HB2 GLN   256      62.279  -2.777  19.817  1.00  0.00           H  
ATOM   3971  HB3 GLN   256      61.180  -3.362  21.075  1.00  0.00           H  
ATOM   3972  HG2 GLN   256      63.108  -3.683  22.608  1.00  0.00           H  
ATOM   3973  HG3 GLN   256      64.207  -3.071  21.363  1.00  0.00           H  
ATOM   3974 HE21 GLN   256      64.121  -5.825  22.659  1.00  0.00           H  
ATOM   3975 HE22 GLN   256      63.773  -6.905  21.287  1.00  0.00           H  
ATOM   3976  N   SER   257      59.937   0.026  21.177  1.00  0.00           N  
ATOM   3977  CA  SER   257      59.063   0.994  20.496  1.00  0.00           C  
ATOM   3978  C   SER   257      59.823   2.288  20.191  1.00  0.00           C  
ATOM   3979  O   SER   257      60.664   2.722  20.973  1.00  0.00           O  
ATOM   3980  CB  SER   257      57.815   1.296  21.327  1.00  0.00           C  
ATOM   3981  OG  SER   257      56.990   0.149  21.394  1.00  0.00           O  
ATOM   3982  H   SER   257      59.844  -0.080  22.176  1.00  0.00           H  
ATOM   3983  HA  SER   257      58.738   0.568  19.547  1.00  0.00           H  
ATOM   3984  HB2 SER   257      57.252   2.106  20.860  1.00  0.00           H  
ATOM   3985  HB3 SER   257      58.104   1.607  22.329  1.00  0.00           H  
ATOM   3986  HG  SER   257      57.485  -0.566  21.840  1.00  0.00           H  
ATOM   3987  N   ARG   258      59.537   2.917  19.049  1.00  0.00           N  
ATOM   3988  CA  ARG   258      60.214   4.126  18.561  1.00  0.00           C  
ATOM   3989  C   ARG   258      59.447   5.373  19.021  1.00  0.00           C  
ATOM   3990  O   ARG   258      58.348   5.636  18.527  1.00  0.00           O  
ATOM   3991  CB  ARG   258      60.337   4.076  17.024  1.00  0.00           C  
ATOM   3992  CG  ARG   258      60.925   2.779  16.431  1.00  0.00           C  
ATOM   3993  CD  ARG   258      60.822   2.833  14.901  1.00  0.00           C  
ATOM   3994  NE  ARG   258      61.324   1.614  14.238  1.00  0.00           N  
ATOM   3995  CZ  ARG   258      61.535   1.495  12.936  1.00  0.00           C  
ATOM   3996  NH1 ARG   258      61.380   2.482  12.105  1.00  0.00           N  
ATOM   3997  NH2 ARG   258      61.909   0.375  12.399  1.00  0.00           N1+
ATOM   3998  H   ARG   258      58.741   2.568  18.523  1.00  0.00           H  
ATOM   3999  HA  ARG   258      61.217   4.172  18.990  1.00  0.00           H  
ATOM   4000  HB2 ARG   258      60.953   4.917  16.703  1.00  0.00           H  
ATOM   4001  HB3 ARG   258      59.347   4.219  16.599  1.00  0.00           H  
ATOM   4002  HG2 ARG   258      60.365   1.912  16.784  1.00  0.00           H  
ATOM   4003  HG3 ARG   258      61.969   2.678  16.724  1.00  0.00           H  
ATOM   4004  HD2 ARG   258      61.389   3.693  14.546  1.00  0.00           H  
ATOM   4005  HD3 ARG   258      59.775   2.975  14.623  1.00  0.00           H  
ATOM   4006  HE  ARG   258      61.478   0.787  14.792  1.00  0.00           H  
ATOM   4007 HH11 ARG   258      61.206   3.412  12.424  1.00  0.00           H  
ATOM   4008 HH12 ARG   258      61.647   2.321  11.127  1.00  0.00           H  
ATOM   4009 HH21 ARG   258      62.056   0.382  11.388  1.00  0.00           H  
ATOM   4010 HH22 ARG   258      62.037  -0.481  12.930  1.00  0.00           H  
ATOM   4011  N   TYR   259      60.052   6.174  19.900  1.00  0.00           N  
ATOM   4012  CA  TYR   259      59.452   7.411  20.433  1.00  0.00           C  
ATOM   4013  C   TYR   259      59.999   8.685  19.775  1.00  0.00           C  
ATOM   4014  O   TYR   259      59.259   9.646  19.577  1.00  0.00           O  
ATOM   4015  CB  TYR   259      59.660   7.471  21.953  1.00  0.00           C  
ATOM   4016  CG  TYR   259      59.123   6.269  22.704  1.00  0.00           C  
ATOM   4017  CD1 TYR   259      57.799   6.251  23.180  1.00  0.00           C  
ATOM   4018  CD2 TYR   259      59.957   5.156  22.907  1.00  0.00           C  
ATOM   4019  CE1 TYR   259      57.310   5.113  23.851  1.00  0.00           C  
ATOM   4020  CE2 TYR   259      59.469   4.014  23.562  1.00  0.00           C  
ATOM   4021  CZ  TYR   259      58.145   3.993  24.046  1.00  0.00           C  
ATOM   4022  OH  TYR   259      57.675   2.895  24.690  1.00  0.00           O  
ATOM   4023  H   TYR   259      60.928   5.858  20.301  1.00  0.00           H  
ATOM   4024  HA  TYR   259      58.377   7.401  20.250  1.00  0.00           H  
ATOM   4025  HB2 TYR   259      59.178   8.372  22.338  1.00  0.00           H  
ATOM   4026  HB3 TYR   259      60.727   7.557  22.159  1.00  0.00           H  
ATOM   4027  HD1 TYR   259      57.160   7.110  23.033  1.00  0.00           H  
ATOM   4028  HD2 TYR   259      60.967   5.168  22.529  1.00  0.00           H  
ATOM   4029  HE1 TYR   259      56.292   5.078  24.204  1.00  0.00           H  
ATOM   4030  HE2 TYR   259      60.103   3.148  23.673  1.00  0.00           H  
ATOM   4031  HH  TYR   259      58.327   2.175  24.652  1.00  0.00           H  
ATOM   4032  N   TRP   260      61.274   8.677  19.375  1.00  0.00           N  
ATOM   4033  CA  TRP   260      61.943   9.819  18.739  1.00  0.00           C  
ATOM   4034  C   TRP   260      62.857   9.342  17.601  1.00  0.00           C  
ATOM   4035  O   TRP   260      63.334   8.207  17.653  1.00  0.00           O  
ATOM   4036  CB  TRP   260      62.722  10.640  19.785  1.00  0.00           C  
ATOM   4037  CG  TRP   260      62.066  10.829  21.125  1.00  0.00           C  
ATOM   4038  CD1 TRP   260      62.261  10.034  22.199  1.00  0.00           C  
ATOM   4039  CD2 TRP   260      61.110  11.850  21.567  1.00  0.00           C  
ATOM   4040  CE2 TRP   260      60.736  11.566  22.916  1.00  0.00           C  
ATOM   4041  CE3 TRP   260      60.540  13.003  20.988  1.00  0.00           C  
ATOM   4042  NE1 TRP   260      61.490  10.470  23.253  1.00  0.00           N  
ATOM   4043  CZ2 TRP   260      59.819  12.343  23.636  1.00  0.00           C  
ATOM   4044  CZ3 TRP   260      59.607  13.787  21.696  1.00  0.00           C  
ATOM   4045  CH2 TRP   260      59.233  13.454  23.010  1.00  0.00           C  
ATOM   4046  H   TRP   260      61.821   7.845  19.537  1.00  0.00           H  
ATOM   4047  HA  TRP   260      61.179  10.464  18.314  1.00  0.00           H  
ATOM   4048  HB2 TRP   260      62.907  11.626  19.368  1.00  0.00           H  
ATOM   4049  HB3 TRP   260      63.696  10.174  19.941  1.00  0.00           H  
ATOM   4050  HD1 TRP   260      62.920   9.179  22.220  1.00  0.00           H  
ATOM   4051  HE1 TRP   260      61.574  10.099  24.194  1.00  0.00           H  
ATOM   4052  HE3 TRP   260      60.844  13.295  19.994  1.00  0.00           H  
ATOM   4053  HZ2 TRP   260      59.572  12.091  24.656  1.00  0.00           H  
ATOM   4054  HZ3 TRP   260      59.193  14.671  21.234  1.00  0.00           H  
ATOM   4055  HH2 TRP   260      58.518  14.065  23.542  1.00  0.00           H  
ATOM   4056  N   GLN   261      63.128  10.185  16.596  1.00  0.00           N  
ATOM   4057  CA  GLN   261      63.992   9.845  15.445  1.00  0.00           C  
ATOM   4058  C   GLN   261      65.037  10.929  15.144  1.00  0.00           C  
ATOM   4059  O   GLN   261      64.673  12.095  15.022  1.00  0.00           O  
ATOM   4060  CB  GLN   261      63.122   9.592  14.201  1.00  0.00           C  
ATOM   4061  CG  GLN   261      63.937   9.140  12.976  1.00  0.00           C  
ATOM   4062  CD  GLN   261      63.087   8.832  11.751  1.00  0.00           C  
ATOM   4063  NE2 GLN   261      63.697   8.465  10.651  1.00  0.00           N  
ATOM   4064  OE1 GLN   261      61.883   9.043  11.694  1.00  0.00           O  
ATOM   4065  H   GLN   261      62.689  11.099  16.617  1.00  0.00           H  
ATOM   4066  HA  GLN   261      64.531   8.924  15.664  1.00  0.00           H  
ATOM   4067  HB2 GLN   261      62.589  10.506  13.949  1.00  0.00           H  
ATOM   4068  HB3 GLN   261      62.390   8.821  14.430  1.00  0.00           H  
ATOM   4069  HG2 GLN   261      64.485   8.234  13.229  1.00  0.00           H  
ATOM   4070  HG3 GLN   261      64.654   9.911  12.698  1.00  0.00           H  
ATOM   4071 HE21 GLN   261      64.716   8.411  10.672  1.00  0.00           H  
ATOM   4072 HE22 GLN   261      63.169   7.883  10.021  1.00  0.00           H  
ATOM   4073  N   THR   262      66.282  10.534  14.858  1.00  0.00           N  
ATOM   4074  CA  THR   262      67.344  11.391  14.306  1.00  0.00           C  
ATOM   4075  C   THR   262      68.140  10.620  13.237  1.00  0.00           C  
ATOM   4076  O   THR   262      68.632   9.521  13.484  1.00  0.00           O  
ATOM   4077  CB  THR   262      68.218  11.963  15.439  1.00  0.00           C  
ATOM   4078  CG2 THR   262      69.236  11.012  16.069  1.00  0.00           C  
ATOM   4079  OG1 THR   262      68.901  13.104  14.988  1.00  0.00           O  
ATOM   4080  H   THR   262      66.480   9.536  14.875  1.00  0.00           H  
ATOM   4081  HA  THR   262      66.874  12.242  13.815  1.00  0.00           H  
ATOM   4082  HB  THR   262      67.548  12.290  16.232  1.00  0.00           H  
ATOM   4083 HG21 THR   262      68.741  10.090  16.374  1.00  0.00           H  
ATOM   4084 HG22 THR   262      70.025  10.778  15.354  1.00  0.00           H  
ATOM   4085 HG23 THR   262      69.680  11.487  16.944  1.00  0.00           H  
ATOM   4086  HG1 THR   262      68.390  13.865  15.327  1.00  0.00           H  
ATOM   4087  N   GLY   263      68.163  11.120  11.996  1.00  0.00           N  
ATOM   4088  CA  GLY   263      68.590  10.327  10.830  1.00  0.00           C  
ATOM   4089  C   GLY   263      67.650   9.143  10.544  1.00  0.00           C  
ATOM   4090  O   GLY   263      66.432   9.257  10.697  1.00  0.00           O  
ATOM   4091  H   GLY   263      67.750  12.023  11.834  1.00  0.00           H  
ATOM   4092  HA2 GLY   263      69.594   9.939  11.014  1.00  0.00           H  
ATOM   4093  HA3 GLY   263      68.628  10.960   9.944  1.00  0.00           H  
ATOM   4094  N   ASP   264      68.208   7.991  10.168  1.00  0.00           N  
ATOM   4095  CA  ASP   264      67.534   6.678  10.139  1.00  0.00           C  
ATOM   4096  C   ASP   264      67.600   5.940  11.497  1.00  0.00           C  
ATOM   4097  O   ASP   264      67.178   4.785  11.594  1.00  0.00           O  
ATOM   4098  CB  ASP   264      68.084   5.821   8.975  1.00  0.00           C  
ATOM   4099  CG  ASP   264      69.563   5.434   9.118  1.00  0.00           C  
ATOM   4100  OD1 ASP   264      70.307   6.230   9.737  1.00  0.00           O  
ATOM   4101  OD2 ASP   264      69.966   4.373   8.586  1.00  0.00           O1-
ATOM   4102  H   ASP   264      69.218   7.937  10.055  1.00  0.00           H  
ATOM   4103  HA  ASP   264      66.476   6.839   9.937  1.00  0.00           H  
ATOM   4104  HB2 ASP   264      67.959   6.376   8.044  1.00  0.00           H  
ATOM   4105  HB3 ASP   264      67.484   4.912   8.898  1.00  0.00           H  
ATOM   4106  N   MET   265      68.076   6.618  12.553  1.00  0.00           N  
ATOM   4107  CA  MET   265      68.144   6.109  13.923  1.00  0.00           C  
ATOM   4108  C   MET   265      66.995   6.628  14.798  1.00  0.00           C  
ATOM   4109  O   MET   265      66.506   7.748  14.665  1.00  0.00           O  
ATOM   4110  CB  MET   265      69.545   6.362  14.519  1.00  0.00           C  
ATOM   4111  CG  MET   265      69.802   5.520  15.780  1.00  0.00           C  
ATOM   4112  SD  MET   265      71.502   5.482  16.414  1.00  0.00           S  
ATOM   4113  CE  MET   265      71.642   7.166  17.064  1.00  0.00           C  
ATOM   4114  H   MET   265      68.373   7.574  12.413  1.00  0.00           H  
ATOM   4115  HA  MET   265      68.005   5.033  13.871  1.00  0.00           H  
ATOM   4116  HB2 MET   265      69.662   7.419  14.755  1.00  0.00           H  
ATOM   4117  HB3 MET   265      70.296   6.089  13.775  1.00  0.00           H  
ATOM   4118  HG2 MET   265      69.546   4.493  15.545  1.00  0.00           H  
ATOM   4119  HG3 MET   265      69.142   5.857  16.580  1.00  0.00           H  
ATOM   4120  HE1 MET   265      71.553   7.884  16.249  1.00  0.00           H  
ATOM   4121  HE2 MET   265      70.854   7.344  17.797  1.00  0.00           H  
ATOM   4122  HE3 MET   265      72.612   7.282  17.547  1.00  0.00           H  
ATOM   4123  N   TYR   266      66.572   5.786  15.730  1.00  0.00           N  
ATOM   4124  CA  TYR   266      65.415   5.943  16.594  1.00  0.00           C  
ATOM   4125  C   TYR   266      65.788   5.683  18.050  1.00  0.00           C  
ATOM   4126  O   TYR   266      66.678   4.886  18.359  1.00  0.00           O  
ATOM   4127  CB  TYR   266      64.307   4.972  16.171  1.00  0.00           C  
ATOM   4128  CG  TYR   266      63.806   5.142  14.754  1.00  0.00           C  
ATOM   4129  CD1 TYR   266      62.700   5.968  14.497  1.00  0.00           C  
ATOM   4130  CD2 TYR   266      64.427   4.452  13.699  1.00  0.00           C  
ATOM   4131  CE1 TYR   266      62.194   6.087  13.189  1.00  0.00           C  
ATOM   4132  CE2 TYR   266      63.941   4.583  12.387  1.00  0.00           C  
ATOM   4133  CZ  TYR   266      62.818   5.397  12.129  1.00  0.00           C  
ATOM   4134  OH  TYR   266      62.298   5.483  10.879  1.00  0.00           O  
ATOM   4135  H   TYR   266      67.054   4.897  15.792  1.00  0.00           H  
ATOM   4136  HA  TYR   266      65.041   6.959  16.504  1.00  0.00           H  
ATOM   4137  HB2 TYR   266      63.464   5.087  16.853  1.00  0.00           H  
ATOM   4138  HB3 TYR   266      64.676   3.955  16.282  1.00  0.00           H  
ATOM   4139  HD1 TYR   266      62.238   6.497  15.313  1.00  0.00           H  
ATOM   4140  HD2 TYR   266      65.290   3.831  13.892  1.00  0.00           H  
ATOM   4141  HE1 TYR   266      61.333   6.706  12.981  1.00  0.00           H  
ATOM   4142  HE2 TYR   266      64.434   4.069  11.575  1.00  0.00           H  
ATOM   4143  HH  TYR   266      62.667   4.774  10.295  1.00  0.00           H  
ATOM   4144  N   GLN   267      65.032   6.306  18.948  1.00  0.00           N  
ATOM   4145  CA  GLN   267      65.184   6.173  20.387  1.00  0.00           C  
ATOM   4146  C   GLN   267      64.027   5.361  20.980  1.00  0.00           C  
ATOM   4147  O   GLN   267      62.857   5.722  20.809  1.00  0.00           O  
ATOM   4148  CB  GLN   267      65.300   7.585  20.979  1.00  0.00           C  
ATOM   4149  CG  GLN   267      65.646   7.607  22.471  1.00  0.00           C  
ATOM   4150  CD  GLN   267      66.941   6.862  22.765  1.00  0.00           C  
ATOM   4151  NE2 GLN   267      66.857   5.695  23.359  1.00  0.00           N  
ATOM   4152  OE1 GLN   267      68.022   7.269  22.354  1.00  0.00           O  
ATOM   4153  H   GLN   267      64.313   6.934  18.602  1.00  0.00           H  
ATOM   4154  HA  GLN   267      66.114   5.638  20.592  1.00  0.00           H  
ATOM   4155  HB2 GLN   267      64.358   8.109  20.826  1.00  0.00           H  
ATOM   4156  HB3 GLN   267      66.079   8.129  20.442  1.00  0.00           H  
ATOM   4157  HG2 GLN   267      64.828   7.168  23.041  1.00  0.00           H  
ATOM   4158  HG3 GLN   267      65.763   8.644  22.776  1.00  0.00           H  
ATOM   4159 HE21 GLN   267      65.963   5.342  23.694  1.00  0.00           H  
ATOM   4160 HE22 GLN   267      67.662   5.090  23.381  1.00  0.00           H  
ATOM   4161  N   GLY   268      64.377   4.286  21.688  1.00  0.00           N  
ATOM   4162  CA  GLY   268      63.484   3.487  22.527  1.00  0.00           C  
ATOM   4163  C   GLY   268      63.597   3.858  24.003  1.00  0.00           C  
ATOM   4164  O   GLY   268      64.336   4.785  24.349  1.00  0.00           O  
ATOM   4165  H   GLY   268      65.360   4.032  21.730  1.00  0.00           H  
ATOM   4166  HA2 GLY   268      63.747   2.437  22.410  1.00  0.00           H  
ATOM   4167  HA3 GLY   268      62.453   3.615  22.218  1.00  0.00           H  
ATOM   4168  N   LEU   269      62.950   3.097  24.892  1.00  0.00           N  
ATOM   4169  CA  LEU   269      63.280   3.174  26.322  1.00  0.00           C  
ATOM   4170  C   LEU   269      64.608   2.431  26.498  1.00  0.00           C  
ATOM   4171  O   LEU   269      64.640   1.206  26.400  1.00  0.00           O  
ATOM   4172  CB  LEU   269      62.177   2.600  27.246  1.00  0.00           C  
ATOM   4173  CG  LEU   269      60.721   2.959  26.901  1.00  0.00           C  
ATOM   4174  CD1 LEU   269      59.765   2.243  27.858  1.00  0.00           C  
ATOM   4175  CD2 LEU   269      60.449   4.460  26.977  1.00  0.00           C  
ATOM   4176  H   LEU   269      62.460   2.282  24.543  1.00  0.00           H  
ATOM   4177  HA  LEU   269      63.429   4.220  26.597  1.00  0.00           H  
ATOM   4178  HB2 LEU   269      62.384   2.937  28.262  1.00  0.00           H  
ATOM   4179  HB3 LEU   269      62.258   1.515  27.266  1.00  0.00           H  
ATOM   4180  HG  LEU   269      60.506   2.617  25.894  1.00  0.00           H  
ATOM   4181 HD11 LEU   269      59.934   1.167  27.809  1.00  0.00           H  
ATOM   4182 HD12 LEU   269      59.932   2.583  28.880  1.00  0.00           H  
ATOM   4183 HD13 LEU   269      58.736   2.452  27.566  1.00  0.00           H  
ATOM   4184 HD21 LEU   269      60.582   4.814  27.998  1.00  0.00           H  
ATOM   4185 HD22 LEU   269      61.121   4.997  26.309  1.00  0.00           H  
ATOM   4186 HD23 LEU   269      59.425   4.660  26.662  1.00  0.00           H  
ATOM   4187  N   GLY   270      65.716   3.156  26.653  1.00  0.00           N  
ATOM   4188  CA  GLY   270      67.055   2.584  26.857  1.00  0.00           C  
ATOM   4189  C   GLY   270      67.699   1.795  25.699  1.00  0.00           C  
ATOM   4190  O   GLY   270      68.923   1.658  25.697  1.00  0.00           O  
ATOM   4191  H   GLY   270      65.619   4.166  26.682  1.00  0.00           H  
ATOM   4192  HA2 GLY   270      66.987   1.909  27.704  1.00  0.00           H  
ATOM   4193  HA3 GLY   270      67.737   3.390  27.117  1.00  0.00           H  
ATOM   4194  N   TRP   271      66.932   1.322  24.710  1.00  0.00           N  
ATOM   4195  CA  TRP   271      67.427   0.800  23.428  1.00  0.00           C  
ATOM   4196  C   TRP   271      67.650   1.925  22.409  1.00  0.00           C  
ATOM   4197  O   TRP   271      66.937   2.931  22.399  1.00  0.00           O  
ATOM   4198  CB  TRP   271      66.463  -0.251  22.846  1.00  0.00           C  
ATOM   4199  CG  TRP   271      66.593  -1.644  23.390  1.00  0.00           C  
ATOM   4200  CD1 TRP   271      65.640  -2.335  24.056  1.00  0.00           C  
ATOM   4201  CD2 TRP   271      67.736  -2.550  23.288  1.00  0.00           C  
ATOM   4202  CE2 TRP   271      67.417  -3.759  23.974  1.00  0.00           C  
ATOM   4203  CE3 TRP   271      69.015  -2.473  22.692  1.00  0.00           C  
ATOM   4204  NE1 TRP   271      66.115  -3.590  24.386  1.00  0.00           N  
ATOM   4205  CZ2 TRP   271      68.346  -4.796  24.142  1.00  0.00           C  
ATOM   4206  CZ3 TRP   271      69.953  -3.513  22.842  1.00  0.00           C  
ATOM   4207  CH2 TRP   271      69.635  -4.651  23.606  1.00  0.00           C  
ATOM   4208  H   TRP   271      65.931   1.389  24.830  1.00  0.00           H  
ATOM   4209  HA  TRP   271      68.391   0.318  23.589  1.00  0.00           H  
ATOM   4210  HB2 TRP   271      66.648  -0.329  21.773  1.00  0.00           H  
ATOM   4211  HB3 TRP   271      65.437   0.103  22.960  1.00  0.00           H  
ATOM   4212  HD1 TRP   271      64.653  -1.953  24.277  1.00  0.00           H  
ATOM   4213  HE1 TRP   271      65.558  -4.320  24.824  1.00  0.00           H  
ATOM   4214  HE3 TRP   271      69.274  -1.591  22.126  1.00  0.00           H  
ATOM   4215  HZ2 TRP   271      68.080  -5.676  24.708  1.00  0.00           H  
ATOM   4216  HZ3 TRP   271      70.934  -3.420  22.398  1.00  0.00           H  
ATOM   4217  HH2 TRP   271      70.372  -5.426  23.758  1.00  0.00           H  
ATOM   4218  N   GLU   272      68.586   1.707  21.487  1.00  0.00           N  
ATOM   4219  CA  GLU   272      68.778   2.505  20.274  1.00  0.00           C  
ATOM   4220  C   GLU   272      68.403   1.608  19.076  1.00  0.00           C  
ATOM   4221  O   GLU   272      68.704   0.412  19.075  1.00  0.00           O  
ATOM   4222  CB  GLU   272      70.234   3.034  20.241  1.00  0.00           C  
ATOM   4223  CG  GLU   272      70.509   4.097  21.332  1.00  0.00           C  
ATOM   4224  CD  GLU   272      71.985   4.279  21.755  1.00  0.00           C  
ATOM   4225  OE1 GLU   272      72.861   3.436  21.453  1.00  0.00           O  
ATOM   4226  OE2 GLU   272      72.253   5.219  22.543  1.00  0.00           O1-
ATOM   4227  H   GLU   272      69.111   0.841  21.518  1.00  0.00           H  
ATOM   4228  HA  GLU   272      68.101   3.361  20.270  1.00  0.00           H  
ATOM   4229  HB2 GLU   272      70.436   3.474  19.263  1.00  0.00           H  
ATOM   4230  HB3 GLU   272      70.908   2.191  20.378  1.00  0.00           H  
ATOM   4231  HG2 GLU   272      69.953   3.838  22.234  1.00  0.00           H  
ATOM   4232  HG3 GLU   272      70.113   5.053  20.981  1.00  0.00           H  
ATOM   4233  N   MET   273      67.699   2.130  18.068  1.00  0.00           N  
ATOM   4234  CA  MET   273      67.197   1.326  16.938  1.00  0.00           C  
ATOM   4235  C   MET   273      67.433   2.025  15.601  1.00  0.00           C  
ATOM   4236  O   MET   273      67.514   3.243  15.556  1.00  0.00           O  
ATOM   4237  CB  MET   273      65.698   1.003  17.088  1.00  0.00           C  
ATOM   4238  CG  MET   273      65.313   0.303  18.396  1.00  0.00           C  
ATOM   4239  SD  MET   273      64.935   1.377  19.807  1.00  0.00           S  
ATOM   4240  CE  MET   273      63.428   2.173  19.195  1.00  0.00           C  
ATOM   4241  H   MET   273      67.438   3.112  18.106  1.00  0.00           H  
ATOM   4242  HA  MET   273      67.739   0.384  16.898  1.00  0.00           H  
ATOM   4243  HB2 MET   273      65.410   0.346  16.267  1.00  0.00           H  
ATOM   4244  HB3 MET   273      65.118   1.915  16.985  1.00  0.00           H  
ATOM   4245  HG2 MET   273      66.121  -0.368  18.676  1.00  0.00           H  
ATOM   4246  HG3 MET   273      64.428  -0.306  18.207  1.00  0.00           H  
ATOM   4247  HE1 MET   273      63.676   2.884  18.410  1.00  0.00           H  
ATOM   4248  HE2 MET   273      62.743   1.420  18.809  1.00  0.00           H  
ATOM   4249  HE3 MET   273      62.943   2.704  20.009  1.00  0.00           H  
ATOM   4250  N   LEU   274      67.472   1.284  14.498  1.00  0.00           N  
ATOM   4251  CA  LEU   274      67.422   1.814  13.133  1.00  0.00           C  
ATOM   4252  C   LEU   274      66.346   1.060  12.331  1.00  0.00           C  
ATOM   4253  O   LEU   274      65.834   0.028  12.774  1.00  0.00           O  
ATOM   4254  CB  LEU   274      68.809   1.743  12.456  1.00  0.00           C  
ATOM   4255  CG  LEU   274      69.861   2.769  12.925  1.00  0.00           C  
ATOM   4256  CD1 LEU   274      70.639   2.330  14.169  1.00  0.00           C  
ATOM   4257  CD2 LEU   274      70.883   2.997  11.816  1.00  0.00           C  
ATOM   4258  H   LEU   274      67.317   0.285  14.600  1.00  0.00           H  
ATOM   4259  HA  LEU   274      67.121   2.860  13.151  1.00  0.00           H  
ATOM   4260  HB2 LEU   274      68.649   1.914  11.390  1.00  0.00           H  
ATOM   4261  HB3 LEU   274      69.220   0.744  12.566  1.00  0.00           H  
ATOM   4262  HG  LEU   274      69.383   3.719  13.123  1.00  0.00           H  
ATOM   4263 HD11 LEU   274      69.983   2.269  15.030  1.00  0.00           H  
ATOM   4264 HD12 LEU   274      71.087   1.357  14.000  1.00  0.00           H  
ATOM   4265 HD13 LEU   274      71.420   3.059  14.386  1.00  0.00           H  
ATOM   4266 HD21 LEU   274      71.316   2.053  11.508  1.00  0.00           H  
ATOM   4267 HD22 LEU   274      70.388   3.449  10.958  1.00  0.00           H  
ATOM   4268 HD23 LEU   274      71.664   3.682  12.147  1.00  0.00           H  
ATOM   4269  N   ASP   275      65.997   1.553  11.145  1.00  0.00           N  
ATOM   4270  CA  ASP   275      65.252   0.747  10.168  1.00  0.00           C  
ATOM   4271  C   ASP   275      66.105  -0.400   9.596  1.00  0.00           C  
ATOM   4272  O   ASP   275      67.323  -0.439   9.770  1.00  0.00           O  
ATOM   4273  CB  ASP   275      64.659   1.644   9.066  1.00  0.00           C  
ATOM   4274  CG  ASP   275      63.294   2.178   9.494  1.00  0.00           C  
ATOM   4275  OD1 ASP   275      62.431   1.346   9.857  1.00  0.00           O  
ATOM   4276  OD2 ASP   275      63.107   3.411   9.571  1.00  0.00           O1-
ATOM   4277  H   ASP   275      66.437   2.408  10.827  1.00  0.00           H  
ATOM   4278  HA  ASP   275      64.427   0.259  10.687  1.00  0.00           H  
ATOM   4279  HB2 ASP   275      64.516   1.063   8.154  1.00  0.00           H  
ATOM   4280  HB3 ASP   275      65.342   2.465   8.840  1.00  0.00           H  
ATOM   4281  N   TRP   276      65.458  -1.367   8.939  1.00  0.00           N  
ATOM   4282  CA  TRP   276      66.144  -2.462   8.251  1.00  0.00           C  
ATOM   4283  C   TRP   276      65.791  -2.473   6.749  1.00  0.00           C  
ATOM   4284  O   TRP   276      64.602  -2.494   6.428  1.00  0.00           O  
ATOM   4285  CB  TRP   276      65.842  -3.801   8.942  1.00  0.00           C  
ATOM   4286  CG  TRP   276      66.692  -4.912   8.411  1.00  0.00           C  
ATOM   4287  CD1 TRP   276      66.263  -5.985   7.711  1.00  0.00           C  
ATOM   4288  CD2 TRP   276      68.149  -5.002   8.424  1.00  0.00           C  
ATOM   4289  CE2 TRP   276      68.543  -6.070   7.569  1.00  0.00           C  
ATOM   4290  CE3 TRP   276      69.175  -4.227   9.005  1.00  0.00           C  
ATOM   4291  NE1 TRP   276      67.355  -6.678   7.223  1.00  0.00           N  
ATOM   4292  CZ2 TRP   276      69.888  -6.308   7.245  1.00  0.00           C  
ATOM   4293  CZ3 TRP   276      70.531  -4.479   8.716  1.00  0.00           C  
ATOM   4294  CH2 TRP   276      70.887  -5.507   7.823  1.00  0.00           C  
ATOM   4295  H   TRP   276      64.460  -1.285   8.796  1.00  0.00           H  
ATOM   4296  HA  TRP   276      67.213  -2.306   8.348  1.00  0.00           H  
ATOM   4297  HB2 TRP   276      64.784  -4.045   8.821  1.00  0.00           H  
ATOM   4298  HB3 TRP   276      66.048  -3.702  10.007  1.00  0.00           H  
ATOM   4299  HD1 TRP   276      65.219  -6.219   7.508  1.00  0.00           H  
ATOM   4300  HE1 TRP   276      67.273  -7.504   6.633  1.00  0.00           H  
ATOM   4301  HE3 TRP   276      68.895  -3.418   9.660  1.00  0.00           H  
ATOM   4302  HZ2 TRP   276      70.152  -7.095   6.556  1.00  0.00           H  
ATOM   4303  HZ3 TRP   276      71.303  -3.877   9.175  1.00  0.00           H  
ATOM   4304  HH2 TRP   276      71.927  -5.685   7.583  1.00  0.00           H  
ATOM   4305  N   PRO   277      66.773  -2.478   5.820  1.00  0.00           N  
ATOM   4306  CA  PRO   277      68.222  -2.379   6.037  1.00  0.00           C  
ATOM   4307  C   PRO   277      68.674  -0.999   6.548  1.00  0.00           C  
ATOM   4308  O   PRO   277      68.114   0.027   6.170  1.00  0.00           O  
ATOM   4309  CB  PRO   277      68.858  -2.705   4.682  1.00  0.00           C  
ATOM   4310  CG  PRO   277      67.810  -2.210   3.686  1.00  0.00           C  
ATOM   4311  CD  PRO   277      66.495  -2.536   4.392  1.00  0.00           C  
ATOM   4312  HA  PRO   277      68.547  -3.134   6.743  1.00  0.00           H  
ATOM   4313  HB2 PRO   277      68.972  -3.786   4.585  1.00  0.00           H  
ATOM   4314  HB3 PRO   277      69.818  -2.207   4.542  1.00  0.00           H  
ATOM   4315  HG2 PRO   277      67.891  -2.719   2.725  1.00  0.00           H  
ATOM   4316  HG3 PRO   277      67.902  -1.130   3.559  1.00  0.00           H  
ATOM   4317  HD2 PRO   277      65.726  -1.815   4.111  1.00  0.00           H  
ATOM   4318  HD3 PRO   277      66.174  -3.546   4.132  1.00  0.00           H  
ATOM   4319  N   VAL   278      69.733  -0.984   7.363  1.00  0.00           N  
ATOM   4320  CA  VAL   278      70.373   0.245   7.878  1.00  0.00           C  
ATOM   4321  C   VAL   278      71.179   0.977   6.802  1.00  0.00           C  
ATOM   4322  O   VAL   278      71.712   0.338   5.891  1.00  0.00           O  
ATOM   4323  CB  VAL   278      71.317  -0.054   9.064  1.00  0.00           C  
ATOM   4324  CG1 VAL   278      70.569  -0.690  10.233  1.00  0.00           C  
ATOM   4325  CG2 VAL   278      72.498  -0.972   8.706  1.00  0.00           C  
ATOM   4326  H   VAL   278      70.153  -1.865   7.609  1.00  0.00           H  
ATOM   4327  HA  VAL   278      69.591   0.924   8.226  1.00  0.00           H  
ATOM   4328  HB  VAL   278      71.724   0.892   9.418  1.00  0.00           H  
ATOM   4329 HG11 VAL   278      69.717  -0.066  10.487  1.00  0.00           H  
ATOM   4330 HG12 VAL   278      70.216  -1.680   9.968  1.00  0.00           H  
ATOM   4331 HG13 VAL   278      71.221  -0.764  11.101  1.00  0.00           H  
ATOM   4332 HG21 VAL   278      72.145  -1.897   8.255  1.00  0.00           H  
ATOM   4333 HG22 VAL   278      73.165  -0.470   8.007  1.00  0.00           H  
ATOM   4334 HG23 VAL   278      73.065  -1.208   9.604  1.00  0.00           H  
ATOM   4335  N   ASN   279      71.488   2.259   7.021  1.00  0.00           N  
ATOM   4336  CA  ASN   279      72.722   2.829   6.480  1.00  0.00           C  
ATOM   4337  C   ASN   279      73.949   2.390   7.334  1.00  0.00           C  
ATOM   4338  O   ASN   279      73.960   2.631   8.546  1.00  0.00           O  
ATOM   4339  CB  ASN   279      72.570   4.351   6.361  1.00  0.00           C  
ATOM   4340  CG  ASN   279      73.894   4.997   6.020  1.00  0.00           C  
ATOM   4341  ND2 ASN   279      74.451   4.717   4.864  1.00  0.00           N  
ATOM   4342  OD1 ASN   279      74.508   5.623   6.858  1.00  0.00           O  
ATOM   4343  H   ASN   279      70.988   2.794   7.734  1.00  0.00           H  
ATOM   4344  HA  ASN   279      72.847   2.458   5.466  1.00  0.00           H  
ATOM   4345  HB2 ASN   279      72.231   4.760   7.313  1.00  0.00           H  
ATOM   4346  HB3 ASN   279      71.833   4.596   5.598  1.00  0.00           H  
ATOM   4347 HD21 ASN   279      75.448   4.954   4.777  1.00  0.00           H  
ATOM   4348 HD22 ASN   279      73.978   4.185   4.166  1.00  0.00           H  
ATOM   4349  N   PRO   280      75.004   1.777   6.748  1.00  0.00           N  
ATOM   4350  CA  PRO   280      76.182   1.327   7.502  1.00  0.00           C  
ATOM   4351  C   PRO   280      76.940   2.463   8.204  1.00  0.00           C  
ATOM   4352  O   PRO   280      77.326   2.340   9.367  1.00  0.00           O  
ATOM   4353  CB  PRO   280      77.079   0.601   6.493  1.00  0.00           C  
ATOM   4354  CG  PRO   280      76.082   0.112   5.447  1.00  0.00           C  
ATOM   4355  CD  PRO   280      75.081   1.262   5.387  1.00  0.00           C  
ATOM   4356  HA  PRO   280      75.856   0.602   8.244  1.00  0.00           H  
ATOM   4357  HB2 PRO   280      77.619  -0.225   6.956  1.00  0.00           H  
ATOM   4358  HB3 PRO   280      77.775   1.301   6.027  1.00  0.00           H  
ATOM   4359  HG2 PRO   280      75.583  -0.789   5.808  1.00  0.00           H  
ATOM   4360  HG3 PRO   280      76.558  -0.066   4.482  1.00  0.00           H  
ATOM   4361  HD2 PRO   280      75.453   2.043   4.722  1.00  0.00           H  
ATOM   4362  HD3 PRO   280      74.123   0.881   5.033  1.00  0.00           H  
ATOM   4363  N   ASP   281      77.064   3.616   7.550  1.00  0.00           N  
ATOM   4364  CA  ASP   281      77.712   4.808   8.104  1.00  0.00           C  
ATOM   4365  C   ASP   281      76.960   5.337   9.338  1.00  0.00           C  
ATOM   4366  O   ASP   281      77.585   5.850  10.267  1.00  0.00           O  
ATOM   4367  CB  ASP   281      77.822   5.899   7.022  1.00  0.00           C  
ATOM   4368  CG  ASP   281      78.158   5.339   5.635  1.00  0.00           C  
ATOM   4369  OD1 ASP   281      77.223   4.797   4.992  1.00  0.00           O  
ATOM   4370  OD2 ASP   281      79.344   5.411   5.257  1.00  0.00           O1-
ATOM   4371  H   ASP   281      76.756   3.679   6.583  1.00  0.00           H  
ATOM   4372  HA  ASP   281      78.722   4.534   8.410  1.00  0.00           H  
ATOM   4373  HB2 ASP   281      78.589   6.613   7.327  1.00  0.00           H  
ATOM   4374  HB3 ASP   281      76.884   6.449   6.955  1.00  0.00           H  
ATOM   4375  N   SER   282      75.642   5.123   9.398  1.00  0.00           N  
ATOM   4376  CA  SER   282      74.757   5.522  10.492  1.00  0.00           C  
ATOM   4377  C   SER   282      74.787   4.571  11.688  1.00  0.00           C  
ATOM   4378  O   SER   282      74.875   5.050  12.815  1.00  0.00           O  
ATOM   4379  CB  SER   282      73.330   5.666   9.972  1.00  0.00           C  
ATOM   4380  OG  SER   282      72.532   6.282  10.954  1.00  0.00           O  
ATOM   4381  H   SER   282      75.206   4.761   8.556  1.00  0.00           H  
ATOM   4382  HA  SER   282      75.071   6.504  10.846  1.00  0.00           H  
ATOM   4383  HB2 SER   282      72.916   4.687   9.727  1.00  0.00           H  
ATOM   4384  HB3 SER   282      73.325   6.290   9.079  1.00  0.00           H  
ATOM   4385  HG  SER   282      71.619   6.290  10.562  1.00  0.00           H  
ATOM   4386  N   ILE   283      74.897   3.244  11.510  1.00  0.00           N  
ATOM   4387  CA  ILE   283      75.196   2.376  12.672  1.00  0.00           C  
ATOM   4388  C   ILE   283      76.579   2.692  13.252  1.00  0.00           C  
ATOM   4389  O   ILE   283      76.719   2.777  14.471  1.00  0.00           O  
ATOM   4390  CB  ILE   283      75.036   0.864  12.407  1.00  0.00           C  
ATOM   4391  CG1 ILE   283      75.884   0.359  11.232  1.00  0.00           C  
ATOM   4392  CG2 ILE   283      73.561   0.538  12.176  1.00  0.00           C  
ATOM   4393  CD1 ILE   283      75.939  -1.159  11.093  1.00  0.00           C  
ATOM   4394  H   ILE   283      74.831   2.860  10.573  1.00  0.00           H  
ATOM   4395  HA  ILE   283      74.483   2.632  13.458  1.00  0.00           H  
ATOM   4396  HB  ILE   283      75.348   0.336  13.309  1.00  0.00           H  
ATOM   4397 HG12 ILE   283      76.909   0.694  11.355  1.00  0.00           H  
ATOM   4398 HG13 ILE   283      75.481   0.778  10.314  1.00  0.00           H  
ATOM   4399 HG21 ILE   283      72.969   0.943  12.991  1.00  0.00           H  
ATOM   4400 HG22 ILE   283      73.236   0.970  11.231  1.00  0.00           H  
ATOM   4401 HG23 ILE   283      73.408  -0.539  12.150  1.00  0.00           H  
ATOM   4402 HD11 ILE   283      76.344  -1.601  12.004  1.00  0.00           H  
ATOM   4403 HD12 ILE   283      74.953  -1.574  10.893  1.00  0.00           H  
ATOM   4404 HD13 ILE   283      76.591  -1.395  10.254  1.00  0.00           H  
ATOM   4405  N   ILE   284      77.564   2.995  12.400  1.00  0.00           N  
ATOM   4406  CA  ILE   284      78.925   3.360  12.809  1.00  0.00           C  
ATOM   4407  C   ILE   284      78.928   4.700  13.562  1.00  0.00           C  
ATOM   4408  O   ILE   284      79.290   4.727  14.733  1.00  0.00           O  
ATOM   4409  CB  ILE   284      79.864   3.313  11.577  1.00  0.00           C  
ATOM   4410  CG1 ILE   284      80.086   1.835  11.163  1.00  0.00           C  
ATOM   4411  CG2 ILE   284      81.221   3.990  11.838  1.00  0.00           C  
ATOM   4412  CD1 ILE   284      80.774   1.653   9.804  1.00  0.00           C  
ATOM   4413  H   ILE   284      77.371   2.918  11.404  1.00  0.00           H  
ATOM   4414  HA  ILE   284      79.280   2.614  13.522  1.00  0.00           H  
ATOM   4415  HB  ILE   284      79.381   3.841  10.755  1.00  0.00           H  
ATOM   4416 HG12 ILE   284      79.126   1.326  11.101  1.00  0.00           H  
ATOM   4417 HG13 ILE   284      80.675   1.327  11.928  1.00  0.00           H  
ATOM   4418 HG21 ILE   284      81.090   5.033  12.125  1.00  0.00           H  
ATOM   4419 HG22 ILE   284      81.749   3.458  12.626  1.00  0.00           H  
ATOM   4420 HG23 ILE   284      81.827   3.977  10.933  1.00  0.00           H  
ATOM   4421 HD11 ILE   284      80.238   2.213   9.037  1.00  0.00           H  
ATOM   4422 HD12 ILE   284      81.809   1.990   9.849  1.00  0.00           H  
ATOM   4423 HD13 ILE   284      80.767   0.596   9.537  1.00  0.00           H  
ATOM   4424  N   ASN   285      78.439   5.791  12.964  1.00  0.00           N  
ATOM   4425  CA  ASN   285      78.495   7.128  13.571  1.00  0.00           C  
ATOM   4426  C   ASN   285      77.386   7.390  14.604  1.00  0.00           C  
ATOM   4427  O   ASN   285      77.563   8.245  15.467  1.00  0.00           O  
ATOM   4428  CB  ASN   285      78.497   8.204  12.473  1.00  0.00           C  
ATOM   4429  CG  ASN   285      79.799   8.227  11.696  1.00  0.00           C  
ATOM   4430  ND2 ASN   285      79.882   7.488  10.616  1.00  0.00           N  
ATOM   4431  OD1 ASN   285      80.751   8.895  12.063  1.00  0.00           O  
ATOM   4432  H   ASN   285      78.089   5.705  12.016  1.00  0.00           H  
ATOM   4433  HA  ASN   285      79.438   7.218  14.112  1.00  0.00           H  
ATOM   4434  HB2 ASN   285      78.383   9.183  12.939  1.00  0.00           H  
ATOM   4435  HB3 ASN   285      77.657   8.053  11.795  1.00  0.00           H  
ATOM   4436 HD21 ASN   285      79.082   6.932  10.327  1.00  0.00           H  
ATOM   4437 HD22 ASN   285      80.737   7.519  10.094  1.00  0.00           H  
ATOM   4438  N   GLY   286      76.265   6.667  14.535  1.00  0.00           N  
ATOM   4439  CA  GLY   286      75.168   6.707  15.505  1.00  0.00           C  
ATOM   4440  C   GLY   286      75.516   6.032  16.830  1.00  0.00           C  
ATOM   4441  O   GLY   286      75.115   6.513  17.887  1.00  0.00           O  
ATOM   4442  H   GLY   286      76.147   6.031  13.754  1.00  0.00           H  
ATOM   4443  HA2 GLY   286      74.312   6.183  15.080  1.00  0.00           H  
ATOM   4444  HA3 GLY   286      74.867   7.733  15.691  1.00  0.00           H  
ATOM   4445  N   SER   287      76.316   4.961  16.777  1.00  0.00           N  
ATOM   4446  CA  SER   287      76.860   4.277  17.961  1.00  0.00           C  
ATOM   4447  C   SER   287      78.172   4.885  18.469  1.00  0.00           C  
ATOM   4448  O   SER   287      78.487   4.757  19.657  1.00  0.00           O  
ATOM   4449  CB  SER   287      77.078   2.800  17.653  1.00  0.00           C  
ATOM   4450  OG  SER   287      78.121   2.646  16.713  1.00  0.00           O  
ATOM   4451  H   SER   287      76.614   4.637  15.867  1.00  0.00           H  
ATOM   4452  HA  SER   287      76.133   4.345  18.772  1.00  0.00           H  
ATOM   4453  HB2 SER   287      76.159   2.357  17.267  1.00  0.00           H  
ATOM   4454  HB3 SER   287      77.352   2.291  18.574  1.00  0.00           H  
ATOM   4455  HG  SER   287      77.736   2.741  15.820  1.00  0.00           H  
ATOM   4456  N   ASP   288      78.931   5.554  17.595  1.00  0.00           N  
ATOM   4457  CA  ASP   288      80.055   6.414  17.957  1.00  0.00           C  
ATOM   4458  C   ASP   288      79.599   7.523  18.911  1.00  0.00           C  
ATOM   4459  O   ASP   288      78.529   8.116  18.764  1.00  0.00           O  
ATOM   4460  CB  ASP   288      80.694   7.005  16.691  1.00  0.00           C  
ATOM   4461  CG  ASP   288      82.012   7.741  16.934  1.00  0.00           C  
ATOM   4462  OD1 ASP   288      83.026   7.384  16.301  1.00  0.00           O  
ATOM   4463  OD2 ASP   288      82.058   8.734  17.696  1.00  0.00           O1-
ATOM   4464  H   ASP   288      78.684   5.503  16.615  1.00  0.00           H  
ATOM   4465  HA  ASP   288      80.800   5.806  18.464  1.00  0.00           H  
ATOM   4466  HB2 ASP   288      79.996   7.700  16.230  1.00  0.00           H  
ATOM   4467  HB3 ASP   288      80.891   6.196  15.990  1.00  0.00           H  
ATOM   4468  N   ASN   289      80.464   7.855  19.863  1.00  0.00           N  
ATOM   4469  CA  ASN   289      80.263   8.887  20.872  1.00  0.00           C  
ATOM   4470  C   ASN   289      79.865  10.261  20.275  1.00  0.00           C  
ATOM   4471  O   ASN   289      79.114  10.993  20.920  1.00  0.00           O  
ATOM   4472  CB  ASN   289      81.561   8.935  21.703  1.00  0.00           C  
ATOM   4473  CG  ASN   289      81.994   7.551  22.182  1.00  0.00           C  
ATOM   4474  ND2 ASN   289      81.548   7.109  23.334  1.00  0.00           N  
ATOM   4475  OD1 ASN   289      82.645   6.805  21.467  1.00  0.00           O  
ATOM   4476  H   ASN   289      81.362   7.386  19.863  1.00  0.00           H  
ATOM   4477  HA  ASN   289      79.443   8.570  21.516  1.00  0.00           H  
ATOM   4478  HB2 ASN   289      81.427   9.596  22.556  1.00  0.00           H  
ATOM   4479  HB3 ASN   289      82.365   9.337  21.086  1.00  0.00           H  
ATOM   4480 HD21 ASN   289      80.953   7.679  23.904  1.00  0.00           H  
ATOM   4481 HD22 ASN   289      81.781   6.160  23.578  1.00  0.00           H  
ATOM   4482  N   LYS   290      80.227  10.539  19.008  1.00  0.00           N  
ATOM   4483  CA  LYS   290      79.796  11.694  18.186  1.00  0.00           C  
ATOM   4484  C   LYS   290      78.275  11.887  18.098  1.00  0.00           C  
ATOM   4485  O   LYS   290      77.833  13.024  17.903  1.00  0.00           O  
ATOM   4486  CB  LYS   290      80.338  11.509  16.755  1.00  0.00           C  
ATOM   4487  CG  LYS   290      81.862  11.684  16.664  1.00  0.00           C  
ATOM   4488  CD  LYS   290      82.417  11.096  15.353  1.00  0.00           C  
ATOM   4489  CE  LYS   290      83.934  10.891  15.444  1.00  0.00           C  
ATOM   4490  NZ  LYS   290      84.263   9.736  16.314  1.00  0.00           N1+
ATOM   4491  H   LYS   290      80.822   9.844  18.553  1.00  0.00           H  
ATOM   4492  HA  LYS   290      80.203  12.610  18.615  1.00  0.00           H  
ATOM   4493  HB2 LYS   290      79.875  12.238  16.088  1.00  0.00           H  
ATOM   4494  HB3 LYS   290      80.058  10.511  16.408  1.00  0.00           H  
ATOM   4495  HG2 LYS   290      82.336  11.199  17.515  1.00  0.00           H  
ATOM   4496  HG3 LYS   290      82.107  12.745  16.718  1.00  0.00           H  
ATOM   4497  HD2 LYS   290      82.191  11.781  14.534  1.00  0.00           H  
ATOM   4498  HD3 LYS   290      81.942  10.137  15.132  1.00  0.00           H  
ATOM   4499  HE2 LYS   290      84.383  11.806  15.840  1.00  0.00           H  
ATOM   4500  HE3 LYS   290      84.329  10.717  14.439  1.00  0.00           H  
ATOM   4501  HZ1 LYS   290      83.761   9.777  17.199  1.00  0.00           H  
ATOM   4502  HZ2 LYS   290      83.881   8.861  15.940  1.00  0.00           H  
ATOM   4503  HZ3 LYS   290      85.249   9.608  16.463  1.00  0.00           H  
ATOM   4504  N   ILE   291      77.485  10.815  18.199  1.00  0.00           N  
ATOM   4505  CA  ILE   291      76.011  10.843  18.291  1.00  0.00           C  
ATOM   4506  C   ILE   291      75.544  10.161  19.581  1.00  0.00           C  
ATOM   4507  O   ILE   291      74.694  10.713  20.281  1.00  0.00           O  
ATOM   4508  CB  ILE   291      75.356  10.197  17.045  1.00  0.00           C  
ATOM   4509  CG1 ILE   291      75.663  11.033  15.781  1.00  0.00           C  
ATOM   4510  CG2 ILE   291      73.830  10.064  17.224  1.00  0.00           C  
ATOM   4511  CD1 ILE   291      75.123  10.496  14.449  1.00  0.00           C  
ATOM   4512  H   ILE   291      77.943   9.911  18.278  1.00  0.00           H  
ATOM   4513  HA  ILE   291      75.667  11.875  18.344  1.00  0.00           H  
ATOM   4514  HB  ILE   291      75.775   9.202  16.933  1.00  0.00           H  
ATOM   4515 HG12 ILE   291      76.743  11.134  15.674  1.00  0.00           H  
ATOM   4516 HG13 ILE   291      75.233  12.019  15.927  1.00  0.00           H  
ATOM   4517 HG21 ILE   291      73.600   9.409  18.064  1.00  0.00           H  
ATOM   4518 HG22 ILE   291      73.382  11.042  17.400  1.00  0.00           H  
ATOM   4519 HG23 ILE   291      73.379   9.611  16.343  1.00  0.00           H  
ATOM   4520 HD11 ILE   291      75.448   9.470  14.292  1.00  0.00           H  
ATOM   4521 HD12 ILE   291      74.035  10.542  14.426  1.00  0.00           H  
ATOM   4522 HD13 ILE   291      75.507  11.110  13.634  1.00  0.00           H  
ATOM   4523  N   ALA   292      76.135   9.019  19.944  1.00  0.00           N  
ATOM   4524  CA  ALA   292      75.696   8.198  21.069  1.00  0.00           C  
ATOM   4525  C   ALA   292      75.736   8.939  22.411  1.00  0.00           C  
ATOM   4526  O   ALA   292      74.775   8.812  23.163  1.00  0.00           O  
ATOM   4527  CB  ALA   292      76.541   6.923  21.121  1.00  0.00           C  
ATOM   4528  H   ALA   292      76.829   8.610  19.326  1.00  0.00           H  
ATOM   4529  HA  ALA   292      74.662   7.901  20.886  1.00  0.00           H  
ATOM   4530  HB1 ALA   292      76.424   6.377  20.186  1.00  0.00           H  
ATOM   4531  HB2 ALA   292      77.592   7.164  21.272  1.00  0.00           H  
ATOM   4532  HB3 ALA   292      76.197   6.287  21.938  1.00  0.00           H  
ATOM   4533  N   LEU   293      76.747   9.787  22.660  1.00  0.00           N  
ATOM   4534  CA  LEU   293      76.851  10.608  23.879  1.00  0.00           C  
ATOM   4535  C   LEU   293      76.363  12.060  23.700  1.00  0.00           C  
ATOM   4536  O   LEU   293      76.492  12.864  24.619  1.00  0.00           O  
ATOM   4537  CB  LEU   293      78.299  10.624  24.409  1.00  0.00           C  
ATOM   4538  CG  LEU   293      78.983   9.275  24.672  1.00  0.00           C  
ATOM   4539  CD1 LEU   293      80.317   9.550  25.372  1.00  0.00           C  
ATOM   4540  CD2 LEU   293      78.170   8.320  25.540  1.00  0.00           C  
ATOM   4541  H   LEU   293      77.453   9.913  21.946  1.00  0.00           H  
ATOM   4542  HA  LEU   293      76.224  10.164  24.650  1.00  0.00           H  
ATOM   4543  HB2 LEU   293      78.296  11.180  25.348  1.00  0.00           H  
ATOM   4544  HB3 LEU   293      78.914  11.185  23.703  1.00  0.00           H  
ATOM   4545  HG  LEU   293      79.185   8.785  23.721  1.00  0.00           H  
ATOM   4546 HD11 LEU   293      80.915  10.243  24.781  1.00  0.00           H  
ATOM   4547 HD12 LEU   293      80.133   9.996  26.351  1.00  0.00           H  
ATOM   4548 HD13 LEU   293      80.871   8.627  25.511  1.00  0.00           H  
ATOM   4549 HD21 LEU   293      77.944   8.785  26.497  1.00  0.00           H  
ATOM   4550 HD22 LEU   293      77.241   8.065  25.028  1.00  0.00           H  
ATOM   4551 HD23 LEU   293      78.725   7.397  25.702  1.00  0.00           H  
ATOM   4552  N   ALA   294      75.910  12.444  22.506  1.00  0.00           N  
ATOM   4553  CA  ALA   294      75.849  13.845  22.096  1.00  0.00           C  
ATOM   4554  C   ALA   294      74.429  14.437  22.099  1.00  0.00           C  
ATOM   4555  O   ALA   294      73.427  13.726  22.199  1.00  0.00           O  
ATOM   4556  CB  ALA   294      76.525  13.951  20.725  1.00  0.00           C  
ATOM   4557  H   ALA   294      75.720  11.736  21.810  1.00  0.00           H  
ATOM   4558  HA  ALA   294      76.440  14.444  22.791  1.00  0.00           H  
ATOM   4559  HB1 ALA   294      77.526  13.519  20.773  1.00  0.00           H  
ATOM   4560  HB2 ALA   294      75.932  13.407  19.991  1.00  0.00           H  
ATOM   4561  HB3 ALA   294      76.608  14.996  20.427  1.00  0.00           H  
ATOM   4562  N   ALA   295      74.348  15.757  21.899  1.00  0.00           N  
ATOM   4563  CA  ALA   295      73.100  16.431  21.554  1.00  0.00           C  
ATOM   4564  C   ALA   295      72.727  16.175  20.080  1.00  0.00           C  
ATOM   4565  O   ALA   295      73.615  16.216  19.219  1.00  0.00           O  
ATOM   4566  CB  ALA   295      73.228  17.930  21.849  1.00  0.00           C  
ATOM   4567  H   ALA   295      75.200  16.289  21.830  1.00  0.00           H  
ATOM   4568  HA  ALA   295      72.323  16.033  22.196  1.00  0.00           H  
ATOM   4569  HB1 ALA   295      73.486  18.087  22.896  1.00  0.00           H  
ATOM   4570  HB2 ALA   295      73.999  18.373  21.217  1.00  0.00           H  
ATOM   4571  HB3 ALA   295      72.276  18.423  21.647  1.00  0.00           H  
ATOM   4572  N   ARG   296      71.437  15.970  19.767  1.00  0.00           N  
ATOM   4573  CA  ARG   296      70.884  15.993  18.393  1.00  0.00           C  
ATOM   4574  C   ARG   296      69.401  16.413  18.355  1.00  0.00           C  
ATOM   4575  O   ARG   296      68.652  16.039  19.260  1.00  0.00           O  
ATOM   4576  CB  ARG   296      71.016  14.616  17.696  1.00  0.00           C  
ATOM   4577  CG  ARG   296      72.415  14.220  17.189  1.00  0.00           C  
ATOM   4578  CD  ARG   296      73.040  15.280  16.260  1.00  0.00           C  
ATOM   4579  NE  ARG   296      74.343  14.866  15.704  1.00  0.00           N  
ATOM   4580  CZ  ARG   296      75.475  14.701  16.367  1.00  0.00           C  
ATOM   4581  NH1 ARG   296      75.600  14.931  17.639  1.00  0.00           N  
ATOM   4582  NH2 ARG   296      76.540  14.264  15.760  1.00  0.00           N1+
ATOM   4583  H   ARG   296      70.777  15.913  20.542  1.00  0.00           H  
ATOM   4584  HA  ARG   296      71.429  16.750  17.837  1.00  0.00           H  
ATOM   4585  HB2 ARG   296      70.356  14.605  16.827  1.00  0.00           H  
ATOM   4586  HB3 ARG   296      70.656  13.840  18.374  1.00  0.00           H  
ATOM   4587  HG2 ARG   296      72.321  13.285  16.636  1.00  0.00           H  
ATOM   4588  HG3 ARG   296      73.063  14.030  18.043  1.00  0.00           H  
ATOM   4589  HD2 ARG   296      73.173  16.221  16.794  1.00  0.00           H  
ATOM   4590  HD3 ARG   296      72.351  15.461  15.433  1.00  0.00           H  
ATOM   4591  HE  ARG   296      74.362  14.656  14.721  1.00  0.00           H  
ATOM   4592 HH11 ARG   296      74.832  15.353  18.156  1.00  0.00           H  
ATOM   4593 HH12 ARG   296      76.453  14.657  18.101  1.00  0.00           H  
ATOM   4594 HH21 ARG   296      77.317  13.980  16.348  1.00  0.00           H  
ATOM   4595 HH22 ARG   296      76.542  14.071  14.777  1.00  0.00           H  
ATOM   4596  N   PRO   297      68.934  17.033  17.252  1.00  0.00           N  
ATOM   4597  CA  PRO   297      67.512  17.248  16.999  1.00  0.00           C  
ATOM   4598  C   PRO   297      66.782  15.933  16.720  1.00  0.00           C  
ATOM   4599  O   PRO   297      67.357  15.001  16.151  1.00  0.00           O  
ATOM   4600  CB  PRO   297      67.446  18.199  15.800  1.00  0.00           C  
ATOM   4601  CG  PRO   297      68.713  17.851  15.021  1.00  0.00           C  
ATOM   4602  CD  PRO   297      69.716  17.540  16.131  1.00  0.00           C  
ATOM   4603  HA  PRO   297      67.046  17.709  17.866  1.00  0.00           H  
ATOM   4604  HB2 PRO   297      67.509  19.232  16.141  1.00  0.00           H  
ATOM   4605  HB3 PRO   297      66.547  18.051  15.200  1.00  0.00           H  
ATOM   4606  HG2 PRO   297      69.046  18.680  14.396  1.00  0.00           H  
ATOM   4607  HG3 PRO   297      68.543  16.958  14.417  1.00  0.00           H  
ATOM   4608  HD2 PRO   297      70.439  16.805  15.776  1.00  0.00           H  
ATOM   4609  HD3 PRO   297      70.225  18.456  16.435  1.00  0.00           H  
ATOM   4610  N   VAL   298      65.495  15.886  17.073  1.00  0.00           N  
ATOM   4611  CA  VAL   298      64.643  14.704  16.891  1.00  0.00           C  
ATOM   4612  C   VAL   298      63.284  15.040  16.275  1.00  0.00           C  
ATOM   4613  O   VAL   298      62.712  16.093  16.547  1.00  0.00           O  
ATOM   4614  CB  VAL   298      64.439  13.921  18.205  1.00  0.00           C  
ATOM   4615  CG1 VAL   298      65.733  13.253  18.680  1.00  0.00           C  
ATOM   4616  CG2 VAL   298      63.882  14.768  19.358  1.00  0.00           C  
ATOM   4617  H   VAL   298      65.069  16.700  17.498  1.00  0.00           H  
ATOM   4618  HA  VAL   298      65.145  14.042  16.194  1.00  0.00           H  
ATOM   4619  HB  VAL   298      63.727  13.125  17.997  1.00  0.00           H  
ATOM   4620 HG11 VAL   298      66.108  12.590  17.902  1.00  0.00           H  
ATOM   4621 HG12 VAL   298      66.488  14.005  18.910  1.00  0.00           H  
ATOM   4622 HG13 VAL   298      65.534  12.664  19.575  1.00  0.00           H  
ATOM   4623 HG21 VAL   298      64.581  15.558  19.625  1.00  0.00           H  
ATOM   4624 HG22 VAL   298      62.932  15.218  19.070  1.00  0.00           H  
ATOM   4625 HG23 VAL   298      63.706  14.140  20.231  1.00  0.00           H  
ATOM   4626  N   LYS   299      62.700  14.083  15.545  1.00  0.00           N  
ATOM   4627  CA  LYS   299      61.246  14.026  15.319  1.00  0.00           C  
ATOM   4628  C   LYS   299      60.563  13.492  16.581  1.00  0.00           C  
ATOM   4629  O   LYS   299      60.997  12.462  17.096  1.00  0.00           O  
ATOM   4630  CB  LYS   299      60.873  13.106  14.143  1.00  0.00           C  
ATOM   4631  CG  LYS   299      61.675  13.290  12.845  1.00  0.00           C  
ATOM   4632  CD  LYS   299      61.123  12.323  11.785  1.00  0.00           C  
ATOM   4633  CE  LYS   299      62.083  12.159  10.602  1.00  0.00           C  
ATOM   4634  NZ  LYS   299      61.675  11.017   9.747  1.00  0.00           N1+
ATOM   4635  H   LYS   299      63.258  13.262  15.336  1.00  0.00           H  
ATOM   4636  HA  LYS   299      60.880  15.034  15.117  1.00  0.00           H  
ATOM   4637  HB2 LYS   299      59.814  13.254  13.924  1.00  0.00           H  
ATOM   4638  HB3 LYS   299      60.994  12.071  14.469  1.00  0.00           H  
ATOM   4639  HG2 LYS   299      62.724  13.056  13.033  1.00  0.00           H  
ATOM   4640  HG3 LYS   299      61.590  14.318  12.492  1.00  0.00           H  
ATOM   4641  HD2 LYS   299      60.156  12.687  11.432  1.00  0.00           H  
ATOM   4642  HD3 LYS   299      60.970  11.349  12.251  1.00  0.00           H  
ATOM   4643  HE2 LYS   299      63.087  11.972  10.998  1.00  0.00           H  
ATOM   4644  HE3 LYS   299      62.109  13.090  10.027  1.00  0.00           H  
ATOM   4645  HZ1 LYS   299      61.664  10.165  10.314  1.00  0.00           H  
ATOM   4646  HZ2 LYS   299      60.746  11.148   9.373  1.00  0.00           H  
ATOM   4647  HZ3 LYS   299      62.331  10.870   8.992  1.00  0.00           H  
ATOM   4648  N   ALA   300      59.434  14.082  16.971  1.00  0.00           N  
ATOM   4649  CA  ALA   300      58.516  13.521  17.964  1.00  0.00           C  
ATOM   4650  C   ALA   300      57.538  12.544  17.289  1.00  0.00           C  
ATOM   4651  O   ALA   300      56.673  12.962  16.514  1.00  0.00           O  
ATOM   4652  CB  ALA   300      57.795  14.678  18.666  1.00  0.00           C  
ATOM   4653  H   ALA   300      59.141  14.918  16.494  1.00  0.00           H  
ATOM   4654  HA  ALA   300      59.078  12.965  18.714  1.00  0.00           H  
ATOM   4655  HB1 ALA   300      58.524  15.356  19.112  1.00  0.00           H  
ATOM   4656  HB2 ALA   300      57.184  15.232  17.952  1.00  0.00           H  
ATOM   4657  HB3 ALA   300      57.148  14.281  19.450  1.00  0.00           H  
ATOM   4658  N   ILE   301      57.690  11.240  17.529  1.00  0.00           N  
ATOM   4659  CA  ILE   301      56.893  10.212  16.844  1.00  0.00           C  
ATOM   4660  C   ILE   301      55.520  10.150  17.517  1.00  0.00           C  
ATOM   4661  O   ILE   301      55.411   9.819  18.696  1.00  0.00           O  
ATOM   4662  CB  ILE   301      57.636   8.857  16.799  1.00  0.00           C  
ATOM   4663  CG1 ILE   301      59.041   9.049  16.179  1.00  0.00           C  
ATOM   4664  CG2 ILE   301      56.841   7.831  15.973  1.00  0.00           C  
ATOM   4665  CD1 ILE   301      59.895   7.784  16.151  1.00  0.00           C  
ATOM   4666  H   ILE   301      58.347  10.933  18.242  1.00  0.00           H  
ATOM   4667  HA  ILE   301      56.746  10.527  15.810  1.00  0.00           H  
ATOM   4668  HB  ILE   301      57.738   8.475  17.814  1.00  0.00           H  
ATOM   4669 HG12 ILE   301      59.598   9.785  16.756  1.00  0.00           H  
ATOM   4670 HG13 ILE   301      58.943   9.430  15.162  1.00  0.00           H  
ATOM   4671 HG21 ILE   301      55.832   7.734  16.363  1.00  0.00           H  
ATOM   4672 HG22 ILE   301      56.787   8.140  14.929  1.00  0.00           H  
ATOM   4673 HG23 ILE   301      57.319   6.855  16.038  1.00  0.00           H  
ATOM   4674 HD11 ILE   301      59.920   7.330  17.137  1.00  0.00           H  
ATOM   4675 HD12 ILE   301      59.514   7.072  15.419  1.00  0.00           H  
ATOM   4676 HD13 ILE   301      60.904   8.070  15.878  1.00  0.00           H  
ATOM   4677  N   THR   302      54.489  10.593  16.793  1.00  0.00           N  
ATOM   4678  CA  THR   302      53.197  10.994  17.369  1.00  0.00           C  
ATOM   4679  C   THR   302      52.030  10.332  16.618  1.00  0.00           C  
ATOM   4680  O   THR   302      51.695  10.793  15.526  1.00  0.00           O  
ATOM   4681  CB  THR   302      53.057  12.529  17.326  1.00  0.00           C  
ATOM   4682  CG2 THR   302      51.821  13.015  18.084  1.00  0.00           C  
ATOM   4683  OG1 THR   302      54.163  13.153  17.939  1.00  0.00           O  
ATOM   4684  H   THR   302      54.655  10.834  15.828  1.00  0.00           H  
ATOM   4685  HA  THR   302      53.162  10.713  18.419  1.00  0.00           H  
ATOM   4686  HB  THR   302      53.000  12.868  16.291  1.00  0.00           H  
ATOM   4687 HG21 THR   302      50.915  12.646  17.604  1.00  0.00           H  
ATOM   4688 HG22 THR   302      51.858  12.668  19.117  1.00  0.00           H  
ATOM   4689 HG23 THR   302      51.800  14.104  18.074  1.00  0.00           H  
ATOM   4690  HG1 THR   302      54.932  13.045  17.359  1.00  0.00           H  
ATOM   4691  N   PRO   303      51.371   9.296  17.181  1.00  0.00           N  
ATOM   4692  CA  PRO   303      51.753   8.546  18.386  1.00  0.00           C  
ATOM   4693  C   PRO   303      53.068   7.759  18.197  1.00  0.00           C  
ATOM   4694  O   PRO   303      53.459   7.497  17.057  1.00  0.00           O  
ATOM   4695  CB  PRO   303      50.577   7.595  18.641  1.00  0.00           C  
ATOM   4696  CG  PRO   303      50.050   7.311  17.236  1.00  0.00           C  
ATOM   4697  CD  PRO   303      50.229   8.658  16.540  1.00  0.00           C  
ATOM   4698  HA  PRO   303      51.853   9.221  19.235  1.00  0.00           H  
ATOM   4699  HB2 PRO   303      49.809   8.110  19.220  1.00  0.00           H  
ATOM   4700  HB3 PRO   303      50.880   6.676  19.145  1.00  0.00           H  
ATOM   4701  HG2 PRO   303      49.006   6.997  17.248  1.00  0.00           H  
ATOM   4702  HG3 PRO   303      50.675   6.559  16.751  1.00  0.00           H  
ATOM   4703  HD2 PRO   303      50.405   8.509  15.473  1.00  0.00           H  
ATOM   4704  HD3 PRO   303      49.342   9.275  16.689  1.00  0.00           H  
ATOM   4705  N   PRO   304      53.746   7.341  19.286  1.00  0.00           N  
ATOM   4706  CA  PRO   304      54.974   6.553  19.194  1.00  0.00           C  
ATOM   4707  C   PRO   304      54.718   5.213  18.497  1.00  0.00           C  
ATOM   4708  O   PRO   304      53.671   4.588  18.673  1.00  0.00           O  
ATOM   4709  CB  PRO   304      55.480   6.392  20.628  1.00  0.00           C  
ATOM   4710  CG  PRO   304      54.209   6.524  21.466  1.00  0.00           C  
ATOM   4711  CD  PRO   304      53.396   7.555  20.682  1.00  0.00           C  
ATOM   4712  HA  PRO   304      55.719   7.108  18.624  1.00  0.00           H  
ATOM   4713  HB2 PRO   304      56.150   7.220  20.860  1.00  0.00           H  
ATOM   4714  HB3 PRO   304      55.980   5.436  20.788  1.00  0.00           H  
ATOM   4715  HG2 PRO   304      54.425   6.864  22.479  1.00  0.00           H  
ATOM   4716  HG3 PRO   304      53.678   5.571  21.482  1.00  0.00           H  
ATOM   4717  HD2 PRO   304      52.333   7.407  20.865  1.00  0.00           H  
ATOM   4718  HD3 PRO   304      53.695   8.563  20.975  1.00  0.00           H  
ATOM   4719  N   THR   305      55.668   4.782  17.668  1.00  0.00           N  
ATOM   4720  CA  THR   305      55.512   3.578  16.838  1.00  0.00           C  
ATOM   4721  C   THR   305      55.879   2.332  17.653  1.00  0.00           C  
ATOM   4722  O   THR   305      56.947   2.330  18.266  1.00  0.00           O  
ATOM   4723  CB  THR   305      56.369   3.693  15.571  1.00  0.00           C  
ATOM   4724  CG2 THR   305      56.285   2.496  14.626  1.00  0.00           C  
ATOM   4725  OG1 THR   305      55.935   4.810  14.832  1.00  0.00           O  
ATOM   4726  H   THR   305      56.570   5.248  17.694  1.00  0.00           H  
ATOM   4727  HA  THR   305      54.472   3.514  16.525  1.00  0.00           H  
ATOM   4728  HB  THR   305      57.407   3.841  15.857  1.00  0.00           H  
ATOM   4729 HG21 THR   305      56.656   1.598  15.117  1.00  0.00           H  
ATOM   4730 HG22 THR   305      55.256   2.344  14.304  1.00  0.00           H  
ATOM   4731 HG23 THR   305      56.902   2.689  13.748  1.00  0.00           H  
ATOM   4732  HG1 THR   305      55.613   5.471  15.454  1.00  0.00           H  
ATOM   4733  N   PRO   306      55.065   1.258  17.653  1.00  0.00           N  
ATOM   4734  CA  PRO   306      55.363   0.037  18.405  1.00  0.00           C  
ATOM   4735  C   PRO   306      56.644  -0.663  17.917  1.00  0.00           C  
ATOM   4736  O   PRO   306      57.176  -0.349  16.851  1.00  0.00           O  
ATOM   4737  CB  PRO   306      54.120  -0.848  18.252  1.00  0.00           C  
ATOM   4738  CG  PRO   306      53.524  -0.393  16.922  1.00  0.00           C  
ATOM   4739  CD  PRO   306      53.811   1.106  16.930  1.00  0.00           C  
ATOM   4740  HA  PRO   306      55.483   0.288  19.457  1.00  0.00           H  
ATOM   4741  HB2 PRO   306      53.418  -0.627  19.058  1.00  0.00           H  
ATOM   4742  HB3 PRO   306      54.358  -1.913  18.242  1.00  0.00           H  
ATOM   4743  HG2 PRO   306      52.455  -0.601  16.862  1.00  0.00           H  
ATOM   4744  HG3 PRO   306      54.058  -0.866  16.096  1.00  0.00           H  
ATOM   4745  HD2 PRO   306      53.882   1.471  15.906  1.00  0.00           H  
ATOM   4746  HD3 PRO   306      53.020   1.634  17.465  1.00  0.00           H  
ATOM   4747  N   ALA   307      57.110  -1.667  18.666  1.00  0.00           N  
ATOM   4748  CA  ALA   307      58.260  -2.507  18.313  1.00  0.00           C  
ATOM   4749  C   ALA   307      58.002  -3.400  17.075  1.00  0.00           C  
ATOM   4750  O   ALA   307      57.794  -4.610  17.177  1.00  0.00           O  
ATOM   4751  CB  ALA   307      58.661  -3.320  19.549  1.00  0.00           C  
ATOM   4752  H   ALA   307      56.672  -1.831  19.560  1.00  0.00           H  
ATOM   4753  HA  ALA   307      59.099  -1.853  18.068  1.00  0.00           H  
ATOM   4754  HB1 ALA   307      58.950  -2.644  20.350  1.00  0.00           H  
ATOM   4755  HB2 ALA   307      57.830  -3.946  19.877  1.00  0.00           H  
ATOM   4756  HB3 ALA   307      59.513  -3.957  19.305  1.00  0.00           H  
ATOM   4757  N   VAL   308      58.013  -2.803  15.881  1.00  0.00           N  
ATOM   4758  CA  VAL   308      57.914  -3.512  14.598  1.00  0.00           C  
ATOM   4759  C   VAL   308      59.165  -4.372  14.398  1.00  0.00           C  
ATOM   4760  O   VAL   308      60.272  -3.842  14.289  1.00  0.00           O  
ATOM   4761  CB  VAL   308      57.727  -2.516  13.433  1.00  0.00           C  
ATOM   4762  CG1 VAL   308      57.694  -3.226  12.072  1.00  0.00           C  
ATOM   4763  CG2 VAL   308      56.410  -1.739  13.578  1.00  0.00           C  
ATOM   4764  H   VAL   308      58.093  -1.792  15.875  1.00  0.00           H  
ATOM   4765  HA  VAL   308      57.042  -4.165  14.630  1.00  0.00           H  
ATOM   4766  HB  VAL   308      58.551  -1.801  13.431  1.00  0.00           H  
ATOM   4767 HG11 VAL   308      58.668  -3.660  11.856  1.00  0.00           H  
ATOM   4768 HG12 VAL   308      56.925  -3.999  12.062  1.00  0.00           H  
ATOM   4769 HG13 VAL   308      57.482  -2.500  11.286  1.00  0.00           H  
ATOM   4770 HG21 VAL   308      55.565  -2.427  13.592  1.00  0.00           H  
ATOM   4771 HG22 VAL   308      56.412  -1.156  14.497  1.00  0.00           H  
ATOM   4772 HG23 VAL   308      56.296  -1.047  12.743  1.00  0.00           H  
ATOM   4773  N   ARG   309      58.991  -5.700  14.283  1.00  0.00           N  
ATOM   4774  CA  ARG   309      60.111  -6.658  14.170  1.00  0.00           C  
ATOM   4775  C   ARG   309      61.061  -6.384  12.990  1.00  0.00           C  
ATOM   4776  O   ARG   309      62.244  -6.686  13.111  1.00  0.00           O  
ATOM   4777  CB  ARG   309      59.597  -8.119  14.161  1.00  0.00           C  
ATOM   4778  CG  ARG   309      59.629  -8.769  15.559  1.00  0.00           C  
ATOM   4779  CD  ARG   309      59.137 -10.228  15.612  1.00  0.00           C  
ATOM   4780  NE  ARG   309      59.981 -11.185  14.855  1.00  0.00           N  
ATOM   4781  CZ  ARG   309      60.453 -12.347  15.294  1.00  0.00           C  
ATOM   4782  NH1 ARG   309      60.537 -12.668  16.553  1.00  0.00           N  
ATOM   4783  NH2 ARG   309      60.858 -13.271  14.473  1.00  0.00           N1+
ATOM   4784  H   ARG   309      58.062  -6.059  14.449  1.00  0.00           H  
ATOM   4785  HA  ARG   309      60.735  -6.514  15.052  1.00  0.00           H  
ATOM   4786  HB2 ARG   309      60.229  -8.709  13.503  1.00  0.00           H  
ATOM   4787  HB3 ARG   309      58.583  -8.156  13.760  1.00  0.00           H  
ATOM   4788  HG2 ARG   309      59.004  -8.175  16.228  1.00  0.00           H  
ATOM   4789  HG3 ARG   309      60.644  -8.748  15.948  1.00  0.00           H  
ATOM   4790  HD2 ARG   309      58.120 -10.266  15.217  1.00  0.00           H  
ATOM   4791  HD3 ARG   309      59.088 -10.526  16.660  1.00  0.00           H  
ATOM   4792  HE  ARG   309      60.007 -11.081  13.858  1.00  0.00           H  
ATOM   4793 HH11 ARG   309      60.871 -13.610  16.753  1.00  0.00           H  
ATOM   4794 HH12 ARG   309      60.702 -11.943  17.234  1.00  0.00           H  
ATOM   4795 HH21 ARG   309      61.132 -13.058  13.518  1.00  0.00           H  
ATOM   4796 HH22 ARG   309      61.149 -14.149  14.892  1.00  0.00           H  
ATOM   4797  N   ALA   310      60.584  -5.772  11.904  1.00  0.00           N  
ATOM   4798  CA  ALA   310      61.419  -5.248  10.819  1.00  0.00           C  
ATOM   4799  C   ALA   310      62.155  -3.964  11.262  1.00  0.00           C  
ATOM   4800  O   ALA   310      61.732  -2.846  10.974  1.00  0.00           O  
ATOM   4801  CB  ALA   310      60.548  -5.060   9.570  1.00  0.00           C  
ATOM   4802  H   ALA   310      59.608  -5.536  11.891  1.00  0.00           H  
ATOM   4803  HA  ALA   310      62.181  -5.987  10.566  1.00  0.00           H  
ATOM   4804  HB1 ALA   310      60.098  -6.012   9.285  1.00  0.00           H  
ATOM   4805  HB2 ALA   310      59.768  -4.320   9.753  1.00  0.00           H  
ATOM   4806  HB3 ALA   310      61.176  -4.716   8.746  1.00  0.00           H  
ATOM   4807  N   SER   311      63.211  -4.138  12.059  1.00  0.00           N  
ATOM   4808  CA  SER   311      64.073  -3.084  12.610  1.00  0.00           C  
ATOM   4809  C   SER   311      65.492  -3.630  12.798  1.00  0.00           C  
ATOM   4810  O   SER   311      65.675  -4.833  12.968  1.00  0.00           O  
ATOM   4811  CB  SER   311      63.566  -2.608  13.985  1.00  0.00           C  
ATOM   4812  OG  SER   311      62.276  -2.021  13.930  1.00  0.00           O  
ATOM   4813  H   SER   311      63.473  -5.093  12.275  1.00  0.00           H  
ATOM   4814  HA  SER   311      64.109  -2.233  11.929  1.00  0.00           H  
ATOM   4815  HB2 SER   311      64.262  -1.863  14.376  1.00  0.00           H  
ATOM   4816  HB3 SER   311      63.547  -3.453  14.676  1.00  0.00           H  
ATOM   4817  HG  SER   311      61.616  -2.743  13.977  1.00  0.00           H  
ATOM   4818  N   TRP   312      66.478  -2.747  12.916  1.00  0.00           N  
ATOM   4819  CA  TRP   312      67.744  -3.025  13.601  1.00  0.00           C  
ATOM   4820  C   TRP   312      67.642  -2.483  15.030  1.00  0.00           C  
ATOM   4821  O   TRP   312      67.094  -1.403  15.241  1.00  0.00           O  
ATOM   4822  CB  TRP   312      68.876  -2.376  12.798  1.00  0.00           C  
ATOM   4823  CG  TRP   312      70.259  -2.352  13.390  1.00  0.00           C  
ATOM   4824  CD1 TRP   312      70.708  -1.474  14.318  1.00  0.00           C  
ATOM   4825  CD2 TRP   312      71.421  -3.167  13.030  1.00  0.00           C  
ATOM   4826  CE2 TRP   312      72.553  -2.693  13.761  1.00  0.00           C  
ATOM   4827  CE3 TRP   312      71.644  -4.238  12.136  1.00  0.00           C  
ATOM   4828  NE1 TRP   312      72.057  -1.670  14.538  1.00  0.00           N  
ATOM   4829  CZ2 TRP   312      73.836  -3.237  13.600  1.00  0.00           C  
ATOM   4830  CZ3 TRP   312      72.925  -4.804  11.977  1.00  0.00           C  
ATOM   4831  CH2 TRP   312      74.021  -4.303  12.704  1.00  0.00           C  
ATOM   4832  H   TRP   312      66.246  -1.765  12.788  1.00  0.00           H  
ATOM   4833  HA  TRP   312      67.928  -4.099  13.651  1.00  0.00           H  
ATOM   4834  HB2 TRP   312      68.585  -1.351  12.575  1.00  0.00           H  
ATOM   4835  HB3 TRP   312      68.935  -2.893  11.842  1.00  0.00           H  
ATOM   4836  HD1 TRP   312      70.105  -0.701  14.780  1.00  0.00           H  
ATOM   4837  HE1 TRP   312      72.610  -1.102  15.177  1.00  0.00           H  
ATOM   4838  HE3 TRP   312      70.814  -4.624  11.564  1.00  0.00           H  
ATOM   4839  HZ2 TRP   312      74.670  -2.842  14.161  1.00  0.00           H  
ATOM   4840  HZ3 TRP   312      73.067  -5.624  11.287  1.00  0.00           H  
ATOM   4841  HH2 TRP   312      75.003  -4.736  12.577  1.00  0.00           H  
ATOM   4842  N   VAL   313      68.173  -3.193  16.021  1.00  0.00           N  
ATOM   4843  CA  VAL   313      68.171  -2.781  17.434  1.00  0.00           C  
ATOM   4844  C   VAL   313      69.569  -2.999  18.000  1.00  0.00           C  
ATOM   4845  O   VAL   313      70.157  -4.058  17.789  1.00  0.00           O  
ATOM   4846  CB  VAL   313      67.118  -3.571  18.233  1.00  0.00           C  
ATOM   4847  CG1 VAL   313      67.077  -3.130  19.703  1.00  0.00           C  
ATOM   4848  CG2 VAL   313      65.705  -3.432  17.646  1.00  0.00           C  
ATOM   4849  H   VAL   313      68.587  -4.096  15.802  1.00  0.00           H  
ATOM   4850  HA  VAL   313      67.932  -1.722  17.517  1.00  0.00           H  
ATOM   4851  HB  VAL   313      67.388  -4.621  18.190  1.00  0.00           H  
ATOM   4852 HG11 VAL   313      68.024  -3.363  20.188  1.00  0.00           H  
ATOM   4853 HG12 VAL   313      66.888  -2.062  19.783  1.00  0.00           H  
ATOM   4854 HG13 VAL   313      66.292  -3.671  20.230  1.00  0.00           H  
ATOM   4855 HG21 VAL   313      65.425  -2.383  17.577  1.00  0.00           H  
ATOM   4856 HG22 VAL   313      65.668  -3.876  16.652  1.00  0.00           H  
ATOM   4857 HG23 VAL   313      64.987  -3.957  18.277  1.00  0.00           H  
ATOM   4858  N   HIE   314      70.144  -1.997  18.669  1.00  0.00           N  
ATOM   4859  CA  HIE   314      71.528  -2.050  19.153  1.00  0.00           C  
ATOM   4860  C   HIE   314      71.806  -1.202  20.401  1.00  0.00           C  
ATOM   4861  O   HIE   314      71.000  -0.358  20.791  1.00  0.00           O  
ATOM   4862  CB  HIE   314      72.502  -1.715  18.001  1.00  0.00           C  
ATOM   4863  CG  HIE   314      72.617  -0.290  17.488  1.00  0.00           C  
ATOM   4864  CD2 HIE   314      71.833   0.787  17.781  1.00  0.00           C  
ATOM   4865  ND1 HIE   314      73.617   0.135  16.608  1.00  0.00           N  
ATOM   4866  CE1 HIE   314      73.422   1.448  16.408  1.00  0.00           C  
ATOM   4867  NE2 HIE   314      72.354   1.869  17.103  1.00  0.00           N  
ATOM   4868  H   HIE   314      69.608  -1.153  18.856  1.00  0.00           H  
ATOM   4869  HA  HIE   314      71.717  -3.080  19.451  1.00  0.00           H  
ATOM   4870  HB2 HIE   314      72.270  -2.363  17.157  1.00  0.00           H  
ATOM   4871  HB3 HIE   314      73.496  -1.999  18.331  1.00  0.00           H  
ATOM   4872  HD2 HIE   314      70.992   0.791  18.455  1.00  0.00           H  
ATOM   4873  HE2 HIE   314      72.011   2.824  17.133  1.00  0.00           H  
ATOM   4874  HE1 HIE   314      74.045   2.080  15.786  1.00  0.00           H  
ATOM   4875  N   LYS   315      72.968  -1.425  21.028  1.00  0.00           N  
ATOM   4876  CA  LYS   315      73.545  -0.527  22.040  1.00  0.00           C  
ATOM   4877  C   LYS   315      75.058  -0.742  22.166  1.00  0.00           C  
ATOM   4878  O   LYS   315      75.505  -1.863  22.403  1.00  0.00           O  
ATOM   4879  CB  LYS   315      72.844  -0.763  23.399  1.00  0.00           C  
ATOM   4880  CG  LYS   315      73.118   0.358  24.415  1.00  0.00           C  
ATOM   4881  CD  LYS   315      72.285   1.618  24.140  1.00  0.00           C  
ATOM   4882  CE  LYS   315      72.915   2.890  24.727  1.00  0.00           C  
ATOM   4883  NZ  LYS   315      74.076   3.373  23.935  1.00  0.00           N1+
ATOM   4884  H   LYS   315      73.534  -2.200  20.691  1.00  0.00           H  
ATOM   4885  HA  LYS   315      73.365   0.501  21.717  1.00  0.00           H  
ATOM   4886  HB2 LYS   315      73.181  -1.714  23.814  1.00  0.00           H  
ATOM   4887  HB3 LYS   315      71.765  -0.836  23.257  1.00  0.00           H  
ATOM   4888  HG2 LYS   315      74.178   0.592  24.412  1.00  0.00           H  
ATOM   4889  HG3 LYS   315      72.862   0.005  25.411  1.00  0.00           H  
ATOM   4890  HD2 LYS   315      71.302   1.479  24.589  1.00  0.00           H  
ATOM   4891  HD3 LYS   315      72.126   1.743  23.072  1.00  0.00           H  
ATOM   4892  HE2 LYS   315      73.209   2.700  25.762  1.00  0.00           H  
ATOM   4893  HE3 LYS   315      72.151   3.674  24.724  1.00  0.00           H  
ATOM   4894  HZ1 LYS   315      74.825   2.698  23.900  1.00  0.00           H  
ATOM   4895  HZ2 LYS   315      73.765   3.587  22.980  1.00  0.00           H  
ATOM   4896  HZ3 LYS   315      74.440   4.236  24.325  1.00  0.00           H  
ATOM   4897  N   THR   316      75.847   0.331  22.107  1.00  0.00           N  
ATOM   4898  CA  THR   316      77.238   0.389  22.606  1.00  0.00           C  
ATOM   4899  C   THR   316      77.264   0.735  24.095  1.00  0.00           C  
ATOM   4900  O   THR   316      76.467   1.565  24.544  1.00  0.00           O  
ATOM   4901  CB  THR   316      78.076   1.430  21.831  1.00  0.00           C  
ATOM   4902  CG2 THR   316      78.679   0.849  20.556  1.00  0.00           C  
ATOM   4903  OG1 THR   316      77.271   2.523  21.444  1.00  0.00           O
[truncated: 56,096 more chars]
