# Supplementary material for: An Efficient Implementation of the Nwat-MMGBSA Method to Rescore Docking Results in Medium-Throughput Virtual Screenings
Source: Front Chem. 2018 Mar 5;6:43. doi: 10.3389/fchem.2018.00043 (PMC5844977; doi:10.3389/fchem.2018.00043)
Supplement: Supplementary file 2 [file DataSheet2.ZIP › SI_Examples_and_Scripts/examples/virtual_screenings/AmpC/decoys.txt]

ligand001
ligand002
ligand003
ligand004
ligand005
ligand006
ligand007
ligand008
ligand009
ligand010
ligand011
ligand012
ligand013
ligand014
ligand015
ligand016
ligand017
ligand018
ligand019
ligand020
ligand021
ligand022
ligand023
ligand024
ligand025
ligand026
ligand027
ligand028
ligand029
ligand030
ligand031
ligand032
ligand033
ligand034
ligand035
ligand036
ligand037
ligand038
ligand039
ligand040
ligand041
ligand042
ligand043
ligand044
ligand045
ligand046
ligand047
ligand048
ligand049
ligand050
ligand051
ligand052
ligand053
ligand054
ligand055
ligand056
ligand057
ligand058
ligand059
ligand060
ligand061
ligand062
ligand063
ligand064
ligand065
ligand066
ligand067
ligand068
ligand069
ligand070
ligand071
ligand072
ligand073
ligand074
ligand075
ligand076
ligand077
ligand078
ligand079
ligand080
ligand081
ligand082
ligand083
ligand084
ligand085
ligand086
ligand087
ligand088
ligand089
ligand090
ligand091
ligand092
ligand093
ligand094
ligand095
ligand096
ligand097
ligand098
ligand099
ligand100
ligand101
ligand102
ligand103
ligand104
ligand105
ligand106
ligand107
ligand108
ligand109
ligand110
ligand111
ligand112
ligand113
ligand114
ligand115
ligand116
ligand117
ligand118
ligand119
ligand120
ligand121
ligand122
ligand123
ligand124
ligand125
ligand126
ligand127
ligand128
ligand129
ligand130
ligand131
ligand132
ligand133
ligand134
ligand135
ligand136
ligand137
ligand138
ligand139
ligand140
ligand141
ligand142
ligand143
ligand144
ligand145
ligand146
ligand147
ligand148
ligand149
ligand150
ligand151
ligand152
ligand153
ligand154
ligand155
ligand156
ligand157
ligand158
ligand159
ligand160
ligand161
ligand162
ligand163
ligand164
ligand165
ligand166
ligand167
ligand168
ligand169
ligand170
ligand171
ligand172
ligand173
ligand174
ligand175
ligand176
ligand177
ligand178
ligand179
ligand180
ligand181
ligand182
ligand183
ligand184
ligand185
ligand186
ligand187
ligand188
ligand189
ligand190
ligand191
ligand192
ligand193
ligand194
ligand195
ligand196
ligand197
ligand198
ligand199
ligand200
ligand201
ligand202
ligand203
ligand204
ligand205
ligand206
ligand207
ligand208
ligand209
ligand210
ligand211
ligand212
ligand213
ligand214
ligand215
ligand216
ligand217
ligand218
ligand219
ligand220
ligand221
ligand222
ligand223
ligand224
ligand225
ligand226
ligand227
ligand228
ligand229
ligand230
ligand231
ligand232
ligand233
ligand234
ligand235
ligand236
ligand237
ligand238
ligand239
ligand240
ligand241
ligand242
ligand243
ligand244
ligand245
ligand246
ligand247
ligand248
ligand249
ligand250
ligand251
ligand252
ligand253
ligand254
ligand255
ligand256
ligand257
ligand258
ligand259
ligand260
ligand261
ligand262
ligand263
ligand264
ligand265
ligand266
ligand267
ligand268
ligand269
ligand270
ligand271
ligand272
ligand273
ligand274
ligand275
ligand276
ligand277
ligand278
ligand279
ligand280
ligand281
ligand282
ligand283
ligand284
ligand285
ligand286
ligand287
ligand288
ligand289
ligand290
ligand291
ligand292
ligand293
ligand294
ligand295
ligand296
ligand297
ligand298
ligand299
ligand300
ligand301
ligand302
ligand303
ligand304
ligand305
ligand306
ligand307
ligand308
ligand309
ligand310
ligand311
ligand312
ligand313
ligand314
ligand315
ligand316
ligand317
ligand318
ligand319
ligand320
ligand321
ligand322
ligand323
ligand324
ligand325
ligand326
ligand327
ligand328
ligand329
ligand330
ligand331
ligand332
ligand333
ligand334
ligand335
ligand336
ligand337
ligand338
ligand339
ligand340
ligand341
ligand342
ligand343
ligand344
ligand345
ligand346
ligand347
ligand348
ligand349
ligand350
ligand351
ligand352
ligand353
ligand354
ligand355
ligand356
ligand357
ligand358
ligand359
ligand360
ligand361
ligand362
ligand363
ligand364
ligand365
ligand366
ligand367
ligand368
ligand369
ligand370
ligand371
ligand372
ligand373
ligand374
ligand375
ligand376
ligand377
ligand378
ligand379
