# Supplementary material for: An Efficient Implementation of the Nwat-MMGBSA Method to Rescore Docking Results in Medium-Throughput Virtual Screenings
Source: Front Chem. 2018 Mar 5;6:43. doi: 10.3389/fchem.2018.00043 (PMC5844977; doi:10.3389/fchem.2018.00043)
Supplement: Supplementary file 2 [file DataSheet2.ZIP › SI_Examples_and_Scripts/examples/virtual_screenings/AmpC/do_analyses.csh]

#!/bin/tcsh
#
# Written by A. Contini, 2015
#
#
######################################################
# HERE ARE VARIABLES THAT NEED TO BE MODIFIED BY USER#
######################################################
#
set AMBERV = 14 # modify accordingly to your Amber installation
set nonlig = ":Na+,:Cl-,:MG,:ZN,:ATP,:GTP"
source /usr/local/amber$AMBERV/amber.csh

#
##################################################### 
# END OF USER MODIFIABLE VARIABLES                  #
#####################################################
#
setenv WORKDIR `pwd`
#
# do some preliminary checks
#
cd $WORKDIR

#make a file list
ls -d receptor_ligand??? > list_complex.txt

foreach z (`cat list_complex.txt`)
	mkdir $WORKDIR/$z/analysis
        rm $WORKDIR/$z/analysis/*

	#unzip useful file
	bzip2 -d $WORKDIR/$z/$z\_complex_wat.top.bz2
	bzip2 -d $WORKDIR/$z/$z\_complex_wat.crd.bz2
	bzip2 -d $WORKDIR/$z/$z\_complex_wat.prod*.mdcrd.bz2
	bzip2 -d $WORKDIR/$z/$z\_complex_wat.prod*.out.bz2
	echo "unzip DONE"
	echo "analyses of $z start at"`date`

	# define the ligand residue number and the last receptor residue number
	#see if ligand is a single residue or not
	# do a pdb file from coordinates
        cat << EOF | cpptraj -p $WORKDIR/$z/$z\_complex_wat.top
trajin $WORKDIR/$z/$z\_complex_wat.crd 1 1
strip :WAT,$nonlig
trajout tmp.rst restart
EOF
	cat << EOF | cpptraj -p $WORKDIR/$z/$z\_complex_wat.top
parmstrip :WAT,$nonlig nobox
parmwrite out tmp.top amber
EOF
	ambpdb -p tmp.top < tmp.rst > tmp.pdb
	#define last receptor residue
        set y = `tac tmp.pdb | awk '/TER/ && ++n ==1 {getline; print$5}'`
        #define first ligand residue
        @ f = $y + 1
        #define last ligand residue 
        set l = `tac tmp.pdb | awk 'NR==2 {print$5}'`
        rm tmp*
        if ($f == $l) then
        	set x = "$f"
        else
		set x = "$f-$l"
        endif
        echo ""$z" ligand residue numbers are: "$x""		
	
        cd $z	
        foreach t (`ls *prod*mdcrd`) 
		echo "trajin ../"$t"" >> analysis/cpptraj_bkb.in
        end
		echo "autoimage\nstrip :WAT,:Na+,:Cl-\nrms first mass out backbone_rmsd.rms @CA,C,N,O,H" >> analysis/cpptraj_bkb.in
        
	foreach t (`ls *prod*mdcrd`)
  		echo "trajin ../"$t"" >> analysis/cpptraj_lig.in
        end
		echo "autoimage\nstrip :WAT,:Na+,:Cl-\nrms first mass out ligand_rmsd.rms :$x" >> analysis/cpptraj_lig.in
	
	cd analysis
	process_mdout.perl $WORKDIR/$z/"$z"_complex_wat.prod*.out
	cpptraj -i cpptraj_bkb.in -p $WORKDIR/$z/"$z"_complex_wat.top > cpptraj_bkb.log
	cpptraj -i cpptraj_lig.in -p $WORKDIR/$z/"$z"_complex_wat.top > cpptraj_lig.log
	echo " analysis of $z finished at "`date`
	
	#zip useful file
	bzip2 -9 $WORKDIR/$z/$z\_complex_wat.top
	bzip2 -9 $WORKDIR/$z/$z\_complex_wat.crd
	bzip2 -9 $WORKDIR/$z/$z\_complex_wat.prod*.mdcrd
	bzip2 -9 $WORKDIR/$z/$z\_complex_wat.prod*.out
	echo "compression DONE"
	cd $WORKDIR
end
echo " script ended at "`date`
