# Supplementary material for: An Efficient Implementation of the Nwat-MMGBSA Method to Rescore Docking Results in Medium-Throughput Virtual Screenings
Source: Front Chem. 2018 Mar 5;6:43. doi: 10.3389/fchem.2018.00043 (PMC5844977; doi:10.3389/fchem.2018.00043)
Supplement: Supplementary file 2 [file DataSheet2.ZIP › SI_Examples_and_Scripts/examples/virtual_screenings/AmpC/HOH.mol2]

@<TRIPOS>MOLECULE
receptor.Q2
3 2 1 0 0 
SMALL
NO_CHARGES


@<TRIPOS>ATOM
  1 O       77.0600     4.2040    24.8570 O.3   1 HOH   0.0000 
  2 H1      77.8540     4.1960    25.4460 H     1 HOH   0.0000 
  3 H2      76.9330     3.2600    24.6920 H     1 HOH   0.0000 
@<TRIPOS>BOND
  1   1   2  1   
  2   1   3  1   
@<TRIPOS>SUBSTRUCTURE
  1 HOH   1 GROUP 4 **** **** 0

# MOE 2015.10 (io_trps.svl 2016.02)
