# Supplementary material for: An Efficient Implementation of the Nwat-MMGBSA Method to Rescore Docking Results in Medium-Throughput Virtual Screenings
Source: Front Chem. 2018 Mar 5;6:43. doi: 10.3389/fchem.2018.00043 (PMC5844977; doi:10.3389/fchem.2018.00043)
Supplement: Supplementary file 2 [file DataSheet2.ZIP › SI_Examples_and_Scripts/examples/virtual_screenings/AmpC/ligand_database.sdf]

  MOE2016           3D

 24 24  0  0  1  0  0  0  0  0999 V2000
    1.7250    2.0780   -1.6250 C   0  0  0  0  0  0  0  0  0  0  0  0
    2.3110    2.3040   -0.3740 C   0  0  0  0  0  0  0  0  0  0  0  0
    1.4580    2.4700    0.7050 C   0  0  0  0  0  0  0  0  0  0  0  0
    0.1030    2.4320    0.6120 N   0  0  0  0  0  0  0  0  0  0  0  0
   -0.4570    2.2100   -0.6140 C   0  0  0  0  0  0  0  0  0  0  0  0
    0.3350    2.0320   -1.7550 C   0  0  0  0  0  0  0  0  0  0  0  0
   -0.3090    1.7390   -3.3290 Cl  0  0  0  0  0  0  0  0  0  0  0  0
   -1.9740    2.1960   -0.6610 C   0  0  1  0  0  0  0  0  0  0  0  0
   -2.5870    1.3800    0.4810 C   0  0  0  0  0  0  0  0  0  0  0  0
   -4.1120    1.3900    0.4470 C   0  0  0  0  0  0  0  0  0  0  0  0
   -4.6950    1.1060    1.5410 O   0  0  0  0  0  0  0  0  0  0  0  0
   -4.6900    1.6420   -0.6530 O   0  5  0  0  0  0  0  0  0  0  0  0
   -2.4260    3.6670   -0.6590 C   0  0  0  0  0  0  0  0  0  0  0  0
   -2.8950    4.1610    0.4160 O   0  0  0  0  0  0  0  0  0  0  0  0
   -2.3160    4.3060   -1.7570 O   0  5  0  0  0  0  0  0  0  0  0  0
    3.7970    2.3500   -0.1990 C   0  0  0  0  0  0  0  0  0  0  0  0
    4.2030    2.7100    1.0550 F   0  0  0  0  0  0  0  0  0  0  0  0
    4.3970    1.1470   -0.4440 F   0  0  0  0  0  0  0  0  0  0  0  0
    4.4030    3.2380   -1.0430 F   0  0  0  0  0  0  0  0  0  0  0  0
    2.3590    1.9370   -2.5000 H   0  0  0  0  0  0  0  0  0  0  0  0
    1.8410    2.6450    1.7100 H   0  0  0  0  0  0  0  0  0  0  0  0
   -2.3150    1.7390   -1.5970 H   0  0  0  0  0  0  0  0  0  0  0  0
   -2.2570    1.7590    1.4570 H   0  0  0  0  0  0  0  0  0  0  0  0
   -2.2510    0.3370    0.4150 H   0  0  0  0  0  0  0  0  0  0  0  0
  1  2  2  0  0  0  0
  1  6  1  0  0  0  0
  1 20  1  0  0  0  0
  2  3  1  0  0  0  0
  2 16  1  0  0  0  0
  3  4  2  0  0  0  0
  3 21  1  0  0  0  0
  4  5  1  0  0  0  0
  5  6  2  0  0  0  0
  5  8  1  0  0  0  0
  6  7  1  0  0  0  0
  8  9  1  0  0  0  0
  8 13  1  0  0  0  0
  8 22  1  0  0  0  0
  9 10  1  0  0  0  0
  9 23  1  0  0  0  0
  9 24  1  0  0  0  0
 10 11  2  0  0  0  0
 10 12  1  0  0  0  0
 13 14  2  0  0  0  0
 13 15  1  0  0  0  0
 16 17  1  0  0  0  0
 16 18  1  0  0  0  0
 16 19  1  0  0  0  0
M  CHG  1  12  -1
M  CHG  1  15  -1
M  END
>  <cmpd number>
1

>  <NAME>
C05753705

>  <active>
0

$$$$

  MOE2016           3D

 21 22  0  0  1  0  0  0  0  0999 V2000
    2.7030    0.8610   -0.4000 C   0  0  0  0  0  0  0  0  0  0  0  0
    1.7890   -0.1380    0.2490 C   0  0  0  0  0  0  0  0  0  0  0  0
    0.8180    0.1970    1.0590 N   0  0  0  0  0  0  0  0  0  0  0  0
    0.2390   -0.9830    1.3730 N   0  5  0  0  0  0  0  0  0  0  0  0
    0.8450   -2.0010    0.7530 C   0  0  0  0  0  0  0  0  0  0  0  0
    1.8850   -1.4730    0.0460 N   0  0  0  0  0  0  0  0  0  0  0  0
    2.8510   -2.1400   -0.7730 C   0  0  2  0  0  0  0  0  0  0  0  0
    3.5870   -3.3970   -0.3700 C   0  0  0  0  0  0  0  0  0  0  0  0
    4.3440   -2.1110   -0.4890 C   0  0  2  0  0  0  0  0  0  0  0  0
    4.9390   -1.5190    0.7450 C   0  0  0  0  0  0  0  0  0  0  0  0
    0.3350   -3.5890    0.8410 S   0  0  0  0  0  0  0  0  0  0  0  0
    3.2120    0.4460   -1.2720 H   0  0  0  0  0  0  0  0  0  0  0  0
    3.4500    1.1920    0.3270 H   0  0  0  0  0  0  0  0  0  0  0  0
    2.1260    1.7350   -0.7180 H   0  0  0  0  0  0  0  0  0  0  0  0
    2.5690   -2.0830   -1.8240 H   0  0  0  0  0  0  0  0  0  0  0  0
    3.4450   -3.8080    0.6230 H   0  0  0  0  0  0  0  0  0  0  0  0
    3.7450   -4.1530   -1.1320 H   0  0  0  0  0  0  0  0  0  0  0  0
    5.0080   -1.9960   -1.3390 H   0  0  0  0  0  0  0  0  0  0  0  0
    4.2600   -1.5660    1.6030 H   0  0  0  0  0  0  0  0  0  0  0  0
    5.2070   -0.4730    0.5740 H   0  0  0  0  0  0  0  0  0  0  0  0
    5.8540   -2.0580    1.0120 H   0  0  0  0  0  0  0  0  0  0  0  0
  1  2  1  0  0  0  0
  1 12  1  0  0  0  0
  1 13  1  0  0  0  0
  1 14  1  0  0  0  0
  2  3  2  0  0  0  0
  2  6  1  0  0  0  0
  3  4  1  0  0  0  0
  4  5  1  0  0  0  0
  5  6  1  0  0  0  0
  5 11  2  0  0  0  0
  6  7  1  0  0  0  0
  7  8  1  0  0  0  0
  7  9  1  0  0  0  0
  7 15  1  0  0  0  0
  8  9  1  0  0  0  0
  8 16  1  0  0  0  0
  8 17  1  0  0  0  0
  9 10  1  0  0  0  0
  9 18  1  0  0  0  0
 10 19  1  0  0  0  0
 10 20  1  0  0  0  0
 10 21  1  0  0  0  0
M  CHG  1   4  -1
M  END
>  <cmpd number>
2

>  <NAME>
C52292858

>  <active>
0

$$$$

  MOE2016           3D

 21 21  0  0  0  0  0  0  0  0999 V2000
    2.6250    2.3240    0.0060 C   0  0  0  0  0  0  0  0  0  0  0  0
    2.3240    0.8670    0.0350 C   0  0  0  0  0  0  0  0  0  0  0  0
    3.2670   -0.2090   -0.0250 C   0  0  0  0  0  0  0  0  0  0  0  0
    2.6730   -1.4090    0.1150 N   0  0  0  0  0  0  0  0  0  0  0  0
    1.3630   -1.1080    0.2220 N   0  0  0  0  0  0  0  0  0  0  0  0
    1.0890    0.2380    0.1410 C   0  0  0  0  0  0  0  0  0  0  0  0
   -0.1870    0.6390    0.1960 O   0  0  0  0  0  0  0  0  0  0  0  0
   -0.4920    1.9250   -0.3370 C   0  0  0  0  0  0  0  0  0  0  0  0
    0.3880   -2.1650    0.3940 C   0  0  0  0  0  0  0  0  0  0  0  0
    4.7320   -0.0290   -0.2120 C   0  0  0  0  0  0  0  0  0  0  0  0
    5.1670    0.9310   -0.9480 O   0  0  0  0  0  0  0  0  0  0  0  0
    5.5390   -0.8600    0.3490 O   0  5  0  0  0  0  0  0  0  0  0  0
    3.6320    2.5360    0.3780 H   0  0  0  0  0  0  0  0  0  0  0  0
    1.9450    2.8830    0.6540 H   0  0  0  0  0  0  0  0  0  0  0  0
    2.5410    2.7130   -1.0140 H   0  0  0  0  0  0  0  0  0  0  0  0
   -1.5730    1.9700   -0.5010 H   0  0  0  0  0  0  0  0  0  0  0  0
   -0.0010    2.0940   -1.3010 H   0  0  0  0  0  0  0  0  0  0  0  0
   -0.2350    2.7080    0.3820 H   0  0  0  0  0  0  0  0  0  0  0  0
    0.9050   -3.1160    0.5530 H   0  0  0  0  0  0  0  0  0  0  0  0
   -0.2220   -2.2170   -0.5110 H   0  0  0  0  0  0  0  0  0  0  0  0
   -0.2290   -1.9310    1.2650 H   0  0  0  0  0  0  0  0  0  0  0  0
  1  2  1  0  0  0  0
  1 13  1  0  0  0  0
  1 14  1  0  0  0  0
  1 15  1  0  0  0  0
  2  3  1  0  0  0  0
  2  6  2  0  0  0  0
  3  4  2  0  0  0  0
  3 10  1  0  0  0  0
  4  5  1  0  0  0  0
  5  6  1  0  0  0  0
  5  9  1  0  0  0  0
  6  7  1  0  0  0  0
  7  8  1  0  0  0  0
  8 16  1  0  0  0  0
  8 17  1  0  0  0  0
  8 18  1  0  0  0  0
  9 19  1  0  0  0  0
  9 20  1  0  0  0  0
  9 21  1  0  0  0  0
 10 11  2  0  0  0  0
 10 12  1  0  0  0  0
M  CHG  1  12  -1
M  END
>  <cmpd number>
3

>  <NAME>
C45929952

>  <active>
0

$$$$

  MOE2016           3D

 27 28  0  0  1  0  0  0  0  0999 V2000
    3.8560    0.0780   -0.3660 C   0  0  0  0  0  0  0  0  0  0  0  0
    2.6530   -0.5900    0.3570 C   0  0  2  0  0  0  0  0  0  0  0  0
    2.3330   -1.8880   -0.3970 C   0  0  1  0  0  0  0  0  0  0  0  0
    1.2560   -2.7680    0.2470 C   0  0  0  0  0  0  0  0  0  0  0  0
   -0.0320   -2.0390   -0.1230 C   0  0  0  0  0  0  0  0  0  0  0  0
    0.5060   -0.7460   -0.7360 C   0  0  1  0  0  0  0  0  0  0  0  0
    1.2940    0.1800    0.2340 C   0  0  2  0  0  0  0  0  0  0  0  0
    1.4340    1.5790   -0.3950 C   0  0  0  0  0  0  0  0  0  0  0  0
    0.3860    0.3000    1.4830 C   0  0  0  0  0  0  0  0  0  0  0  0
   -0.5480    1.1620    1.4600 O   0  0  0  0  0  0  0  0  0  0  0  0
    0.5820   -0.4970    2.4510 O   0  5  0  0  0  0  0  0  0  0  0  0
    1.5880   -1.3310   -1.5300 O   0  0  0  0  0  0  0  0  0  0  0  0
    3.2540   -0.7440    1.7610 C   0  0  0  0  0  0  0  0  0  0  0  0
    3.6770   -1.8930    2.0990 O   0  0  0  0  0  0  0  0  0  0  0  0
    3.3580    0.3110    2.4660 O   0  5  0  0  0  0  0  0  0  0  0  0
    3.6880    0.1800   -1.4440 H   0  0  0  0  0  0  0  0  0  0  0  0
    4.7680   -0.5230   -0.2540 H   0  0  0  0  0  0  0  0  0  0  0  0
    4.0800    1.0740    0.0300 H   0  0  0  0  0  0  0  0  0  0  0  0
    3.2070   -2.4500   -0.7410 H   0  0  0  0  0  0  0  0  0  0  0  0
    1.2520   -3.7640   -0.2090 H   0  0  0  0  0  0  0  0  0  0  0  0
    1.3810   -2.9000    1.3240 H   0  0  0  0  0  0  0  0  0  0  0  0
   -0.7270   -1.9120    0.7090 H   0  0  0  0  0  0  0  0  0  0  0  0
   -0.5590   -2.6210   -0.8910 H   0  0  0  0  0  0  0  0  0  0  0  0
   -0.2150   -0.2360   -1.3810 H   0  0  0  0  0  0  0  0  0  0  0  0
    1.9840    2.2510    0.2740 H   0  0  0  0  0  0  0  0  0  0  0  0
    0.4630    2.0440   -0.5960 H   0  0  0  0  0  0  0  0  0  0  0  0
    1.9450    1.5530   -1.3620 H   0  0  0  0  0  0  0  0  0  0  0  0
  1  2  1  0  0  0  0
  1 16  1  0  0  0  0
  1 17  1  0  0  0  0
  1 18  1  0  0  0  0
  2  3  1  0  0  0  0
  2  7  1  0  0  0  0
  2 13  1  0  0  0  0
  3  4  1  0  0  0  0
  3 12  1  0  0  0  0
  3 19  1  0  0  0  0
  4  5  1  0  0  0  0
  4 20  1  0  0  0  0
  4 21  1  0  0  0  0
  5  6  1  0  0  0  0
  5 22  1  0  0  0  0
  5 23  1  0  0  0  0
  6  7  1  0  0  0  0
  6 12  1  0  0  0  0
  6 24  1  0  0  0  0
  7  8  1  0  0  0  0
  7  9  1  0  0  0  0
  8 25  1  0  0  0  0
  8 26  1  0  0  0  0
  8 27  1  0  0  0  0
  9 10  2  0  0  0  0
  9 11  1  0  0  0  0
 13 14  2  0  0  0  0
 13 15  1  0  0  0  0
M  CHG  1  11  -1
M  CHG  1  15  -1
M  END
>  <cmpd number>
4

>  <NAME>
C03871852

>  <active>
0

$$$$

  MOE2016           3D

 21 23  0  0  0  0  0  0  0  0999 V2000
    2.1540    2.4550   -0.0060 C   0  0  0  0  0  0  0  0  0  0  0  0
    0.9740    1.7050    0.0010 C   0  0  0  0  0  0  0  0  0  0  0  0
   -0.2370    2.4090    0.0010 C   0  0  0  0  0  0  0  0  0  0  0  0
   -0.2960    3.8090   -0.0060 C   0  0  0  0  0  0  0  0  0  0  0  0
    0.9040    4.5430   -0.0130 C   0  0  0  0  0  0  0  0  0  0  0  0
    2.1110    3.8440   -0.0130 C   0  0  0  0  0  0  0  0  0  0  0  0
    3.2620    4.5330   -0.0200 F   0  0  0  0  0  0  0  0  0  0  0  0
   -1.6690    4.1360   -0.0030 C   0  0  0  0  0  0  0  0  0  0  0  0
   -2.4190    2.9890    0.0050 C   0  0  0  0  0  0  0  0  0  0  0  0
   -1.5390    1.9360    0.0070 N   0  0  0  0  0  0  0  0  0  0  0  0
   -3.8450    3.0170    0.0090 C   0  0  0  0  0  0  0  0  0  0  0  0
   -4.3530    4.2920    0.0040 N   0  0  0  0  0  0  0  0  0  0  0  0
   -3.5390    5.4070   -0.0040 C   0  0  0  0  0  0  0  0  0  0  0  0
   -2.2380    5.4160   -0.0080 N   0  0  0  0  0  0  0  0  0  0  0  0
   -4.7830    1.6450    0.0180 S   0  0  0  0  0  0  0  0  0  0  0  0
    3.1170    1.9500   -0.0060 H   0  0  0  0  0  0  0  0  0  0  0  0
    1.0010    0.6180    0.0070 H   0  0  0  0  0  0  0  0  0  0  0  0
    0.8990    5.6280   -0.0180 H   0  0  0  0  0  0  0  0  0  0  0  0
   -1.8000    0.9560    0.0130 H   0  0  0  0  0  0  0  0  0  0  0  0
   -5.3590    4.4120    0.0060 H   0  0  0  0  0  0  0  0  0  0  0  0
   -4.1050    6.3530   -0.0070 H   0  0  0  0  0  0  0  0  0  0  0  0
  1  2  1  0  0  0  0
  1  6  2  0  0  0  0
  1 16  1  0  0  0  0
  2  3  2  0  0  0  0
  2 17  1  0  0  0  0
  3  4  1  0  0  0  0
  3 10  1  0  0  0  0
  4  5  2  0  0  0  0
  4  8  1  0  0  0  0
  5  6  1  0  0  0  0
  5 18  1  0  0  0  0
  6  7  1  0  0  0  0
  8  9  2  0  0  0  0
  8 14  1  0  0  0  0
  9 10  1  0  0  0  0
  9 11  1  0  0  0  0
 10 19  1  0  0  0  0
 11 12  1  0  0  0  0
 11 15  2  0  0  0  0
 12 13  1  0  0  0  0
 12 20  1  0  0  0  0
 13 14  2  0  0  0  0
 13 21  1  0  0  0  0
M  END
>  <cmpd number>
5

>  <NAME>
C04785749

>  <active>
0

$$$$

  MOE2016           3D

 30 31  0  0  0  0  0  0  0  0999 V2000
   12.8220    0.0320    0.1960 C   0  0  0  0  0  0  0  0  0  0  0  0
   11.3250    0.0030    0.0820 C   0  0  0  0  0  0  0  0  0  0  0  0
   10.5380    0.8510    0.8700 C   0  0  0  0  0  0  0  0  0  0  0  0
    9.1440    0.8040    0.7870 C   0  0  0  0  0  0  0  0  0  0  0  0
    8.5120   -0.0960   -0.0810 C   0  0  0  0  0  0  0  0  0  0  0  0
    9.3020   -0.9600   -0.8530 C   0  0  0  0  0  0  0  0  0  0  0  0
   10.6960   -0.9130   -0.7690 C   0  0  0  0  0  0  0  0  0  0  0  0
    7.0040   -0.1540   -0.1650 C   0  0  0  0  0  0  0  0  0  0  0  0
    6.3290   -1.3980    0.9750 S   0  0  0  0  0  0  0  0  0  0  0  0
    4.6430   -1.3540    0.4790 C   0  0  0  0  0  0  0  0  0  0  0  0
    4.0040   -2.4710    0.5510 N   0  0  0  0  0  0  0  0  0  0  0  0
    2.6890   -2.4960    0.1820 C   0  0  0  0  0  0  0  0  0  0  0  0
    2.1170   -3.5630   -0.0600 O   0  0  0  0  0  0  0  0  0  0  0  0
    1.9350   -1.2040    0.1820 C   0  0  0  0  0  0  0  0  0  0  0  0
    2.8510   -0.0530   -0.0800 C   0  0  0  0  0  0  0  0  0  0  0  0
    4.1310   -0.1590    0.0680 N   0  0  0  0  0  0  0  0  0  0  0  0
    2.3120    1.1380   -0.4630 N   0  0  0  0  0  0  0  0  0  0  0  0
   13.1760    1.0420    0.4300 H   0  0  0  0  0  0  0  0  0  0  0  0
   13.2920   -0.2650   -0.7480 H   0  0  0  0  0  0  0  0  0  0  0  0
   13.1510   -0.6500    0.9860 H   0  0  0  0  0  0  0  0  0  0  0  0
   11.0070    1.5570    1.5560 H   0  0  0  0  0  0  0  0  0  0  0  0
    8.5530    1.4760    1.4090 H   0  0  0  0  0  0  0  0  0  0  0  0
    8.8350   -1.6800   -1.5250 H   0  0  0  0  0  0  0  0  0  0  0  0
   11.2890   -1.5980   -1.3750 H   0  0  0  0  0  0  0  0  0  0  0  0
    6.7060   -0.3910   -1.1930 H   0  0  0  0  0  0  0  0  0  0  0  0
    6.5890    0.8330    0.0720 H   0  0  0  0  0  0  0  0  0  0  0  0
    1.4600   -1.0670    1.1590 H   0  0  0  0  0  0  0  0  0  0  0  0
    1.1630   -1.2360   -0.5940 H   0  0  0  0  0  0  0  0  0  0  0  0
    2.9090    1.9400   -0.6420 H   0  0  0  0  0  0  0  0  0  0  0  0
    1.3130    1.2800   -0.5840 H   0  0  0  0  0  0  0  0  0  0  0  0
  1  2  1  0  0  0  0
  1 18  1  0  0  0  0
  1 19  1  0  0  0  0
  1 20  1  0  0  0  0
  2  3  1  0  0  0  0
  2  7  2  0  0  0  0
  3  4  2  0  0  0  0
  3 21  1  0  0  0  0
  4  5  1  0  0  0  0
  4 22  1  0  0  0  0
  5  6  2  0  0  0  0
  5  8  1  0  0  0  0
  6  7  1  0  0  0  0
  6 23  1  0  0  0  0
  7 24  1  0  0  0  0
  8  9  1  0  0  0  0
  8 25  1  0  0  0  0
  8 26  1  0  0  0  0
  9 10  1  0  0  0  0
 10 11  2  0  0  0  0
 10 16  1  0  0  0  0
 11 12  1  0  0  0  0
 12 13  2  0  0  0  0
 12 14  1  0  0  0  0
 14 15  1  0  0  0  0
 14 27  1  0  0  0  0
 14 28  1  0  0  0  0
 15 16  2  0  0  0  0
 15 17  1  0  0  0  0
 17 29  1  0  0  0  0
 17 30  1  0  0  0  0
M  END
>  <cmpd number>
6

>  <NAME>
C64693634

>  <active>
0

$$$$

  MOE2016           3D

 33 35  0  0  1  0  0  0  0  0999 V2000
    0.7750   -0.7070    0.8740 C   0  0  0  0  0  0  0  0  0  0  0  0
    1.5100    0.5750    0.6050 C   0  0  0  0  0  0  0  0  0  0  0  0
    0.8200    1.7870    0.5400 C   0  0  0  0  0  0  0  0  0  0  0  0
    1.4900    2.9930    0.2720 C   0  0  0  0  0  0  0  0  0  0  0  0
    2.8830    2.9870    0.0400 C   0  0  0  0  0  0  0  0  0  0  0  0
    3.5790    1.7580    0.0610 C   0  0  0  0  0  0  0  0  0  0  0  0
    2.8840    0.5670    0.3570 C   0  0  0  0  0  0  0  0  0  0  0  0
    5.0740    1.7380   -0.2210 C   0  0  2  0  0  0  0  0  0  0  0  0
    5.5900    3.0280   -0.8670 C   0  0  0  0  0  0  0  0  0  0  0  0
    5.0140    4.2310   -0.1490 C   0  0  0  0  0  0  0  0  0  0  0  0
    3.5660    4.1750   -0.1670 N   0  0  0  0  0  0  0  0  0  0  0  0
    5.5140    0.5590   -1.1260 C   0  0  0  0  0  0  0  0  0  0  0  0
    6.4040   -0.2100   -0.4320 N   0  0  0  0  0  0  0  0  0  0  0  0
    6.5970    0.2760    0.8180 C   0  0  0  0  0  0  0  0  0  0  0  0
    7.3270   -0.1980    1.6770 O   0  0  0  0  0  0  0  0  0  0  0  0
    5.8240    1.3990    0.9760 N   0  0  0  0  0  0  0  0  0  0  0  0
    5.1480    0.3350   -2.2770 O   0  0  0  0  0  0  0  0  0  0  0  0
    0.6890    4.2700    0.2500 C   0  0  0  0  0  0  0  0  0  0  0  0
   -0.0900   -0.5320    1.5240 H   0  0  0  0  0  0  0  0  0  0  0  0
    1.4210   -1.4290    1.3840 H   0  0  0  0  0  0  0  0  0  0  0  0
    0.4280   -1.1440   -0.0670 H   0  0  0  0  0  0  0  0  0  0  0  0
   -0.2570    1.7960    0.7120 H   0  0  0  0  0  0  0  0  0  0  0  0
    3.4190   -0.3830    0.3980 H   0  0  0  0  0  0  0  0  0  0  0  0
    6.6870    3.0710   -0.8520 H   0  0  0  0  0  0  0  0  0  0  0  0
    5.2910    3.0680   -1.9240 H   0  0  0  0  0  0  0  0  0  0  0  0
    5.3450    5.1530   -0.6390 H   0  0  0  0  0  0  0  0  0  0  0  0
    5.3670    4.2740    0.8880 H   0  0  0  0  0  0  0  0  0  0  0  0
    3.0610    5.0450   -0.3160 H   0  0  0  0  0  0  0  0  0  0  0  0
    6.8570   -1.0350   -0.7940 H   0  0  0  0  0  0  0  0  0  0  0  0
    5.7870    1.9220    1.8430 H   0  0  0  0  0  0  0  0  0  0  0  0
   -0.3700    4.0870    0.4600 H   0  0  0  0  0  0  0  0  0  0  0  0
    0.7510    4.7380   -0.7380 H   0  0  0  0  0  0  0  0  0  0  0  0
    1.0590    4.9650    1.0110 H   0  0  0  0  0  0  0  0  0  0  0  0
  1  2  1  0  0  0  0
  1 19  1  0  0  0  0
  1 20  1  0  0  0  0
  1 21  1  0  0  0  0
  2  3  2  0  0  0  0
  2  7  1  0  0  0  0
  3  4  1  0  0  0  0
  3 22  1  0  0  0  0
  4  5  2  0  0  0  0
  4 18  1  0  0  0  0
  5  6  1  0  0  0  0
  5 11  1  0  0  0  0
  6  7  2  0  0  0  0
  6  8  1  0  0  0  0
  7 23  1  0  0  0  0
  8  9  1  0  0  0  0
  8 12  1  0  0  0  0
  8 16  1  0  0  0  0
  9 10  1  0  0  0  0
  9 24  1  0  0  0  0
  9 25  1  0  0  0  0
 10 11  1  0  0  0  0
 10 26  1  0  0  0  0
 10 27  1  0  0  0  0
 11 28  1  0  0  0  0
 12 13  1  0  0  0  0
 12 17  2  0  0  0  0
 13 14  1  0  0  0  0
 13 29  1  0  0  0  0
 14 15  2  0  0  0  0
 14 16  1  0  0  0  0
 16 30  1  0  0  0  0
 18 31  1  0  0  0  0
 18 32  1  0  0  0  0
 18 33  1  0  0  0  0
M  END
>  <cmpd number>
7

>  <NAME>
C71481946

>  <active>
0

$$$$

  MOE2016           3D

 26 27  0  0  0  0  0  0  0  0999 V2000
    5.6800    1.6690   -0.0500 C   0  0  0  0  0  0  0  0  0  0  0  0
    6.8500    2.4190    0.0330 C   0  0  0  0  0  0  0  0  0  0  0  0
    6.7750    3.8060    0.1240 C   0  0  0  0  0  0  0  0  0  0  0  0
    5.5260    4.4360    0.1300 C   0  0  0  0  0  0  0  0  0  0  0  0
    4.3230    3.6980    0.0470 C   0  0  0  0  0  0  0  0  0  0  0  0
    4.4310    2.3020   -0.0420 C   0  0  0  0  0  0  0  0  0  0  0  0
    3.0830    4.3720    0.0610 N   0  0  0  0  0  0  0  0  0  0  0  0
    1.8020    3.8740    0.0240 C   0  0  0  0  0  0  0  0  0  0  0  0
    0.6540    4.5640    0.0250 C   0  0  0  0  0  0  0  0  0  0  0  0
   -0.7360    4.0550   -0.0110 C   0  0  0  0  0  0  0  0  0  0  0  0
   -1.6100    5.0470    0.0000 N   0  0  0  0  0  0  0  0  0  0  0  0
   -0.8660    6.2130    0.0430 N   0  0  0  0  0  0  0  0  0  0  0  0
    0.5110    6.0340    0.0630 C   0  0  0  0  0  0  0  0  0  0  0  0
    1.3930    6.8750    0.1010 O   0  0  0  0  0  0  0  0  0  0  0  0
   -1.0670    2.5890   -0.0540 C   0  0  0  0  0  0  0  0  0  0  0  0
   -0.5400    1.9610   -1.1470 F   0  0  0  0  0  0  0  0  0  0  0  0
   -0.5890    1.9090    1.0310 F   0  0  0  0  0  0  0  0  0  0  0  0
   -2.4100    2.3360   -0.0910 F   0  0  0  0  0  0  0  0  0  0  0  0
    5.4950    6.1660    0.2450 Cl  0  0  0  0  0  0  0  0  0  0  0  0
    5.7350    0.5830   -0.1210 H   0  0  0  0  0  0  0  0  0  0  0  0
    7.8190    1.9230    0.0270 H   0  0  0  0  0  0  0  0  0  0  0  0
    7.6900    4.3900    0.1890 H   0  0  0  0  0  0  0  0  0  0  0  0
    3.5510    1.6670   -0.1110 H   0  0  0  0  0  0  0  0  0  0  0  0
    3.1660    5.3930    0.1050 H   0  0  0  0  0  0  0  0  0  0  0  0
    1.7560    2.7890   -0.0060 H   0  0  0  0  0  0  0  0  0  0  0  0
   -1.3190    7.1250    0.0590 H   0  0  0  0  0  0  0  0  0  0  0  0
  1  2  1  0  0  0  0
  1  6  2  0  0  0  0
  1 20  1  0  0  0  0
  2  3  2  0  0  0  0
  2 21  1  0  0  0  0
  3  4  1  0  0  0  0
  3 22  1  0  0  0  0
  4  5  2  0  0  0  0
  4 19  1  0  0  0  0
  5  6  1  0  0  0  0
  5  7  1  0  0  0  0
  6 23  1  0  0  0  0
  7  8  1  0  0  0  0
  7 24  1  0  0  0  0
  8  9  2  0  0  0  0
  8 25  1  0  0  0  0
  9 10  1  0  0  0  0
  9 13  1  0  0  0  0
 10 11  2  0  0  0  0
 10 15  1  0  0  0  0
 11 12  1  0  0  0  0
 12 13  1  0  0  0  0
 12 26  1  0  0  0  0
 13 14  2  0  0  0  0
 15 16  1  0  0  0  0
 15 17  1  0  0  0  0
 15 18  1  0  0  0  0
M  END
>  <cmpd number>
8

>  <NAME>
C17920592

>  <active>
0

$$$$

  MOE2016           3D

 31 33  0  0  1  0  0  0  0  0999 V2000
    4.8470    0.2670   -0.7270 C   0  0  0  0  0  0  0  0  0  0  0  0
    6.2060    0.4970   -0.9270 C   0  0  0  0  0  0  0  0  0  0  0  0
    6.7800    1.6980   -0.5070 C   0  0  0  0  0  0  0  0  0  0  0  0
    5.9900    2.6720    0.1100 C   0  0  0  0  0  0  0  0  0  0  0  0
    4.6150    2.4600    0.3070 C   0  0  0  0  0  0  0  0  0  0  0  0
    4.0580    1.2410   -0.1100 C   0  0  0  0  0  0  0  0  0  0  0  0
    3.8040    3.4170    0.9500 N   0  0  0  0  0  0  0  0  0  0  0  0
    3.1050    4.0200    0.1060 N   0  0  0  0  0  0  0  0  0  0  0  0
    2.2220    5.0200    0.7200 C   0  0  3  0  0  0  0  0  0  0  0  0
    0.8810    4.9820    0.0180 C   0  0  0  0  0  0  0  0  0  0  0  0
    0.6160    6.0660   -0.6680 N   0  0  0  0  0  0  0  0  0  0  0  0
    1.6890    6.9020   -0.4960 N   0  0  0  0  0  0  0  0  0  0  0  0
    2.7020    6.3930    0.3110 C   0  0  0  0  0  0  0  0  0  0  0  0
    3.7560    6.9480    0.5970 O   0  0  0  0  0  0  0  0  0  0  0  0
   -0.0300    3.8140    0.1200 C   0  0  0  0  0  0  0  0  0  0  0  0
    0.2010    2.7740    1.0130 C   0  0  0  0  0  0  0  0  0  0  0  0
   -0.7010    1.7110    1.0440 C   0  0  0  0  0  0  0  0  0  0  0  0
   -1.7990    1.7200    0.1930 C   0  0  0  0  0  0  0  0  0  0  0  0
   -1.9600    2.7990   -0.6610 C   0  0  0  0  0  0  0  0  0  0  0  0
   -1.1050    3.8470   -0.7180 N   0  0  0  0  0  0  0  0  0  0  0  0
    6.7500    4.1390    0.6220 Cl  0  0  0  0  0  0  0  0  0  0  0  0
    4.3980   -0.6720   -1.0490 H   0  0  0  0  0  0  0  0  0  0  0  0
    6.8220   -0.2620   -1.4080 H   0  0  0  0  0  0  0  0  0  0  0  0
    7.8440    1.8650   -0.6630 H   0  0  0  0  0  0  0  0  0  0  0  0
    2.9980    1.0500    0.0470 H   0  0  0  0  0  0  0  0  0  0  0  0
    2.1120    4.9540    1.8060 H   0  0  0  0  0  0  0  0  0  0  0  0
    1.7170    7.8190   -0.9370 H   0  0  0  0  0  0  0  0  0  0  0  0
    1.0510    2.7640    1.6870 H   0  0  0  0  0  0  0  0  0  0  0  0
   -0.5470    0.8810    1.7310 H   0  0  0  0  0  0  0  0  0  0  0  0
   -2.5180    0.9050    0.1950 H   0  0  0  0  0  0  0  0  0  0  0  0
   -2.8090    2.8450   -1.3400 H   0  0  0  0  0  0  0  0  0  0  0  0
  1  2  1  0  0  0  0
  1  6  2  0  0  0  0
  1 22  1  0  0  0  0
  2  3  2  0  0  0  0
  2 23  1  0  0  0  0
  3  4  1  0  0  0  0
  3 24  1  0  0  0  0
  4  5  2  0  0  0  0
  4 21  1  0  0  0  0
  5  6  1  0  0  0  0
  5  7  1  0  0  0  0
  6 25  1  0  0  0  0
  7  8  2  0  0  0  0
  8  9  1  0  0  0  0
  9 10  1  0  0  0  0
  9 13  1  0  0  0  0
  9 26  1  0  0  0  0
 10 11  2  0  0  0  0
 10 15  1  0  0  0  0
 11 12  1  0  0  0  0
 12 13  1  0  0  0  0
 12 27  1  0  0  0  0
 13 14  2  0  0  0  0
 15 16  1  0  0  0  0
 15 20  2  0  0  0  0
 16 17  2  0  0  0  0
 16 28  1  0  0  0  0
 17 18  1  0  0  0  0
 17 29  1  0  0  0  0
 18 19  2  0  0  0  0
 18 30  1  0  0  0  0
 19 20  1  0  0  0  0
 19 31  1  0  0  0  0
M  END
>  <cmpd number>
9

>  <NAME>
C49033427

>  <active>
0

$$$$

  MOE2016           3D

 23 25  0  0  1  0  0  0  0  0999 V2000
   -6.0420    2.7840   -0.0150 C   0  0  0  0  0  0  0  0  0  0  0  0
   -5.2560    1.4870   -0.2520 C   0  0  0  0  0  0  0  0  0  0  0  0
   -4.0410    1.6820    0.6340 C   0  0  2  0  0  0  0  0  0  0  0  0
   -3.7270    3.1190    0.3600 C   0  0  0  0  0  0  0  0  0  0  0  0
   -2.4480    3.4390    0.1440 C   0  0  0  0  0  0  0  0  0  0  0  0
   -1.7540    4.6990   -0.1660 C   0  0  0  0  0  0  0  0  0  0  0  0
   -0.4620    4.6900   -0.3460 N   0  0  0  0  0  0  0  0  0  0  0  0
    0.2420    3.5000   -0.2280 C   0  0  0  0  0  0  0  0  0  0  0  0
    1.9470    3.5830   -0.3050 S   0  0  0  0  0  0  0  0  0  0  0  0
   -0.3290    2.2510   -0.0730 N   0  0  0  0  0  0  0  0  0  0  0  0
   -1.6010    2.2500    0.1040 C   0  0  0  0  0  0  0  0  0  0  0  0
   -2.5300    0.7710    0.2320 S   0  0  0  0  0  0  0  0  0  0  0  0
   -2.3930    5.8980   -0.2610 N   0  0  0  0  0  0  0  0  0  0  0  0
   -4.9890    3.8900    0.1490 C   0  0  0  0  0  0  0  0  0  0  0  0
   -6.7360    2.9960   -0.8350 H   0  0  0  0  0  0  0  0  0  0  0  0
   -6.6350    2.6980    0.9040 H   0  0  0  0  0  0  0  0  0  0  0  0
   -4.9860    1.4040   -1.3130 H   0  0  0  0  0  0  0  0  0  0  0  0
   -5.8380    0.6030    0.0230 H   0  0  0  0  0  0  0  0  0  0  0  0
   -4.2910    1.5410    1.6920 H   0  0  0  0  0  0  0  0  0  0  0  0
   -1.8690    6.7370   -0.4860 H   0  0  0  0  0  0  0  0  0  0  0  0
   -3.3890    6.0130   -0.1110 H   0  0  0  0  0  0  0  0  0  0  0  0
   -5.2280    4.5290    1.0040 H   0  0  0  0  0  0  0  0  0  0  0  0
   -4.9390    4.4970   -0.7600 H   0  0  0  0  0  0  0  0  0  0  0  0
  1  2  1  0  0  0  0
  1 14  1  0  0  0  0
  1 15  1  0  0  0  0
  1 16  1  0  0  0  0
  2  3  1  0  0  0  0
  2 17  1  0  0  0  0
  2 18  1  0  0  0  0
  3  4  1  0  0  0  0
  3 12  1  0  0  0  0
  3 19  1  0  0  0  0
  4  5  2  0  0  0  0
  4 14  1  0  0  0  0
  5  6  1  0  0  0  0
  5 11  1  0  0  0  0
  6  7  2  0  0  0  0
  6 13  1  0  0  0  0
  7  8  1  0  0  0  0
  8  9  2  0  0  0  0
  8 10  1  0  0  0  0
 10 11  2  0  0  0  0
 11 12  1  0  0  0  0
 13 20  1  0  0  0  0
 13 21  1  0  0  0  0
 14 22  1  0  0  0  0
 14 23  1  0  0  0  0
M  END
>  <cmpd number>
10

>  <NAME>
C39280606

>  <active>
0

$$$$

  MOE2016           3D

 25 25  0  0  1  0  0  0  0  0999 V2000
   -0.9140    3.4320    0.5820 C   0  0  0  0  0  0  0  0  0  0  0  0
   -0.4150    2.0700    0.0950 C   0  0  2  0  0  0  0  0  0  0  0  0
   -1.4470    0.9320    0.3110 C   0  0  0  0  0  0  0  0  0  0  0  0
   -0.9280   -0.3980   -0.2540 C   0  0  0  0  0  0  0  0  0  0  0  0
   -2.8050    1.2430   -0.3270 C   0  0  0  0  0  0  0  0  0  0  0  0
    0.8070    1.7600    0.8190 N   0  0  0  0  0  0  0  0  0  0  0  0
    2.0650    1.9720    0.3540 C   0  0  0  0  0  0  0  0  0  0  0  0
    2.4210    2.4820   -0.7840 N   0  0  0  0  0  0  0  0  0  0  0  0
    3.7850    2.5210   -0.8610 N   0  0  0  0  0  0  0  0  0  0  0  0
    4.4950    2.0460    0.2090 C   0  0  0  0  0  0  0  0  0  0  0  0
    3.3710    1.5010    1.4230 S   0  0  0  0  0  0  0  0  0  0  0  0
    6.1520    2.0080    0.3090 S   0  0  0  0  0  0  0  0  0  0  0  0
   -1.7600    3.7860   -0.0150 H   0  0  0  0  0  0  0  0  0  0  0  0
   -0.1240    4.1880    0.5060 H   0  0  0  0  0  0  0  0  0  0  0  0
   -1.2270    3.3880    1.6310 H   0  0  0  0  0  0  0  0  0  0  0  0
   -0.2060    2.1460   -0.9800 H   0  0  0  0  0  0  0  0  0  0  0  0
   -1.6090    0.7930    1.3890 H   0  0  0  0  0  0  0  0  0  0  0  0
   -0.7270   -0.3190   -1.3280 H   0  0  0  0  0  0  0  0  0  0  0  0
   -1.6630   -1.1960   -0.1060 H   0  0  0  0  0  0  0  0  0  0  0  0
   -0.0040   -0.7110    0.2430 H   0  0  0  0  0  0  0  0  0  0  0  0
   -2.6990    1.4710   -1.3930 H   0  0  0  0  0  0  0  0  0  0  0  0
   -3.2890    2.0950    0.1600 H   0  0  0  0  0  0  0  0  0  0  0  0
   -3.4860    0.3910   -0.2300 H   0  0  0  0  0  0  0  0  0  0  0  0
    0.7110    1.3640    1.7500 H   0  0  0  0  0  0  0  0  0  0  0  0
    4.2330    2.8940   -1.6950 H   0  0  0  0  0  0  0  0  0  0  0  0
  1  2  1  0  0  0  0
  1 13  1  0  0  0  0
  1 14  1  0  0  0  0
  1 15  1  0  0  0  0
  2  3  1  0  0  0  0
  2  6  1  0  0  0  0
  2 16  1  0  0  0  0
  3  4  1  0  0  0  0
  3  5  1  0  0  0  0
  3 17  1  0  0  0  0
  4 18  1  0  0  0  0
  4 19  1  0  0  0  0
  4 20  1  0  0  0  0
  5 21  1  0  0  0  0
  5 22  1  0  0  0  0
  5 23  1  0  0  0  0
  6  7  1  0  0  0  0
  6 24  1  0  0  0  0
  7  8  2  0  0  0  0
  7 11  1  0  0  0  0
  8  9  1  0  0  0  0
  9 10  1  0  0  0  0
  9 25  1  0  0  0  0
 10 11  1  0  0  0  0
 10 12  2  0  0  0  0
M  END
>  <cmpd number>
11

>  <NAME>
C20581416

>  <active>
0

$$$$

  MOE2016           3D

 32 33  0  0  0  0  0  0  0  0999 V2000
   11.8740    3.4140   -0.1290 C   0  0  0  0  0  0  0  0  0  0  0  0
   10.6760    2.5160   -0.0180 C   0  0  0  0  0  0  0  0  0  0  0  0
   10.0540    2.3030    1.2170 C   0  0  0  0  0  0  0  0  0  0  0  0
    8.9230    1.4870    1.3090 C   0  0  0  0  0  0  0  0  0  0  0  0
    8.3930    0.8700    0.1660 C   0  0  0  0  0  0  0  0  0  0  0  0
    9.0040    1.1060   -1.0740 C   0  0  0  0  0  0  0  0  0  0  0  0
   10.1350    1.9210   -1.1640 C   0  0  0  0  0  0  0  0  0  0  0  0
    7.1540    0.0110    0.2620 C   0  0  0  0  0  0  0  0  0  0  0  0
    5.9680    0.8400    0.1090 N   0  0  0  0  0  0  0  0  0  0  0  0
    4.6690    0.3990    0.1690 C   0  0  0  0  0  0  0  0  0  0  0  0
    3.5160    1.0640    0.0440 C   0  0  0  0  0  0  0  0  0  0  0  0
    3.2030    2.4840   -0.2000 C   0  0  0  0  0  0  0  0  0  0  0  0
    1.9090    2.7020   -0.2510 N   0  0  0  0  0  0  0  0  0  0  0  0
    1.3100    1.4720   -0.0490 N   0  0  0  0  0  0  0  0  0  0  0  0
    2.1890    0.4120    0.1400 C   0  0  0  0  0  0  0  0  0  0  0  0
    1.9340   -0.7640    0.3370 O   0  0  0  0  0  0  0  0  0  0  0  0
    4.2250    3.5560   -0.3700 C   0  0  0  0  0  0  0  0  0  0  0  0
   11.5690    4.4030   -0.4840 H   0  0  0  0  0  0  0  0  0  0  0  0
   12.6060    2.9940   -0.8270 H   0  0  0  0  0  0  0  0  0  0  0  0
   12.3740    3.5290    0.8380 H   0  0  0  0  0  0  0  0  0  0  0  0
   10.4430    2.7730    2.1200 H   0  0  0  0  0  0  0  0  0  0  0  0
    8.4510    1.3370    2.2800 H   0  0  0  0  0  0  0  0  0  0  0  0
    8.5980    0.6560   -1.9800 H   0  0  0  0  0  0  0  0  0  0  0  0
   10.5910    2.0920   -2.1390 H   0  0  0  0  0  0  0  0  0  0  0  0
    7.1340   -0.5050    1.2300 H   0  0  0  0  0  0  0  0  0  0  0  0
    7.1760   -0.7650   -0.5130 H   0  0  0  0  0  0  0  0  0  0  0  0
    6.1410    1.8300   -0.0560 H   0  0  0  0  0  0  0  0  0  0  0  0
    4.6190   -0.6780    0.3500 H   0  0  0  0  0  0  0  0  0  0  0  0
    0.2970    1.3780   -0.0450 H   0  0  0  0  0  0  0  0  0  0  0  0
    4.8360    3.6350    0.5340 H   0  0  0  0  0  0  0  0  0  0  0  0
    3.7340    4.5180   -0.5420 H   0  0  0  0  0  0  0  0  0  0  0  0
    4.8610    3.3320   -1.2300 H   0  0  0  0  0  0  0  0  0  0  0  0
  1  2  1  0  0  0  0
  1 18  1  0  0  0  0
  1 19  1  0  0  0  0
  1 20  1  0  0  0  0
  2  3  1  0  0  0  0
  2  7  2  0  0  0  0
  3  4  2  0  0  0  0
  3 21  1  0  0  0  0
  4  5  1  0  0  0  0
  4 22  1  0  0  0  0
  5  6  2  0  0  0  0
  5  8  1  0  0  0  0
  6  7  1  0  0  0  0
  6 23  1  0  0  0  0
  7 24  1  0  0  0  0
  8  9  1  0  0  0  0
  8 25  1  0  0  0  0
  8 26  1  0  0  0  0
  9 10  1  0  0  0  0
  9 27  1  0  0  0  0
 10 11  2  0  0  0  0
 10 28  1  0  0  0  0
 11 12  1  0  0  0  0
 11 15  1  0  0  0  0
 12 13  2  0  0  0  0
 12 17  1  0  0  0  0
 13 14  1  0  0  0  0
 14 15  1  0  0  0  0
 14 29  1  0  0  0  0
 15 16  2  0  0  0  0
 17 30  1  0  0  0  0
 17 31  1  0  0  0  0
 17 32  1  0  0  0  0
M  END
>  <cmpd number>
12

>  <NAME>
C18140608

>  <active>
0

$$$$

  MOE2016           3D

 25 26  0  0  1  0  0  0  0  0999 V2000
    0.6920    0.3990   -0.0950 C   0  0  0  0  0  0  0  0  0  0  0  0
    1.4420    1.4280   -0.7440 O   0  0  0  0  0  0  0  0  0  0  0  0
    1.6300    2.4880    0.1640 N   0  0  0  0  0  0  0  0  0  0  0  0
    2.8920    2.9430    0.4400 C   0  0  0  0  0  0  0  0  0  0  0  0
    4.0520    2.2280   -0.2690 C   0  0  1  0  0  0  0  0  0  0  0  0
    5.3890    2.9750   -0.1420 C   0  0  0  0  0  0  0  0  0  0  0  0
    6.3020    1.8170    0.0030 C   0  0  0  0  0  0  0  0  0  0  0  0
    7.6860    1.7750   -0.0380 C   0  0  0  0  0  0  0  0  0  0  0  0
    8.3090    0.5450    0.1920 C   0  0  0  0  0  0  0  0  0  0  0  0
    7.5550   -0.6070    0.4680 C   0  0  0  0  0  0  0  0  0  0  0  0
    6.1600   -0.5430    0.5150 C   0  0  0  0  0  0  0  0  0  0  0  0
    5.5620    0.6780    0.2730 C   0  0  0  0  0  0  0  0  0  0  0  0
    4.2110    0.8930    0.2970 O   0  0  0  0  0  0  0  0  0  0  0  0
   10.0280    0.4430    0.1470 Cl  0  0  0  0  0  0  0  0  0  0  0  0
    3.0480    3.8860    1.2260 O   0  0  0  0  0  0  0  0  0  0  0  0
    0.5870   -0.4380   -0.7910 H   0  0  0  0  0  0  0  0  0  0  0  0
   -0.3060    0.7640    0.1680 H   0  0  0  0  0  0  0  0  0  0  0  0
    1.2170    0.0490    0.7990 H   0  0  0  0  0  0  0  0  0  0  0  0
    0.8100    2.9080    0.5950 H   0  0  0  0  0  0  0  0  0  0  0  0
    3.7990    2.1080   -1.3320 H   0  0  0  0  0  0  0  0  0  0  0  0
    5.5980    3.5720   -1.0350 H   0  0  0  0  0  0  0  0  0  0  0  0
    5.4540    3.6120    0.7450 H   0  0  0  0  0  0  0  0  0  0  0  0
    8.2650    2.6710   -0.2360 H   0  0  0  0  0  0  0  0  0  0  0  0
    8.0530   -1.5580    0.6510 H   0  0  0  0  0  0  0  0  0  0  0  0
    5.5670   -1.4270    0.7320 H   0  0  0  0  0  0  0  0  0  0  0  0
  1  2  1  0  0  0  0
  1 16  1  0  0  0  0
  1 17  1  0  0  0  0
  1 18  1  0  0  0  0
  2  3  1  0  0  0  0
  3  4  1  0  0  0  0
  3 19  1  0  0  0  0
  4  5  1  0  0  0  0
  4 15  2  0  0  0  0
  5  6  1  0  0  0  0
  5 13  1  0  0  0  0
  5 20  1  0  0  0  0
  6  7  1  0  0  0  0
  6 21  1  0  0  0  0
  6 22  1  0  0  0  0
  7  8  2  0  0  0  0
  7 12  1  0  0  0  0
  8  9  1  0  0  0  0
  8 23  1  0  0  0  0
  9 10  2  0  0  0  0
  9 14  1  0  0  0  0
 10 11  1  0  0  0  0
 10 24  1  0  0  0  0
 11 12  2  0  0  0  0
 11 25  1  0  0  0  0
 12 13  1  0  0  0  0
M  END
>  <cmpd number>
13

>  <NAME>
C53720869

>  <active>
0

$$$$

  MOE2016           3D

 15 15  0  0  1  0  0  0  0  0999 V2000
    6.4280    0.0170   -0.0180 C   0  0  0  0  0  0  0  0  0  0  0  0
    4.9260    0.0750   -0.0080 C   0  0  0  0  0  0  0  0  0  0  0  0
    4.3270    1.2170    0.0620 N   0  0  0  0  0  0  0  0  0  0  0  0
    2.9490    1.2590    0.0120 C   0  0  0  0  0  0  0  0  0  0  0  0
    2.1500    0.0010    0.3310 C   0  0  3  0  0  0  0  0  0  0  0  0
    2.9210   -1.2570    0.0340 C   0  0  0  0  0  0  0  0  0  0  0  0
    2.2020   -2.7710   -0.0770 S   0  0  0  0  0  0  0  0  0  0  0  0
    4.2790   -1.1270   -0.0810 N   0  0  0  0  0  0  0  0  0  0  0  0
    0.9270    0.0160   -0.3050 F   0  0  0  0  0  0  0  0  0  0  0  0
    2.3780    2.3270   -0.2380 O   0  0  0  0  0  0  0  0  0  0  0  0
    6.7990   -1.0110   -0.0220 H   0  0  0  0  0  0  0  0  0  0  0  0
    6.8140    0.5320    0.8660 H   0  0  0  0  0  0  0  0  0  0  0  0
    6.7990    0.5330   -0.9090 H   0  0  0  0  0  0  0  0  0  0  0  0
    1.9430    0.0210    1.4070 H   0  0  0  0  0  0  0  0  0  0  0  0
    4.8180   -1.9780   -0.2230 H   0  0  0  0  0  0  0  0  0  0  0  0
  1  2  1  0  0  0  0
  1 11  1  0  0  0  0
  1 12  1  0  0  0  0
  1 13  1  0  0  0  0
  2  3  2  0  0  0  0
  2  8  1  0  0  0  0
  3  4  1  0  0  0  0
  4  5  1  0  0  0  0
  4 10  2  0  0  0  0
  5  6  1  0  0  0  0
  5  9  1  0  0  0  0
  5 14  1  0  0  0  0
  6  7  2  0  0  0  0
  6  8  1  0  0  0  0
  8 15  1  0  0  0  0
M  END
>  <cmpd number>
14

>  <NAME>
C71606243

>  <active>
0

$$$$

  MOE2016           3D

 21 22  0  0  0  0  0  0  0  0999 V2000
   -0.7680    2.2930   -0.0970 C   0  0  0  0  0  0  0  0  0  0  0  0
    0.2280    1.2330    0.0390 C   0  0  0  0  0  0  0  0  0  0  0  0
    1.5380    1.5400    0.0360 C   0  0  0  0  0  0  0  0  0  0  0  0
    1.9620    2.8460   -0.0960 N   0  0  0  0  0  0  0  0  0  0  0  0
    1.0250    3.8680   -0.2270 C   0  0  0  0  0  0  0  0  0  0  0  0
   -0.4310    3.5900   -0.2290 C   0  0  0  0  0  0  0  0  0  0  0  0
    1.5920    5.0530   -0.3430 N   0  0  0  0  0  0  0  0  0  0  0  0
    2.9510    4.7390   -0.2790 N   0  0  0  0  0  0  0  0  0  0  0  0
    3.2450    3.3790   -0.1250 C   0  0  0  0  0  0  0  0  0  0  0  0
    4.3590    2.7370   -0.0300 N   0  0  0  0  0  0  0  0  0  0  0  0
    5.5530    3.4470   -0.0770 C   0  0  0  0  0  0  0  0  0  0  0  0
    6.8200    2.5730    0.0900 C   0  0  0  0  0  0  0  0  0  0  0  0
    7.9440    3.3030    0.3760 F   0  0  0  0  0  0  0  0  0  0  0  0
    6.7120    1.6480    1.0950 F   0  0  0  0  0  0  0  0  0  0  0  0
    7.1200    1.8600   -1.0410 F   0  0  0  0  0  0  0  0  0  0  0  0
    5.6140    4.6700   -0.2700 O   0  0  0  0  0  0  0  0  0  0  0  0
   -1.8140    1.9970   -0.0890 H   0  0  0  0  0  0  0  0  0  0  0  0
   -0.1130    0.2070    0.1420 H   0  0  0  0  0  0  0  0  0  0  0  0
    2.3240    0.7990    0.1330 H   0  0  0  0  0  0  0  0  0  0  0  0
   -1.1370    4.4020   -0.3320 H   0  0  0  0  0  0  0  0  0  0  0  0
    3.6900    5.4410   -0.3420 H   0  0  0  0  0  0  0  0  0  0  0  0
  1  2  1  0  0  0  0
  1  6  2  0  0  0  0
  1 17  1  0  0  0  0
  2  3  2  0  0  0  0
  2 18  1  0  0  0  0
  3  4  1  0  0  0  0
  3 19  1  0  0  0  0
  4  5  1  0  0  0  0
  4  9  1  0  0  0  0
  5  6  1  0  0  0  0
  5  7  2  0  0  0  0
  6 20  1  0  0  0  0
  7  8  1  0  0  0  0
  8  9  1  0  0  0  0
  8 21  1  0  0  0  0
  9 10  2  0  0  0  0
 10 11  1  0  0  0  0
 11 12  1  0  0  0  0
 11 16  2  0  0  0  0
 12 13  1  0  0  0  0
 12 14  1  0  0  0  0
 12 15  1  0  0  0  0
M  END
>  <cmpd number>
15

>  <NAME>
C65314490

>  <active>
0

$$$$

  MOE2016           3D

 28 29  0  0  0  0  0  0  0  0999 V2000
   -1.5750   -0.3570    0.0870 C   0  0  0  0  0  0  0  0  0  0  0  0
   -2.5480   -1.4820   -0.0240 C   0  0  0  0  0  0  0  0  0  0  0  0
   -3.8500   -1.3140   -0.0300 N   0  0  0  0  0  0  0  0  0  0  0  0
   -4.3930   -2.5810   -0.1460 N   0  0  0  0  0  0  0  0  0  0  0  0
   -3.4680   -3.6150   -0.2190 C   0  0  0  0  0  0  0  0  0  0  0  0
   -2.1710   -2.9030   -0.1380 C   0  0  0  0  0  0  0  0  0  0  0  0
   -0.9900   -3.5290   -0.1730 C   0  0  0  0  0  0  0  0  0  0  0  0
    0.2910   -3.0360   -0.1110 N   0  0  0  0  0  0  0  0  0  0  0  0
    1.5070   -3.8360   -0.1750 C   0  0  0  0  0  0  0  0  0  0  0  0
    2.7170   -2.9490   -0.0790 C   0  0  0  0  0  0  0  0  0  0  0  0
    3.1590   -2.1930   -1.1710 C   0  0  0  0  0  0  0  0  0  0  0  0
    4.2780   -1.3750   -1.0380 C   0  0  0  0  0  0  0  0  0  0  0  0
    4.9220   -1.3340    0.1880 C   0  0  0  0  0  0  0  0  0  0  0  0
    4.5250   -2.0440    1.2710 N   0  0  0  0  0  0  0  0  0  0  0  0
    3.4300   -2.8310    1.1110 C   0  0  0  0  0  0  0  0  0  0  0  0
   -3.6700   -4.8130   -0.3230 O   0  0  0  0  0  0  0  0  0  0  0  0
   -0.9230   -0.3390   -0.7900 H   0  0  0  0  0  0  0  0  0  0  0  0
   -0.9750   -0.4730    0.9940 H   0  0  0  0  0  0  0  0  0  0  0  0
   -2.1080    0.5960    0.1430 H   0  0  0  0  0  0  0  0  0  0  0  0
   -5.4010   -2.7180   -0.1740 H   0  0  0  0  0  0  0  0  0  0  0  0
   -0.9970   -4.6180   -0.2680 H   0  0  0  0  0  0  0  0  0  0  0  0
    0.4220   -2.0310   -0.0130 H   0  0  0  0  0  0  0  0  0  0  0  0
    1.5410   -4.3950   -1.1180 H   0  0  0  0  0  0  0  0  0  0  0  0
    1.5110   -4.5740    0.6350 H   0  0  0  0  0  0  0  0  0  0  0  0
    2.6340   -2.2390   -2.1230 H   0  0  0  0  0  0  0  0  0  0  0  0
    4.6380   -0.7800   -1.8720 H   0  0  0  0  0  0  0  0  0  0  0  0
    5.8000   -0.7070    0.3300 H   0  0  0  0  0  0  0  0  0  0  0  0
    3.1280   -3.3840    2.0000 H   0  0  0  0  0  0  0  0  0  0  0  0
  1  2  1  0  0  0  0
  1 17  1  0  0  0  0
  1 18  1  0  0  0  0
  1 19  1  0  0  0  0
  2  3  2  0  0  0  0
  2  6  1  0  0  0  0
  3  4  1  0  0  0  0
  4  5  1  0  0  0  0
  4 20  1  0  0  0  0
  5  6  1  0  0  0  0
  5 16  2  0  0  0  0
  6  7  2  0  0  0  0
  7  8  1  0  0  0  0
  7 21  1  0  0  0  0
  8  9  1  0  0  0  0
  8 22  1  0  0  0  0
  9 10  1  0  0  0  0
  9 23  1  0  0  0  0
  9 24  1  0  0  0  0
 10 11  1  0  0  0  0
 10 15  2  0  0  0  0
 11 12  2  0  0  0  0
 11 25  1  0  0  0  0
 12 13  1  0  0  0  0
 12 26  1  0  0  0  0
 13 14  2  0  0  0  0
 13 27  1  0  0  0  0
 14 15  1  0  0  0  0
 15 28  1  0  0  0  0
M  END
>  <cmpd number>
16

>  <NAME>
C13597626

>  <active>
0

$$$$

  MOE2016           3D

 19 19  0  0  0  0  0  0  0  0999 V2000
    8.4440   -2.3070    0.0000 C   0  0  0  0  0  0  0  0  0  0  0  0
    7.2560   -1.5160    0.0000 O   0  0  0  0  0  0  0  0  0  0  0  0
    6.0930   -2.3370   -0.0040 C   0  0  0  0  0  0  0  0  0  0  0  0
    4.7960   -1.5310   -0.0070 C   0  0  0  0  0  0  0  0  0  0  0  0
    4.8910   -0.0360   -0.0060 C   0  0  0  0  0  0  0  0  0  0  0  0
    3.5730    0.6630   -0.0040 C   0  0  0  0  0  0  0  0  0  0  0  0
    2.4720   -0.1450   -0.0070 N   0  0  0  0  0  0  0  0  0  0  0  0
    2.4820   -1.5130   -0.0110 C   0  0  0  0  0  0  0  0  0  0  0  0
    1.0050   -2.3200   -0.0160 S   0  0  0  0  0  0  0  0  0  0  0  0
    3.6740   -2.1850   -0.0100 N   0  0  0  0  0  0  0  0  0  0  0  0
    3.4760    1.8940    0.0010 O   0  0  0  0  0  0  0  0  0  0  0  0
    9.3050   -1.6330    0.0070 H   0  0  0  0  0  0  0  0  0  0  0  0
    8.4920   -2.9260   -0.9010 H   0  0  0  0  0  0  0  0  0  0  0  0
    8.4850   -2.9370    0.8950 H   0  0  0  0  0  0  0  0  0  0  0  0
    6.0870   -2.9730    0.8890 H   0  0  0  0  0  0  0  0  0  0  0  0
    6.0920   -2.9730   -0.8970 H   0  0  0  0  0  0  0  0  0  0  0  0
    5.4420    0.2780   -0.8990 H   0  0  0  0  0  0  0  0  0  0  0  0
    5.4440    0.2770    0.8860 H   0  0  0  0  0  0  0  0  0  0  0  0
    1.5660    0.3060   -0.0060 H   0  0  0  0  0  0  0  0  0  0  0  0
  1  2  1  0  0  0  0
  1 12  1  0  0  0  0
  1 13  1  0  0  0  0
  1 14  1  0  0  0  0
  2  3  1  0  0  0  0
  3  4  1  0  0  0  0
  3 15  1  0  0  0  0
  3 16  1  0  0  0  0
  4  5  1  0  0  0  0
  4 10  2  0  0  0  0
  5  6  1  0  0  0  0
  5 17  1  0  0  0  0
  5 18  1  0  0  0  0
  6  7  1  0  0  0  0
  6 11  2  0  0  0  0
  7  8  1  0  0  0  0
  7 19  1  0  0  0  0
  8  9  2  0  0  0  0
  8 10  1  0  0  0  0
M  END
>  <cmpd number>
17

>  <NAME>
C17950920

>  <active>
0

$$$$

  MOE2016           3D

 21 22  0  0  0  0  0  0  0  0999 V2000
    0.8770    3.6270    0.0040 C   0  0  0  0  0  0  0  0  0  0  0  0
    1.4860    2.2710    0.0030 C   0  0  0  0  0  0  0  0  0  0  0  0
    2.8530    1.9150    0.0010 C   0  0  0  0  0  0  0  0  0  0  0  0
    4.0970    2.6390    0.0000 C   0  0  0  0  0  0  0  0  0  0  0  0
    4.1760    3.8680    0.0000 O   0  0  0  0  0  0  0  0  0  0  0  0
    5.2110    1.8160   -0.0010 N   0  0  0  0  0  0  0  0  0  0  0  0
    5.2300    0.4340   -0.0010 C   0  0  0  0  0  0  0  0  0  0  0  0
    4.0100   -0.2100    0.0000 N   0  0  0  0  0  0  0  0  0  0  0  0
    2.8640    0.5450    0.0010 C   0  0  0  0  0  0  0  0  0  0  0  0
    1.5640    0.1320    0.0020 N   0  0  0  0  0  0  0  0  0  0  0  0
    0.6950    1.1800    0.0030 N   0  0  0  0  0  0  0  0  0  0  0  0
    1.0480   -1.2170    0.0010 C   0  0  0  0  0  0  0  0  0  0  0  0
    6.2900   -0.1980   -0.0020 O   0  0  0  0  0  0  0  0  0  0  0  0
    1.6340    4.4160    0.0130 H   0  0  0  0  0  0  0  0  0  0  0  0
    0.2450    3.7630    0.8880 H   0  0  0  0  0  0  0  0  0  0  0  0
    0.2580    3.7690   -0.8880 H   0  0  0  0  0  0  0  0  0  0  0  0
    6.1090    2.2780   -0.0020 H   0  0  0  0  0  0  0  0  0  0  0  0
    3.9930   -1.2250    0.0000 H   0  0  0  0  0  0  0  0  0  0  0  0
    1.8710   -1.9340    0.0010 H   0  0  0  0  0  0  0  0  0  0  0  0
    0.4400   -1.3520   -0.8970 H   0  0  0  0  0  0  0  0  0  0  0  0
    0.4400   -1.3530    0.9000 H   0  0  0  0  0  0  0  0  0  0  0  0
  1  2  1  0  0  0  0
  1 14  1  0  0  0  0
  1 15  1  0  0  0  0
  1 16  1  0  0  0  0
  2  3  1  0  0  0  0
  2 11  2  0  0  0  0
  3  4  1  0  0  0  0
  3  9  2  0  0  0  0
  4  5  2  0  0  0  0
  4  6  1  0  0  0  0
  6  7  1  0  0  0  0
  6 17  1  0  0  0  0
  7  8  1  0  0  0  0
  7 13  2  0  0  0  0
  8  9  1  0  0  0  0
  8 18  1  0  0  0  0
  9 10  1  0  0  0  0
 10 11  1  0  0  0  0
 10 12  1  0  0  0  0
 12 19  1  0  0  0  0
 12 20  1  0  0  0  0
 12 21  1  0  0  0  0
M  END
>  <cmpd number>
18

>  <NAME>
C63110904

>  <active>
0

$$$$

  MOE2016           3D

 26 27  0  0  1  0  0  0  0  0999 V2000
    0.5820   -0.9240   -0.3670 C   0  0  0  0  0  0  0  0  0  0  0  0
    1.8770   -0.1160   -0.4170 C   0  0  2  0  0  0  0  0  0  0  0  0
    2.9900   -0.8300    0.3420 C   0  0  0  0  0  0  0  0  0  0  0  0
    4.3350   -0.1180    0.1730 C   0  0  0  0  0  0  0  0  0  0  0  0
    5.3320   -0.9410    0.1210 N   0  0  0  0  0  0  0  0  0  0  0  0
    6.6720   -0.6600   -0.0170 N   0  0  0  0  0  0  0  0  0  0  0  0
    7.2050    0.5190   -0.0850 C   0  0  0  0  0  0  0  0  0  0  0  0
    6.6600    1.7620   -0.0590 N   0  0  0  0  0  0  0  0  0  0  0  0
    5.3510    2.1300    0.0290 C   0  0  0  0  0  0  0  0  0  0  0  0
    4.2550    1.3720    0.1290 C   0  0  0  0  0  0  0  0  0  0  0  0
    2.9390    2.0930    0.1950 C   0  0  0  0  0  0  0  0  0  0  0  0
    2.8730    3.3250    0.2970 O   0  0  0  0  0  0  0  0  0  0  0  0
    1.6680    1.2700    0.1820 C   0  0  0  0  0  0  0  0  0  0  0  0
    8.5540    0.5810   -0.2120 N   0  0  0  0  0  0  0  0  0  0  0  0
    0.7220   -1.9120   -0.8180 H   0  0  0  0  0  0  0  0  0  0  0  0
   -0.2150   -0.4150   -0.9190 H   0  0  0  0  0  0  0  0  0  0  0  0
    0.2400   -1.0690    0.6640 H   0  0  0  0  0  0  0  0  0  0  0  0
    2.1740   -0.0090   -1.4700 H   0  0  0  0  0  0  0  0  0  0  0  0
    3.0850   -1.8580   -0.0310 H   0  0  0  0  0  0  0  0  0  0  0  0
    2.7690   -0.8920    1.4150 H   0  0  0  0  0  0  0  0  0  0  0  0
    7.3100    2.5430   -0.1140 H   0  0  0  0  0  0  0  0  0  0  0  0
    5.2640    3.2160    0.0020 H   0  0  0  0  0  0  0  0  0  0  0  0
    1.3020    1.2040    1.2140 H   0  0  0  0  0  0  0  0  0  0  0  0
    0.9220    1.8130   -0.4110 H   0  0  0  0  0  0  0  0  0  0  0  0
    9.0900   -0.2800   -0.2450 H   0  0  0  0  0  0  0  0  0  0  0  0
    9.0830    1.4410   -0.2780 H   0  0  0  0  0  0  0  0  0  0  0  0
  1  2  1  0  0  0  0
  1 15  1  0  0  0  0
  1 16  1  0  0  0  0
  1 17  1  0  0  0  0
  2  3  1  0  0  0  0
  2 13  1  0  0  0  0
  2 18  1  0  0  0  0
  3  4  1  0  0  0  0
  3 19  1  0  0  0  0
  3 20  1  0  0  0  0
  4  5  2  0  0  0  0
  4 10  1  0  0  0  0
  5  6  1  0  0  0  0
  6  7  2  0  0  0  0
  7  8  1  0  0  0  0
  7 14  1  0  0  0  0
  8  9  1  0  0  0  0
  8 21  1  0  0  0  0
  9 10  2  0  0  0  0
  9 22  1  0  0  0  0
 10 11  1  0  0  0  0
 11 12  2  0  0  0  0
 11 13  1  0  0  0  0
 13 23  1  0  0  0  0
 13 24  1  0  0  0  0
 14 25  1  0  0  0  0
 14 26  1  0  0  0  0
M  END
>  <cmpd number>
19

>  <NAME>
C16957825

>  <active>
0

$$$$

  MOE2016           3D

 23 25  0  0  1  0  0  0  0  0999 V2000
   -1.8520    2.9840   -1.9870 C   0  0  0  0  0  0  0  0  0  0  0  0
   -2.6230    3.7250   -1.0720 C   0  0  0  0  0  0  0  0  0  0  0  0
   -2.0280    4.3350    0.0350 C   0  0  0  0  0  0  0  0  0  0  0  0
   -0.6670    4.1780    0.1900 C   0  0  0  0  0  0  0  0  0  0  0  0
    0.1110    3.4410   -0.7060 C   0  0  0  0  0  0  0  0  0  0  0  0
   -0.4720    2.8380   -1.8100 C   0  0  0  0  0  0  0  0  0  0  0  0
    1.5390    3.4640   -0.2420 C   0  0  1  0  0  0  0  0  0  0  0  0
    1.4650    4.3450    1.0350 C   0  0  0  0  0  0  0  0  0  0  0  0
    2.3880    4.7020    1.7610 O   0  0  0  0  0  0  0  0  0  0  0  0
    0.1260    4.7060    1.2020 N   0  0  0  0  0  0  0  0  0  0  0  0
    2.1500    2.0940    0.0450 C   0  0  0  0  0  0  0  0  0  0  0  0
    3.2830    1.9730   -0.7140 N   0  0  0  0  0  0  0  0  0  0  0  0
    3.4840    3.0830   -1.4670 C   0  0  0  0  0  0  0  0  0  0  0  0
    4.4100    3.2760   -2.2420 O   0  0  0  0  0  0  0  0  0  0  0  0
    2.4640    3.9700   -1.2270 N   0  0  0  0  0  0  0  0  0  0  0  0
    1.7320    1.2330    0.8160 O   0  0  0  0  0  0  0  0  0  0  0  0
   -2.3380    2.5200   -2.8450 H   0  0  0  0  0  0  0  0  0  0  0  0
   -3.6960    3.8260   -1.2330 H   0  0  0  0  0  0  0  0  0  0  0  0
   -2.6220    4.9110    0.7380 H   0  0  0  0  0  0  0  0  0  0  0  0
    0.1170    2.2660   -2.5230 H   0  0  0  0  0  0  0  0  0  0  0  0
   -0.2150    5.2830    1.9630 H   0  0  0  0  0  0  0  0  0  0  0  0
    3.8900    1.1680   -0.7170 H   0  0  0  0  0  0  0  0  0  0  0  0
    2.3860    4.8720   -1.6820 H   0  0  0  0  0  0  0  0  0  0  0  0
  1  2  2  0  0  0  0
  1  6  1  0  0  0  0
  1 17  1  0  0  0  0
  2  3  1  0  0  0  0
  2 18  1  0  0  0  0
  3  4  2  0  0  0  0
  3 19  1  0  0  0  0
  4  5  1  0  0  0  0
  4 10  1  0  0  0  0
  5  6  2  0  0  0  0
  5  7  1  0  0  0  0
  6 20  1  0  0  0  0
  7  8  1  0  0  0  0
  7 11  1  0  0  0  0
  7 15  1  0  0  0  0
  8  9  2  0  0  0  0
  8 10  1  0  0  0  0
 10 21  1  0  0  0  0
 11 12  1  0  0  0  0
 11 16  2  0  0  0  0
 12 13  1  0  0  0  0
 12 22  1  0  0  0  0
 13 14  2  0  0  0  0
 13 15  1  0  0  0  0
 15 23  1  0  0  0  0
M  END
>  <cmpd number>
20

>  <NAME>
C34581412

>  <active>
0

$$$$

  MOE2016           3D

 20 20  0  0  0  0  0  0  0  0999 V2000
    6.2330    0.9170    1.1600 C   0  0  0  0  0  0  0  0  0  0  0  0
    5.7050    1.5060   -0.4330 S   0  0  0  0  0  0  0  0  0  0  0  0
    6.6000    2.5820   -0.8420 O   0  0  0  0  0  0  0  0  0  0  0  0
    5.5420    0.3600   -1.3190 O   0  0  0  0  0  0  0  0  0  0  0  0
    4.2720    2.1580   -0.0790 N   0  0  0  0  0  0  0  0  0  0  0  0
    3.1640    1.4870   -0.1140 C   0  0  0  0  0  0  0  0  0  0  0  0
    1.9100    2.2990    0.3060 C   0  0  0  0  0  0  0  0  0  0  0  0
    0.6130    1.5260    0.5210 C   0  0  0  0  0  0  0  0  0  0  0  0
    0.6400    0.0970    0.0700 C   0  0  0  0  0  0  0  0  0  0  0  0
    1.7540   -0.4810   -0.3860 C   0  0  0  0  0  0  0  0  0  0  0  0
    2.9500    0.1720   -0.4710 N   0  0  0  0  0  0  0  0  0  0  0  0
    1.9940    3.5180    0.4750 O   0  0  0  0  0  0  0  0  0  0  0  0
    6.2710    1.7600    1.8540 H   0  0  0  0  0  0  0  0  0  0  0  0
    7.2270    0.4800    1.0500 H   0  0  0  0  0  0  0  0  0  0  0  0
    5.5300    0.1590    1.5100 H   0  0  0  0  0  0  0  0  0  0  0  0
   -0.1760    2.0500   -0.0300 H   0  0  0  0  0  0  0  0  0  0  0  0
    0.3760    1.5590    1.5890 H   0  0  0  0  0  0  0  0  0  0  0  0
   -0.2860   -0.4710    0.1250 H   0  0  0  0  0  0  0  0  0  0  0  0
    1.7720   -1.5190   -0.7140 H   0  0  0  0  0  0  0  0  0  0  0  0
    3.7340   -0.3700   -0.8400 H   0  0  0  0  0  0  0  0  0  0  0  0
  1  2  1  0  0  0  0
  1 13  1  0  0  0  0
  1 14  1  0  0  0  0
  1 15  1  0  0  0  0
  2  3  2  0  0  0  0
  2  4  2  0  0  0  0
  2  5  1  0  0  0  0
  5  6  2  0  0  0  0
  6  7  1  0  0  0  0
  6 11  1  0  0  0  0
  7  8  1  0  0  0  0
  7 12  2  0  0  0  0
  8  9  1  0  0  0  0
  8 16  1  0  0  0  0
  8 17  1  0  0  0  0
  9 10  2  0  0  0  0
  9 18  1  0  0  0  0
 10 11  1  0  0  0  0
 10 19  1  0  0  0  0
 11 20  1  0  0  0  0
M  END
>  <cmpd number>
21

>  <NAME>
C21953365

>  <active>
0

$$$$

  MOE2016           3D

 16 15  0  0  0  0  0  0  0  0999 V2000
    6.1070   -0.8340   -0.1450 C   0  0  0  0  0  0  0  0  0  0  0  0
    4.6690   -1.1150    0.8590 S   0  0  0  0  0  0  0  0  0  0  0  0
    4.9960   -0.7300    2.2240 O   0  0  0  0  0  0  0  0  0  0  0  0
    4.1910   -2.4590    0.5840 O   0  0  0  0  0  0  0  0  0  0  0  0
    3.6610   -0.0230    0.2350 N   0  0  0  0  0  0  0  0  0  0  0  0
    2.3550    0.0190    0.3560 C   0  0  0  0  0  0  0  0  0  0  0  0
    1.3880   -0.9860    1.1060 C   0  0  0  0  0  0  0  0  0  0  0  0
    1.1440   -2.4260    0.0780 Cl  0  0  0  0  0  0  0  0  0  0  0  0
   -0.2390   -0.1950    1.3030 Cl  0  0  0  0  0  0  0  0  0  0  0  0
    1.9430   -1.4000    2.7400 Cl  0  0  0  0  0  0  0  0  0  0  0  0
    1.8070    1.0920   -0.3290 N   0  0  0  0  0  0  0  0  0  0  0  0
    6.4310    0.2010   -0.0180 H   0  0  0  0  0  0  0  0  0  0  0  0
    5.8540   -1.0340   -1.1880 H   0  0  0  0  0  0  0  0  0  0  0  0
    6.8950   -1.5150    0.1850 H   0  0  0  0  0  0  0  0  0  0  0  0
    2.4100    1.7350   -0.8350 H   0  0  0  0  0  0  0  0  0  0  0  0
    0.8070    1.2820   -0.3560 H   0  0  0  0  0  0  0  0  0  0  0  0
  1  2  1  0  0  0  0
  1 12  1  0  0  0  0
  1 13  1  0  0  0  0
  1 14  1  0  0  0  0
  2  3  2  0  0  0  0
  2  4  2  0  0  0  0
  2  5  1  0  0  0  0
  5  6  2  0  0  0  0
  6  7  1  0  0  0  0
  6 11  1  0  0  0  0
  7  8  1  0  0  0  0
  7  9  1  0  0  0  0
  7 10  1  0  0  0  0
 11 15  1  0  0  0  0
 11 16  1  0  0  0  0
M  END
>  <cmpd number>
22

>  <NAME>
C19851744

>  <active>
0

$$$$

  MOE2016           3D

 41 43  0  0  0  0  0  0  0  0999 V2000
   -3.2650   -2.3380    0.8760 C   0  0  0  0  0  0  0  0  0  0  0  0
   -3.8340   -3.5640    0.2070 C   0  0  0  0  0  0  0  0  0  0  0  0
   -5.2360   -3.5880    0.0390 C   0  0  0  0  0  0  0  0  0  0  0  0
   -5.8800   -4.6670   -0.5620 C   0  0  0  0  0  0  0  0  0  0  0  0
   -5.1360   -5.7480   -1.0090 C   0  0  0  0  0  0  0  0  0  0  0  0
   -3.7460   -5.7490   -0.8560 C   0  0  0  0  0  0  0  0  0  0  0  0
   -3.0700   -4.6680   -0.2510 C   0  0  0  0  0  0  0  0  0  0  0  0
   -1.6370   -4.7380   -0.1300 N   0  0  0  0  0  0  0  0  0  0  0  0
   -0.8020   -5.7630   -0.5350 C   0  0  0  0  0  0  0  0  0  0  0  0
    0.5030   -5.4170   -0.2300 C   0  0  0  0  0  0  0  0  0  0  0  0
    0.3630   -4.1500    0.3640 C   0  0  0  0  0  0  0  0  0  0  0  0
   -0.9040   -3.7390    0.4320 N   0  0  0  0  0  0  0  0  0  0  0  0
    1.6800   -6.2410   -0.5050 C   0  0  0  0  0  0  0  0  0  0  0  0
    2.8790   -5.7030   -0.0810 N   0  0  0  0  0  0  0  0  0  0  0  0
    4.0750   -6.3500   -0.2770 C   0  0  0  0  0  0  0  0  0  0  0  0
    4.3250   -7.5060   -0.8590 N   0  0  0  0  0  0  0  0  0  0  0  0
    5.6800   -7.7310   -0.8130 N   0  0  0  0  0  0  0  0  0  0  0  0
    6.2400   -6.7060   -0.2000 C   0  0  0  0  0  0  0  0  0  0  0  0
    5.2600   -5.8120    0.1520 N   0  0  0  0  0  0  0  0  0  0  0  0
    7.6900   -6.4830    0.0970 C   0  0  0  0  0  0  0  0  0  0  0  0
    8.4950   -6.3640   -1.1980 C   0  0  0  0  0  0  0  0  0  0  0  0
    8.2410   -7.6080    0.9730 C   0  0  0  0  0  0  0  0  0  0  0  0
    1.5560   -7.3280   -1.0750 O   0  0  0  0  0  0  0  0  0  0  0  0
   -4.0520   -1.6230    1.1440 H   0  0  0  0  0  0  0  0  0  0  0  0
   -2.5860   -1.8090    0.2010 H   0  0  0  0  0  0  0  0  0  0  0  0
   -2.7620   -2.6060    1.8100 H   0  0  0  0  0  0  0  0  0  0  0  0
   -5.8460   -2.7510    0.3820 H   0  0  0  0  0  0  0  0  0  0  0  0
   -6.9630   -4.6610   -0.6800 H   0  0  0  0  0  0  0  0  0  0  0  0
   -5.6320   -6.5950   -1.4800 H   0  0  0  0  0  0  0  0  0  0  0  0
   -3.2230   -6.6260   -1.2300 H   0  0  0  0  0  0  0  0  0  0  0  0
   -1.1780   -6.6590   -1.0050 H   0  0  0  0  0  0  0  0  0  0  0  0
    1.1340   -3.4970    0.7570 H   0  0  0  0  0  0  0  0  0  0  0  0
    2.8970   -4.8070    0.3910 H   0  0  0  0  0  0  0  0  0  0  0  0
    5.3890   -4.9320    0.6330 H   0  0  0  0  0  0  0  0  0  0  0  0
    7.8040   -5.5420    0.6510 H   0  0  0  0  0  0  0  0  0  0  0  0
    8.4340   -7.2800   -1.7970 H   0  0  0  0  0  0  0  0  0  0  0  0
    9.5520   -6.1720   -0.9830 H   0  0  0  0  0  0  0  0  0  0  0  0
    8.1220   -5.5390   -1.8150 H   0  0  0  0  0  0  0  0  0  0  0  0
    8.1800   -8.5800    0.4680 H   0  0  0  0  0  0  0  0  0  0  0  0
    7.6800   -7.6850    1.9110 H   0  0  0  0  0  0  0  0  0  0  0  0
    9.2920   -7.4250    1.2240 H   0  0  0  0  0  0  0  0  0  0  0  0
  1  2  1  0  0  0  0
  1 24  1  0  0  0  0
  1 25  1  0  0  0  0
  1 26  1  0  0  0  0
  2  3  1  0  0  0  0
  2  7  2  0  0  0  0
  3  4  2  0  0  0  0
  3 27  1  0  0  0  0
  4  5  1  0  0  0  0
  4 28  1  0  0  0  0
  5  6  2  0  0  0  0
  5 29  1  0  0  0  0
  6  7  1  0  0  0  0
  6 30  1  0  0  0  0
  7  8  1  0  0  0  0
  8  9  1  0  0  0  0
  8 12  1  0  0  0  0
  9 10  2  0  0  0  0
  9 31  1  0  0  0  0
 10 11  1  0  0  0  0
 10 13  1  0  0  0  0
 11 12  2  0  0  0  0
 11 32  1  0  0  0  0
 13 14  1  0  0  0  0
 13 23  2  0  0  0  0
 14 15  1  0  0  0  0
 14 33  1  0  0  0  0
 15 16  2  0  0  0  0
 15 19  1  0  0  0  0
 16 17  1  0  0  0  0
 17 18  2  0  0  0  0
 18 19  1  0  0  0  0
 18 20  1  0  0  0  0
 19 34  1  0  0  0  0
 20 21  1  0  0  0  0
 20 22  1  0  0  0  0
 20 35  1  0  0  0  0
 21 36  1  0  0  0  0
 21 37  1  0  0  0  0
 21 38  1  0  0  0  0
 22 39  1  0  0  0  0
 22 40  1  0  0  0  0
 22 41  1  0  0  0  0
M  END
>  <cmpd number>
23

>  <NAME>
C69701096

>  <active>
0

$$$$

  MOE2016           3D

 35 37  0  0  0  0  0  0  0  0999 V2000
  -12.9210   -1.2150   -1.1240 C   0  0  0  0  0  0  0  0  0  0  0  0
  -11.9930   -0.1540   -1.2590 C   0  0  0  0  0  0  0  0  0  0  0  0
  -11.4240    0.0280   -0.0150 C   0  0  0  0  0  0  0  0  0  0  0  0
  -11.9590   -0.8610    0.8740 O   0  0  0  0  0  0  0  0  0  0  0  0
  -12.8640   -1.6110    0.1920 C   0  0  0  0  0  0  0  0  0  0  0  0
  -10.3930    0.9710    0.5070 C   0  0  0  0  0  0  0  0  0  0  0  0
   -9.0160    0.3780    0.5100 C   0  0  0  0  0  0  0  0  0  0  0  0
   -8.2200    0.3150   -0.6140 C   0  0  0  0  0  0  0  0  0  0  0  0
   -6.9890   -0.2220   -0.6470 N   0  0  0  0  0  0  0  0  0  0  0  0
   -6.5460   -0.7260    0.5150 C   0  0  0  0  0  0  0  0  0  0  0  0
   -7.2830   -0.6960    1.6510 N   0  0  0  0  0  0  0  0  0  0  0  0
   -8.5330   -0.1400    1.6580 N   0  0  0  0  0  0  0  0  0  0  0  0
   -5.3070   -1.3000    0.5830 N   0  0  0  0  0  0  0  0  0  0  0  0
   -4.4410   -1.3740   -0.5640 C   0  0  0  0  0  0  0  0  0  0  0  0
   -3.1600   -2.0860   -0.1810 C   0  0  0  0  0  0  0  0  0  0  0  0
   -3.0380   -3.4740   -0.3560 C   0  0  0  0  0  0  0  0  0  0  0  0
   -1.8660   -4.1330    0.0200 C   0  0  0  0  0  0  0  0  0  0  0  0
   -0.8190   -3.4070    0.5760 C   0  0  0  0  0  0  0  0  0  0  0  0
   -0.9230   -2.0340    0.7670 C   0  0  0  0  0  0  0  0  0  0  0  0
   -2.0940   -1.3730    0.3920 C   0  0  0  0  0  0  0  0  0  0  0  0
    0.3060   -4.0410    0.9370 F   0  0  0  0  0  0  0  0  0  0  0  0
   -8.6360    0.8170   -1.8120 O   0  0  0  0  0  0  0  0  0  0  0  0
  -13.5550   -1.6400   -1.8910 H   0  0  0  0  0  0  0  0  0  0  0  0
  -11.7620    0.4110   -2.1550 H   0  0  0  0  0  0  0  0  0  0  0  0
  -13.3780   -2.3730    0.7660 H   0  0  0  0  0  0  0  0  0  0  0  0
  -10.6600    1.2650    1.5300 H   0  0  0  0  0  0  0  0  0  0  0  0
  -10.3980    1.8970   -0.0810 H   0  0  0  0  0  0  0  0  0  0  0  0
   -5.0170   -1.6720    1.4770 H   0  0  0  0  0  0  0  0  0  0  0  0
   -4.1970   -0.3710   -0.9370 H   0  0  0  0  0  0  0  0  0  0  0  0
   -4.9240   -1.9150   -1.3870 H   0  0  0  0  0  0  0  0  0  0  0  0
   -3.8590   -4.0490   -0.7840 H   0  0  0  0  0  0  0  0  0  0  0  0
   -1.7680   -5.2070   -0.1170 H   0  0  0  0  0  0  0  0  0  0  0  0
   -0.0960   -1.4840    1.2080 H   0  0  0  0  0  0  0  0  0  0  0  0
   -2.1750   -0.2980    0.5510 H   0  0  0  0  0  0  0  0  0  0  0  0
   -7.8710    0.6220   -2.3960 H   0  0  0  0  0  0  0  0  0  0  0  0
  1  2  1  0  0  0  0
  1  5  2  0  0  0  0
  1 23  1  0  0  0  0
  2  3  2  0  0  0  0
  2 24  1  0  0  0  0
  3  4  1  0  0  0  0
  3  6  1  0  0  0  0
  4  5  1  0  0  0  0
  5 25  1  0  0  0  0
  6  7  1  0  0  0  0
  6 26  1  0  0  0  0
  6 27  1  0  0  0  0
  7  8  1  0  0  0  0
  7 12  2  0  0  0  0
  8  9  2  0  0  0  0
  8 22  1  0  0  0  0
  9 10  1  0  0  0  0
 10 11  2  0  0  0  0
 10 13  1  0  0  0  0
 11 12  1  0  0  0  0
 13 14  1  0  0  0  0
 13 28  1  0  0  0  0
 14 15  1  0  0  0  0
 14 29  1  0  0  0  0
 14 30  1  0  0  0  0
 15 16  1  0  0  0  0
 15 20  2  0  0  0  0
 16 17  2  0  0  0  0
 16 31  1  0  0  0  0
 17 18  1  0  0  0  0
 17 32  1  0  0  0  0
 18 19  2  0  0  0  0
 18 21  1  0  0  0  0
 19 20  1  0  0  0  0
 19 33  1  0  0  0  0
 20 34  1  0  0  0  0
 22 35  1  0  0  0  0
M  END
>  <cmpd number>
24

>  <NAME>
C41602804

>  <active>
0

$$$$

  MOE2016           3D

 45 47  0  0  1  0  0  0  0  0999 V2000
   16.4570   -0.3750   -0.7770 C   0  0  0  0  0  0  0  0  0  0  0  0
   16.0060    0.8890   -0.0620 C   0  0  0  0  0  0  0  0  0  0  0  0
   14.7770    1.4990   -0.7300 C   0  0  0  0  0  0  0  0  0  0  0  0
   14.3280    2.7730   -0.0230 C   0  0  0  0  0  0  0  0  0  0  0  0
   13.1960    3.3370   -0.7100 O   0  0  0  0  0  0  0  0  0  0  0  0
   11.9600    2.9000   -0.3240 C   0  0  0  0  0  0  0  0  0  0  0  0
   11.7550    2.0530    0.5440 O   0  0  0  0  0  0  0  0  0  0  0  0
   10.8900    3.5770   -1.1720 C   0  0  0  0  0  0  0  0  0  0  0  0
    9.6200    3.6370   -0.4660 N   0  0  0  0  0  0  0  0  0  0  0  0
    9.2760    4.6210    0.4640 C   0  0  0  0  0  0  0  0  0  0  0  0
   10.0480    5.6770    0.9180 C   0  0  0  0  0  0  0  0  0  0  0  0
    9.5270    6.4820    1.9340 C   0  0  0  0  0  0  0  0  0  0  0  0
    8.2670    6.2090    2.4860 C   0  0  0  0  0  0  0  0  0  0  0  0
    7.5010    5.1390    2.0160 C   0  0  0  0  0  0  0  0  0  0  0  0
    8.0020    4.3650    0.9760 C   0  0  0  0  0  0  0  0  0  0  0  0
    7.3840    3.1570    0.2880 C   0  0  2  0  0  0  0  0  0  0  0  0
    8.6110    2.6810   -0.5930 C   0  0  0  0  0  0  0  0  0  0  0  0
    8.6900    1.6450   -1.2480 O   0  0  0  0  0  0  0  0  0  0  0  0
    6.2320    3.4640   -0.6970 C   0  0  2  0  0  0  0  0  0  0  0  0
    5.0600    4.2090   -0.0630 C   0  0  0  0  0  0  0  0  0  0  0  0
    5.1010    5.4000    0.2440 O   0  0  0  0  0  0  0  0  0  0  0  0
    3.9030    3.4730    0.0930 N   0  0  0  0  0  0  0  0  0  0  0  0
    3.9710    2.3260   -0.4860 C   0  0  0  0  0  0  0  0  0  0  0  0
    5.4180    1.9430   -1.3640 S   0  0  0  0  0  0  0  0  0  0  0  0
    3.0000    1.3970   -0.4880 N   0  0  0  0  0  0  0  0  0  0  0  0
    7.0290    2.1800    1.2750 O   0  0  0  0  0  0  0  0  0  0  0  0
   17.3340   -0.8000   -0.2780 H   0  0  0  0  0  0  0  0  0  0  0  0
   16.7270   -0.1630   -1.8160 H   0  0  0  0  0  0  0  0  0  0  0  0
   15.6650   -1.1310   -0.7750 H   0  0  0  0  0  0  0  0  0  0  0  0
   16.8290    1.6130   -0.0600 H   0  0  0  0  0  0  0  0  0  0  0  0
   15.7810    0.6490    0.9830 H   0  0  0  0  0  0  0  0  0  0  0  0
   13.9560    0.7720   -0.7420 H   0  0  0  0  0  0  0  0  0  0  0  0
   14.9890    1.7270   -1.7820 H   0  0  0  0  0  0  0  0  0  0  0  0
   15.1240    3.5250   -0.0570 H   0  0  0  0  0  0  0  0  0  0  0  0
   14.0980    2.5960    1.0350 H   0  0  0  0  0  0  0  0  0  0  0  0
   10.7720    2.9890   -2.0870 H   0  0  0  0  0  0  0  0  0  0  0  0
   11.1990    4.5920   -1.4420 H   0  0  0  0  0  0  0  0  0  0  0  0
   11.0380    5.8830    0.5250 H   0  0  0  0  0  0  0  0  0  0  0  0
   10.1130    7.3170    2.3160 H   0  0  0  0  0  0  0  0  0  0  0  0
    7.8850    6.8360    3.2910 H   0  0  0  0  0  0  0  0  0  0  0  0
    6.5340    4.9280    2.4670 H   0  0  0  0  0  0  0  0  0  0  0  0
    6.5740    4.0570   -1.5530 H   0  0  0  0  0  0  0  0  0  0  0  0
    2.1240    1.5570   -0.0030 H   0  0  0  0  0  0  0  0  0  0  0  0
    3.1140    0.5130   -0.9710 H   0  0  0  0  0  0  0  0  0  0  0  0
    7.7640    2.1670    1.9280 H   0  0  0  0  0  0  0  0  0  0  0  0
  1  2  1  0  0  0  0
  1 27  1  0  0  0  0
  1 28  1  0  0  0  0
  1 29  1  0  0  0  0
  2  3  1  0  0  0  0
  2 30  1  0  0  0  0
  2 31  1  0  0  0  0
  3  4  1  0  0  0  0
  3 32  1  0  0  0  0
  3 33  1  0  0  0  0
  4  5  1  0  0  0  0
  4 34  1  0  0  0  0
  4 35  1  0  0  0  0
  5  6  1  0  0  0  0
  6  7  2  0  0  0  0
  6  8  1  0  0  0  0
  8  9  1  0  0  0  0
  8 36  1  0  0  0  0
  8 37  1  0  0  0  0
  9 10  1  0  0  0  0
  9 17  1  0  0  0  0
 10 11  1  0  0  0  0
 10 15  2  0  0  0  0
 11 12  2  0  0  0  0
 11 38  1  0  0  0  0
 12 13  1  0  0  0  0
 12 39  1  0  0  0  0
 13 14  2  0  0  0  0
 13 40  1  0  0  0  0
 14 15  1  0  0  0  0
 14 41  1  0  0  0  0
 15 16  1  0  0  0  0
 16 17  1  0  0  0  0
 16 19  1  0  0  0  0
 16 26  1  0  0  0  0
 17 18  2  0  0  0  0
 19 20  1  0  0  0  0
 19 24  1  0  0  0  0
 19 42  1  0  0  0  0
 20 21  2  0  0  0  0
 20 22  1  0  0  0  0
 22 23  2  0  0  0  0
 23 24  1  0  0  0  0
 23 25  1  0  0  0  0
 25 43  1  0  0  0  0
 25 44  1  0  0  0  0
 26 45  1  0  0  0  0
M  END
>  <cmpd number>
25

>  <NAME>
C17878675

>  <active>
0

$$$$

  MOE2016           3D

 36 38  0  0  0  0  0  0  0  0999 V2000
    0.8720    2.8710    0.8410 C   0  0  0  0  0  0  0  0  0  0  0  0
    2.0400    2.2990    0.2560 O   0  0  0  0  0  0  0  0  0  0  0  0
    1.9810    0.9800   -0.1130 C   0  0  0  0  0  0  0  0  0  0  0  0
    0.8740    0.1480    0.0940 C   0  0  0  0  0  0  0  0  0  0  0  0
    0.9120   -1.1970   -0.2920 C   0  0  0  0  0  0  0  0  0  0  0  0
    2.0530   -1.7280   -0.8890 C   0  0  0  0  0  0  0  0  0  0  0  0
    3.1630   -0.9150   -1.1040 C   0  0  0  0  0  0  0  0  0  0  0  0
    3.1270    0.4320   -0.7150 C   0  0  0  0  0  0  0  0  0  0  0  0
    4.3220    1.2770   -0.9800 C   0  0  0  0  0  0  0  0  0  0  0  0
    5.4780    0.8080   -0.3890 N   0  0  0  0  0  0  0  0  0  0  0  0
    6.6850    1.4440   -0.5520 C   0  0  0  0  0  0  0  0  0  0  0  0
    6.9830    2.5230   -1.2420 N   0  0  0  0  0  0  0  0  0  0  0  0
    8.3270    2.7660   -1.0970 N   0  0  0  0  0  0  0  0  0  0  0  0
    8.8440    1.8300   -0.3160 C   0  0  0  0  0  0  0  0  0  0  0  0
    7.8270    0.9780    0.0460 N   0  0  0  0  0  0  0  0  0  0  0  0
   10.2460    1.7080    0.0990 C   0  0  0  0  0  0  0  0  0  0  0  0
   10.7010    0.6610    0.9180 C   0  0  0  0  0  0  0  0  0  0  0  0
   12.0470    0.5790    1.2940 C   0  0  0  0  0  0  0  0  0  0  0  0
   12.9450    1.5420    0.8540 C   0  0  0  0  0  0  0  0  0  0  0  0
   12.5240    2.5870    0.0440 C   0  0  0  0  0  0  0  0  0  0  0  0
   11.1800    2.6690   -0.3310 C   0  0  0  0  0  0  0  0  0  0  0  0
   14.2320    1.4610    1.2160 F   0  0  0  0  0  0  0  0  0  0  0  0
    4.2030    2.2800   -1.6820 O   0  0  0  0  0  0  0  0  0  0  0  0
    1.0850    3.9240    1.0490 H   0  0  0  0  0  0  0  0  0  0  0  0
    0.6310    2.3860    1.7920 H   0  0  0  0  0  0  0  0  0  0  0  0
    0.0250    2.8340    0.1480 H   0  0  0  0  0  0  0  0  0  0  0  0
   -0.0390    0.5100    0.5600 H   0  0  0  0  0  0  0  0  0  0  0  0
    0.0430   -1.8320   -0.1240 H   0  0  0  0  0  0  0  0  0  0  0  0
    2.0740   -2.7740   -1.1910 H   0  0  0  0  0  0  0  0  0  0  0  0
    4.0450   -1.3320   -1.5870 H   0  0  0  0  0  0  0  0  0  0  0  0
    5.4410   -0.0280    0.1880 H   0  0  0  0  0  0  0  0  0  0  0  0
    7.9000    0.1640    0.6370 H   0  0  0  0  0  0  0  0  0  0  0  0
   10.0260   -0.1120    1.2800 H   0  0  0  0  0  0  0  0  0  0  0  0
   12.3920   -0.2340    1.9280 H   0  0  0  0  0  0  0  0  0  0  0  0
   13.2370    3.3340   -0.2930 H   0  0  0  0  0  0  0  0  0  0  0  0
   10.8650    3.4960   -0.9670 H   0  0  0  0  0  0  0  0  0  0  0  0
  1  2  1  0  0  0  0
  1 24  1  0  0  0  0
  1 25  1  0  0  0  0
  1 26  1  0  0  0  0
  2  3  1  0  0  0  0
  3  4  1  0  0  0  0
  3  8  2  0  0  0  0
  4  5  2  0  0  0  0
  4 27  1  0  0  0  0
  5  6  1  0  0  0  0
  5 28  1  0  0  0  0
  6  7  2  0  0  0  0
  6 29  1  0  0  0  0
  7  8  1  0  0  0  0
  7 30  1  0  0  0  0
  8  9  1  0  0  0  0
  9 10  1  0  0  0  0
  9 23  2  0  0  0  0
 10 11  1  0  0  0  0
 10 31  1  0  0  0  0
 11 12  2  0  0  0  0
 11 15  1  0  0  0  0
 12 13  1  0  0  0  0
 13 14  2  0  0  0  0
 14 15  1  0  0  0  0
 14 16  1  0  0  0  0
 15 32  1  0  0  0  0
 16 17  1  0  0  0  0
 16 21  2  0  0  0  0
 17 18  2  0  0  0  0
 17 33  1  0  0  0  0
 18 19  1  0  0  0  0
 18 34  1  0  0  0  0
 19 20  2  0  0  0  0
 19 22  1  0  0  0  0
 20 21  1  0  0  0  0
 20 35  1  0  0  0  0
 21 36  1  0  0  0  0
M  END
>  <cmpd number>
26

>  <NAME>
C08726141

>  <active>
0

$$$$

  MOE2016           3D

 35 37  0  0  0  0  0  0  0  0999 V2000
    0.6070   -3.9170    0.0370 C   0  0  0  0  0  0  0  0  0  0  0  0
   -0.7890   -3.6660    0.0350 C   0  0  0  0  0  0  0  0  0  0  0  0
   -1.4000   -4.9010    0.0140 C   0  0  0  0  0  0  0  0  0  0  0  0
   -0.4650   -5.8940    0.0030 O   0  0  0  0  0  0  0  0  0  0  0  0
    0.7520   -5.2860    0.0180 C   0  0  0  0  0  0  0  0  0  0  0  0
   -2.8280   -5.1230    0.0060 C   0  0  0  0  0  0  0  0  0  0  0  0
   -3.7410   -4.0940    0.0260 N   0  0  0  0  0  0  0  0  0  0  0  0
   -4.9000   -4.7110    0.0140 C   0  0  0  0  0  0  0  0  0  0  0  0
   -4.6860   -6.0640   -0.0140 N   0  0  0  0  0  0  0  0  0  0  0  0
   -3.3650   -6.3530   -0.0190 N   0  0  0  0  0  0  0  0  0  0  0  0
   -6.1270   -4.0940    0.0260 N   0  0  0  0  0  0  0  0  0  0  0  0
   -7.3190   -4.7910    0.0140 C   0  0  0  0  0  0  0  0  0  0  0  0
   -8.5260   -3.8680    0.0220 C   0  0  0  0  0  0  0  0  0  0  0  0
   -9.8440   -4.6420    0.0140 C   0  0  0  0  0  0  0  0  0  0  0  0
  -11.1160   -3.8220    0.0250 C   0  0  0  0  0  0  0  0  0  0  0  0
  -11.1430   -2.4210    0.0120 C   0  0  0  0  0  0  0  0  0  0  0  0
  -12.3630   -1.7430    0.0200 C   0  0  0  0  0  0  0  0  0  0  0  0
  -13.5710   -2.4310    0.0400 C   0  0  0  0  0  0  0  0  0  0  0  0
  -13.5610   -3.8230    0.0520 C   0  0  0  0  0  0  0  0  0  0  0  0
  -12.3440   -4.5020    0.0440 C   0  0  0  0  0  0  0  0  0  0  0  0
  -12.3580   -5.8440    0.0540 F   0  0  0  0  0  0  0  0  0  0  0  0
  -12.3700   -0.4030    0.0080 F   0  0  0  0  0  0  0  0  0  0  0  0
   -7.4060   -6.0210   -0.0040 O   0  0  0  0  0  0  0  0  0  0  0  0
    1.4090   -3.1910    0.0520 H   0  0  0  0  0  0  0  0  0  0  0  0
   -1.2840   -2.7030    0.0470 H   0  0  0  0  0  0  0  0  0  0  0  0
    1.6110   -5.9460    0.0120 H   0  0  0  0  0  0  0  0  0  0  0  0
   -5.3830   -6.8030   -0.0300 H   0  0  0  0  0  0  0  0  0  0  0  0
   -6.1260   -3.0790    0.0450 H   0  0  0  0  0  0  0  0  0  0  0  0
   -8.4590   -3.2210   -0.8620 H   0  0  0  0  0  0  0  0  0  0  0  0
   -8.4620   -3.2340    0.9150 H   0  0  0  0  0  0  0  0  0  0  0  0
   -9.8670   -5.3050    0.8880 H   0  0  0  0  0  0  0  0  0  0  0  0
   -9.8700   -5.2850   -0.8760 H   0  0  0  0  0  0  0  0  0  0  0  0
  -10.2330   -1.8280   -0.0040 H   0  0  0  0  0  0  0  0  0  0  0  0
  -14.5090   -1.8830    0.0460 H   0  0  0  0  0  0  0  0  0  0  0  0
  -14.4930   -4.3820    0.0670 H   0  0  0  0  0  0  0  0  0  0  0  0
  1  2  1  0  0  0  0
  1  5  2  0  0  0  0
  1 24  1  0  0  0  0
  2  3  2  0  0  0  0
  2 25  1  0  0  0  0
  3  4  1  0  0  0  0
  3  6  1  0  0  0  0
  4  5  1  0  0  0  0
  5 26  1  0  0  0  0
  6  7  1  0  0  0  0
  6 10  2  0  0  0  0
  7  8  2  0  0  0  0
  8  9  1  0  0  0  0
  8 11  1  0  0  0  0
  9 10  1  0  0  0  0
  9 27  1  0  0  0  0
 11 12  1  0  0  0  0
 11 28  1  0  0  0  0
 12 13  1  0  0  0  0
 12 23  2  0  0  0  0
 13 14  1  0  0  0  0
 13 29  1  0  0  0  0
 13 30  1  0  0  0  0
 14 15  1  0  0  0  0
 14 31  1  0  0  0  0
 14 32  1  0  0  0  0
 15 16  1  0  0  0  0
 15 20  2  0  0  0  0
 16 17  2  0  0  0  0
 16 33  1  0  0  0  0
 17 18  1  0  0  0  0
 17 22  1  0  0  0  0
 18 19  2  0  0  0  0
 18 34  1  0  0  0  0
 19 20  1  0  0  0  0
 19 35  1  0  0  0  0
 20 21  1  0  0  0  0
M  END
>  <cmpd number>
27

>  <NAME>
C65044802

>  <active>
0

$$$$

  MOE2016           3D

 40 42  0  0  0  0  0  0  0  0999 V2000
    2.8700   -9.0280    1.3380 C   0  0  0  0  0  0  0  0  0  0  0  0
    2.3620   -7.6470    1.0380 C   0  0  0  0  0  0  0  0  0  0  0  0
    2.2210   -7.2170   -0.2870 C   0  0  0  0  0  0  0  0  0  0  0  0
    1.7800   -5.9210   -0.5680 C   0  0  0  0  0  0  0  0  0  0  0  0
    1.4920   -5.0320    0.4730 C   0  0  0  0  0  0  0  0  0  0  0  0
    1.6310   -5.4600    1.7970 C   0  0  0  0  0  0  0  0  0  0  0  0
    2.0720   -6.7560    2.0770 C   0  0  0  0  0  0  0  0  0  0  0  0
    1.0430   -3.6620    0.2040 C   0  0  0  0  0  0  0  0  0  0  0  0
    1.7300   -2.7080   -0.4570 C   0  0  0  0  0  0  0  0  0  0  0  0
    1.1310   -1.4410   -0.7130 C   0  0  0  0  0  0  0  0  0  0  0  0
    0.6310   -0.4080   -0.9110 N   0  0  0  0  0  0  0  0  0  0  0  0
    3.1080   -2.9150   -1.0040 C   0  0  0  0  0  0  0  0  0  0  0  0
    4.0170   -3.3510   -0.0620 N   0  0  0  0  0  0  0  0  0  0  0  0
    5.3230   -3.6260   -0.3820 C   0  0  0  0  0  0  0  0  0  0  0  0
    5.9480   -3.5370   -1.5360 N   0  0  0  0  0  0  0  0  0  0  0  0
    7.2510   -3.9290   -1.3470 N   0  0  0  0  0  0  0  0  0  0  0  0
    7.4140   -4.2560   -0.0740 C   0  0  0  0  0  0  0  0  0  0  0  0
    6.2080   -4.0780    0.5610 N   0  0  0  0  0  0  0  0  0  0  0  0
    8.6490   -4.7290    0.5610 C   0  0  0  0  0  0  0  0  0  0  0  0
    9.7980   -4.9240   -0.2260 C   0  0  0  0  0  0  0  0  0  0  0  0
   10.9940   -5.3730    0.3440 C   0  0  0  0  0  0  0  0  0  0  0  0
   11.0480   -5.6290    1.7070 C   0  0  0  0  0  0  0  0  0  0  0  0
    9.9300   -5.4440    2.5090 C   0  0  0  0  0  0  0  0  0  0  0  0
    8.7330   -4.9950    1.9380 C   0  0  0  0  0  0  0  0  0  0  0  0
   12.1920   -6.0590    2.2560 F   0  0  0  0  0  0  0  0  0  0  0  0
    3.3490   -2.6630   -2.1860 O   0  0  0  0  0  0  0  0  0  0  0  0
    2.4830   -9.3870    2.2980 H   0  0  0  0  0  0  0  0  0  0  0  0
    3.9640   -9.0230    1.3780 H   0  0  0  0  0  0  0  0  0  0  0  0
    2.5460   -9.7380    0.5710 H   0  0  0  0  0  0  0  0  0  0  0  0
    2.4520   -7.8900   -1.1120 H   0  0  0  0  0  0  0  0  0  0  0  0
    1.6680   -5.6170   -1.6080 H   0  0  0  0  0  0  0  0  0  0  0  0
    1.4070   -4.7870    2.6240 H   0  0  0  0  0  0  0  0  0  0  0  0
    2.1880   -7.0650    3.1160 H   0  0  0  0  0  0  0  0  0  0  0  0
    0.0460   -3.4400    0.5860 H   0  0  0  0  0  0  0  0  0  0  0  0
    3.7180   -3.4790    0.9000 H   0  0  0  0  0  0  0  0  0  0  0  0
    6.0050   -4.2460    1.5350 H   0  0  0  0  0  0  0  0  0  0  0  0
    9.7730   -4.7280   -1.2970 H   0  0  0  0  0  0  0  0  0  0  0  0
   11.8760   -5.5220   -0.2720 H   0  0  0  0  0  0  0  0  0  0  0  0
    9.9880   -5.6470    3.5750 H   0  0  0  0  0  0  0  0  0  0  0  0
    7.8780   -4.8580    2.5970 H   0  0  0  0  0  0  0  0  0  0  0  0
  1  2  1  0  0  0  0
  1 27  1  0  0  0  0
  1 28  1  0  0  0  0
  1 29  1  0  0  0  0
  2  3  1  0  0  0  0
  2  7  2  0  0  0  0
  3  4  2  0  0  0  0
  3 30  1  0  0  0  0
  4  5  1  0  0  0  0
  4 31  1  0  0  0  0
  5  6  2  0  0  0  0
  5  8  1  0  0  0  0
  6  7  1  0  0  0  0
  6 32  1  0  0  0  0
  7 33  1  0  0  0  0
  8  9  2  0  0  0  0
  8 34  1  0  0  0  0
  9 10  1  0  0  0  0
  9 12  1  0  0  0  0
 10 11  3  0  0  0  0
 12 13  1  0  0  0  0
 12 26  2  0  0  0  0
 13 14  1  0  0  0  0
 13 35  1  0  0  0  0
 14 15  2  0  0  0  0
 14 18  1  0  0  0  0
 15 16  1  0  0  0  0
 16 17  2  0  0  0  0
 17 18  1  0  0  0  0
 17 19  1  0  0  0  0
 18 36  1  0  0  0  0
 19 20  1  0  0  0  0
 19 24  2  0  0  0  0
 20 21  2  0  0  0  0
 20 37  1  0  0  0  0
 21 22  1  0  0  0  0
 21 38  1  0  0  0  0
 22 23  2  0  0  0  0
 22 25  1  0  0  0  0
 23 24  1  0  0  0  0
 23 39  1  0  0  0  0
 24 40  1  0  0  0  0
M  END
>  <cmpd number>
28

>  <NAME>
C67774090

>  <active>
0

$$$$

  MOE2016           3D

 44 46  0  0  0  0  0  0  0  0999 V2000
   15.0480   -2.3490    0.4520 C   0  0  0  0  0  0  0  0  0  0  0  0
   13.7040   -1.7080    0.2630 C   0  0  0  0  0  0  0  0  0  0  0  0
   12.8970   -2.0640   -0.8230 C   0  0  0  0  0  0  0  0  0  0  0  0
   11.6580   -1.4470   -1.0210 C   0  0  0  0  0  0  0  0  0  0  0  0
   11.2170   -0.4550   -0.1370 C   0  0  0  0  0  0  0  0  0  0  0  0
   12.0270   -0.0850    0.9430 C   0  0  0  0  0  0  0  0  0  0  0  0
   13.2650   -0.7070    1.1370 C   0  0  0  0  0  0  0  0  0  0  0  0
    9.9520    0.1740   -0.3390 N   0  0  0  0  0  0  0  0  0  0  0  0
    8.7570   -0.4750   -0.6450 C   0  0  0  0  0  0  0  0  0  0  0  0
    7.7630    0.4760   -0.7550 C   0  0  0  0  0  0  0  0  0  0  0  0
    8.3280    1.7360   -0.4790 C   0  0  0  0  0  0  0  0  0  0  0  0
    9.6860    1.5470   -0.2640 C   0  0  0  0  0  0  0  0  0  0  0  0
   10.7490    2.5790   -0.0470 C   0  0  0  0  0  0  0  0  0  0  0  0
    7.6690    3.0070   -0.4750 C   0  0  0  0  0  0  0  0  0  0  0  0
    6.4540    3.3120    0.0220 C   0  0  0  0  0  0  0  0  0  0  0  0
    5.9440    4.6380   -0.0440 C   0  0  0  0  0  0  0  0  0  0  0  0
    5.5310    5.7250   -0.1050 N   0  0  0  0  0  0  0  0  0  0  0  0
    5.6160    2.3000    0.7190 C   0  0  0  0  0  0  0  0  0  0  0  0
    4.5840    1.8310   -0.0690 N   0  0  0  0  0  0  0  0  0  0  0  0
    3.6910    0.8950    0.3920 C   0  0  0  0  0  0  0  0  0  0  0  0
    3.6180    0.3050    1.5690 N   0  0  0  0  0  0  0  0  0  0  0  0
    2.5500   -0.5620    1.5530 N   0  0  0  0  0  0  0  0  0  0  0  0
    1.9950   -0.4800    0.3640 C   0  0  0  0  0  0  0  0  0  0  0  0
    2.6760    0.4220   -0.3980 N   0  0  0  0  0  0  0  0  0  0  0  0
    5.8750    1.9670    1.8770 O   0  0  0  0  0  0  0  0  0  0  0  0
    8.5890   -1.9560   -0.7370 C   0  0  0  0  0  0  0  0  0  0  0  0
   15.0370   -3.3880    0.1040 H   0  0  0  0  0  0  0  0  0  0  0  0
   15.3290   -2.3650    1.5100 H   0  0  0  0  0  0  0  0  0  0  0  0
   15.8090   -1.7960   -0.1070 H   0  0  0  0  0  0  0  0  0  0  0  0
   13.2310   -2.8220   -1.5320 H   0  0  0  0  0  0  0  0  0  0  0  0
   11.0760   -1.7260   -1.8960 H   0  0  0  0  0  0  0  0  0  0  0  0
   11.7000    0.6570    1.6680 H   0  0  0  0  0  0  0  0  0  0  0  0
   13.8810   -0.4070    1.9840 H   0  0  0  0  0  0  0  0  0  0  0  0
    6.7290    0.2530   -0.9950 H   0  0  0  0  0  0  0  0  0  0  0  0
   10.4710    3.5370   -0.4970 H   0  0  0  0  0  0  0  0  0  0  0  0
   11.6980    2.2910   -0.5100 H   0  0  0  0  0  0  0  0  0  0  0  0
   10.9050    2.7500    1.0220 H   0  0  0  0  0  0  0  0  0  0  0  0
    8.2340    3.8270   -0.9210 H   0  0  0  0  0  0  0  0  0  0  0  0
    4.4770    2.1760   -1.0200 H   0  0  0  0  0  0  0  0  0  0  0  0
    1.1320   -1.0250    0.0050 H   0  0  0  0  0  0  0  0  0  0  0  0
    2.4700    0.6850   -1.3520 H   0  0  0  0  0  0  0  0  0  0  0  0
    7.5410   -2.2300   -0.5740 H   0  0  0  0  0  0  0  0  0  0  0  0
    9.1770   -2.4790    0.0240 H   0  0  0  0  0  0  0  0  0  0  0  0
    8.8710   -2.3180   -1.7300 H   0  0  0  0  0  0  0  0  0  0  0  0
  1  2  1  0  0  0  0
  1 27  1  0  0  0  0
  1 28  1  0  0  0  0
  1 29  1  0  0  0  0
  2  3  1  0  0  0  0
  2  7  2  0  0  0  0
  3  4  2  0  0  0  0
  3 30  1  0  0  0  0
  4  5  1  0  0  0  0
  4 31  1  0  0  0  0
  5  6  2  0  0  0  0
  5  8  1  0  0  0  0
  6  7  1  0  0  0  0
  6 32  1  0  0  0  0
  7 33  1  0  0  0  0
  8  9  1  0  0  0  0
  8 12  1  0  0  0  0
  9 10  2  0  0  0  0
  9 26  1  0  0  0  0
 10 11  1  0  0  0  0
 10 34  1  0  0  0  0
 11 12  2  0  0  0  0
 11 14  1  0  0  0  0
 12 13  1  0  0  0  0
 13 35  1  0  0  0  0
 13 36  1  0  0  0  0
 13 37  1  0  0  0  0
 14 15  2  0  0  0  0
 14 38  1  0  0  0  0
 15 16  1  0  0  0  0
 15 18  1  0  0  0  0
 16 17  3  0  0  0  0
 18 19  1  0  0  0  0
 18 25  2  0  0  0  0
 19 20  1  0  0  0  0
 19 39  1  0  0  0  0
 20 21  2  0  0  0  0
 20 24  1  0  0  0  0
 21 22  1  0  0  0  0
 22 23  2  0  0  0  0
 23 24  1  0  0  0  0
 23 40  1  0  0  0  0
 24 41  1  0  0  0  0
 26 42  1  0  0  0  0
 26 43  1  0  0  0  0
 26 44  1  0  0  0  0
M  END
>  <cmpd number>
29

>  <NAME>
C58510858

>  <active>
0

$$$$

  MOE2016           3D

 45 46  0  0  1  0  0  0  0  0999 V2000
    0.9310    0.0720    1.0780 C   0  0  0  0  0  0  0  0  0  0  0  0
    2.1110    0.9080    0.6880 C   0  0  0  0  0  0  0  0  0  0  0  0
    3.2420    0.4020    0.1730 C   0  0  0  0  0  0  0  0  0  0  0  0
    4.3350    1.2740   -0.1880 C   0  0  0  0  0  0  0  0  0  0  0  0
    4.2670    2.6040    0.0090 C   0  0  0  0  0  0  0  0  0  0  0  0
    3.0070    3.1770    0.5770 C   0  0  0  0  0  0  0  0  0  0  0  0
    2.8590    4.3830    0.7850 O   0  0  0  0  0  0  0  0  0  0  0  0
    2.0110    2.2690    0.8790 N   0  0  0  0  0  0  0  0  0  0  0  0
    5.3860    3.4840   -0.4180 C   0  0  0  0  0  0  0  0  0  0  0  0
    6.6380    3.0460   -0.0650 N   0  0  0  0  0  0  0  0  0  0  0  0
    7.8520    3.7690   -0.4360 C   0  0  1  0  0  0  0  0  0  0  0  0
    8.0710    4.9580    0.4330 C   0  0  0  0  0  0  0  0  0  0  0  0
    8.2300    5.8890    1.1180 N   0  0  0  0  0  0  0  0  0  0  0  0
    9.0440    2.8180   -0.4240 C   0  0  0  0  0  0  0  0  0  0  0  0
    9.5250    2.2550    0.7670 C   0  0  0  0  0  0  0  0  0  0  0  0
   10.6110    1.3720    0.7530 C   0  0  0  0  0  0  0  0  0  0  0  0
   11.2550    1.0120   -0.4460 C   0  0  0  0  0  0  0  0  0  0  0  0
   10.7620    1.5760   -1.6320 C   0  0  0  0  0  0  0  0  0  0  0  0
    9.6750    2.4610   -1.6240 C   0  0  0  0  0  0  0  0  0  0  0  0
   12.4460    0.0350   -0.4200 C   0  0  0  0  0  0  0  0  0  0  0  0
   13.0440   -0.2590   -1.8150 C   0  0  0  0  0  0  0  0  0  0  0  0
   13.5810    0.6220    0.4470 C   0  0  0  0  0  0  0  0  0  0  0  0
   11.9980   -1.3160    0.1770 C   0  0  0  0  0  0  0  0  0  0  0  0
    5.1890    4.5360   -1.0260 O   0  0  0  0  0  0  0  0  0  0  0  0
    0.7150    0.1890    2.1450 H   0  0  0  0  0  0  0  0  0  0  0  0
    1.1040   -0.9930    0.8870 H   0  0  0  0  0  0  0  0  0  0  0  0
    0.0450    0.3730    0.5090 H   0  0  0  0  0  0  0  0  0  0  0  0
    3.3650   -0.6660    0.0040 H   0  0  0  0  0  0  0  0  0  0  0  0
    5.2030    0.8050   -0.6450 H   0  0  0  0  0  0  0  0  0  0  0  0
    1.1520    2.6510    1.2690 H   0  0  0  0  0  0  0  0  0  0  0  0
    6.7450    2.1990    0.4820 H   0  0  0  0  0  0  0  0  0  0  0  0
    7.7060    4.1380   -1.4590 H   0  0  0  0  0  0  0  0  0  0  0  0
    9.0610    2.4940    1.7240 H   0  0  0  0  0  0  0  0  0  0  0  0
   10.9470    0.9630    1.7060 H   0  0  0  0  0  0  0  0  0  0  0  0
   11.2050    1.3440   -2.5990 H   0  0  0  0  0  0  0  0  0  0  0  0
    9.3270    2.8670   -2.5740 H   0  0  0  0  0  0  0  0  0  0  0  0
   13.8880   -0.9560   -1.7440 H   0  0  0  0  0  0  0  0  0  0  0  0
   13.4210    0.6530   -2.2940 H   0  0  0  0  0  0  0  0  0  0  0  0
   12.3050   -0.7160   -2.4830 H   0  0  0  0  0  0  0  0  0  0  0  0
   14.4560   -0.0390    0.4530 H   0  0  0  0  0  0  0  0  0  0  0  0
   13.2770    0.7590    1.4910 H   0  0  0  0  0  0  0  0  0  0  0  0
   13.9040    1.5980    0.0680 H   0  0  0  0  0  0  0  0  0  0  0  0
   11.6600   -1.2200    1.2150 H   0  0  0  0  0  0  0  0  0  0  0  0
   12.8200   -2.0420    0.1740 H   0  0  0  0  0  0  0  0  0  0  0  0
   11.1710   -1.7480   -0.3990 H   0  0  0  0  0  0  0  0  0  0  0  0
  1  2  1  0  0  0  0
  1 25  1  0  0  0  0
  1 26  1  0  0  0  0
  1 27  1  0  0  0  0
  2  3  2  0  0  0  0
  2  8  1  0  0  0  0
  3  4  1  0  0  0  0
  3 28  1  0  0  0  0
  4  5  2  0  0  0  0
  4 29  1  0  0  0  0
  5  6  1  0  0  0  0
  5  9  1  0  0  0  0
  6  7  2  0  0  0  0
  6  8  1  0  0  0  0
  8 30  1  0  0  0  0
  9 10  1  0  0  0  0
  9 24  2  0  0  0  0
 10 11  1  0  0  0  0
 10 31  1  0  0  0  0
 11 12  1  0  0  0  0
 11 14  1  0  0  0  0
 11 32  1  0  0  0  0
 12 13  3  0  0  0  0
 14 15  1  0  0  0  0
 14 19  2  0  0  0  0
 15 16  2  0  0  0  0
 15 33  1  0  0  0  0
 16 17  1  0  0  0  0
 16 34  1  0  0  0  0
 17 18  2  0  0  0  0
 17 20  1  0  0  0  0
 18 19  1  0  0  0  0
 18 35  1  0  0  0  0
 19 36  1  0  0  0  0
 20 21  1  0  0  0  0
 20 22  1  0  0  0  0
 20 23  1  0  0  0  0
 21 37  1  0  0  0  0
 21 38  1  0  0  0  0
 21 39  1  0  0  0  0
 22 40  1  0  0  0  0
 22 41  1  0  0  0  0
 22 42  1  0  0  0  0
 23 43  1  0  0  0  0
 23 44  1  0  0  0  0
 23 45  1  0  0  0  0
M  END
>  <cmpd number>
30

>  <NAME>
C66397636

>  <active>
0

$$$$

  MOE2016           3D

 36 38  0  0  1  0  0  0  0  0999 V2000
   14.4390   -8.0480   -1.6160 C   0  0  0  0  0  0  0  0  0  0  0  0
   14.9460   -7.6500   -0.2700 C   0  0  1  0  0  0  0  0  0  0  0  0
   14.7770   -6.2340    0.2060 C   0  0  0  0  0  0  0  0  0  0  0  0
   14.0290   -7.3500    0.8950 C   0  0  1  0  0  0  0  0  0  0  0  0
   12.5540   -7.4440    0.7460 C   0  0  0  0  0  0  0  0  0  0  0  0
   11.8330   -8.6020    0.8670 C   0  0  0  0  0  0  0  0  0  0  0  0
   10.4830   -8.2220    0.6580 C   0  0  0  0  0  0  0  0  0  0  0  0
   10.4450   -6.8490    0.4220 C   0  0  0  0  0  0  0  0  0  0  0  0
   11.7470   -6.3910    0.4850 O   0  0  0  0  0  0  0  0  0  0  0  0
    9.3630   -5.9630    0.1560 C   0  0  0  0  0  0  0  0  0  0  0  0
    8.0820   -6.3610    0.1470 C   0  0  0  0  0  0  0  0  0  0  0  0
    6.9990   -5.3720   -0.1340 C   0  0  0  0  0  0  0  0  0  0  0  0
    7.2590   -4.2120   -0.4510 O   0  0  0  0  0  0  0  0  0  0  0  0
    5.7430   -5.9200    0.0100 N   0  0  0  0  0  0  0  0  0  0  0  0
    4.6040   -5.1800   -0.1920 C   0  0  0  0  0  0  0  0  0  0  0  0
    4.4700   -3.9150   -0.5380 N   0  0  0  0  0  0  0  0  0  0  0  0
    3.1280   -3.6260   -0.6130 N   0  0  0  0  0  0  0  0  0  0  0  0
    2.4550   -4.7260   -0.3080 C   0  0  0  0  0  0  0  0  0  0  0  0
    3.3560   -5.7270   -0.0390 N   0  0  0  0  0  0  0  0  0  0  0  0
    0.9880   -4.9470   -0.2480 C   0  0  0  0  0  0  0  0  0  0  0  0
    0.6440   -5.9320    0.6300 F   0  0  0  0  0  0  0  0  0  0  0  0
    0.4730   -5.3130   -1.4550 F   0  0  0  0  0  0  0  0  0  0  0  0
    0.3060   -3.8330    0.1410 F   0  0  0  0  0  0  0  0  0  0  0  0
   15.2170   -7.8890   -2.3690 H   0  0  0  0  0  0  0  0  0  0  0  0
   13.5580   -7.4730   -1.9200 H   0  0  0  0  0  0  0  0  0  0  0  0
   14.1760   -9.1100   -1.6210 H   0  0  0  0  0  0  0  0  0  0  0  0
   15.8790   -8.1550   -0.0390 H   0  0  0  0  0  0  0  0  0  0  0  0
   14.2250   -5.5370   -0.4150 H   0  0  0  0  0  0  0  0  0  0  0  0
   15.6030   -5.7760    0.7420 H   0  0  0  0  0  0  0  0  0  0  0  0
   14.3890   -7.6290    1.8830 H   0  0  0  0  0  0  0  0  0  0  0  0
   12.2180   -9.5910    1.0760 H   0  0  0  0  0  0  0  0  0  0  0  0
    9.6270   -8.8850    0.6770 H   0  0  0  0  0  0  0  0  0  0  0  0
    9.6240   -4.9250   -0.0360 H   0  0  0  0  0  0  0  0  0  0  0  0
    7.7900   -7.3860    0.3420 H   0  0  0  0  0  0  0  0  0  0  0  0
    5.6430   -6.8950    0.2760 H   0  0  0  0  0  0  0  0  0  0  0  0
    3.1410   -6.6800    0.2230 H   0  0  0  0  0  0  0  0  0  0  0  0
  1  2  1  0  0  0  0
  1 24  1  0  0  0  0
  1 25  1  0  0  0  0
  1 26  1  0  0  0  0
  2  3  1  0  0  0  0
  2  4  1  0  0  0  0
  2 27  1  0  0  0  0
  3  4  1  0  0  0  0
  3 28  1  0  0  0  0
  3 29  1  0  0  0  0
  4  5  1  0  0  0  0
  4 30  1  0  0  0  0
  5  6  2  0  0  0  0
  5  9  1  0  0  0  0
  6  7  1  0  0  0  0
  6 31  1  0  0  0  0
  7  8  2  0  0  0  0
  7 32  1  0  0  0  0
  8  9  1  0  0  0  0
  8 10  1  0  0  0  0
 10 11  2  0  0  0  0
 10 33  1  0  0  0  0
 11 12  1  0  0  0  0
 11 34  1  0  0  0  0
 12 13  2  0  0  0  0
 12 14  1  0  0  0  0
 14 15  1  0  0  0  0
 14 35  1  0  0  0  0
 15 16  2  0  0  0  0
 15 19  1  0  0  0  0
 16 17  1  0  0  0  0
 17 18  2  0  0  0  0
 18 19  1  0  0  0  0
 18 20  1  0  0  0  0
 19 36  1  0  0  0  0
 20 21  1  0  0  0  0
 20 22  1  0  0  0  0
 20 23  1  0  0  0  0
M  END
>  <cmpd number>
31

>  <NAME>
C67660207

>  <active>
0

$$$$

  MOE2016           3D

 33 35  0  0  0  0  0  0  0  0999 V2000
   -1.0250   -2.4560   -0.0030 C   0  0  0  0  0  0  0  0  0  0  0  0
   -2.1770   -1.6550   -0.0030 C   0  0  0  0  0  0  0  0  0  0  0  0
   -2.0760   -0.2570   -0.0040 C   0  0  0  0  0  0  0  0  0  0  0  0
   -0.7910    0.3170   -0.0060 C   0  0  0  0  0  0  0  0  0  0  0  0
    0.3590   -0.4830   -0.0060 C   0  0  0  0  0  0  0  0  0  0  0  0
    0.2460   -1.8740   -0.0040 C   0  0  0  0  0  0  0  0  0  0  0  0
    1.4210   -2.6980   -0.0050 C   0  0  0  0  0  0  0  0  0  0  0  0
    2.3730   -3.3670   -0.0050 N   0  0  0  0  0  0  0  0  0  0  0  0
   -3.2630    0.6740   -0.0050 C   0  0  0  0  0  0  0  0  0  0  0  0
   -4.5200    0.0950    0.0000 N   0  0  0  0  0  0  0  0  0  0  0  0
   -5.6690    0.8550    0.0000 C   0  0  0  0  0  0  0  0  0  0  0  0
   -5.8180    2.1630   -0.0050 N   0  0  0  0  0  0  0  0  0  0  0  0
   -7.1630    2.4410   -0.0030 N   0  0  0  0  0  0  0  0  0  0  0  0
   -7.8310    1.2980    0.0020 C   0  0  0  0  0  0  0  0  0  0  0  0
   -6.9110    0.2750    0.0030 N   0  0  0  0  0  0  0  0  0  0  0  0
   -9.2900    1.1350    0.0050 C   0  0  0  0  0  0  0  0  0  0  0  0
   -9.9080   -0.1260    0.0070 C   0  0  0  0  0  0  0  0  0  0  0  0
  -11.3040   -0.2390    0.0100 C   0  0  0  0  0  0  0  0  0  0  0  0
  -12.0880    0.9080    0.0110 C   0  0  0  0  0  0  0  0  0  0  0  0
  -11.5040    2.1660    0.0090 C   0  0  0  0  0  0  0  0  0  0  0  0
  -10.1100    2.2780    0.0060 C   0  0  0  0  0  0  0  0  0  0  0  0
  -13.4230    0.7970    0.0140 F   0  0  0  0  0  0  0  0  0  0  0  0
   -3.0560    1.8900   -0.0090 O   0  0  0  0  0  0  0  0  0  0  0  0
   -1.1330   -3.5410   -0.0020 H   0  0  0  0  0  0  0  0  0  0  0  0
   -3.1330   -2.1710   -0.0020 H   0  0  0  0  0  0  0  0  0  0  0  0
   -0.6660    1.3990   -0.0070 H   0  0  0  0  0  0  0  0  0  0  0  0
    1.3390   -0.0060   -0.0070 H   0  0  0  0  0  0  0  0  0  0  0  0
   -4.6330   -0.9110    0.0040 H   0  0  0  0  0  0  0  0  0  0  0  0
   -7.1080   -0.7140    0.0070 H   0  0  0  0  0  0  0  0  0  0  0  0
   -9.3260   -1.0450    0.0060 H   0  0  0  0  0  0  0  0  0  0  0  0
  -11.7770   -1.2170    0.0120 H   0  0  0  0  0  0  0  0  0  0  0  0
  -12.1280    3.0550    0.0100 H   0  0  0  0  0  0  0  0  0  0  0  0
   -9.6680    3.2740    0.0050 H   0  0  0  0  0  0  0  0  0  0  0  0
  1  2  1  0  0  0  0
  1  6  2  0  0  0  0
  1 24  1  0  0  0  0
  2  3  2  0  0  0  0
  2 25  1  0  0  0  0
  3  4  1  0  0  0  0
  3  9  1  0  0  0  0
  4  5  2  0  0  0  0
  4 26  1  0  0  0  0
  5  6  1  0  0  0  0
  5 27  1  0  0  0  0
  6  7  1  0  0  0  0
  7  8  3  0  0  0  0
  9 10  1  0  0  0  0
  9 23  2  0  0  0  0
 10 11  1  0  0  0  0
 10 28  1  0  0  0  0
 11 12  2  0  0  0  0
 11 15  1  0  0  0  0
 12 13  1  0  0  0  0
 13 14  2  0  0  0  0
 14 15  1  0  0  0  0
 14 16  1  0  0  0  0
 15 29  1  0  0  0  0
 16 17  1  0  0  0  0
 16 21  2  0  0  0  0
 17 18  2  0  0  0  0
 17 30  1  0  0  0  0
 18 19  1  0  0  0  0
 18 31  1  0  0  0  0
 19 20  2  0  0  0  0
 19 22  1  0  0  0  0
 20 21  1  0  0  0  0
 20 32  1  0  0  0  0
 21 33  1  0  0  0  0
M  END
>  <cmpd number>
32

>  <NAME>
C08116584

>  <active>
0

$$$$

  MOE2016           3D

 42 45  0  0  1  0  0  0  0  0999 V2000
    6.4420    0.4560   -1.3480 C   0  0  0  0  0  0  0  0  0  0  0  0
    5.8570    1.3770   -0.3710 N   0  0  0  0  0  0  0  0  0  0  0  0
    6.7050    2.3280    0.2740 C   0  0  0  0  0  0  0  0  0  0  0  0
    8.0740    2.4170   -0.0400 C   0  0  0  0  0  0  0  0  0  0  0  0
    8.9130    3.3360    0.6000 C   0  0  0  0  0  0  0  0  0  0  0  0
    8.4030    4.1870    1.5710 C   0  0  0  0  0  0  0  0  0  0  0  0
    7.0520    4.1180    1.8980 C   0  0  0  0  0  0  0  0  0  0  0  0
    6.2090    3.1950    1.2510 C   0  0  0  0  0  0  0  0  0  0  0  0
    4.7860    3.1510    1.6270 C   0  0  0  0  0  0  0  0  0  0  0  0
    4.3690    3.8600    2.5510 O   0  0  0  0  0  0  0  0  0  0  0  0
    3.8670    2.2580    0.8500 C   0  0  3  0  0  0  0  0  0  0  0  0
    4.4960    1.2840   -0.1130 C   0  0  0  0  0  0  0  0  0  0  0  0
    3.7760    0.4360   -0.6660 O   0  0  0  0  0  0  0  0  0  0  0  0
    2.8110    3.0690    0.1460 C   0  0  0  0  0  0  0  0  0  0  0  0
    3.0880    4.0460   -0.6900 N   0  0  0  0  0  0  0  0  0  0  0  0
    1.8730    4.5280   -1.1300 N   0  0  0  0  0  0  0  0  0  0  0  0
    0.7540    3.8870   -0.6100 C   0  0  0  0  0  0  0  0  0  0  0  0
    1.3500    2.8630    0.2830 C   0  0  0  0  0  0  0  0  0  0  0  0
    0.7200    1.9520    1.0360 C   0  0  0  0  0  0  0  0  0  0  0  0
   -0.7380    1.8090    1.1100 C   0  0  0  0  0  0  0  0  0  0  0  0
   -1.4570    2.5700    2.0410 C   0  0  0  0  0  0  0  0  0  0  0  0
   -2.8450    2.4480    2.1280 C   0  0  0  0  0  0  0  0  0  0  0  0
   -3.5240    1.5660    1.2870 C   0  0  0  0  0  0  0  0  0  0  0  0
   -2.8190    0.8010    0.3570 C   0  0  0  0  0  0  0  0  0  0  0  0
   -1.4320    0.9250    0.2710 C   0  0  0  0  0  0  0  0  0  0  0  0
   -0.7300    0.1770   -0.6390 O   0  0  0  0  0  0  0  0  0  0  0  0
   -0.4200    4.1210   -0.8390 O   0  0  0  0  0  0  0  0  0  0  0  0
    7.2230   -0.1400   -0.8640 H   0  0  0  0  0  0  0  0  0  0  0  0
    6.8540    1.0280   -2.1850 H   0  0  0  0  0  0  0  0  0  0  0  0
    5.7030   -0.2390   -1.7560 H   0  0  0  0  0  0  0  0  0  0  0  0
    8.5330    1.7770   -0.7900 H   0  0  0  0  0  0  0  0  0  0  0  0
    9.9690    3.3820    0.3360 H   0  0  0  0  0  0  0  0  0  0  0  0
    9.0530    4.9030    2.0710 H   0  0  0  0  0  0  0  0  0  0  0  0
    6.6610    4.7910    2.6600 H   0  0  0  0  0  0  0  0  0  0  0  0
    3.4020    1.6240    1.6140 H   0  0  0  0  0  0  0  0  0  0  0  0
    1.8240    5.3000   -1.7920 H   0  0  0  0  0  0  0  0  0  0  0  0
    1.2640    1.2350    1.6430 H   0  0  0  0  0  0  0  0  0  0  0  0
   -0.9420    3.2630    2.7060 H   0  0  0  0  0  0  0  0  0  0  0  0
   -3.3990    3.0430    2.8530 H   0  0  0  0  0  0  0  0  0  0  0  0
   -4.6070    1.4730    1.3580 H   0  0  0  0  0  0  0  0  0  0  0  0
   -3.3650    0.1180   -0.2900 H   0  0  0  0  0  0  0  0  0  0  0  0
   -1.3570   -0.3970   -1.1340 H   0  0  0  0  0  0  0  0  0  0  0  0
  1  2  1  0  0  0  0
  1 28  1  0  0  0  0
  1 29  1  0  0  0  0
  1 30  1  0  0  0  0
  2  3  1  0  0  0  0
  2 12  1  0  0  0  0
  3  4  1  0  0  0  0
  3  8  2  0  0  0  0
  4  5  2  0  0  0  0
  4 31  1  0  0  0  0
  5  6  1  0  0  0  0
  5 32  1  0  0  0  0
  6  7  2  0  0  0  0
  6 33  1  0  0  0  0
  7  8  1  0  0  0  0
  7 34  1  0  0  0  0
  8  9  1  0  0  0  0
  9 10  2  0  0  0  0
  9 11  1  0  0  0  0
 11 12  1  0  0  0  0
 11 14  1  0  0  0  0
 11 35  1  0  0  0  0
 12 13  2  0  0  0  0
 14 15  2  0  0  0  0
 14 18  1  0  0  0  0
 15 16  1  0  0  0  0
 16 17  1  0  0  0  0
 16 36  1  0  0  0  0
 17 18  1  0  0  0  0
 17 27  2  0  0  0  0
 18 19  2  0  0  0  0
 19 20  1  0  0  0  0
 19 37  1  0  0  0  0
 20 21  1  0  0  0  0
 20 25  2  0  0  0  0
 21 22  2  0  0  0  0
 21 38  1  0  0  0  0
 22 23  1  0  0  0  0
 22 39  1  0  0  0  0
 23 24  2  0  0  0  0
 23 40  1  0  0  0  0
 24 25  1  0  0  0  0
 24 41  1  0  0  0  0
 25 26  1  0  0  0  0
 26 42  1  0  0  0  0
M  END
>  <cmpd number>
33

>  <NAME>
C13409505

>  <active>
0

$$$$

  MOE2016           3D

 32 33  0  0  1  0  0  0  0  0999 V2000
   14.1540    2.9480   -0.5710 C   0  0  0  0  0  0  0  0  0  0  0  0
   12.6820    2.8230   -0.4730 C   0  0  0  0  0  0  0  0  0  0  0  0
   11.9750    1.8420    0.0530 N   0  0  0  0  0  0  0  0  0  0  0  0
   10.6820    2.2560   -0.1190 C   0  0  0  0  0  0  0  0  0  0  0  0
   10.5420    3.4280   -0.7430 N   0  0  0  0  0  0  0  0  0  0  0  0
   11.8300    3.7800   -0.9550 N   0  0  0  0  0  0  0  0  0  0  0  0
    9.3320    1.2790    0.3830 S   0  0  0  0  0  0  0  0  0  0  0  0
    8.1290    2.5680    0.8840 C   0  0  2  0  0  0  0  0  0  0  0  0
    8.5050    3.1390    2.2480 C   0  0  0  0  0  0  0  0  0  0  0  0
    6.7380    1.9100    0.9180 C   0  0  0  0  0  0  0  0  0  0  0  0
    6.2100    1.5300    1.9660 O   0  0  0  0  0  0  0  0  0  0  0  0
    6.1730    1.7910   -0.3440 N   0  0  0  0  0  0  0  0  0  0  0  0
    4.9060    1.2700   -0.6980 C   0  0  0  0  0  0  0  0  0  0  0  0
    3.9660    0.7860    0.2140 C   0  0  0  0  0  0  0  0  0  0  0  0
    2.7380    0.2940   -0.2440 C   0  0  0  0  0  0  0  0  0  0  0  0
    2.4330    0.2780   -1.6050 C   0  0  0  0  0  0  0  0  0  0  0  0
    3.3640    0.7590   -2.5220 C   0  0  0  0  0  0  0  0  0  0  0  0
    4.5840    1.2480   -2.0640 C   0  0  0  0  0  0  0  0  0  0  0  0
    5.4700    1.7100   -2.9620 F   0  0  0  0  0  0  0  0  0  0  0  0
    1.5850   -0.3010    0.8900 Cl  0  0  0  0  0  0  0  0  0  0  0  0
   14.6440    2.0500   -0.1810 H   0  0  0  0  0  0  0  0  0  0  0  0
   14.5070    3.8060    0.0080 H   0  0  0  0  0  0  0  0  0  0  0  0
   14.4640    3.0780   -1.6120 H   0  0  0  0  0  0  0  0  0  0  0  0
   12.0560    4.6560   -1.4190 H   0  0  0  0  0  0  0  0  0  0  0  0
    8.0970    3.3780    0.1480 H   0  0  0  0  0  0  0  0  0  0  0  0
    8.5570    2.3640    3.0210 H   0  0  0  0  0  0  0  0  0  0  0  0
    7.7540    3.8680    2.5750 H   0  0  0  0  0  0  0  0  0  0  0  0
    9.4700    3.6570    2.2180 H   0  0  0  0  0  0  0  0  0  0  0  0
    6.7390    2.1130   -1.1300 H   0  0  0  0  0  0  0  0  0  0  0  0
    4.1550    0.7800    1.2810 H   0  0  0  0  0  0  0  0  0  0  0  0
    1.4780   -0.1060   -1.9560 H   0  0  0  0  0  0  0  0  0  0  0  0
    3.1460    0.7560   -3.5860 H   0  0  0  0  0  0  0  0  0  0  0  0
  1  2  1  0  0  0  0
  1 21  1  0  0  0  0
  1 22  1  0  0  0  0
  1 23  1  0  0  0  0
  2  3  2  0  0  0  0
  2  6  1  0  0  0  0
  3  4  1  0  0  0  0
  4  5  2  0  0  0  0
  4  7  1  0  0  0  0
  5  6  1  0  0  0  0
  6 24  1  0  0  0  0
  7  8  1  0  0  0  0
  8  9  1  0  0  0  0
  8 10  1  0  0  0  0
  8 25  1  0  0  0  0
  9 26  1  0  0  0  0
  9 27  1  0  0  0  0
  9 28  1  0  0  0  0
 10 11  2  0  0  0  0
 10 12  1  0  0  0  0
 12 13  1  0  0  0  0
 12 29  1  0  0  0  0
 13 14  2  0  0  0  0
 13 18  1  0  0  0  0
 14 15  1  0  0  0  0
 14 30  1  0  0  0  0
 15 16  2  0  0  0  0
 15 20  1  0  0  0  0
 16 17  1  0  0  0  0
 16 31  1  0  0  0  0
 17 18  2  0  0  0  0
 17 32  1  0  0  0  0
 18 19  1  0  0  0  0
M  END
>  <cmpd number>
34

>  <NAME>
C42605257

>  <active>
0

$$$$

  MOE2016           3D

 32 33  0  0  1  0  0  0  0  0999 V2000
    0.7700    0.9560   -0.0320 C   0  0  0  0  0  0  0  0  0  0  0  0
    0.8330   -0.4260    0.6240 C   0  0  1  0  0  0  0  0  0  0  0  0
   -0.3000   -1.3370    0.1770 C   0  0  0  0  0  0  0  0  0  0  0  0
   -0.5630   -1.5780   -1.1830 C   0  0  0  0  0  0  0  0  0  0  0  0
   -1.6000   -2.4320   -1.5670 C   0  0  0  0  0  0  0  0  0  0  0  0
   -2.3740   -3.0530   -0.5940 C   0  0  0  0  0  0  0  0  0  0  0  0
   -2.1280   -2.8390    0.7560 C   0  0  0  0  0  0  0  0  0  0  0  0
   -1.0910   -1.9860    1.1420 C   0  0  0  0  0  0  0  0  0  0  0  0
   -3.3680   -3.8720   -0.9640 F   0  0  0  0  0  0  0  0  0  0  0  0
    2.1150   -1.0660    0.3670 N   0  0  0  0  0  0  0  0  0  0  0  0
    3.2520   -0.7930    1.0960 C   0  0  0  0  0  0  0  0  0  0  0  0
    3.2720    0.0290    2.0170 O   0  0  0  0  0  0  0  0  0  0  0  0
    4.4870   -1.5640    0.6570 C   0  0  0  0  0  0  0  0  0  0  0  0
    5.4820   -0.5000   -0.4260 S   0  0  0  0  0  0  0  0  0  0  0  0
    6.8550   -1.5350   -0.6950 C   0  0  0  0  0  0  0  0  0  0  0  0
    7.8910   -1.1150   -1.4290 N   0  0  0  0  0  0  0  0  0  0  0  0
    8.7090   -2.1920   -1.3810 N   0  0  0  0  0  0  0  0  0  0  0  0
    8.1480   -3.1890   -0.6420 C   0  0  0  0  0  0  0  0  0  0  0  0
    6.9740   -2.8030   -0.1950 N   0  0  0  0  0  0  0  0  0  0  0  0
   -0.2080    1.4230    0.1280 H   0  0  0  0  0  0  0  0  0  0  0  0
    0.9500    0.9070   -1.1120 H   0  0  0  0  0  0  0  0  0  0  0  0
    1.5330    1.6200    0.3880 H   0  0  0  0  0  0  0  0  0  0  0  0
    0.7530   -0.2700    1.7070 H   0  0  0  0  0  0  0  0  0  0  0  0
    0.0410   -1.1060   -1.9570 H   0  0  0  0  0  0  0  0  0  0  0  0
   -1.8030   -2.6150   -2.6180 H   0  0  0  0  0  0  0  0  0  0  0  0
   -2.7390   -3.3370    1.5040 H   0  0  0  0  0  0  0  0  0  0  0  0
   -0.9040   -1.8320    2.2040 H   0  0  0  0  0  0  0  0  0  0  0  0
    2.1680   -1.7380   -0.3930 H   0  0  0  0  0  0  0  0  0  0  0  0
    4.1990   -2.4790    0.1300 H   0  0  0  0  0  0  0  0  0  0  0  0
    5.0510   -1.8410    1.5530 H   0  0  0  0  0  0  0  0  0  0  0  0
    9.6070   -2.1820   -1.8580 H   0  0  0  0  0  0  0  0  0  0  0  0
    8.6390   -4.1400   -0.4770 H   0  0  0  0  0  0  0  0  0  0  0  0
  1  2  1  0  0  0  0
  1 20  1  0  0  0  0
  1 21  1  0  0  0  0
  1 22  1  0  0  0  0
  2  3  1  0  0  0  0
  2 10  1  0  0  0  0
  2 23  1  0  0  0  0
  3  4  1  0  0  0  0
  3  8  2  0  0  0  0
  4  5  2  0  0  0  0
  4 24  1  0  0  0  0
  5  6  1  0  0  0  0
  5 25  1  0  0  0  0
  6  7  2  0  0  0  0
  6  9  1  0  0  0  0
  7  8  1  0  0  0  0
  7 26  1  0  0  0  0
  8 27  1  0  0  0  0
 10 11  1  0  0  0  0
 10 28  1  0  0  0  0
 11 12  2  0  0  0  0
 11 13  1  0  0  0  0
 13 14  1  0  0  0  0
 13 29  1  0  0  0  0
 13 30  1  0  0  0  0
 14 15  1  0  0  0  0
 15 16  2  0  0  0  0
 15 19  1  0  0  0  0
 16 17  1  0  0  0  0
 17 18  1  0  0  0  0
 17 31  1  0  0  0  0
 18 19  2  0  0  0  0
 18 32  1  0  0  0  0
M  END
>  <cmpd number>
35

>  <NAME>
C11340818

>  <active>
0

$$$$

  MOE2016           3D

 31 33  0  0  0  0  0  0  0  0999 V2000
    4.3150   -5.5540   -0.7270 C   0  0  0  0  0  0  0  0  0  0  0  0
    4.4500   -4.1530   -0.2400 C   0  0  0  0  0  0  0  0  0  0  0  0
    3.4150   -3.3050    0.2560 C   0  0  0  0  0  0  0  0  0  0  0  0
    4.0750   -2.1380    0.5610 C   0  0  0  0  0  0  0  0  0  0  0  0
    5.3920   -2.3100    0.2550 N   0  0  0  0  0  0  0  0  0  0  0  0
    5.6490   -3.5480   -0.2380 N   0  0  0  0  0  0  0  0  0  0  0  0
    6.4700   -1.3560    0.3980 C   0  0  0  0  0  0  0  0  0  0  0  0
    3.5040   -0.6660    1.2000 Cl  0  0  0  0  0  0  0  0  0  0  0  0
    1.9670   -3.6240    0.4100 C   0  0  0  0  0  0  0  0  0  0  0  0
    1.0570   -3.1390   -1.0880 S   0  0  0  0  0  0  0  0  0  0  0  0
   -0.5560   -3.6170   -0.6420 C   0  0  0  0  0  0  0  0  0  0  0  0
   -0.8120   -4.3430    0.4090 N   0  0  0  0  0  0  0  0  0  0  0  0
   -2.1360   -4.5960    0.5510 C   0  0  0  0  0  0  0  0  0  0  0  0
   -3.1620   -4.1820   -0.2620 C   0  0  0  0  0  0  0  0  0  0  0  0
   -4.3290   -4.7030    0.3100 C   0  0  0  0  0  0  0  0  0  0  0  0
   -4.0730   -5.4110    1.4220 N   0  0  0  0  0  0  0  0  0  0  0  0
   -2.7170   -5.3300    1.5480 N   0  0  0  0  0  0  0  0  0  0  0  0
   -2.8540   -3.3810   -1.4140 C   0  0  0  0  0  0  0  0  0  0  0  0
   -1.4970   -3.1420   -1.5330 N   0  0  0  0  0  0  0  0  0  0  0  0
   -3.6980   -2.9580   -2.2020 O   0  0  0  0  0  0  0  0  0  0  0  0
    3.9450   -6.2020    0.0750 H   0  0  0  0  0  0  0  0  0  0  0  0
    5.2730   -5.9560   -1.0700 H   0  0  0  0  0  0  0  0  0  0  0  0
    3.6100   -5.6010   -1.5630 H   0  0  0  0  0  0  0  0  0  0  0  0
    6.2420   -0.4810   -0.2160 H   0  0  0  0  0  0  0  0  0  0  0  0
    7.4050   -1.8090    0.0600 H   0  0  0  0  0  0  0  0  0  0  0  0
    6.5530   -1.0810    1.4520 H   0  0  0  0  0  0  0  0  0  0  0  0
    1.5560   -3.0940    1.2750 H   0  0  0  0  0  0  0  0  0  0  0  0
    1.8430   -4.6970    0.5850 H   0  0  0  0  0  0  0  0  0  0  0  0
   -5.3510   -4.5990   -0.0350 H   0  0  0  0  0  0  0  0  0  0  0  0
   -2.2540   -5.7910    2.3260 H   0  0  0  0  0  0  0  0  0  0  0  0
   -1.1800   -2.5890   -2.3160 H   0  0  0  0  0  0  0  0  0  0  0  0
  1  2  1  0  0  0  0
  1 21  1  0  0  0  0
  1 22  1  0  0  0  0
  1 23  1  0  0  0  0
  2  3  1  0  0  0  0
  2  6  2  0  0  0  0
  3  4  2  0  0  0  0
  3  9  1  0  0  0  0
  4  5  1  0  0  0  0
  4  8  1  0  0  0  0
  5  6  1  0  0  0  0
  5  7  1  0  0  0  0
  7 24  1  0  0  0  0
  7 25  1  0  0  0  0
  7 26  1  0  0  0  0
  9 10  1  0  0  0  0
  9 27  1  0  0  0  0
  9 28  1  0  0  0  0
 10 11  1  0  0  0  0
 11 12  2  0  0  0  0
 11 19  1  0  0  0  0
 12 13  1  0  0  0  0
 13 14  2  0  0  0  0
 13 17  1  0  0  0  0
 14 15  1  0  0  0  0
 14 18  1  0  0  0  0
 15 16  2  0  0  0  0
 15 29  1  0  0  0  0
 16 17  1  0  0  0  0
 17 30  1  0  0  0  0
 18 19  1  0  0  0  0
 18 20  2  0  0  0  0
 19 31  1  0  0  0  0
M  END
>  <cmpd number>
36

>  <NAME>
C69774359

>  <active>
0

$$$$

  MOE2016           3D

 32 34  0  0  0  0  0  0  0  0999 V2000
    9.6780    6.2400   -0.1420 C   0  0  0  0  0  0  0  0  0  0  0  0
    8.4790    6.7570   -0.6410 C   0  0  0  0  0  0  0  0  0  0  0  0
    7.2920    6.2010   -0.1510 C   0  0  0  0  0  0  0  0  0  0  0  0
    7.3970    5.1810    0.7910 C   0  0  0  0  0  0  0  0  0  0  0  0
    8.5180    4.6410    1.3090 N   0  0  0  0  0  0  0  0  0  0  0  0
    9.6410    5.2150    0.8020 C   0  0  0  0  0  0  0  0  0  0  0  0
    6.1050    4.8410    1.0810 N   0  0  0  0  0  0  0  0  0  0  0  0
    5.2980    5.6430    0.3240 C   0  0  0  0  0  0  0  0  0  0  0  0
    5.9740    6.4790   -0.4330 N   0  0  0  0  0  0  0  0  0  0  0  0
    3.5830    5.4860    0.4370 S   0  0  0  0  0  0  0  0  0  0  0  0
    3.0470    6.6940   -0.8140 C   0  0  0  0  0  0  0  0  0  0  0  0
    1.5230    6.6830   -0.8790 C   0  0  0  0  0  0  0  0  0  0  0  0
    0.9170    5.8680   -1.5790 O   0  0  0  0  0  0  0  0  0  0  0  0
    0.9350    7.6410   -0.0690 N   0  0  0  0  0  0  0  0  0  0  0  0
   -0.4410    7.8910    0.1400 C   0  0  0  0  0  0  0  0  0  0  0  0
   -1.4760    7.1630   -0.4530 C   0  0  0  0  0  0  0  0  0  0  0  0
   -2.8100    7.4850   -0.1740 C   0  0  0  0  0  0  0  0  0  0  0  0
   -3.1080    8.5310    0.6940 C   0  0  0  0  0  0  0  0  0  0  0  0
   -2.0990    9.2670    1.2940 C   0  0  0  0  0  0  0  0  0  0  0  0
   -0.7770    8.9400    1.0120 C   0  0  0  0  0  0  0  0  0  0  0  0
    0.2000    9.6540    1.5950 F   0  0  0  0  0  0  0  0  0  0  0  0
   -4.3880    8.8290    0.9530 F   0  0  0  0  0  0  0  0  0  0  0  0
   10.6320    6.6310   -0.4850 H   0  0  0  0  0  0  0  0  0  0  0  0
    8.4690    7.5550   -1.3760 H   0  0  0  0  0  0  0  0  0  0  0  0
   10.5760    4.8110    1.1910 H   0  0  0  0  0  0  0  0  0  0  0  0
    5.8010    4.1310    1.7320 H   0  0  0  0  0  0  0  0  0  0  0  0
    3.4360    6.4220   -1.8000 H   0  0  0  0  0  0  0  0  0  0  0  0
    3.4130    7.6940   -0.5620 H   0  0  0  0  0  0  0  0  0  0  0  0
    1.5650    8.2510    0.4530 H   0  0  0  0  0  0  0  0  0  0  0  0
   -1.2900    6.3390   -1.1330 H   0  0  0  0  0  0  0  0  0  0  0  0
   -3.6170    6.9200   -0.6330 H   0  0  0  0  0  0  0  0  0  0  0  0
   -2.3340   10.0820    1.9690 H   0  0  0  0  0  0  0  0  0  0  0  0
  1  2  1  0  0  0  0
  1  6  2  0  0  0  0
  1 23  1  0  0  0  0
  2  3  2  0  0  0  0
  2 24  1  0  0  0  0
  3  4  1  0  0  0  0
  3  9  1  0  0  0  0
  4  5  2  0  0  0  0
  4  7  1  0  0  0  0
  5  6  1  0  0  0  0
  6 25  1  0  0  0  0
  7  8  1  0  0  0  0
  7 26  1  0  0  0  0
  8  9  2  0  0  0  0
  8 10  1  0  0  0  0
 10 11  1  0  0  0  0
 11 12  1  0  0  0  0
 11 27  1  0  0  0  0
 11 28  1  0  0  0  0
 12 13  2  0  0  0  0
 12 14  1  0  0  0  0
 14 15  1  0  0  0  0
 14 29  1  0  0  0  0
 15 16  1  0  0  0  0
 15 20  2  0  0  0  0
 16 17  2  0  0  0  0
 16 30  1  0  0  0  0
 17 18  1  0  0  0  0
 17 31  1  0  0  0  0
 18 19  2  0  0  0  0
 18 22  1  0  0  0  0
 19 20  1  0  0  0  0
 19 32  1  0  0  0  0
 20 21  1  0  0  0  0
M  END
>  <cmpd number>
37

>  <NAME>
C00129398

>  <active>
0

$$$$

  MOE2016           3D

 31 32  0  0  0  0  0  0  0  0999 V2000
   -0.6410   -5.2790   -0.3050 C   0  0  0  0  0  0  0  0  0  0  0  0
   -0.0010   -4.1880    0.5050 C   0  0  0  0  0  0  0  0  0  0  0  0
   -0.5440   -3.8130    1.7400 C   0  0  0  0  0  0  0  0  0  0  0  0
    0.0650   -2.8190    2.5080 C   0  0  0  0  0  0  0  0  0  0  0  0
    1.2290   -2.2030    2.0530 C   0  0  0  0  0  0  0  0  0  0  0  0
    1.8070   -2.5780    0.8300 C   0  0  0  0  0  0  0  0  0  0  0  0
    1.1790   -3.5730    0.0610 C   0  0  0  0  0  0  0  0  0  0  0  0
    3.0420   -1.9510    0.3030 C   0  0  0  0  0  0  0  0  0  0  0  0
    4.2900   -2.4460    0.5310 C   0  0  0  0  0  0  0  0  0  0  0  0
    5.4950   -1.7620   -0.0480 C   0  0  0  0  0  0  0  0  0  0  0  0
    5.4570   -0.7150   -0.6970 O   0  0  0  0  0  0  0  0  0  0  0  0
    6.7000   -2.3690    0.1840 N   0  0  0  0  0  0  0  0  0  0  0  0
    6.9220   -3.5060    0.8940 C   0  0  0  0  0  0  0  0  0  0  0  0
    5.8290   -4.0980    1.4440 N   0  0  0  0  0  0  0  0  0  0  0  0
    4.5280   -3.6820    1.3530 C   0  0  0  0  0  0  0  0  0  0  0  0
    3.6480   -4.3180    1.9350 O   0  0  0  0  0  0  0  0  0  0  0  0
    8.0540   -3.9740    1.0350 O   0  0  0  0  0  0  0  0  0  0  0  0
    2.7210   -0.7220   -0.5210 C   0  0  0  0  0  0  0  0  0  0  0  0
    1.7570   -1.2340    2.8650 O   0  0  0  0  0  0  0  0  0  0  0  0
   -1.7270   -5.2820   -0.1660 H   0  0  0  0  0  0  0  0  0  0  0  0
   -0.2420   -6.2520   -0.0020 H   0  0  0  0  0  0  0  0  0  0  0  0
   -0.4510   -5.1360   -1.3740 H   0  0  0  0  0  0  0  0  0  0  0  0
   -1.4500   -4.2910    2.1110 H   0  0  0  0  0  0  0  0  0  0  0  0
   -0.3730   -2.5320    3.4620 H   0  0  0  0  0  0  0  0  0  0  0  0
    1.6140   -3.8750   -0.8920 H   0  0  0  0  0  0  0  0  0  0  0  0
    7.5150   -1.9210   -0.2150 H   0  0  0  0  0  0  0  0  0  0  0  0
    5.9970   -4.9380    1.9830 H   0  0  0  0  0  0  0  0  0  0  0  0
    1.6420   -0.5390   -0.5920 H   0  0  0  0  0  0  0  0  0  0  0  0
    3.0810   -0.8360   -1.5490 H   0  0  0  0  0  0  0  0  0  0  0  0
    3.1570    0.1750   -0.0690 H   0  0  0  0  0  0  0  0  0  0  0  0
    2.5500   -0.8440    2.4350 H   0  0  0  0  0  0  0  0  0  0  0  0
  1  2  1  0  0  0  0
  1 20  1  0  0  0  0
  1 21  1  0  0  0  0
  1 22  1  0  0  0  0
  2  3  1  0  0  0  0
  2  7  2  0  0  0  0
  3  4  2  0  0  0  0
  3 23  1  0  0  0  0
  4  5  1  0  0  0  0
  4 24  1  0  0  0  0
  5  6  2  0  0  0  0
  5 19  1  0  0  0  0
  6  7  1  0  0  0  0
  6  8  1  0  0  0  0
  7 25  1  0  0  0  0
  8  9  2  0  0  0  0
  8 18  1  0  0  0  0
  9 10  1  0  0  0  0
  9 15  1  0  0  0  0
 10 11  2  0  0  0  0
 10 12  1  0  0  0  0
 12 13  1  0  0  0  0
 12 26  1  0  0  0  0
 13 14  1  0  0  0  0
 13 17  2  0  0  0  0
 14 15  1  0  0  0  0
 14 27  1  0  0  0  0
 15 16  2  0  0  0  0
 18 28  1  0  0  0  0
 18 29  1  0  0  0  0
 18 30  1  0  0  0  0
 19 31  1  0  0  0  0
M  END
>  <cmpd number>
38

>  <NAME>
C05465784

>  <active>
0

$$$$

  MOE2016           3D

 26 27  0  0  0  0  0  0  0  0999 V2000
   -0.1960    0.3880   -1.0090 C   0  0  0  0  0  0  0  0  0  0  0  0
   -1.5940    0.4080   -0.9810 C   0  0  0  0  0  0  0  0  0  0  0  0
   -2.2760    1.2810   -0.1230 C   0  0  0  0  0  0  0  0  0  0  0  0
   -1.5330    2.1280    0.7090 C   0  0  0  0  0  0  0  0  0  0  0  0
   -0.1350    2.1070    0.6820 C   0  0  0  0  0  0  0  0  0  0  0  0
    0.5460    1.2420   -0.1830 C   0  0  0  0  0  0  0  0  0  0  0  0
    2.0530    1.2040   -0.2100 C   0  0  0  0  0  0  0  0  0  0  0  0
    2.5380    0.0340    0.4530 O   0  0  0  0  0  0  0  0  0  0  0  0
   -3.7480    1.3050   -0.0890 C   0  0  0  0  0  0  0  0  0  0  0  0
   -4.4420    0.2080    0.2500 C   0  0  0  0  0  0  0  0  0  0  0  0
   -5.8100    0.2050    0.3020 N   0  0  0  0  0  0  0  0  0  0  0  0
   -6.5840    1.2990    0.0240 C   0  0  0  0  0  0  0  0  0  0  0  0
   -5.8960    2.4310   -0.3200 N   0  0  0  0  0  0  0  0  0  0  0  0
   -4.5300    2.5400   -0.4070 C   0  0  0  0  0  0  0  0  0  0  0  0
   -3.9840    3.5950   -0.7380 O   0  0  0  0  0  0  0  0  0  0  0  0
   -7.8140    1.2640    0.0810 O   0  0  0  0  0  0  0  0  0  0  0  0
    0.3140   -0.3010   -1.6830 H   0  0  0  0  0  0  0  0  0  0  0  0
   -2.1430   -0.2640   -1.6400 H   0  0  0  0  0  0  0  0  0  0  0  0
   -2.0360    2.8120    1.3930 H   0  0  0  0  0  0  0  0  0  0  0  0
    0.4180    2.7730    1.3440 H   0  0  0  0  0  0  0  0  0  0  0  0
    2.4800    2.0820    0.2860 H   0  0  0  0  0  0  0  0  0  0  0  0
    2.4180    1.2000   -1.2430 H   0  0  0  0  0  0  0  0  0  0  0  0
    1.9120   -0.1430    1.1880 H   0  0  0  0  0  0  0  0  0  0  0  0
   -3.9600   -0.7330    0.5060 H   0  0  0  0  0  0  0  0  0  0  0  0
   -6.2950   -0.6510    0.5620 H   0  0  0  0  0  0  0  0  0  0  0  0
   -6.4420    3.2540   -0.5300 H   0  0  0  0  0  0  0  0  0  0  0  0
  1  2  1  0  0  0  0
  1  6  2  0  0  0  0
  1 17  1  0  0  0  0
  2  3  2  0  0  0  0
  2 18  1  0  0  0  0
  3  4  1  0  0  0  0
  3  9  1  0  0  0  0
  4  5  2  0  0  0  0
  4 19  1  0  0  0  0
  5  6  1  0  0  0  0
  5 20  1  0  0  0  0
  6  7  1  0  0  0  0
  7  8  1  0  0  0  0
  7 21  1  0  0  0  0
  7 22  1  0  0  0  0
  8 23  1  0  0  0  0
  9 10  2  0  0  0  0
  9 14  1  0  0  0  0
 10 11  1  0  0  0  0
 10 24  1  0  0  0  0
 11 12  1  0  0  0  0
 11 25  1  0  0  0  0
 12 13  1  0  0  0  0
 12 16  2  0  0  0  0
 13 14  1  0  0  0  0
 13 26  1  0  0  0  0
 14 15  2  0  0  0  0
M  END
>  <cmpd number>
39

>  <NAME>
C65344544

>  <active>
0

$$$$

  MOE2016           3D

 18 18  0  0  1  0  0  0  0  0999 V2000
    4.4900    4.4650   -0.2830 C   0  0  0  0  0  0  0  0  0  0  0  0
    4.4570    3.1010    0.4030 C   0  0  2  0  0  0  0  0  0  0  0  0
    5.7290    2.3840    0.2030 C   0  0  0  0  0  0  0  0  0  0  0  0
    6.7450    1.8330    0.0610 N   0  0  0  0  0  0  0  0  0  0  0  0
    3.2790    2.2800   -0.1320 C   0  0  0  0  0  0  0  0  0  0  0  0
    2.0800    2.6290    0.4690 N   0  0  0  0  0  0  0  0  0  0  0  0
    0.8320    2.1120    0.2090 C   0  0  0  0  0  0  0  0  0  0  0  0
   -0.2490    2.5210    0.8450 N   0  0  0  0  0  0  0  0  0  0  0  0
   -1.3890    1.8680    0.4190 N   0  0  0  0  0  0  0  0  0  0  0  0
   -1.1180    0.9890   -0.5250 C   0  0  0  0  0  0  0  0  0  0  0  0
    0.5380    0.9000   -0.9550 S   0  0  0  0  0  0  0  0  0  0  0  0
    3.4180    1.4280   -1.0130 O   0  0  0  0  0  0  0  0  0  0  0  0
    5.3170    5.0760    0.0950 H   0  0  0  0  0  0  0  0  0  0  0  0
    3.5590    5.0180   -0.1150 H   0  0  0  0  0  0  0  0  0  0  0  0
    4.6200    4.3650   -1.3680 H   0  0  0  0  0  0  0  0  0  0  0  0
    4.3160    3.2510    1.4800 H   0  0  0  0  0  0  0  0  0  0  0  0
    2.0770    3.3440    1.1890 H   0  0  0  0  0  0  0  0  0  0  0  0
   -1.8750    0.3730   -0.9920 H   0  0  0  0  0  0  0  0  0  0  0  0
  1  2  1  0  0  0  0
  1 13  1  0  0  0  0
  1 14  1  0  0  0  0
  1 15  1  0  0  0  0
  2  3  1  0  0  0  0
  2  5  1  0  0  0  0
  2 16  1  0  0  0  0
  3  4  3  0  0  0  0
  5  6  1  0  0  0  0
  5 12  2  0  0  0  0
  6  7  1  0  0  0  0
  6 17  1  0  0  0  0
  7  8  2  0  0  0  0
  7 11  1  0  0  0  0
  8  9  1  0  0  0  0
  9 10  2  0  0  0  0
 10 11  1  0  0  0  0
 10 18  1  0  0  0  0
M  END
>  <cmpd number>
40

>  <NAME>
C44813136

>  <active>
0

$$$$

  MOE2016           3D

 34 36  0  0  0  0  0  0  0  0999 V2000
    6.0760    0.2410    0.6610 C   0  0  0  0  0  0  0  0  0  0  0  0
    7.3670   -0.0010    1.1340 C   0  0  0  0  0  0  0  0  0  0  0  0
    8.3590    0.9650    0.9790 C   0  0  0  0  0  0  0  0  0  0  0  0
    8.0900    2.1900    0.3530 C   0  0  0  0  0  0  0  0  0  0  0  0
    6.7770    2.4100   -0.1170 C   0  0  0  0  0  0  0  0  0  0  0  0
    5.7590    1.4500    0.0270 C   0  0  0  0  0  0  0  0  0  0  0  0
    4.4110    1.7180   -0.4750 C   0  0  0  0  0  0  0  0  0  0  0  0
    3.8200    2.7710   -1.1390 C   0  0  0  0  0  0  0  0  0  0  0  0
    2.4690    2.4080   -1.3510 C   0  0  0  0  0  0  0  0  0  0  0  0
    2.2710    1.1530   -0.7900 C   0  0  0  0  0  0  0  0  0  0  0  0
    3.4800    0.7370   -0.2790 O   0  0  0  0  0  0  0  0  0  0  0  0
    1.1160    0.3260   -0.7670 C   0  0  0  0  0  0  0  0  0  0  0  0
   -0.0860    0.6570   -0.2540 C   0  0  0  0  0  0  0  0  0  0  0  0
   -0.4020    1.9280    0.4580 C   0  0  0  0  0  0  0  0  0  0  0  0
    0.4300    2.7860    0.7530 O   0  0  0  0  0  0  0  0  0  0  0  0
   -1.7190    2.0850    0.8160 N   0  0  0  0  0  0  0  0  0  0  0  0
   -2.7250    1.1870    0.6300 C   0  0  0  0  0  0  0  0  0  0  0  0
   -4.2860    1.5160    1.1210 S   0  0  0  0  0  0  0  0  0  0  0  0
   -2.4020    0.0060    0.0370 N   0  0  0  0  0  0  0  0  0  0  0  0
   -1.1620   -0.3660   -0.4160 C   0  0  0  0  0  0  0  0  0  0  0  0
   -0.9800   -1.4730   -0.9280 O   0  0  0  0  0  0  0  0  0  0  0  0
    9.1490    3.2530    0.1760 C   0  0  0  0  0  0  0  0  0  0  0  0
   10.3290    3.0010    0.6070 O   0  5  0  0  0  0  0  0  0  0  0  0
    8.8470    4.3590   -0.3920 O   0  0  0  0  0  0  0  0  0  0  0  0
    9.5960    0.6420    1.4720 O   0  0  0  0  0  0  0  0  0  0  0  0
    5.3210   -0.5320    0.7960 H   0  0  0  0  0  0  0  0  0  0  0  0
    7.5910   -0.9470    1.6230 H   0  0  0  0  0  0  0  0  0  0  0  0
    6.5490    3.3570   -0.6070 H   0  0  0  0  0  0  0  0  0  0  0  0
    4.3000    3.6910   -1.4460 H   0  0  0  0  0  0  0  0  0  0  0  0
    1.7140    2.9960   -1.8590 H   0  0  0  0  0  0  0  0  0  0  0  0
    1.2660   -0.6570   -1.2090 H   0  0  0  0  0  0  0  0  0  0  0  0
   -1.9560    2.9580    1.2740 H   0  0  0  0  0  0  0  0  0  0  0  0
   -3.1470   -0.6710   -0.0850 H   0  0  0  0  0  0  0  0  0  0  0  0
   10.1970    1.4100    1.2910 H   0  0  0  0  0  0  0  0  0  0  0  0
  1  2  1  0  0  0  0
  1  6  2  0  0  0  0
  1 26  1  0  0  0  0
  2  3  2  0  0  0  0
  2 27  1  0  0  0  0
  3  4  1  0  0  0  0
  3 25  1  0  0  0  0
  4  5  2  0  0  0  0
  4 22  1  0  0  0  0
  5  6  1  0  0  0  0
  5 28  1  0  0  0  0
  6  7  1  0  0  0  0
  7  8  2  0  0  0  0
  7 11  1  0  0  0  0
  8  9  1  0  0  0  0
  8 29  1  0  0  0  0
  9 10  2  0  0  0  0
  9 30  1  0  0  0  0
 10 11  1  0  0  0  0
 10 12  1  0  0  0  0
 12 13  2  0  0  0  0
 12 31  1  0  0  0  0
 13 14  1  0  0  0  0
 13 20  1  0  0  0  0
 14 15  2  0  0  0  0
 14 16  1  0  0  0  0
 16 17  1  0  0  0  0
 16 32  1  0  0  0  0
 17 18  2  0  0  0  0
 17 19  1  0  0  0  0
 19 20  1  0  0  0  0
 19 33  1  0  0  0  0
 20 21  2  0  0  0  0
 22 23  1  0  0  0  0
 22 24  2  0  0  0  0
 25 34  1  0  0  0  0
M  CHG  1  23  -1
M  END
>  <cmpd number>
41

>  <NAME>
C20064359

>  <active>
0

$$$$

  MOE2016           3D

 27 28  0  0  0  0  0  0  0  0999 V2000
    9.8730   -3.8780   -0.5360 C   0  0  0  0  0  0  0  0  0  0  0  0
    8.5640   -4.4340   -0.4220 O   0  0  0  0  0  0  0  0  0  0  0  0
    7.5950   -3.6490    0.1540 C   0  0  0  0  0  0  0  0  0  0  0  0
    7.7940   -2.3450    0.6140 C   0  0  0  0  0  0  0  0  0  0  0  0
    6.7330   -1.6420    1.1860 C   0  0  0  0  0  0  0  0  0  0  0  0
    5.4700   -2.2200    1.3050 C   0  0  0  0  0  0  0  0  0  0  0  0
    5.2460   -3.5230    0.8430 C   0  0  0  0  0  0  0  0  0  0  0  0
    6.3180   -4.2310    0.2700 C   0  0  0  0  0  0  0  0  0  0  0  0
    6.1650   -5.5150   -0.2060 O   0  0  0  0  0  0  0  0  0  0  0  0
    3.9100   -4.1140    1.0010 C   0  0  0  0  0  0  0  0  0  0  0  0
    2.8150   -3.6920    0.3630 C   0  0  0  0  0  0  0  0  0  0  0  0
    1.4460   -4.2800    0.5120 C   0  0  0  0  0  0  0  0  0  0  0  0
    0.6630   -3.5340   -0.3250 N   0  0  0  0  0  0  0  0  0  0  0  0
    1.3920   -2.5640   -0.9680 C   0  0  0  0  0  0  0  0  0  0  0  0
    0.9650   -1.7490   -1.7750 O   0  0  0  0  0  0  0  0  0  0  0  0
    2.7050   -2.6730   -0.5400 N   0  0  0  0  0  0  0  0  0  0  0  0
    1.1160   -5.2150    1.2230 O   0  0  0  0  0  0  0  0  0  0  0  0
    6.9870   -0.0350    1.7560 Cl  0  0  0  0  0  0  0  0  0  0  0  0
   10.5160   -4.6320   -1.0010 H   0  0  0  0  0  0  0  0  0  0  0  0
   10.2900   -3.6460    0.4490 H   0  0  0  0  0  0  0  0  0  0  0  0
    9.8700   -2.9960   -1.1860 H   0  0  0  0  0  0  0  0  0  0  0  0
    8.7600   -1.8560    0.5420 H   0  0  0  0  0  0  0  0  0  0  0  0
    4.6620   -1.6550    1.7660 H   0  0  0  0  0  0  0  0  0  0  0  0
    5.2200   -5.7740   -0.1640 H   0  0  0  0  0  0  0  0  0  0  0  0
    3.8490   -4.9560    1.6890 H   0  0  0  0  0  0  0  0  0  0  0  0
   -0.3260   -3.6750   -0.4580 H   0  0  0  0  0  0  0  0  0  0  0  0
    3.4580   -2.0790   -0.8610 H   0  0  0  0  0  0  0  0  0  0  0  0
  1  2  1  0  0  0  0
  1 19  1  0  0  0  0
  1 20  1  0  0  0  0
  1 21  1  0  0  0  0
  2  3  1  0  0  0  0
  3  4  1  0  0  0  0
  3  8  2  0  0  0  0
  4  5  2  0  0  0  0
  4 22  1  0  0  0  0
  5  6  1  0  0  0  0
  5 18  1  0  0  0  0
  6  7  2  0  0  0  0
  6 23  1  0  0  0  0
  7  8  1  0  0  0  0
  7 10  1  0  0  0  0
  8  9  1  0  0  0  0
  9 24  1  0  0  0  0
 10 11  2  0  0  0  0
 10 25  1  0  0  0  0
 11 12  1  0  0  0  0
 11 16  1  0  0  0  0
 12 13  1  0  0  0  0
 12 17  2  0  0  0  0
 13 14  1  0  0  0  0
 13 26  1  0  0  0  0
 14 15  2  0  0  0  0
 14 16  1  0  0  0  0
 16 27  1  0  0  0  0
M  END
>  <cmpd number>
42

>  <NAME>
C15012796

>  <active>
0

$$$$

  MOE2016           3D

 25 26  0  0  0  0  0  0  0  0999 V2000
    5.6560   -3.3080   -0.0070 C   0  0  0  0  0  0  0  0  0  0  0  0
    6.3740   -4.4970    0.0010 C   0  0  0  0  0  0  0  0  0  0  0  0
    5.6680   -5.6860    0.0100 C   0  0  0  0  0  0  0  0  0  0  0  0
    4.3160   -5.7570    0.0110 N   0  0  0  0  0  0  0  0  0  0  0  0
    3.6200   -4.5780    0.0030 C   0  0  0  0  0  0  0  0  0  0  0  0
    4.2610   -3.3410   -0.0060 C   0  0  0  0  0  0  0  0  0  0  0  0
    2.1090   -4.7470    0.0040 C   0  0  0  0  0  0  0  0  0  0  0  0
    1.6440   -5.8920    0.0060 O   0  0  0  0  0  0  0  0  0  0  0  0
    1.3450   -3.5940    0.0040 N   0  0  0  0  0  0  0  0  0  0  0  0
   -0.0610   -3.5230    0.0020 C   0  0  0  0  0  0  0  0  0  0  0  0
   -0.6240   -2.2380    0.0000 C   0  0  0  0  0  0  0  0  0  0  0  0
   -2.0060   -2.0950   -0.0020 C   0  0  0  0  0  0  0  0  0  0  0  0
   -2.7940   -3.2410   -0.0020 C   0  0  0  0  0  0  0  0  0  0  0  0
   -2.1650   -4.4760    0.0000 C   0  0  0  0  0  0  0  0  0  0  0  0
   -0.8190   -4.6410    0.0020 N   0  0  0  0  0  0  0  0  0  0  0  0
    0.1950   -1.1370    0.0010 O   0  0  0  0  0  0  0  0  0  0  0  0
    6.1800   -2.3530   -0.0140 H   0  0  0  0  0  0  0  0  0  0  0  0
    7.4600   -4.4980    0.0010 H   0  0  0  0  0  0  0  0  0  0  0  0
    6.1910   -6.6400    0.0160 H   0  0  0  0  0  0  0  0  0  0  0  0
    3.7280   -2.3990   -0.0140 H   0  0  0  0  0  0  0  0  0  0  0  0
    1.7850   -2.6820    0.0040 H   0  0  0  0  0  0  0  0  0  0  0  0
   -2.4790   -1.1170   -0.0030 H   0  0  0  0  0  0  0  0  0  0  0  0
   -3.8790   -3.1740   -0.0030 H   0  0  0  0  0  0  0  0  0  0  0  0
   -2.7510   -5.3930    0.0000 H   0  0  0  0  0  0  0  0  0  0  0  0
   -0.3620   -0.3270    0.0000 H   0  0  0  0  0  0  0  0  0  0  0  0
  1  2  1  0  0  0  0
  1  6  2  0  0  0  0
  1 17  1  0  0  0  0
  2  3  2  0  0  0  0
  2 18  1  0  0  0  0
  3  4  1  0  0  0  0
  3 19  1  0  0  0  0
  4  5  2  0  0  0  0
  5  6  1  0  0  0  0
  5  7  1  0  0  0  0
  6 20  1  0  0  0  0
  7  8  2  0  0  0  0
  7  9  1  0  0  0  0
  9 10  1  0  0  0  0
  9 21  1  0  0  0  0
 10 11  1  0  0  0  0
 10 15  2  0  0  0  0
 11 12  2  0  0  0  0
 11 16  1  0  0  0  0
 12 13  1  0  0  0  0
 12 22  1  0  0  0  0
 13 14  2  0  0  0  0
 13 23  1  0  0  0  0
 14 15  1  0  0  0  0
 14 24  1  0  0  0  0
 16 25  1  0  0  0  0
M  END
>  <cmpd number>
43

>  <NAME>
C71805141

>  <active>
0

$$$$

  MOE2016           3D

 26 27  0  0  0  0  0  0  0  0999 V2000
    8.6790    2.9680    0.0080 C   0  0  0  0  0  0  0  0  0  0  0  0
    7.9410    4.1890    0.0260 O   0  0  0  0  0  0  0  0  0  0  0  0
    6.5740    4.0920    0.0240 C   0  0  0  0  0  0  0  0  0  0  0  0
    5.8520    2.8980    0.0380 C   0  0  0  0  0  0  0  0  0  0  0  0
    4.4500    2.9200    0.0340 C   0  0  0  0  0  0  0  0  0  0  0  0
    3.7430    4.1330    0.0170 C   0  0  0  0  0  0  0  0  0  0  0  0
    4.4660    5.3310    0.0040 C   0  0  0  0  0  0  0  0  0  0  0  0
    5.8650    5.3020    0.0090 C   0  0  0  0  0  0  0  0  0  0  0  0
    6.5730    6.4800   -0.0030 O   0  0  0  0  0  0  0  0  0  0  0  0
    2.2340    4.1050    0.0100 C   0  0  0  0  0  0  0  0  0  0  0  0
    1.5090    5.2760   -0.0100 N   0  0  0  0  0  0  0  0  0  0  0  0
    0.1450    5.2620   -0.0170 C   0  0  0  0  0  0  0  0  0  0  0  0
   -0.5270    4.1120   -0.0040 C   0  0  0  0  0  0  0  0  0  0  0  0
    0.2660    2.8570    0.0180 C   0  0  0  0  0  0  0  0  0  0  0  0
    1.6450    2.9380    0.0240 N   0  0  0  0  0  0  0  0  0  0  0  0
   -0.3240    1.7760    0.0310 O   0  0  0  0  0  0  0  0  0  0  0  0
    9.7440    3.2230   -0.0030 H   0  0  0  0  0  0  0  0  0  0  0  0
    8.4650    2.3920   -0.8980 H   0  0  0  0  0  0  0  0  0  0  0  0
    8.4870    2.3780    0.9100 H   0  0  0  0  0  0  0  0  0  0  0  0
    6.3410    1.9280    0.0530 H   0  0  0  0  0  0  0  0  0  0  0  0
    3.9200    1.9690    0.0450 H   0  0  0  0  0  0  0  0  0  0  0  0
    3.9620    6.2910   -0.0090 H   0  0  0  0  0  0  0  0  0  0  0  0
    5.9470    7.2380   -0.0120 H   0  0  0  0  0  0  0  0  0  0  0  0
    1.9530    6.1900   -0.0210 H   0  0  0  0  0  0  0  0  0  0  0  0
   -0.3450    6.2320   -0.0330 H   0  0  0  0  0  0  0  0  0  0  0  0
   -1.6050    4.0450   -0.0080 H   0  0  0  0  0  0  0  0  0  0  0  0
  1  2  1  0  0  0  0
  1 17  1  0  0  0  0
  1 18  1  0  0  0  0
  1 19  1  0  0  0  0
  2  3  1  0  0  0  0
  3  4  1  0  0  0  0
  3  8  2  0  0  0  0
  4  5  2  0  0  0  0
  4 20  1  0  0  0  0
  5  6  1  0  0  0  0
  5 21  1  0  0  0  0
  6  7  2  0  0  0  0
  6 10  1  0  0  0  0
  7  8  1  0  0  0  0
  7 22  1  0  0  0  0
  8  9  1  0  0  0  0
  9 23  1  0  0  0  0
 10 11  1  0  0  0  0
 10 15  2  0  0  0  0
 11 12  1  0  0  0  0
 11 24  1  0  0  0  0
 12 13  2  0  0  0  0
 12 25  1  0  0  0  0
 13 14  1  0  0  0  0
 13 26  1  0  0  0  0
 14 15  1  0  0  0  0
 14 16  2  0  0  0  0
M  END
>  <cmpd number>
44

>  <NAME>
C36882145

>  <active>
0

$$$$

  MOE2016           3D

 25 26  0  0  0  0  0  0  0  0999 V2000
    8.7030   -1.1390   -0.0030 C   0  0  0  0  0  0  0  0  0  0  0  0
    7.3860   -0.4140   -0.0030 C   0  0  0  0  0  0  0  0  0  0  0  0
    6.2730   -1.0770    0.0000 N   0  0  0  0  0  0  0  0  0  0  0  0
    5.0720   -0.3450    0.0010 C   0  0  0  0  0  0  0  0  0  0  0  0
    3.8630   -1.0410    0.0030 C   0  0  0  0  0  0  0  0  0  0  0  0
    2.6600   -0.3370    0.0040 C   0  0  0  0  0  0  0  0  0  0  0  0
    2.6250    1.0640    0.0030 C   0  0  0  0  0  0  0  0  0  0  0  0
    3.8290    1.7660    0.0010 C   0  0  0  0  0  0  0  0  0  0  0  0
    5.0400    1.0550   -0.0010 C   0  0  0  0  0  0  0  0  0  0  0  0
    6.3370    1.7630   -0.0030 C   0  0  0  0  0  0  0  0  0  0  0  0
    7.4480    0.9540   -0.0040 N   0  0  0  0  0  0  0  0  0  0  0  0
    6.4090    2.9900   -0.0050 O   0  0  0  0  0  0  0  0  0  0  0  0
    1.3710    1.6160    0.0050 O   0  0  0  0  0  0  0  0  0  0  0  0
    1.2960    3.0410    0.0060 C   0  0  0  0  0  0  0  0  0  0  0  0
    1.4960   -1.0650    0.0070 O   0  0  0  0  0  0  0  0  0  0  0  0
    9.5500   -0.4490   -0.0090 H   0  0  0  0  0  0  0  0  0  0  0  0
    8.7590   -1.7800   -0.8880 H   0  0  0  0  0  0  0  0  0  0  0  0
    8.7650   -1.7720    0.8870 H   0  0  0  0  0  0  0  0  0  0  0  0
    3.8600   -2.1280    0.0040 H   0  0  0  0  0  0  0  0  0  0  0  0
    3.8580    2.8510   -0.0010 H   0  0  0  0  0  0  0  0  0  0  0  0
    8.3490    1.4180   -0.0060 H   0  0  0  0  0  0  0  0  0  0  0  0
    0.2370    3.3180    0.0080 H   0  0  0  0  0  0  0  0  0  0  0  0
    1.7490    3.4600   -0.8990 H   0  0  0  0  0  0  0  0  0  0  0  0
    1.7530    3.4590    0.9090 H   0  0  0  0  0  0  0  0  0  0  0  0
    0.7580   -0.4100    0.0080 H   0  0  0  0  0  0  0  0  0  0  0  0
  1  2  1  0  0  0  0
  1 16  1  0  0  0  0
  1 17  1  0  0  0  0
  1 18  1  0  0  0  0
  2  3  2  0  0  0  0
  2 11  1  0  0  0  0
  3  4  1  0  0  0  0
  4  5  1  0  0  0  0
  4  9  2  0  0  0  0
  5  6  2  0  0  0  0
  5 19  1  0  0  0  0
  6  7  1  0  0  0  0
  6 15  1  0  0  0  0
  7  8  2  0  0  0  0
  7 13  1  0  0  0  0
  8  9  1  0  0  0  0
  8 20  1  0  0  0  0
  9 10  1  0  0  0  0
 10 11  1  0  0  0  0
 10 12  2  0  0  0  0
 11 21  1  0  0  0  0
 13 14  1  0  0  0  0
 14 22  1  0  0  0  0
 14 23  1  0  0  0  0
 14 24  1  0  0  0  0
 15 25  1  0  0  0  0
M  END
>  <cmpd number>
45

>  <NAME>
C66322335

>  <active>
0

$$$$

  MOE2016           3D

 40 42  0  0  0  0  0  0  0  0999 V2000
    2.4150   -1.6920    1.1020 C   0  0  0  0  0  0  0  0  0  0  0  0
    3.0810   -0.4040    0.7450 C   0  0  0  0  0  0  0  0  0  0  0  0
    4.4180   -0.0940    0.8970 C   0  0  0  0  0  0  0  0  0  0  0  0
    4.5990    1.2510    0.5260 C   0  0  0  0  0  0  0  0  0  0  0  0
    3.3640    1.7550    0.1510 C   0  0  0  0  0  0  0  0  0  0  0  0
    2.4170    0.7350    0.2900 N   0  0  0  0  0  0  0  0  0  0  0  0
    1.0180    0.8400    0.0220 C   0  0  0  0  0  0  0  0  0  0  0  0
    0.2960    1.9460    0.4870 C   0  0  0  0  0  0  0  0  0  0  0  0
   -1.0820    2.0670    0.2360 C   0  0  0  0  0  0  0  0  0  0  0  0
   -1.7160    1.0450   -0.4970 C   0  0  0  0  0  0  0  0  0  0  0  0
   -1.0130   -0.0780   -0.9750 C   0  0  0  0  0  0  0  0  0  0  0  0
    0.3640   -0.1640   -0.7030 C   0  0  0  0  0  0  0  0  0  0  0  0
   -1.7180   -1.1600   -1.7670 C   0  0  0  0  0  0  0  0  0  0  0  0
   -1.0470   -2.1790   -2.1580 O   0  0  0  0  0  0  0  0  0  0  0  0
   -2.9650   -1.0290   -2.0240 O   0  5  0  0  0  0  0  0  0  0  0  0
   -1.8630    3.2610    0.7460 C   0  0  0  0  0  0  0  0  0  0  0  0
   -1.2410    4.1860    1.3770 O   0  0  0  0  0  0  0  0  0  0  0  0
   -3.1240    3.3150    0.5320 O   0  5  0  0  0  0  0  0  0  0  0  0
    3.0480    3.1100   -0.4060 C   0  0  0  0  0  0  0  0  0  0  0  0
    5.8060    2.0110    0.5620 C   0  0  0  0  0  0  0  0  0  0  0  0
    7.0190    1.6590    0.1170 C   0  0  0  0  0  0  0  0  0  0  0  0
    7.4770    0.4130   -0.5900 C   0  0  0  0  0  0  0  0  0  0  0  0
    6.8170   -0.5560   -0.9280 O   0  0  0  0  0  0  0  0  0  0  0  0
    8.8150    0.6100   -0.8040 N   0  0  0  0  0  0  0  0  0  0  0  0
    9.2280    1.8270   -0.3300 C   0  0  0  0  0  0  0  0  0  0  0  0
   10.3640    2.2810   -0.3850 O   0  0  0  0  0  0  0  0  0  0  0  0
    8.1290    2.4580    0.2230 N   0  0  0  0  0  0  0  0  0  0  0  0
    3.0380   -2.2620    1.8010 H   0  0  0  0  0  0  0  0  0  0  0  0
    2.2700   -2.3130    0.2140 H   0  0  0  0  0  0  0  0  0  0  0  0
    1.4510   -1.5290    1.5940 H   0  0  0  0  0  0  0  0  0  0  0  0
    5.1740   -0.7780    1.2700 H   0  0  0  0  0  0  0  0  0  0  0  0
    0.7910    2.7070    1.0880 H   0  0  0  0  0  0  0  0  0  0  0  0
   -2.7840    1.1250   -0.7000 H   0  0  0  0  0  0  0  0  0  0  0  0
    0.9280   -1.0050   -1.1030 H   0  0  0  0  0  0  0  0  0  0  0  0
    3.9320    3.5540   -0.8770 H   0  0  0  0  0  0  0  0  0  0  0  0
    2.7240    3.7860    0.3910 H   0  0  0  0  0  0  0  0  0  0  0  0
    2.2770    3.0630   -1.1800 H   0  0  0  0  0  0  0  0  0  0  0  0
    5.7130    3.0050    0.9990 H   0  0  0  0  0  0  0  0  0  0  0  0
    9.4220   -0.0530   -1.2590 H   0  0  0  0  0  0  0  0  0  0  0  0
    8.1580    3.3780    0.6440 H   0  0  0  0  0  0  0  0  0  0  0  0
  1  2  1  0  0  0  0
  1 28  1  0  0  0  0
  1 29  1  0  0  0  0
  1 30  1  0  0  0  0
  2  3  2  0  0  0  0
  2  6  1  0  0  0  0
  3  4  1  0  0  0  0
  3 31  1  0  0  0  0
  4  5  2  0  0  0  0
  4 20  1  0  0  0  0
  5  6  1  0  0  0  0
  5 19  1  0  0  0  0
  6  7  1  0  0  0  0
  7  8  1  0  0  0  0
  7 12  2  0  0  0  0
  8  9  2  0  0  0  0
  8 32  1  0  0  0  0
  9 10  1  0  0  0  0
  9 16  1  0  0  0  0
 10 11  2  0  0  0  0
 10 33  1  0  0  0  0
 11 12  1  0  0  0  0
 11 13  1  0  0  0  0
 12 34  1  0  0  0  0
 13 14  2  0  0  0  0
 13 15  1  0  0  0  0
 16 17  2  0  0  0  0
 16 18  1  0  0  0  0
 19 35  1  0  0  0  0
 19 36  1  0  0  0  0
 19 37  1  0  0  0  0
 20 21  2  0  0  0  0
 20 38  1  0  0  0  0
 21 22  1  0  0  0  0
 21 27  1  0  0  0  0
 22 23  2  0  0  0  0
 22 24  1  0  0  0  0
 24 25  1  0  0  0  0
 24 39  1  0  0  0  0
 25 26  2  0  0  0  0
 25 27  1  0  0  0  0
 27 40  1  0  0  0  0
M  CHG  1  15  -1
M  CHG  1  18  -1
M  END
>  <cmpd number>
46

>  <NAME>
C20344738

>  <active>
0

$$$$

  MOE2016           3D

 42 45  0  0  0  0  0  0  0  0999 V2000
   -1.6190   -0.8710   -2.4150 C   0  0  0  0  0  0  0  0  0  0  0  0
   -0.2590   -0.9690   -2.7000 C   0  0  0  0  0  0  0  0  0  0  0  0
    0.6280   -1.4430   -1.7310 C   0  0  0  0  0  0  0  0  0  0  0  0
    0.1640   -1.8310   -0.4640 C   0  0  0  0  0  0  0  0  0  0  0  0
   -1.2080   -1.7150   -0.1880 C   0  0  0  0  0  0  0  0  0  0  0  0
   -2.0940   -1.2430   -1.1590 C   0  0  0  0  0  0  0  0  0  0  0  0
    1.1140   -2.3510    0.5940 C   0  0  0  0  0  0  0  0  0  0  0  0
    1.7030   -3.6320    0.2230 N   0  0  0  0  0  0  0  0  0  0  0  0
    2.9650   -3.8370   -0.2840 C   0  0  0  0  0  0  0  0  0  0  0  0
    3.0590   -5.1940   -0.4910 C   0  0  0  0  0  0  0  0  0  0  0  0
    4.2780   -5.7390   -1.0350 C   0  0  0  0  0  0  0  0  0  0  0  0
    5.2950   -4.9860   -1.3340 N   0  0  0  0  0  0  0  0  0  0  0  0
    5.1710   -3.6100   -1.1100 N   0  0  0  0  0  0  0  0  0  0  0  0
    4.0520   -2.9510   -0.5930 C   0  0  0  0  0  0  0  0  0  0  0  0
    4.0380   -1.7310   -0.4330 O   0  0  0  0  0  0  0  0  0  0  0  0
    4.3290   -7.0730   -1.2270 O   0  0  0  0  0  0  0  0  0  0  0  0
    1.9070   -5.8400   -0.1160 N   0  0  0  0  0  0  0  0  0  0  0  0
    1.1160   -4.8790    0.3140 C   0  0  0  0  0  0  0  0  0  0  0  0
   -0.4740   -5.1420    0.9540 S   0  0  0  0  0  0  0  0  0  0  0  0
   -1.0170   -6.5370   -0.0810 C   0  0  0  0  0  0  0  0  0  0  0  0
   -2.4820   -6.8230    0.1200 C   0  0  0  0  0  0  0  0  0  0  0  0
   -2.9130   -7.7240    1.1060 C   0  0  0  0  0  0  0  0  0  0  0  0
   -4.2760   -7.9700    1.2920 C   0  0  0  0  0  0  0  0  0  0  0  0
   -5.2220   -7.3150    0.5020 C   0  0  0  0  0  0  0  0  0  0  0  0
   -4.8060   -6.4120   -0.4740 C   0  0  0  0  0  0  0  0  0  0  0  0
   -3.4460   -6.1730   -0.6560 C   0  0  0  0  0  0  0  0  0  0  0  0
   -3.0670   -5.2980   -1.6010 F   0  0  0  0  0  0  0  0  0  0  0  0
   -2.3100   -0.5020   -3.1710 H   0  0  0  0  0  0  0  0  0  0  0  0
    0.1140   -0.6740   -3.6800 H   0  0  0  0  0  0  0  0  0  0  0  0
    1.6870   -1.5040   -1.9770 H   0  0  0  0  0  0  0  0  0  0  0  0
   -1.6020   -1.9980    0.7880 H   0  0  0  0  0  0  0  0  0  0  0  0
   -3.1560   -1.1640   -0.9330 H   0  0  0  0  0  0  0  0  0  0  0  0
    0.6120   -2.4850    1.5590 H   0  0  0  0  0  0  0  0  0  0  0  0
    1.9110   -1.6240    0.7710 H   0  0  0  0  0  0  0  0  0  0  0  0
    5.9810   -3.0420   -1.3500 H   0  0  0  0  0  0  0  0  0  0  0  0
    5.2090   -7.2870   -1.5990 H   0  0  0  0  0  0  0  0  0  0  0  0
   -0.4280   -7.4270    0.1660 H   0  0  0  0  0  0  0  0  0  0  0  0
   -0.8280   -6.3140   -1.1370 H   0  0  0  0  0  0  0  0  0  0  0  0
   -2.1880   -8.2400    1.7350 H   0  0  0  0  0  0  0  0  0  0  0  0
   -4.6010   -8.6730    2.0580 H   0  0  0  0  0  0  0  0  0  0  0  0
   -6.2830   -7.5080    0.6500 H   0  0  0  0  0  0  0  0  0  0  0  0
   -5.5330   -5.8950   -1.0940 H   0  0  0  0  0  0  0  0  0  0  0  0
  1  2  1  0  0  0  0
  1  6  2  0  0  0  0
  1 28  1  0  0  0  0
  2  3  2  0  0  0  0
  2 29  1  0  0  0  0
  3  4  1  0  0  0  0
  3 30  1  0  0  0  0
  4  5  2  0  0  0  0
  4  7  1  0  0  0  0
  5  6  1  0  0  0  0
  5 31  1  0  0  0  0
  6 32  1  0  0  0  0
  7  8  1  0  0  0  0
  7 33  1  0  0  0  0
  7 34  1  0  0  0  0
  8  9  1  0  0  0  0
  8 18  1  0  0  0  0
  9 10  2  0  0  0  0
  9 14  1  0  0  0  0
 10 11  1  0  0  0  0
 10 17  1  0  0  0  0
 11 12  2  0  0  0  0
 11 16  1  0  0  0  0
 12 13  1  0  0  0  0
 13 14  1  0  0  0  0
 13 35  1  0  0  0  0
 14 15  2  0  0  0  0
 16 36  1  0  0  0  0
 17 18  2  0  0  0  0
 18 19  1  0  0  0  0
 19 20  1  0  0  0  0
 20 21  1  0  0  0  0
 20 37  1  0  0  0  0
 20 38  1  0  0  0  0
 21 22  1  0  0  0  0
 21 26  2  0  0  0  0
 22 23  2  0  0  0  0
 22 39  1  0  0  0  0
 23 24  1  0  0  0  0
 23 40  1  0  0  0  0
 24 25  2  0  0  0  0
 24 41  1  0  0  0  0
 25 26  1  0  0  0  0
 25 42  1  0  0  0  0
 26 27  1  0  0  0  0
M  END
>  <cmpd number>
47

>  <NAME>
C04398438

>  <active>
0

$$$$

  MOE2016           3D

 44 46  0  0  0  0  0  0  0  0999 V2000
    0.4460   -6.9200   -1.6060 C   0  0  0  0  0  0  0  0  0  0  0  0
    1.9610   -6.7010   -1.5680 C   0  0  0  0  0  0  0  0  0  0  0  0
    2.6740   -8.0470   -1.4370 C   0  0  0  0  0  0  0  0  0  0  0  0
    2.3210   -5.7290   -0.4270 C   0  0  0  0  0  0  0  0  0  0  0  0
    3.8020   -5.3460   -0.4130 C   0  0  0  0  0  0  0  0  0  0  0  0
    4.0920   -4.0450    0.8300 S   0  0  0  0  0  0  0  0  0  0  0  0
    5.7610   -3.7090    0.5080 C   0  0  0  0  0  0  0  0  0  0  0  0
    6.7450   -4.4990    0.8850 N   0  0  0  0  0  0  0  0  0  0  0  0
    7.8780   -3.8690    0.4330 C   0  0  0  0  0  0  0  0  0  0  0  0
    7.5770   -2.6980   -0.2240 C   0  0  0  0  0  0  0  0  0  0  0  0
    6.2060   -2.5910   -0.1680 N   0  0  0  0  0  0  0  0  0  0  0  0
    5.3940   -1.5200   -0.7330 C   0  0  0  0  0  0  0  0  0  0  0  0
    4.9470   -0.5190    0.3100 C   0  0  0  0  0  0  0  0  0  0  0  0
    5.8710    0.2960    0.9820 C   0  0  0  0  0  0  0  0  0  0  0  0
    5.4420    1.2210    1.9380 C   0  0  0  0  0  0  0  0  0  0  0  0
    4.0860    1.3460    2.2300 C   0  0  0  0  0  0  0  0  0  0  0  0
    3.1560    0.5510    1.5650 C   0  0  0  0  0  0  0  0  0  0  0  0
    3.5820   -0.3730    0.6090 C   0  0  0  0  0  0  0  0  0  0  0  0
    8.6000   -1.8690   -0.7950 C   0  0  0  0  0  0  0  0  0  0  0  0
    9.8890   -2.3740   -0.6060 N   0  0  0  0  0  0  0  0  0  0  0  0
   10.2280   -3.5570    0.0600 N   0  0  0  0  0  0  0  0  0  0  0  0
    9.2590   -4.2700    0.5550 C   0  0  0  0  0  0  0  0  0  0  0  0
    9.5150   -5.4210    1.2070 O   0  0  0  0  0  0  0  0  0  0  0  0
    8.4020   -0.8140   -1.3970 O   0  0  0  0  0  0  0  0  0  0  0  0
    0.1680   -7.5770   -2.4370 H   0  0  0  0  0  0  0  0  0  0  0  0
   -0.0820   -5.9700   -1.7430 H   0  0  0  0  0  0  0  0  0  0  0  0
    0.0860   -7.3770   -0.6780 H   0  0  0  0  0  0  0  0  0  0  0  0
    2.2570   -6.2470   -2.5230 H   0  0  0  0  0  0  0  0  0  0  0  0
    2.4570   -8.5200   -0.4740 H   0  0  0  0  0  0  0  0  0  0  0  0
    3.7590   -7.9340   -1.5270 H   0  0  0  0  0  0  0  0  0  0  0  0
    2.3550   -8.7330   -2.2290 H   0  0  0  0  0  0  0  0  0  0  0  0
    2.0420   -6.1750    0.5360 H   0  0  0  0  0  0  0  0  0  0  0  0
    1.7130   -4.8220   -0.5470 H   0  0  0  0  0  0  0  0  0  0  0  0
    4.1030   -4.9720   -1.3960 H   0  0  0  0  0  0  0  0  0  0  0  0
    4.4250   -6.2100   -0.1630 H   0  0  0  0  0  0  0  0  0  0  0  0
    4.5410   -1.9870   -1.2370 H   0  0  0  0  0  0  0  0  0  0  0  0
    5.9620   -1.0130   -1.5180 H   0  0  0  0  0  0  0  0  0  0  0  0
    6.9360    0.2240    0.7650 H   0  0  0  0  0  0  0  0  0  0  0  0
    6.1700    1.8460    2.4530 H   0  0  0  0  0  0  0  0  0  0  0  0
    3.7530    2.0670    2.9750 H   0  0  0  0  0  0  0  0  0  0  0  0
    2.0950    0.6500    1.7890 H   0  0  0  0  0  0  0  0  0  0  0  0
    2.8360   -0.9820    0.0980 H   0  0  0  0  0  0  0  0  0  0  0  0
   10.6660   -1.8350   -0.9850 H   0  0  0  0  0  0  0  0  0  0  0  0
   10.4850   -5.5550    1.2080 H   0  0  0  0  0  0  0  0  0  0  0  0
  1  2  1  0  0  0  0
  1 25  1  0  0  0  0
  1 26  1  0  0  0  0
  1 27  1  0  0  0  0
  2  3  1  0  0  0  0
  2  4  1  0  0  0  0
  2 28  1  0  0  0  0
  3 29  1  0  0  0  0
  3 30  1  0  0  0  0
  3 31  1  0  0  0  0
  4  5  1  0  0  0  0
  4 32  1  0  0  0  0
  4 33  1  0  0  0  0
  5  6  1  0  0  0  0
  5 34  1  0  0  0  0
  5 35  1  0  0  0  0
  6  7  1  0  0  0  0
  7  8  2  0  0  0  0
  7 11  1  0  0  0  0
  8  9  1  0  0  0  0
  9 10  2  0  0  0  0
  9 22  1  0  0  0  0
 10 11  1  0  0  0  0
 10 19  1  0  0  0  0
 11 12  1  0  0  0  0
 12 13  1  0  0  0  0
 12 36  1  0  0  0  0
 12 37  1  0  0  0  0
 13 14  1  0  0  0  0
 13 18  2  0  0  0  0
 14 15  2  0  0  0  0
 14 38  1  0  0  0  0
 15 16  1  0  0  0  0
 15 39  1  0  0  0  0
 16 17  2  0  0  0  0
 16 40  1  0  0  0  0
 17 18  1  0  0  0  0
 17 41  1  0  0  0  0
 18 42  1  0  0  0  0
 19 20  1  0  0  0  0
 19 24  2  0  0  0  0
 20 21  1  0  0  0  0
 20 43  1  0  0  0  0
 21 22  2  0  0  0  0
 22 23  1  0  0  0  0
 23 44  1  0  0  0  0
M  END
>  <cmpd number>
48

>  <NAME>
C08618899

>  <active>
0

$$$$

  MOE2016           3D

 20 20  0  0  1  0  0  0  0  0999 V2000
    0.1570   -1.8930    0.9920 N   0  0  0  0  0  0  0  0  0  0  0  0
    1.2740   -1.4330    0.4030 C   0  0  0  0  0  0  0  0  0  0  0  0
    1.4690   -0.2180    0.0240 N   0  0  0  0  0  0  0  0  0  0  0  0
    2.7160   -0.0420   -0.5450 C   0  0  0  0  0  0  0  0  0  0  0  0
    3.5740   -1.2870   -0.6080 C   0  0  3  0  0  0  0  0  0  0  0  0
    2.5430   -2.5890    0.1400 S   0  0  0  0  0  0  0  0  0  0  0  0
    4.8590   -1.1390    0.1620 C   0  0  0  0  0  0  0  0  0  0  0  0
    5.0760   -0.3270    1.0580 O   0  0  0  0  0  0  0  0  0  0  0  0
    5.7670   -2.0750   -0.2570 O   0  0  0  0  0  0  0  0  0  0  0  0
    7.0300   -2.0540    0.4260 C   0  0  0  0  0  0  0  0  0  0  0  0
    7.8960   -3.1540   -0.1560 C   0  0  0  0  0  0  0  0  0  0  0  0
    3.0810    1.0540   -0.9730 O   0  0  0  0  0  0  0  0  0  0  0  0
   -0.6270   -1.2780    1.1780 H   0  0  0  0  0  0  0  0  0  0  0  0
    0.0650   -2.8650    1.2660 H   0  0  0  0  0  0  0  0  0  0  0  0
    3.7740   -1.5130   -1.6600 H   0  0  0  0  0  0  0  0  0  0  0  0
    6.8740   -2.2320    1.4960 H   0  0  0  0  0  0  0  0  0  0  0  0
    7.5130   -1.0820    0.2770 H   0  0  0  0  0  0  0  0  0  0  0  0
    7.4120   -4.1290   -0.0350 H   0  0  0  0  0  0  0  0  0  0  0  0
    8.8740   -3.1810    0.3330 H   0  0  0  0  0  0  0  0  0  0  0  0
    8.0410   -3.0010   -1.2300 H   0  0  0  0  0  0  0  0  0  0  0  0
  1  2  1  0  0  0  0
  1 13  1  0  0  0  0
  1 14  1  0  0  0  0
  2  3  2  0  0  0  0
  2  6  1  0  0  0  0
  3  4  1  0  0  0  0
  4  5  1  0  0  0  0
  4 12  2  0  0  0  0
  5  6  1  0  0  0  0
  5  7  1  0  0  0  0
  5 15  1  0  0  0  0
  7  8  2  0  0  0  0
  7  9  1  0  0  0  0
  9 10  1  0  0  0  0
 10 11  1  0  0  0  0
 10 16  1  0  0  0  0
 10 17  1  0  0  0  0
 11 18  1  0  0  0  0
 11 19  1  0  0  0  0
 11 20  1  0  0  0  0
M  END
>  <cmpd number>
49

>  <NAME>
C71621468

>  <active>
0

$$$$

  MOE2016           3D

 44 48  0  0  0  0  0  0  0  0999 V2000
    1.4040   -7.4020    0.1750 C   0  0  0  0  0  0  0  0  0  0  0  0
    0.3830   -7.9290   -0.6100 C   0  0  0  0  0  0  0  0  0  0  0  0
   -0.8690   -7.3020   -0.6550 C   0  0  0  0  0  0  0  0  0  0  0  0
   -1.1210   -6.1390    0.0840 C   0  0  0  0  0  0  0  0  0  0  0  0
   -0.0750   -5.6240    0.8710 C   0  0  0  0  0  0  0  0  0  0  0  0
    1.1750   -6.2480    0.9170 C   0  0  0  0  0  0  0  0  0  0  0  0
   -2.3790   -5.4820    0.0540 N   0  0  0  0  0  0  0  0  0  0  0  0
   -3.5320   -5.8410   -0.6760 C   0  0  0  0  0  0  0  0  0  0  0  0
   -3.7520   -6.7760   -1.4330 O   0  0  0  0  0  0  0  0  0  0  0  0
   -4.5020   -4.7680   -0.3230 C   0  0  0  0  0  0  0  0  0  0  0  0
   -5.7400   -4.7290   -0.8340 C   0  0  0  0  0  0  0  0  0  0  0  0
   -6.6820   -3.6950   -0.5810 C   0  0  0  0  0  0  0  0  0  0  0  0
   -6.5520   -2.3220   -0.7320 C   0  0  0  0  0  0  0  0  0  0  0  0
   -7.8180   -1.7360   -0.5570 C   0  0  0  0  0  0  0  0  0  0  0  0
   -8.7000   -2.7600   -0.3070 C   0  0  0  0  0  0  0  0  0  0  0  0
   -8.0200   -3.9690   -0.2660 N   0  0  0  0  0  0  0  0  0  0  0  0
   -8.6420   -5.2210    0.0570 C   0  0  0  0  0  0  0  0  0  0  0  0
   -7.9100   -6.2590    0.6860 C   0  0  0  0  0  0  0  0  0  0  0  0
   -8.5120   -7.4840    1.0100 C   0  0  0  0  0  0  0  0  0  0  0  0
   -9.8470   -7.6370    0.7010 C   0  0  0  0  0  0  0  0  0  0  0  0
  -10.5750   -6.6240    0.1040 C   0  0  0  0  0  0  0  0  0  0  0  0
  -10.0090   -5.4050   -0.2260 C   0  0  0  0  0  0  0  0  0  0  0  0
  -11.9430   -7.1130   -0.0780 C   0  0  0  0  0  0  0  0  0  0  0  0
  -11.9660   -8.3830    0.4190 N   0  0  0  0  0  0  0  0  0  0  0  0
  -10.7520   -8.7710    0.9040 C   0  0  0  0  0  0  0  0  0  0  0  0
  -10.4510   -9.8400    1.4100 O   0  0  0  0  0  0  0  0  0  0  0  0
  -12.8600   -6.4830   -0.5780 O   0  0  0  0  0  0  0  0  0  0  0  0
   -3.7590   -3.9420    0.6080 C   0  0  0  0  0  0  0  0  0  0  0  0
   -2.5410   -4.3310    0.8300 N   0  0  0  0  0  0  0  0  0  0  0  0
   -4.2930   -2.8810    1.2070 O   0  0  0  0  0  0  0  0  0  0  0  0
    2.3760   -7.8900    0.2080 H   0  0  0  0  0  0  0  0  0  0  0  0
    0.5570   -8.8320   -1.1930 H   0  0  0  0  0  0  0  0  0  0  0  0
   -1.6280   -7.7560   -1.2850 H   0  0  0  0  0  0  0  0  0  0  0  0
   -0.2170   -4.7220    1.4640 H   0  0  0  0  0  0  0  0  0  0  0  0
    1.9690   -5.8290    1.5340 H   0  0  0  0  0  0  0  0  0  0  0  0
   -6.0530   -5.5270   -1.5070 H   0  0  0  0  0  0  0  0  0  0  0  0
   -5.6380   -1.8010   -0.9930 H   0  0  0  0  0  0  0  0  0  0  0  0
   -8.0680   -0.6830   -0.6220 H   0  0  0  0  0  0  0  0  0  0  0  0
   -9.7610   -2.7090   -0.0990 H   0  0  0  0  0  0  0  0  0  0  0  0
   -6.8730   -6.1230    0.9850 H   0  0  0  0  0  0  0  0  0  0  0  0
   -7.9500   -8.2750    1.4980 H   0  0  0  0  0  0  0  0  0  0  0  0
  -10.6170   -4.6530   -0.7180 H   0  0  0  0  0  0  0  0  0  0  0  0
  -12.7890   -8.9690    0.4260 H   0  0  0  0  0  0  0  0  0  0  0  0
   -3.6220   -2.4800    1.7980 H   0  0  0  0  0  0  0  0  0  0  0  0
  1  2  2  0  0  0  0
  1  6  1  0  0  0  0
  1 31  1  0  0  0  0
  2  3  1  0  0  0  0
  2 32  1  0  0  0  0
  3  4  2  0  0  0  0
  3 33  1  0  0  0  0
  4  5  1  0  0  0  0
  4  7  1  0  0  0  0
  5  6  2  0  0  0  0
  5 34  1  0  0  0  0
  6 35  1  0  0  0  0
  7  8  1  0  0  0  0
  7 29  1  0  0  0  0
  8  9  2  0  0  0  0
  8 10  1  0  0  0  0
 10 11  2  0  0  0  0
 10 28  1  0  0  0  0
 11 12  1  0  0  0  0
 11 36  1  0  0  0  0
 12 13  2  0  0  0  0
 12 16  1  0  0  0  0
 13 14  1  0  0  0  0
 13 37  1  0  0  0  0
 14 15  2  0  0  0  0
 14 38  1  0  0  0  0
 15 16  1  0  0  0  0
 15 39  1  0  0  0  0
 16 17  1  0  0  0  0
 17 18  1  0  0  0  0
 17 22  2  0  0  0  0
 18 19  2  0  0  0  0
 18 40  1  0  0  0  0
 19 20  1  0  0  0  0
 19 41  1  0  0  0  0
 20 21  2  0  0  0  0
 20 25  1  0  0  0  0
 21 22  1  0  0  0  0
 21 23  1  0  0  0  0
 22 42  1  0  0  0  0
 23 24  1  0  0  0  0
 23 27  2  0  0  0  0
 24 25  1  0  0  0  0
 24 43  1  0  0  0  0
 25 26  2  0  0  0  0
 28 29  2  0  0  0  0
 28 30  1  0  0  0  0
 30 44  1  0  0  0  0
M  END
>  <cmpd number>
50

>  <NAME>
C06045573

>  <active>
0

$$$$

  MOE2016           3D

 29 31  0  0  0  0  0  0  0  0999 V2000
   -2.0250    6.1410    0.0680 C   0  0  0  0  0  0  0  0  0  0  0  0
   -0.6420    6.8020    0.1100 C   0  0  0  0  0  0  0  0  0  0  0  0
    0.3890    6.2110   -0.8540 C   0  0  0  0  0  0  0  0  0  0  0  0
    0.9210    4.9020   -0.3940 C   0  0  0  0  0  0  0  0  0  0  0  0
    0.3080    3.9180    0.3540 C   0  0  0  0  0  0  0  0  0  0  0  0
    1.4030    2.6160    0.6070 S   0  0  0  0  0  0  0  0  0  0  0  0
    2.6200    3.3980   -0.3040 C   0  0  0  0  0  0  0  0  0  0  0  0
    2.2120    4.5690   -0.7550 N   0  3  0  0  0  0  0  0  0  0  0  0
    3.9680    2.8390   -0.5730 C   0  0  0  0  0  0  0  0  0  0  0  0
    5.0290    3.5440    0.1900 C   0  0  0  0  0  0  0  0  0  0  0  0
    5.5650    3.0940    1.3490 N   0  5  0  0  0  0  0  0  0  0  0  0
    6.4620    4.0400    1.6960 N   0  0  0  0  0  0  0  0  0  0  0  0
    6.4600    5.0210    0.7740 N   0  0  0  0  0  0  0  0  0  0  0  0
    5.5640    4.7300   -0.1910 N   0  0  0  0  0  0  0  0  0  0  0  0
   -1.0800    3.8900    0.9150 C   0  0  0  0  0  0  0  0  0  0  0  0
   -2.0770    4.6090    0.0050 C   0  0  0  0  0  0  0  0  0  0  0  0
   -2.5770    6.5310   -0.7980 H   0  0  0  0  0  0  0  0  0  0  0  0
   -2.5840    6.4760    0.9510 H   0  0  0  0  0  0  0  0  0  0  0  0
   -0.2560    6.7670    1.1380 H   0  0  0  0  0  0  0  0  0  0  0  0
   -0.7740    7.8650   -0.1250 H   0  0  0  0  0  0  0  0  0  0  0  0
    1.2180    6.9240   -0.9400 H   0  0  0  0  0  0  0  0  0  0  0  0
   -0.0450    6.1020   -1.8540 H   0  0  0  0  0  0  0  0  0  0  0  0
    2.8590    5.1300   -1.3100 H   0  0  0  0  0  0  0  0  0  0  0  0
    4.1890    2.9140   -1.6450 H   0  0  0  0  0  0  0  0  0  0  0  0
    4.0010    1.7690   -0.3320 H   0  0  0  0  0  0  0  0  0  0  0  0
   -1.0860    4.3340    1.9170 H   0  0  0  0  0  0  0  0  0  0  0  0
   -1.4090    2.8480    1.0230 H   0  0  0  0  0  0  0  0  0  0  0  0
   -1.9390    4.2840   -1.0350 H   0  0  0  0  0  0  0  0  0  0  0  0
   -3.0930    4.3010    0.2840 H   0  0  0  0  0  0  0  0  0  0  0  0
  1  2  1  0  0  0  0
  1 16  1  0  0  0  0
  1 17  1  0  0  0  0
  1 18  1  0  0  0  0
  2  3  1  0  0  0  0
  2 19  1  0  0  0  0
  2 20  1  0  0  0  0
  3  4  1  0  0  0  0
  3 21  1  0  0  0  0
  3 22  1  0  0  0  0
  4  5  2  0  0  0  0
  4  8  1  0  0  0  0
  5  6  1  0  0  0  0
  5 15  1  0  0  0  0
  6  7  1  0  0  0  0
  7  8  2  0  0  0  0
  7  9  1  0  0  0  0
  8 23  1  0  0  0  0
  9 10  1  0  0  0  0
  9 24  1  0  0  0  0
  9 25  1  0  0  0  0
 10 11  1  0  0  0  0
 10 14  2  0  0  0  0
 11 12  1  0  0  0  0
 12 13  2  0  0  0  0
 13 14  1  0  0  0  0
 15 16  1  0  0  0  0
 15 26  1  0  0  0  0
 15 27  1  0  0  0  0
 16 28  1  0  0  0  0
 16 29  1  0  0  0  0
M  CHG  1   8   1
M  CHG  1  11  -1
M  END
>  <cmpd number>
51

>  <NAME>
C62716729

>  <active>
0

$$$$

  MOE2016           3D

 36 37  0  0  0  0  0  0  0  0999 V2000
   -1.7060    3.2710    1.7270 C   0  0  0  0  0  0  0  0  0  0  0  0
   -1.5390    3.9090    0.4240 N   0  0  0  0  0  0  0  0  0  0  0  0
   -0.3090    4.6750    0.2280 C   0  0  0  0  0  0  0  0  0  0  0  0
    0.9030    3.7770    0.1080 C   0  0  0  0  0  0  0  0  0  0  0  0
    1.8470    3.7120    1.1410 C   0  0  0  0  0  0  0  0  0  0  0  0
    2.9600    2.8710    1.0360 C   0  0  0  0  0  0  0  0  0  0  0  0
    3.1580    2.0840   -0.1060 C   0  0  0  0  0  0  0  0  0  0  0  0
    2.2040    2.1380   -1.1300 C   0  0  0  0  0  0  0  0  0  0  0  0
    1.0910    2.9790   -1.0280 C   0  0  0  0  0  0  0  0  0  0  0  0
    4.2960    1.1620   -0.2440 C   0  0  0  0  0  0  0  0  0  0  0  0
    5.5230    1.3940    0.2510 C   0  0  0  0  0  0  0  0  0  0  0  0
    6.6820    0.4240    0.0860 C   0  0  0  0  0  0  0  0  0  0  0  0
    7.7930    0.8240    0.5570 O   0  0  0  0  0  0  0  0  0  0  0  0
    6.4580   -0.6840   -0.4890 O   0  5  0  0  0  0  0  0  0  0  0  0
   -2.4670    3.8370   -0.6150 C   0  0  0  0  0  0  0  0  0  0  0  0
   -2.4140    4.6060   -1.5800 O   0  0  0  0  0  0  0  0  0  0  0  0
   -3.5030    2.8220   -0.5470 C   0  0  0  0  0  0  0  0  0  0  0  0
   -4.8350    2.9340   -0.9160 C   0  0  0  0  0  0  0  0  0  0  0  0
   -5.4560    1.6770   -0.7210 C   0  0  0  0  0  0  0  0  0  0  0  0
   -4.4860    0.8140   -0.2700 C   0  0  0  0  0  0  0  0  0  0  0  0
   -3.3020    1.5030   -0.1910 N   0  0  0  0  0  0  0  0  0  0  0  0
   -1.3490    3.9480    2.5100 H   0  0  0  0  0  0  0  0  0  0  0  0
   -1.1200    2.3480    1.7510 H   0  0  0  0  0  0  0  0  0  0  0  0
   -2.7550    3.0480    1.9340 H   0  0  0  0  0  0  0  0  0  0  0  0
   -0.3640    5.2960   -0.6730 H   0  0  0  0  0  0  0  0  0  0  0  0
   -0.2030    5.3700    1.0690 H   0  0  0  0  0  0  0  0  0  0  0  0
    1.7200    4.3110    2.0420 H   0  0  0  0  0  0  0  0  0  0  0  0
    3.6620    2.8350    1.8670 H   0  0  0  0  0  0  0  0  0  0  0  0
    2.3190    1.5280   -2.0260 H   0  0  0  0  0  0  0  0  0  0  0  0
    0.3680    3.0050   -1.8420 H   0  0  0  0  0  0  0  0  0  0  0  0
    4.0940    0.2510   -0.8070 H   0  0  0  0  0  0  0  0  0  0  0  0
    5.7380    2.3160    0.7880 H   0  0  0  0  0  0  0  0  0  0  0  0
   -5.3080    3.8400   -1.2790 H   0  0  0  0  0  0  0  0  0  0  0  0
   -6.4950    1.4290   -0.9020 H   0  0  0  0  0  0  0  0  0  0  0  0
   -4.5250   -0.2370   -0.0080 H   0  0  0  0  0  0  0  0  0  0  0  0
   -2.4090    1.1070    0.0840 H   0  0  0  0  0  0  0  0  0  0  0  0
  1  2  1  0  0  0  0
  1 22  1  0  0  0  0
  1 23  1  0  0  0  0
  1 24  1  0  0  0  0
  2  3  1  0  0  0  0
  2 15  1  0  0  0  0
  3  4  1  0  0  0  0
  3 25  1  0  0  0  0
  3 26  1  0  0  0  0
  4  5  1  0  0  0  0
  4  9  2  0  0  0  0
  5  6  2  0  0  0  0
  5 27  1  0  0  0  0
  6  7  1  0  0  0  0
  6 28  1  0  0  0  0
  7  8  2  0  0  0  0
  7 10  1  0  0  0  0
  8  9  1  0  0  0  0
  8 29  1  0  0  0  0
  9 30  1  0  0  0  0
 10 11  2  0  0  0  0
 10 31  1  0  0  0  0
 11 12  1  0  0  0  0
 11 32  1  0  0  0  0
 12 13  2  0  0  0  0
 12 14  1  0  0  0  0
 15 16  2  0  0  0  0
 15 17  1  0  0  0  0
 17 18  2  0  0  0  0
 17 21  1  0  0  0  0
 18 19  1  0  0  0  0
 18 33  1  0  0  0  0
 19 20  2  0  0  0  0
 19 34  1  0  0  0  0
 20 21  1  0  0  0  0
 20 35  1  0  0  0  0
 21 36  1  0  0  0  0
M  CHG  1  14  -1
M  END
>  <cmpd number>
52

>  <NAME>
C49591564

>  <active>
0

$$$$

  MOE2016           3D

 32 32  0  0  0  0  0  0  0  0999 V2000
   -0.3930   -3.2430   -0.3750 C   0  0  0  0  0  0  0  0  0  0  0  0
    0.7210   -2.7930    0.5670 C   0  0  0  0  0  0  0  0  0  0  0  0
    0.4840   -1.3610    1.0400 C   0  0  0  0  0  0  0  0  0  0  0  0
    2.3310   -2.9720   -0.2420 S   0  0  0  0  0  0  0  0  0  0  0  0
    2.5940   -4.3800   -0.5000 O   0  0  0  0  0  0  0  0  0  0  0  0
    2.4310   -2.0130   -1.3320 O   0  0  0  0  0  0  0  0  0  0  0  0
    3.3840   -2.4990    1.0080 N   0  0  0  0  0  0  0  0  0  0  0  0
    4.7060   -2.1360    0.5930 C   0  0  0  0  0  0  0  0  0  0  0  0
    4.9560   -0.8260    0.1810 C   0  0  0  0  0  0  0  0  0  0  0  0
    6.2270   -0.4690   -0.2700 C   0  0  0  0  0  0  0  0  0  0  0  0
    7.2430   -1.4260   -0.3190 C   0  0  0  0  0  0  0  0  0  0  0  0
    6.9870   -2.7410    0.0790 C   0  0  0  0  0  0  0  0  0  0  0  0
    5.7140   -3.1000    0.5310 C   0  0  0  0  0  0  0  0  0  0  0  0
    8.0260   -3.7220    0.0210 C   0  0  0  0  0  0  0  0  0  0  0  0
    8.8970   -4.5490   -0.0270 C   0  0  0  0  0  0  0  0  0  0  0  0
    9.9570   -5.5580   -0.0840 C   0  0  0  0  0  0  0  0  0  0  0  0
   11.2350   -4.9190   -0.0330 O   0  0  0  0  0  0  0  0  0  0  0  0
   -1.3680   -3.1810    0.1200 H   0  0  0  0  0  0  0  0  0  0  0  0
   -0.2460   -4.2810   -0.6930 H   0  0  0  0  0  0  0  0  0  0  0  0
   -0.4310   -2.6220   -1.2770 H   0  0  0  0  0  0  0  0  0  0  0  0
    0.7420   -3.4660    1.4320 H   0  0  0  0  0  0  0  0  0  0  0  0
    0.4940   -0.6540    0.2030 H   0  0  0  0  0  0  0  0  0  0  0  0
    1.2520   -1.0420    1.7520 H   0  0  0  0  0  0  0  0  0  0  0  0
   -0.4850   -1.2760    1.5410 H   0  0  0  0  0  0  0  0  0  0  0  0
    3.3880   -3.2220    1.7390 H   0  0  0  0  0  0  0  0  0  0  0  0
    4.1670   -0.0780    0.2150 H   0  0  0  0  0  0  0  0  0  0  0  0
    6.4270    0.5530   -0.5850 H   0  0  0  0  0  0  0  0  0  0  0  0
    8.2320   -1.1380   -0.6740 H   0  0  0  0  0  0  0  0  0  0  0  0
    5.5120   -4.1250    0.8320 H   0  0  0  0  0  0  0  0  0  0  0  0
    9.8980   -6.1520   -1.0020 H   0  0  0  0  0  0  0  0  0  0  0  0
    9.8890   -6.2410    0.7680 H   0  0  0  0  0  0  0  0  0  0  0  0
   11.2870   -4.3870   -0.8580 H   0  0  0  0  0  0  0  0  0  0  0  0
  1  2  1  0  0  0  0
  1 18  1  0  0  0  0
  1 19  1  0  0  0  0
  1 20  1  0  0  0  0
  2  3  1  0  0  0  0
  2  4  1  0  0  0  0
  2 21  1  0  0  0  0
  3 22  1  0  0  0  0
  3 23  1  0  0  0  0
  3 24  1  0  0  0  0
  4  5  2  0  0  0  0
  4  6  2  0  0  0  0
  4  7  1  0  0  0  0
  7  8  1  0  0  0  0
  7 25  1  0  0  0  0
  8  9  1  0  0  0  0
  8 13  2  0  0  0  0
  9 10  2  0  0  0  0
  9 26  1  0  0  0  0
 10 11  1  0  0  0  0
 10 27  1  0  0  0  0
 11 12  2  0  0  0  0
 11 28  1  0  0  0  0
 12 13  1  0  0  0  0
 12 14  1  0  0  0  0
 13 29  1  0  0  0  0
 14 15  3  0  0  0  0
 15 16  1  0  0  0  0
 16 17  1  0  0  0  0
 16 30  1  0  0  0  0
 16 31  1  0  0  0  0
 17 32  1  0  0  0  0
M  END
>  <cmpd number>
53

>  <NAME>
C37657769

>  <active>
0

$$$$

  MOE2016           3D

 33 33  0  0  0  0  0  0  0  0999 V2000
    0.6420   -3.2550    0.2880 C   0  0  0  0  0  0  0  0  0  0  0  0
    1.6590   -2.1670    0.4830 C   0  0  0  0  0  0  0  0  0  0  0  0
    1.3210   -0.8300    0.2270 C   0  0  0  0  0  0  0  0  0  0  0  0
    2.2690    0.1930    0.3720 C   0  0  0  0  0  0  0  0  0  0  0  0
    3.5760   -0.1380    0.7500 C   0  0  0  0  0  0  0  0  0  0  0  0
    3.9190   -1.4660    1.0070 C   0  0  0  0  0  0  0  0  0  0  0  0
    2.9710   -2.4800    0.8590 C   0  0  0  0  0  0  0  0  0  0  0  0
    5.2740   -1.7910    1.3420 N   0  0  0  0  0  0  0  0  0  0  0  0
    6.3110   -2.0290    0.0100 S   0  0  0  0  0  0  0  0  0  0  0  0
    6.0610   -3.3690   -0.4970 O   0  0  0  0  0  0  0  0  0  0  0  0
    6.1960   -0.8830   -0.8800 O   0  0  0  0  0  0  0  0  0  0  0  0
    7.9060   -1.9770    0.8270 C   0  0  0  0  0  0  0  0  0  0  0  0
    9.0440   -2.1860   -0.1620 C   0  0  0  0  0  0  0  0  0  0  0  0
   10.3960   -2.1350    0.5350 C   0  0  0  0  0  0  0  0  0  0  0  0
   11.4460   -2.3020   -0.4220 O   0  0  0  0  0  0  0  0  0  0  0  0
    1.9060    1.6160    0.0610 C   0  0  0  0  0  0  0  0  0  0  0  0
   -0.3610   -2.9010    0.5460 H   0  0  0  0  0  0  0  0  0  0  0  0
    0.8590   -4.1140    0.9310 H   0  0  0  0  0  0  0  0  0  0  0  0
    0.6450   -3.5860   -0.7550 H   0  0  0  0  0  0  0  0  0  0  0  0
    0.3080   -0.5830   -0.0940 H   0  0  0  0  0  0  0  0  0  0  0  0
    4.3290    0.6420    0.8460 H   0  0  0  0  0  0  0  0  0  0  0  0
    3.2490   -3.5180    1.0310 H   0  0  0  0  0  0  0  0  0  0  0  0
    5.3340   -2.6060    1.9660 H   0  0  0  0  0  0  0  0  0  0  0  0
    7.9070   -2.7630    1.5890 H   0  0  0  0  0  0  0  0  0  0  0  0
    7.9880   -0.9990    1.3130 H   0  0  0  0  0  0  0  0  0  0  0  0
    9.0130   -1.4260   -0.9530 H   0  0  0  0  0  0  0  0  0  0  0  0
    8.9320   -3.1480   -0.6770 H   0  0  0  0  0  0  0  0  0  0  0  0
   10.4870   -2.9210    1.2920 H   0  0  0  0  0  0  0  0  0  0  0  0
   10.5450   -1.1680    1.0270 H   0  0  0  0  0  0  0  0  0  0  0  0
   11.3180   -3.1940   -0.8150 H   0  0  0  0  0  0  0  0  0  0  0  0
    0.8580    1.8130    0.3080 H   0  0  0  0  0  0  0  0  0  0  0  0
    2.0640    1.8170   -1.0040 H   0  0  0  0  0  0  0  0  0  0  0  0
    2.5150    2.3120    0.6470 H   0  0  0  0  0  0  0  0  0  0  0  0
  1  2  1  0  0  0  0
  1 17  1  0  0  0  0
  1 18  1  0  0  0  0
  1 19  1  0  0  0  0
  2  3  1  0  0  0  0
  2  7  2  0  0  0  0
  3  4  2  0  0  0  0
  3 20  1  0  0  0  0
  4  5  1  0  0  0  0
  4 16  1  0  0  0  0
  5  6  2  0  0  0  0
  5 21  1  0  0  0  0
  6  7  1  0  0  0  0
  6  8  1  0  0  0  0
  7 22  1  0  0  0  0
  8  9  1  0  0  0  0
  8 23  1  0  0  0  0
  9 10  2  0  0  0  0
  9 11  2  0  0  0  0
  9 12  1  0  0  0  0
 12 13  1  0  0  0  0
 12 24  1  0  0  0  0
 12 25  1  0  0  0  0
 13 14  1  0  0  0  0
 13 26  1  0  0  0  0
 13 27  1  0  0  0  0
 14 15  1  0  0  0  0
 14 28  1  0  0  0  0
 14 29  1  0  0  0  0
 15 30  1  0  0  0  0
 16 31  1  0  0  0  0
 16 32  1  0  0  0  0
 16 33  1  0  0  0  0
M  END
>  <cmpd number>
54

>  <NAME>
C57534217

>  <active>
0

$$$$

  MOE2016           3D

 27 27  0  0  0  0  0  0  0  0999 V2000
    0.1000    0.1620   -0.4150 C   0  0  0  0  0  0  0  0  0  0  0  0
    1.5850    0.0930   -0.1680 C   0  0  0  0  0  0  0  0  0  0  0  0
    2.3140    1.2870   -0.0270 C   0  0  0  0  0  0  0  0  0  0  0  0
    3.7030    1.2910    0.2010 C   0  0  0  0  0  0  0  0  0  0  0  0
    4.3620    0.0530    0.3040 C   0  0  0  0  0  0  0  0  0  0  0  0
    3.6380   -1.1460    0.1680 C   0  0  0  0  0  0  0  0  0  0  0  0
    2.2540   -1.1380   -0.0680 C   0  0  0  0  0  0  0  0  0  0  0  0
    1.5210   -2.4460   -0.2120 C   0  0  0  0  0  0  0  0  0  0  0  0
    6.1120   -0.0820    0.6490 S   0  0  0  0  0  0  0  0  0  0  0  0
    6.5330    1.0110    1.5110 O   0  0  0  0  0  0  0  0  0  0  0  0
    6.4090   -1.4550    1.0380 O   0  0  0  0  0  0  0  0  0  0  0  0
    6.7930    0.1670   -0.9120 N   0  0  0  0  0  0  0  0  0  0  0  0
    8.1080   -0.4600   -0.9220 O   0  0  0  0  0  0  0  0  0  0  0  0
    4.3840    2.6250    0.3490 C   0  0  0  0  0  0  0  0  0  0  0  0
   -0.2460    1.1970   -0.5000 H   0  0  0  0  0  0  0  0  0  0  0  0
   -0.4430   -0.3020    0.4140 H   0  0  0  0  0  0  0  0  0  0  0  0
   -0.1540   -0.3460   -1.3500 H   0  0  0  0  0  0  0  0  0  0  0  0
    1.7840    2.2390   -0.0990 H   0  0  0  0  0  0  0  0  0  0  0  0
    4.1520   -2.1040    0.2440 H   0  0  0  0  0  0  0  0  0  0  0  0
    0.7260   -2.5210    0.5360 H   0  0  0  0  0  0  0  0  0  0  0  0
    2.1900   -3.3000   -0.0650 H   0  0  0  0  0  0  0  0  0  0  0  0
    1.0900   -2.5300   -1.2140 H   0  0  0  0  0  0  0  0  0  0  0  0
    6.8900    1.1780   -1.0830 H   0  0  0  0  0  0  0  0  0  0  0  0
    7.9530   -1.4240   -0.7750 H   0  0  0  0  0  0  0  0  0  0  0  0
    3.7400    3.4410    0.0050 H   0  0  0  0  0  0  0  0  0  0  0  0
    5.2920    2.6760   -0.2580 H   0  0  0  0  0  0  0  0  0  0  0  0
    4.6220    2.8160    1.4000 H   0  0  0  0  0  0  0  0  0  0  0  0
  1  2  1  0  0  0  0
  1 15  1  0  0  0  0
  1 16  1  0  0  0  0
  1 17  1  0  0  0  0
  2  3  1  0  0  0  0
  2  7  2  0  0  0  0
  3  4  2  0  0  0  0
  3 18  1  0  0  0  0
  4  5  1  0  0  0  0
  4 14  1  0  0  0  0
  5  6  2  0  0  0  0
  5  9  1  0  0  0  0
  6  7  1  0  0  0  0
  6 19  1  0  0  0  0
  7  8  1  0  0  0  0
  8 20  1  0  0  0  0
  8 21  1  0  0  0  0
  8 22  1  0  0  0  0
  9 10  2  0  0  0  0
  9 11  2  0  0  0  0
  9 12  1  0  0  0  0
 12 13  1  0  0  0  0
 12 23  1  0  0  0  0
 13 24  1  0  0  0  0
 14 25  1  0  0  0  0
 14 26  1  0  0  0  0
 14 27  1  0  0  0  0
M  END
>  <cmpd number>
55

>  <NAME>
C71519308

>  <active>
0

$$$$

  MOE2016           3D

 32 34  0  0  0  0  0  0  0  0999 V2000
   -1.2040    0.2020    0.8240 C   0  0  0  0  0  0  0  0  0  0  0  0
   -2.2720    0.4740   -0.0300 C   0  0  0  0  0  0  0  0  0  0  0  0
   -2.2910    1.6590   -0.7610 C   0  0  0  0  0  0  0  0  0  0  0  0
   -1.2380    2.5640   -0.6320 C   0  0  0  0  0  0  0  0  0  0  0  0
   -0.1630    2.3290    0.2440 C   0  0  0  0  0  0  0  0  0  0  0  0
   -0.1580    1.1210    0.9560 C   0  0  0  0  0  0  0  0  0  0  0  0
    0.8720    3.2710    0.3760 N   0  0  0  0  0  0  0  0  0  0  0  0
    2.2170    3.0710    0.5970 C   0  0  0  0  0  0  0  0  0  0  0  0
    3.1120    2.1270    0.2390 C   0  0  0  0  0  0  0  0  0  0  0  0
    2.7900    1.0150   -0.6500 C   0  0  0  0  0  0  0  0  0  0  0  0
    3.6670    0.0520   -0.9640 C   0  0  0  0  0  0  0  0  0  0  0  0
    4.9950    0.1250   -0.4190 C   0  0  0  0  0  0  0  0  0  0  0  0
    5.9560   -0.7840   -0.6280 C   0  0  0  0  0  0  0  0  0  0  0  0
    7.2810   -0.6650   -0.0700 C   0  0  0  0  0  0  0  0  0  0  0  0
    7.6620    0.3790    0.6740 C   0  0  0  0  0  0  0  0  0  0  0  0
    6.7050    1.4700    0.9600 C   0  0  0  0  0  0  0  0  0  0  0  0
    5.2830    1.3290    0.4160 C   0  0  0  0  0  0  0  0  0  0  0  0
    4.4100    2.2550    0.7050 N   0  0  0  0  0  0  0  0  0  0  0  0
    7.0400    2.4560    1.6140 O   0  0  0  0  0  0  0  0  0  0  0  0
   -1.2850    3.6830   -1.4250 O   0  0  0  0  0  0  0  0  0  0  0  0
   -1.1860   -0.7250    1.3950 H   0  0  0  0  0  0  0  0  0  0  0  0
   -3.0870   -0.2410   -0.1290 H   0  0  0  0  0  0  0  0  0  0  0  0
   -3.1150    1.8650   -1.4400 H   0  0  0  0  0  0  0  0  0  0  0  0
    0.6520    0.8910    1.6470 H   0  0  0  0  0  0  0  0  0  0  0  0
    0.5790    4.2490    0.3560 H   0  0  0  0  0  0  0  0  0  0  0  0
    2.6060    3.9140    1.1710 H   0  0  0  0  0  0  0  0  0  0  0  0
    1.7980    0.9730   -1.0910 H   0  0  0  0  0  0  0  0  0  0  0  0
    3.3940   -0.7620   -1.6280 H   0  0  0  0  0  0  0  0  0  0  0  0
    5.7660   -1.6640   -1.2400 H   0  0  0  0  0  0  0  0  0  0  0  0
    7.9840   -1.4680   -0.2820 H   0  0  0  0  0  0  0  0  0  0  0  0
    8.6610    0.4670    1.0850 H   0  0  0  0  0  0  0  0  0  0  0  0
   -0.3710    4.0420   -1.4780 H   0  0  0  0  0  0  0  0  0  0  0  0
  1  2  1  0  0  0  0
  1  6  2  0  0  0  0
  1 21  1  0  0  0  0
  2  3  2  0  0  0  0
  2 22  1  0  0  0  0
  3  4  1  0  0  0  0
  3 23  1  0  0  0  0
  4  5  2  0  0  0  0
  4 20  1  0  0  0  0
  5  6  1  0  0  0  0
  5  7  1  0  0  0  0
  6 24  1  0  0  0  0
  7  8  1  0  0  0  0
  7 25  1  0  0  0  0
  8  9  2  0  0  0  0
  8 26  1  0  0  0  0
  9 10  1  0  0  0  0
  9 18  1  0  0  0  0
 10 11  2  0  0  0  0
 10 27  1  0  0  0  0
 11 12  1  0  0  0  0
 11 28  1  0  0  0  0
 12 13  2  0  0  0  0
 12 17  1  0  0  0  0
 13 14  1  0  0  0  0
 13 29  1  0  0  0  0
 14 15  2  0  0  0  0
 14 30  1  0  0  0  0
 15 16  1  0  0  0  0
 15 31  1  0  0  0  0
 16 17  1  0  0  0  0
 16 19  2  0  0  0  0
 17 18  2  0  0  0  0
 20 32  1  0  0  0  0
M  END
>  <cmpd number>
56

>  <NAME>
C00235891

>  <active>
0

$$$$

  MOE2016           3D

 38 39  0  0  0  0  0  0  0  0999 V2000
   -0.4320   -1.2210   -0.5890 C   0  0  0  0  0  0  0  0  0  0  0  0
   -1.7660   -0.8060   -0.6530 C   0  0  0  0  0  0  0  0  0  0  0  0
   -2.0680    0.5550   -0.6880 C   0  0  0  0  0  0  0  0  0  0  0  0
   -1.0320    1.4920   -0.6290 C   0  0  0  0  0  0  0  0  0  0  0  0
    0.2980    1.0880   -0.5650 C   0  0  0  0  0  0  0  0  0  0  0  0
    0.5990   -0.2750   -0.5460 C   0  0  0  0  0  0  0  0  0  0  0  0
    1.9610   -0.7070   -0.4770 C   0  0  0  0  0  0  0  0  0  0  0  0
    3.1040   -1.0720   -0.4170 C   0  0  0  0  0  0  0  0  0  0  0  0
    4.4990   -1.5270   -0.3390 C   0  0  0  0  0  0  0  0  0  0  0  0
    5.4600   -0.3640   -0.0990 C   0  0  0  0  0  0  0  0  0  0  0  0
    6.8170   -0.8210   -0.0340 O   0  0  0  0  0  0  0  0  0  0  0  0
   -1.3150    2.8040   -0.6410 F   0  0  0  0  0  0  0  0  0  0  0  0
   -3.4440    0.9720   -0.6920 N   0  0  0  0  0  0  0  0  0  0  0  0
   -4.1230    1.1420    0.8440 S   0  0  0  0  0  0  0  0  0  0  0  0
   -3.6900    2.4080    1.4040 O   0  0  0  0  0  0  0  0  0  0  0  0
   -3.9370   -0.0900    1.5900 O   0  0  0  0  0  0  0  0  0  0  0  0
   -5.7410    1.2600    0.4530 N   0  0  0  0  0  0  0  0  0  0  0  0
   -6.4160    0.0700   -0.1210 C   0  0  0  0  0  0  0  0  0  0  0  0
   -7.6620    0.6420   -0.7800 C   0  0  0  0  0  0  0  0  0  0  0  0
   -7.1600    1.9620   -1.3330 C   0  0  0  0  0  0  0  0  0  0  0  0
   -6.2480    2.4780   -0.2270 C   0  0  0  0  0  0  0  0  0  0  0  0
   -0.2060   -2.2860   -0.5690 H   0  0  0  0  0  0  0  0  0  0  0  0
   -2.5610   -1.5490   -0.6800 H   0  0  0  0  0  0  0  0  0  0  0  0
    1.0830    1.8380   -0.5270 H   0  0  0  0  0  0  0  0  0  0  0  0
    4.7790   -2.0480   -1.2630 H   0  0  0  0  0  0  0  0  0  0  0  0
    4.6090   -2.2660    0.4640 H   0  0  0  0  0  0  0  0  0  0  0  0
    5.2270    0.1590    0.8360 H   0  0  0  0  0  0  0  0  0  0  0  0
    5.3950    0.3660   -0.9130 H   0  0  0  0  0  0  0  0  0  0  0  0
    6.8570   -1.4460    0.7260 H   0  0  0  0  0  0  0  0  0  0  0  0
   -3.5490    1.8670   -1.1810 H   0  0  0  0  0  0  0  0  0  0  0  0
   -6.6750   -0.6490    0.6600 H   0  0  0  0  0  0  0  0  0  0  0  0
   -5.7830   -0.4160   -0.8710 H   0  0  0  0  0  0  0  0  0  0  0  0
   -8.4430    0.8190   -0.0310 H   0  0  0  0  0  0  0  0  0  0  0  0
   -8.0670   -0.0170   -1.5530 H   0  0  0  0  0  0  0  0  0  0  0  0
   -7.9680    2.6600   -1.5690 H   0  0  0  0  0  0  0  0  0  0  0  0
   -6.5790    1.7890   -2.2470 H   0  0  0  0  0  0  0  0  0  0  0  0
   -5.4560    3.1090   -0.6380 H   0  0  0  0  0  0  0  0  0  0  0  0
   -6.8160    3.0660    0.5020 H   0  0  0  0  0  0  0  0  0  0  0  0
  1  2  1  0  0  0  0
  1  6  2  0  0  0  0
  1 22  1  0  0  0  0
  2  3  2  0  0  0  0
  2 23  1  0  0  0  0
  3  4  1  0  0  0  0
  3 13  1  0  0  0  0
  4  5  2  0  0  0  0
  4 12  1  0  0  0  0
  5  6  1  0  0  0  0
  5 24  1  0  0  0  0
  6  7  1  0  0  0  0
  7  8  3  0  0  0  0
  8  9  1  0  0  0  0
  9 10  1  0  0  0  0
  9 25  1  0  0  0  0
  9 26  1  0  0  0  0
 10 11  1  0  0  0  0
 10 27  1  0  0  0  0
 10 28  1  0  0  0  0
 11 29  1  0  0  0  0
 13 14  1  0  0  0  0
 13 30  1  0  0  0  0
 14 15  2  0  0  0  0
 14 16  2  0  0  0  0
 14 17  1  0  0  0  0
 17 18  1  0  0  0  0
 17 21  1  0  0  0  0
 18 19  1  0  0  0  0
 18 31  1  0  0  0  0
 18 32  1  0  0  0  0
 19 20  1  0  0  0  0
 19 33  1  0  0  0  0
 19 34  1  0  0  0  0
 20 21  1  0  0  0  0
 20 35  1  0  0  0  0
 20 36  1  0  0  0  0
 21 37  1  0  0  0  0
 21 38  1  0  0  0  0
M  END
>  <cmpd number>
57

>  <NAME>
C37552662

>  <active>
0

$$$$

  MOE2016           3D

 37 38  0  0  0  0  0  0  0  0999 V2000
   12.9970    3.1020    0.8650 C   0  0  0  0  0  0  0  0  0  0  0  0
   12.1290    4.1900    0.2240 C   0  0  0  0  0  0  0  0  0  0  0  0
   12.2860    5.4990    1.0040 C   0  0  0  0  0  0  0  0  0  0  0  0
   10.6680    3.8220    0.0960 C   0  0  0  0  0  0  0  0  0  0  0  0
   10.0150    2.8150    0.7080 C   0  0  0  0  0  0  0  0  0  0  0  0
    8.3270    2.7500    0.2360 S   0  0  0  0  0  0  0  0  0  0  0  0
    8.5390    4.1540   -0.8510 C   0  0  0  0  0  0  0  0  0  0  0  0
    9.8480    4.5450   -0.7570 N   0  0  0  0  0  0  0  0  0  0  0  0
    7.6330    4.7170   -1.5800 N   0  0  0  0  0  0  0  0  0  0  0  0
    6.3750    4.1720   -1.5690 C   0  0  0  0  0  0  0  0  0  0  0  0
    5.3670    4.9660   -0.7930 C   0  0  0  0  0  0  0  0  0  0  0  0
    4.1120    4.4790   -0.7150 C   0  0  0  0  0  0  0  0  0  0  0  0
    2.9970    5.1120    0.0000 C   0  0  0  0  0  0  0  0  0  0  0  0
    2.4690    4.4920    1.1380 C   0  0  0  0  0  0  0  0  0  0  0  0
    1.3990    5.0730    1.8230 C   0  0  0  0  0  0  0  0  0  0  0  0
    0.8570    6.2700    1.3660 C   0  0  0  0  0  0  0  0  0  0  0  0
    1.3660    6.8950    0.2310 C   0  0  0  0  0  0  0  0  0  0  0  0
    2.4360    6.3130   -0.4540 C   0  0  0  0  0  0  0  0  0  0  0  0
   -0.1880    6.8040    2.0630 O   0  0  0  0  0  0  0  0  0  0  0  0
    5.7680    6.1760   -0.1580 C   0  0  0  0  0  0  0  0  0  0  0  0
    6.0820    7.1660    0.3700 N   0  0  0  0  0  0  0  0  0  0  0  0
    6.0850    3.1520   -2.1930 O   0  0  0  0  0  0  0  0  0  0  0  0
   14.0530    3.3940    0.8480 H   0  0  0  0  0  0  0  0  0  0  0  0
   12.9100    2.1560    0.3190 H   0  0  0  0  0  0  0  0  0  0  0  0
   12.7210    2.9240    1.9100 H   0  0  0  0  0  0  0  0  0  0  0  0
   12.5210    4.3500   -0.7900 H   0  0  0  0  0  0  0  0  0  0  0  0
   11.9040    5.4020    2.0270 H   0  0  0  0  0  0  0  0  0  0  0  0
   11.7460    6.3200    0.5200 H   0  0  0  0  0  0  0  0  0  0  0  0
   13.3410    5.7900    1.0640 H   0  0  0  0  0  0  0  0  0  0  0  0
   10.4380    2.1090    1.4100 H   0  0  0  0  0  0  0  0  0  0  0  0
   10.2070    5.3300   -1.2880 H   0  0  0  0  0  0  0  0  0  0  0  0
    3.8510    3.5330   -1.1890 H   0  0  0  0  0  0  0  0  0  0  0  0
    2.8850    3.5530    1.5020 H   0  0  0  0  0  0  0  0  0  0  0  0
    0.9950    4.5870    2.7080 H   0  0  0  0  0  0  0  0  0  0  0  0
    0.9440    7.8280   -0.1360 H   0  0  0  0  0  0  0  0  0  0  0  0
    2.8200    6.8040   -1.3470 H   0  0  0  0  0  0  0  0  0  0  0  0
   -0.4660    7.6420    1.6290 H   0  0  0  0  0  0  0  0  0  0  0  0
  1  2  1  0  0  0  0
  1 23  1  0  0  0  0
  1 24  1  0  0  0  0
  1 25  1  0  0  0  0
  2  3  1  0  0  0  0
  2  4  1  0  0  0  0
  2 26  1  0  0  0  0
  3 27  1  0  0  0  0
  3 28  1  0  0  0  0
  3 29  1  0  0  0  0
  4  5  2  0  0  0  0
  4  8  1  0  0  0  0
  5  6  1  0  0  0  0
  5 30  1  0  0  0  0
  6  7  1  0  0  0  0
  7  8  1  0  0  0  0
  7  9  2  0  0  0  0
  8 31  1  0  0  0  0
  9 10  1  0  0  0  0
 10 11  1  0  0  0  0
 10 22  2  0  0  0  0
 11 12  2  0  0  0  0
 11 20  1  0  0  0  0
 12 13  1  0  0  0  0
 12 32  1  0  0  0  0
 13 14  1  0  0  0  0
 13 18  2  0  0  0  0
 14 15  2  0  0  0  0
 14 33  1  0  0  0  0
 15 16  1  0  0  0  0
 15 34  1  0  0  0  0
 16 17  2  0  0  0  0
 16 19  1  0  0  0  0
 17 18  1  0  0  0  0
 17 35  1  0  0  0  0
 18 36  1  0  0  0  0
 19 37  1  0  0  0  0
 20 21  3  0  0  0  0
M  END
>  <cmpd number>
58

>  <NAME>
C41721189

>  <active>
0

$$$$

  MOE2016           3D

 35 36  0  0  0  0  0  0  0  0999 V2000
    0.6210   -2.0420   -1.1100 C   0  0  0  0  0  0  0  0  0  0  0  0
    1.9850   -1.7350   -0.5610 C   0  0  0  0  0  0  0  0  0  0  0  0
    2.6490   -2.6640    0.2460 C   0  0  0  0  0  0  0  0  0  0  0  0
    3.9030   -2.3640    0.7830 C   0  0  0  0  0  0  0  0  0  0  0  0
    4.4990   -1.1200    0.5250 C   0  0  0  0  0  0  0  0  0  0  0  0
    3.8390   -0.1720   -0.2680 C   0  0  0  0  0  0  0  0  0  0  0  0
    2.5810   -0.4890   -0.8020 C   0  0  0  0  0  0  0  0  0  0  0  0
    4.3790    1.1230   -0.5650 C   0  0  0  0  0  0  0  0  0  0  0  0
    4.8320    2.2060   -0.8200 C   0  0  0  0  0  0  0  0  0  0  0  0
    5.3970    3.5210   -1.1320 C   0  0  0  0  0  0  0  0  0  0  0  0
    4.6060    4.5420   -0.5180 O   0  0  0  0  0  0  0  0  0  0  0  0
    6.0980   -0.7690    1.2330 S   0  0  0  0  0  0  0  0  0  0  0  0
    5.9270    0.3860    2.1080 O   0  0  0  0  0  0  0  0  0  0  0  0
    6.6100   -2.0080    1.8090 O   0  0  0  0  0  0  0  0  0  0  0  0
    7.0290   -0.3860   -0.0310 N   0  0  0  0  0  0  0  0  0  0  0  0
    8.2090    0.0960    0.1580 C   0  0  0  0  0  0  0  0  0  0  0  0
    9.0260    0.4380   -1.0110 C   0  0  0  0  0  0  0  0  0  0  0  0
   10.1420    0.8900   -0.4340 C   0  0  0  0  0  0  0  0  0  0  0  0
   10.1640    0.8900    0.9620 O   0  0  0  0  0  0  0  0  0  0  0  0
    8.9150    0.3800    1.2910 N   0  0  0  0  0  0  0  0  0  0  0  0
   11.3590    1.3950   -1.1210 C   0  0  0  0  0  0  0  0  0  0  0  0
    0.4670   -1.5430   -2.0720 H   0  0  0  0  0  0  0  0  0  0  0  0
   -0.1480   -1.7060   -0.4080 H   0  0  0  0  0  0  0  0  0  0  0  0
    0.5010   -3.1170   -1.2790 H   0  0  0  0  0  0  0  0  0  0  0  0
    2.1950   -3.6310    0.4620 H   0  0  0  0  0  0  0  0  0  0  0  0
    4.3970   -3.1090    1.4050 H   0  0  0  0  0  0  0  0  0  0  0  0
    2.0550    0.2450   -1.4140 H   0  0  0  0  0  0  0  0  0  0  0  0
    5.4260    3.7010   -2.2110 H   0  0  0  0  0  0  0  0  0  0  0  0
    6.4160    3.6060   -0.7440 H   0  0  0  0  0  0  0  0  0  0  0  0
    3.7310    4.4870   -0.9590 H   0  0  0  0  0  0  0  0  0  0  0  0
    8.7600    0.3360   -2.0460 H   0  0  0  0  0  0  0  0  0  0  0  0
    8.6480    0.2730    2.2650 H   0  0  0  0  0  0  0  0  0  0  0  0
   12.2260    0.7830   -0.8540 H   0  0  0  0  0  0  0  0  0  0  0  0
   11.5610    2.4290   -0.8260 H   0  0  0  0  0  0  0  0  0  0  0  0
   11.2480    1.3690   -2.2100 H   0  0  0  0  0  0  0  0  0  0  0  0
  1  2  1  0  0  0  0
  1 22  1  0  0  0  0
  1 23  1  0  0  0  0
  1 24  1  0  0  0  0
  2  3  1  0  0  0  0
  2  7  2  0  0  0  0
  3  4  2  0  0  0  0
  3 25  1  0  0  0  0
  4  5  1  0  0  0  0
  4 26  1  0  0  0  0
  5  6  2  0  0  0  0
  5 12  1  0  0  0  0
  6  7  1  0  0  0  0
  6  8  1  0  0  0  0
  7 27  1  0  0  0  0
  8  9  3  0  0  0  0
  9 10  1  0  0  0  0
 10 11  1  0  0  0  0
 10 28  1  0  0  0  0
 10 29  1  0  0  0  0
 11 30  1  0  0  0  0
 12 13  2  0  0  0  0
 12 14  2  0  0  0  0
 12 15  1  0  0  0  0
 15 16  2  0  0  0  0
 16 17  1  0  0  0  0
 16 20  1  0  0  0  0
 17 18  2  0  0  0  0
 17 31  1  0  0  0  0
 18 19  1  0  0  0  0
 18 21  1  0  0  0  0
 19 20  1  0  0  0  0
 20 32  1  0  0  0  0
 21 33  1  0  0  0  0
 21 34  1  0  0  0  0
 21 35  1  0  0  0  0
M  END
>  <cmpd number>
59

>  <NAME>
C37577510

>  <active>
0

$$$$

  MOE2016           3D

 27 27  0  0  0  0  0  0  0  0999 V2000
   12.2840    3.5330    0.0320 C   0  0  0  0  0  0  0  0  0  0  0  0
   11.1470    4.3980    0.0320 O   0  0  0  0  0  0  0  0  0  0  0  0
    9.9290    3.6440   -0.0420 C   0  0  0  0  0  0  0  0  0  0  0  0
    8.7360    4.6000   -0.0520 C   0  0  0  0  0  0  0  0  0  0  0  0
    7.4560    3.9160   -0.1370 N   0  0  0  0  0  0  0  0  0  0  0  0
    6.2750    4.5190    0.2360 C   0  0  0  0  0  0  0  0  0  0  0  0
    6.2050    5.6870    0.6160 O   0  0  0  0  0  0  0  0  0  0  0  0
    5.0410    3.6890    0.1270 C   0  0  0  0  0  0  0  0  0  0  0  0
    5.0600    2.3050    0.3570 C   0  0  0  0  0  0  0  0  0  0  0  0
    3.8800    1.5620    0.2560 C   0  0  0  0  0  0  0  0  0  0  0  0
    2.6860    2.2010   -0.0660 C   0  0  0  0  0  0  0  0  0  0  0  0
    2.6590    3.5830   -0.2830 C   0  0  0  0  0  0  0  0  0  0  0  0
    3.8330    4.3280   -0.1830 C   0  0  0  0  0  0  0  0  0  0  0  0
    1.1850    4.3890   -0.6760 Cl  0  0  0  0  0  0  0  0  0  0  0  0
    1.5640    1.4190   -0.1500 O   0  0  0  0  0  0  0  0  0  0  0  0
   13.1850    4.1500    0.0930 H   0  0  0  0  0  0  0  0  0  0  0  0
   12.3210    2.9490   -0.8930 H   0  0  0  0  0  0  0  0  0  0  0  0
   12.2570    2.8660    0.9000 H   0  0  0  0  0  0  0  0  0  0  0  0
    9.8600    2.9710    0.8210 H   0  0  0  0  0  0  0  0  0  0  0  0
    9.9280    3.0370   -0.9560 H   0  0  0  0  0  0  0  0  0  0  0  0
    8.8040    5.2830   -0.9070 H   0  0  0  0  0  0  0  0  0  0  0  0
    8.7510    5.2290    0.8470 H   0  0  0  0  0  0  0  0  0  0  0  0
    7.4430    2.9730   -0.5150 H   0  0  0  0  0  0  0  0  0  0  0  0
    5.9780    1.7930    0.6370 H   0  0  0  0  0  0  0  0  0  0  0  0
    3.9000    0.4890    0.4360 H   0  0  0  0  0  0  0  0  0  0  0  0
    3.8120    5.4020   -0.3530 H   0  0  0  0  0  0  0  0  0  0  0  0
    0.8070    2.0040   -0.3790 H   0  0  0  0  0  0  0  0  0  0  0  0
  1  2  1  0  0  0  0
  1 16  1  0  0  0  0
  1 17  1  0  0  0  0
  1 18  1  0  0  0  0
  2  3  1  0  0  0  0
  3  4  1  0  0  0  0
  3 19  1  0  0  0  0
  3 20  1  0  0  0  0
  4  5  1  0  0  0  0
  4 21  1  0  0  0  0
  4 22  1  0  0  0  0
  5  6  1  0  0  0  0
  5 23  1  0  0  0  0
  6  7  2  0  0  0  0
  6  8  1  0  0  0  0
  8  9  1  0  0  0  0
  8 13  2  0  0  0  0
  9 10  2  0  0  0  0
  9 24  1  0  0  0  0
 10 11  1  0  0  0  0
 10 25  1  0  0  0  0
 11 12  2  0  0  0  0
 11 15  1  0  0  0  0
 12 13  1  0  0  0  0
 12 14  1  0  0  0  0
 13 26  1  0  0  0  0
 15 27  1  0  0  0  0
M  END
>  <cmpd number>
60

>  <NAME>
C19837149

>  <active>
0

$$$$

  MOE2016           3D

 40 43  0  0  1  0  0  0  0  0999 V2000
   14.2060   -7.7240    0.1930 C   0  0  0  0  0  0  0  0  0  0  0  0
   12.9400   -8.3750    0.3010 O   0  0  0  0  0  0  0  0  0  0  0  0
   11.8310   -7.6030    0.0920 C   0  0  0  0  0  0  0  0  0  0  0  0
   10.6150   -8.2790    0.1990 C   0  0  0  0  0  0  0  0  0  0  0  0
    9.4010   -7.6080    0.0090 C   0  0  0  0  0  0  0  0  0  0  0  0
    9.3730   -6.2350   -0.2780 C   0  0  0  0  0  0  0  0  0  0  0  0
   10.6070   -5.5720   -0.4060 C   0  0  0  0  0  0  0  0  0  0  0  0
   11.8220   -6.2450   -0.2160 C   0  0  0  0  0  0  0  0  0  0  0  0
    8.0730   -5.4880   -0.5350 C   0  0  1  0  0  0  0  0  0  0  0  0
    6.7750   -6.1580   -0.0600 C   0  0  0  0  0  0  0  0  0  0  0  0
    5.8750   -4.9600    0.1090 C   0  0  0  0  0  0  0  0  0  0  0  0
    6.6630   -3.8420    0.2080 N   0  0  0  0  0  0  0  0  0  0  0  0
    8.0150   -4.1580    0.1340 N   0  0  0  0  0  0  0  0  0  0  0  0
    4.5340   -5.0100    0.1330 C   0  0  0  0  0  0  0  0  0  0  0  0
    3.6460   -3.8180    0.2700 C   0  0  0  0  0  0  0  0  0  0  0  0
    2.2760   -4.3490    0.2400 C   0  0  0  0  0  0  0  0  0  0  0  0
    1.0870   -3.6450    0.3250 C   0  0  0  0  0  0  0  0  0  0  0  0
   -0.1040   -4.3750    0.2710 C   0  0  0  0  0  0  0  0  0  0  0  0
   -0.0850   -5.7770    0.1360 C   0  0  0  0  0  0  0  0  0  0  0  0
    1.1250   -6.4730    0.0520 C   0  0  0  0  0  0  0  0  0  0  0  0
    2.2950   -5.7360    0.1050 C   0  0  0  0  0  0  0  0  0  0  0  0
    3.6800   -6.2280    0.0380 C   0  0  0  0  0  0  0  0  0  0  0  0
    4.0230   -7.3920   -0.0640 O   0  0  0  0  0  0  0  0  0  0  0  0
    3.9640   -2.6460    0.3810 O   0  0  0  0  0  0  0  0  0  0  0  0
   14.9820   -8.4690    0.3910 H   0  0  0  0  0  0  0  0  0  0  0  0
   14.3060   -6.9310    0.9430 H   0  0  0  0  0  0  0  0  0  0  0  0
   14.3640   -7.3370   -0.8190 H   0  0  0  0  0  0  0  0  0  0  0  0
   10.6030   -9.3440    0.4280 H   0  0  0  0  0  0  0  0  0  0  0  0
    8.4820   -8.1870    0.0840 H   0  0  0  0  0  0  0  0  0  0  0  0
   10.6410   -4.5130   -0.6610 H   0  0  0  0  0  0  0  0  0  0  0  0
   12.7400   -5.6720   -0.3230 H   0  0  0  0  0  0  0  0  0  0  0  0
    8.0030   -5.3320   -1.6230 H   0  0  0  0  0  0  0  0  0  0  0  0
    6.8910   -6.6600    0.9080 H   0  0  0  0  0  0  0  0  0  0  0  0
    6.4160   -6.8690   -0.8100 H   0  0  0  0  0  0  0  0  0  0  0  0
    6.2700   -2.9020    0.3360 H   0  0  0  0  0  0  0  0  0  0  0  0
    8.5210   -3.4870   -0.4570 H   0  0  0  0  0  0  0  0  0  0  0  0
    1.0760   -2.5640    0.4290 H   0  0  0  0  0  0  0  0  0  0  0  0
   -1.0590   -3.8550    0.3360 H   0  0  0  0  0  0  0  0  0  0  0  0
   -1.0270   -6.3250    0.0970 H   0  0  0  0  0  0  0  0  0  0  0  0
    1.1410   -7.5540   -0.0520 H   0  0  0  0  0  0  0  0  0  0  0  0
  1  2  1  0  0  0  0
  1 25  1  0  0  0  0
  1 26  1  0  0  0  0
  1 27  1  0  0  0  0
  2  3  1  0  0  0  0
  3  4  1  0  0  0  0
  3  8  2  0  0  0  0
  4  5  2  0  0  0  0
  4 28  1  0  0  0  0
  5  6  1  0  0  0  0
  5 29  1  0  0  0  0
  6  7  2  0  0  0  0
  6  9  1  0  0  0  0
  7  8  1  0  0  0  0
  7 30  1  0  0  0  0
  8 31  1  0  0  0  0
  9 10  1  0  0  0  0
  9 13  1  0  0  0  0
  9 32  1  0  0  0  0
 10 11  1  0  0  0  0
 10 33  1  0  0  0  0
 10 34  1  0  0  0  0
 11 12  1  0  0  0  0
 11 14  2  0  0  0  0
 12 13  1  0  0  0  0
 12 35  1  0  0  0  0
 13 36  1  0  0  0  0
 14 15  1  0  0  0  0
 14 22  1  0  0  0  0
 15 16  1  0  0  0  0
 15 24  2  0  0  0  0
 16 17  1  0  0  0  0
 16 21  2  0  0  0  0
 17 18  2  0  0  0  0
 17 37  1  0  0  0  0
 18 19  1  0  0  0  0
 18 38  1  0  0  0  0
 19 20  2  0  0  0  0
 19 39  1  0  0  0  0
 20 21  1  0  0  0  0
 20 40  1  0  0  0  0
 21 22  1  0  0  0  0
 22 23  2  0  0  0  0
M  END
>  <cmpd number>
61

>  <NAME>
C00249507

>  <active>
0

$$$$

  MOE2016           3D

 35 36  0  0  0  0  0  0  0  0999 V2000
    0.3790    1.5610    0.0190 C   0  0  0  0  0  0  0  0  0  0  0  0
    1.8830    1.3210    0.0080 C   0  0  0  0  0  0  0  0  0  0  0  0
    2.3290   -0.0700   -0.0030 N   0  0  0  0  0  0  0  0  0  0  0  0
    1.5060   -1.1710   -0.0130 C   0  0  0  0  0  0  0  0  0  0  0  0
    2.2830   -2.3010   -0.0220 C   0  0  0  0  0  0  0  0  0  0  0  0
    3.6280   -1.8760   -0.0170 C   0  0  0  0  0  0  0  0  0  0  0  0
    3.6640   -0.4830   -0.0050 C   0  0  0  0  0  0  0  0  0  0  0  0
    4.8270    0.4190    0.0020 C   0  0  0  0  0  0  0  0  0  0  0  0
    6.0470   -0.2220    0.0210 N   0  0  0  0  0  0  0  0  0  0  0  0
    7.2400    0.4460    0.0210 C   0  0  0  0  0  0  0  0  0  0  0  0
    7.4720    1.7370    0.0060 N   0  0  0  0  0  0  0  0  0  0  0  0
    8.8430    1.9450    0.0080 C   0  0  0  0  0  0  0  0  0  0  0  0
    9.6200    0.8050    0.0240 C   0  0  0  0  0  0  0  0  0  0  0  0
    8.6100   -0.5760    0.0420 S   0  0  0  0  0  0  0  0  0  0  0  0
   11.0430    0.7620    0.0250 C   0  0  0  0  0  0  0  0  0  0  0  0
   12.2440    0.7310    0.0210 C   0  0  0  0  0  0  0  0  0  0  0  0
   13.7130    0.6940    0.0120 C   0  0  0  0  0  0  0  0  0  0  0  0
   14.3120    2.0990    0.0040 C   0  0  0  0  0  0  0  0  0  0  0  0
   15.7440    2.0490   -0.0420 O   0  0  0  0  0  0  0  0  0  0  0  0
    4.7020    1.6450   -0.0090 O   0  0  0  0  0  0  0  0  0  0  0  0
    0.1720    2.6360    0.0300 H   0  0  0  0  0  0  0  0  0  0  0  0
   -0.0880    1.1200    0.9050 H   0  0  0  0  0  0  0  0  0  0  0  0
   -0.0980    1.1370   -0.8710 H   0  0  0  0  0  0  0  0  0  0  0  0
    2.3170    1.7810    0.9020 H   0  0  0  0  0  0  0  0  0  0  0  0
    2.3070    1.7920   -0.8860 H   0  0  0  0  0  0  0  0  0  0  0  0
    0.4270   -1.0740   -0.0140 H   0  0  0  0  0  0  0  0  0  0  0  0
    1.9200   -3.3230   -0.0310 H   0  0  0  0  0  0  0  0  0  0  0  0
    4.4820   -2.5430   -0.0230 H   0  0  0  0  0  0  0  0  0  0  0  0
    6.1070   -1.2300    0.0360 H   0  0  0  0  0  0  0  0  0  0  0  0
    9.2270    2.9590   -0.0050 H   0  0  0  0  0  0  0  0  0  0  0  0
   14.0710    0.1400   -0.8640 H   0  0  0  0  0  0  0  0  0  0  0  0
   14.0810    0.1420    0.8850 H   0  0  0  0  0  0  0  0  0  0  0  0
   14.0150    2.6640    0.8950 H   0  0  0  0  0  0  0  0  0  0  0  0
   13.9720    2.6610   -0.8730 H   0  0  0  0  0  0  0  0  0  0  0  0
   16.0250    1.5770    0.7740 H   0  0  0  0  0  0  0  0  0  0  0  0
  1  2  1  0  0  0  0
  1 21  1  0  0  0  0
  1 22  1  0  0  0  0
  1 23  1  0  0  0  0
  2  3  1  0  0  0  0
  2 24  1  0  0  0  0
  2 25  1  0  0  0  0
  3  4  1  0  0  0  0
  3  7  1  0  0  0  0
  4  5  2  0  0  0  0
  4 26  1  0  0  0  0
  5  6  1  0  0  0  0
  5 27  1  0  0  0  0
  6  7  2  0  0  0  0
  6 28  1  0  0  0  0
  7  8  1  0  0  0  0
  8  9  1  0  0  0  0
  8 20  2  0  0  0  0
  9 10  1  0  0  0  0
  9 29  1  0  0  0  0
 10 11  2  0  0  0  0
 10 14  1  0  0  0  0
 11 12  1  0  0  0  0
 12 13  2  0  0  0  0
 12 30  1  0  0  0  0
 13 14  1  0  0  0  0
 13 15  1  0  0  0  0
 15 16  3  0  0  0  0
 16 17  1  0  0  0  0
 17 18  1  0  0  0  0
 17 31  1  0  0  0  0
 17 32  1  0  0  0  0
 18 19  1  0  0  0  0
 18 33  1  0  0  0  0
 18 34  1  0  0  0  0
 19 35  1  0  0  0  0
M  END
>  <cmpd number>
62

>  <NAME>
C37549660

>  <active>
0

$$$$

  MOE2016           3D

 37 38  0  0  1  0  0  0  0  0999 V2000
   -1.3650   -2.2660   -0.4290 C   0  0  0  0  0  0  0  0  0  0  0  0
   -1.5870   -3.7320   -0.7920 C   0  0  2  0  0  0  0  0  0  0  0  0
   -3.0780   -3.9060   -1.1410 C   0  0  0  0  0  0  0  0  0  0  0  0
   -3.4100   -5.3370   -1.5420 C   0  0  0  0  0  0  0  0  0  0  0  0
   -2.9660   -6.3030   -0.4550 C   0  0  0  0  0  0  0  0  0  0  0  0
   -1.4910   -6.1150   -0.1270 C   0  0  0  0  0  0  0  0  0  0  0  0
   -1.2360   -4.7010    0.3200 N   0  0  0  0  0  0  0  0  0  0  0  0
    0.3060   -4.5290    1.0630 S   0  0  0  0  0  0  0  0  0  0  0  0
    0.4730   -5.6640    1.9600 O   0  0  0  0  0  0  0  0  0  0  0  0
    0.3610   -3.2020    1.6570 O   0  0  0  0  0  0  0  0  0  0  0  0
    1.4030   -4.6260   -0.1050 N   0  0  0  0  0  0  0  0  0  0  0  0
    2.6400   -4.5090    0.2000 C   0  0  0  0  0  0  0  0  0  0  0  0
    3.3550   -4.3030    1.3550 N   0  0  0  0  0  0  0  0  0  0  0  0
    4.7220   -4.2460    1.2150 C   0  0  0  0  0  0  0  0  0  0  0  0
    5.1650   -4.4000   -0.0400 C   0  0  0  0  0  0  0  0  0  0  0  0
    3.8290   -4.6320   -1.1520 S   0  0  0  0  0  0  0  0  0  0  0  0
    6.5250   -4.3820   -0.4250 C   0  0  0  0  0  0  0  0  0  0  0  0
    7.6820   -4.3700   -0.7500 C   0  0  0  0  0  0  0  0  0  0  0  0
    9.0920   -4.3560   -1.1430 C   0  0  0  0  0  0  0  0  0  0  0  0
    9.8120   -5.3330   -0.3870 O   0  0  0  0  0  0  0  0  0  0  0  0
   -1.8120   -1.6040   -1.1800 H   0  0  0  0  0  0  0  0  0  0  0  0
   -0.3010   -2.0160   -0.4020 H   0  0  0  0  0  0  0  0  0  0  0  0
   -1.8100   -2.0190    0.5410 H   0  0  0  0  0  0  0  0  0  0  0  0
   -0.9840   -3.9740   -1.6770 H   0  0  0  0  0  0  0  0  0  0  0  0
   -3.6950   -3.6250   -0.2780 H   0  0  0  0  0  0  0  0  0  0  0  0
   -3.3540   -3.2360   -1.9640 H   0  0  0  0  0  0  0  0  0  0  0  0
   -4.4870   -5.4370   -1.7120 H   0  0  0  0  0  0  0  0  0  0  0  0
   -2.9100   -5.5840   -2.4860 H   0  0  0  0  0  0  0  0  0  0  0  0
   -3.1460   -7.3340   -0.7800 H   0  0  0  0  0  0  0  0  0  0  0  0
   -3.5670   -6.1380    0.4480 H   0  0  0  0  0  0  0  0  0  0  0  0
   -0.8690   -6.3500   -0.9990 H   0  0  0  0  0  0  0  0  0  0  0  0
   -1.2440   -6.8210    0.6710 H   0  0  0  0  0  0  0  0  0  0  0  0
    2.9380   -4.1930    2.2740 H   0  0  0  0  0  0  0  0  0  0  0  0
    5.3280   -4.0860    2.1000 H   0  0  0  0  0  0  0  0  0  0  0  0
    9.5480   -3.3760   -0.9740 H   0  0  0  0  0  0  0  0  0  0  0  0
    9.2020   -4.6040   -2.2030 H   0  0  0  0  0  0  0  0  0  0  0  0
    9.7580   -5.0260    0.5440 H   0  0  0  0  0  0  0  0  0  0  0  0
  1  2  1  0  0  0  0
  1 21  1  0  0  0  0
  1 22  1  0  0  0  0
  1 23  1  0  0  0  0
  2  3  1  0  0  0  0
  2  7  1  0  0  0  0
  2 24  1  0  0  0  0
  3  4  1  0  0  0  0
  3 25  1  0  0  0  0
  3 26  1  0  0  0  0
  4  5  1  0  0  0  0
  4 27  1  0  0  0  0
  4 28  1  0  0  0  0
  5  6  1  0  0  0  0
  5 29  1  0  0  0  0
  5 30  1  0  0  0  0
  6  7  1  0  0  0  0
  6 31  1  0  0  0  0
  6 32  1  0  0  0  0
  7  8  1  0  0  0  0
  8  9  2  0  0  0  0
  8 10  2  0  0  0  0
  8 11  1  0  0  0  0
 11 12  2  0  0  0  0
 12 13  1  0  0  0  0
 12 16  1  0  0  0  0
 13 14  1  0  0  0  0
 13 33  1  0  0  0  0
 14 15  2  0  0  0  0
 14 34  1  0  0  0  0
 15 16  1  0  0  0  0
 15 17  1  0  0  0  0
 17 18  3  0  0  0  0
 18 19  1  0  0  0  0
 19 20  1  0  0  0  0
 19 35  1  0  0  0  0
 19 36  1  0  0  0  0
 20 37  1  0  0  0  0
M  END
>  <cmpd number>
63

>  <NAME>
C37552353

>  <active>
0

$$$$

  MOE2016           3D

 62 66  0  0  1  0  0  0  0  0999 V2000
    7.3530    4.1490    1.0380 C   0  0  0  0  0  0  0  0  0  0  0  0
    7.3560    3.5870   -0.3140 N   0  0  0  0  0  0  0  0  0  0  0  0
    8.0870    2.3240   -0.5420 C   0  0  0  0  0  0  0  0  0  0  0  0
    7.1990    1.1170   -0.1960 C   0  0  0  0  0  0  0  0  0  0  0  0
    7.9120   -0.2030   -0.4780 C   0  0  0  0  0  0  0  0  0  0  0  0
    9.2630   -0.2790    0.2290 C   0  0  0  0  0  0  0  0  0  0  0  0
   10.1460    0.9180   -0.1090 C   0  0  0  0  0  0  0  0  0  0  0  0
    9.4380    2.2390    0.1880 C   0  0  0  0  0  0  0  0  0  0  0  0
    6.6810    4.1700   -1.3910 C   0  0  0  0  0  0  0  0  0  0  0  0
    6.6730    3.7070   -2.5350 O   0  0  0  0  0  0  0  0  0  0  0  0
    5.9180    5.4140   -1.1650 C   0  0  0  0  0  0  0  0  0  0  0  0
    6.6020    6.6260   -1.3210 C   0  0  0  0  0  0  0  0  0  0  0  0
    5.9270    7.8230   -1.1110 C   0  0  0  0  0  0  0  0  0  0  0  0
    4.5790    7.8030   -0.7570 C   0  0  0  0  0  0  0  0  0  0  0  0
    3.8840    6.5860   -0.6030 C   0  0  0  0  0  0  0  0  0  0  0  0
    4.5520    5.3670   -0.8190 C   0  0  0  0  0  0  0  0  0  0  0  0
    3.8880    4.1690   -0.6220 N   0  0  0  0  0  0  0  0  0  0  0  0
    2.6760    4.1230    0.1860 C   0  0  1  0  0  0  0  0  0  0  0  0
    1.7040    5.2300   -0.2810 C   0  0  2  0  0  0  0  0  0  0  0  0
    2.4050    6.6130   -0.2910 C   0  0  1  0  0  0  0  0  0  0  0  0
    2.0520    7.1610    1.0660 C   0  0  0  0  0  0  0  0  0  0  0  0
    1.0140    6.5090    1.6030 C   0  0  0  0  0  0  0  0  0  0  0  0
    0.5330    5.4120    0.7060 C   0  0  0  0  0  0  0  0  0  0  0  0
    2.1710    2.6820    0.1770 C   0  0  0  0  0  0  0  0  0  0  0  0
    1.0600    2.2830   -0.5930 C   0  0  0  0  0  0  0  0  0  0  0  0
    0.6000    0.9540   -0.5600 C   0  0  0  0  0  0  0  0  0  0  0  0
    1.2420   -0.0020    0.2330 C   0  0  0  0  0  0  0  0  0  0  0  0
    2.3570    0.3710    0.9810 C   0  0  0  0  0  0  0  0  0  0  0  0
    2.8210    1.6880    0.9380 C   0  0  0  0  0  0  0  0  0  0  0  0
    3.9500    1.9370    1.6730 O   0  0  0  0  0  0  0  0  0  0  0  0
   -0.5690    0.5650   -1.3650 N   0  3  0  0  0  0  0  0  0  0  0  0
   -0.8920   -0.6380   -1.3950 O   0  5  0  0  0  0  0  0  0  0  0  0
   -1.1860    1.4540   -1.9810 O   0  0  0  0  0  0  0  0  0  0  0  0
    7.1120    3.3600    1.7560 H   0  0  0  0  0  0  0  0  0  0  0  0
    6.6250    4.9510    1.1630 H   0  0  0  0  0  0  0  0  0  0  0  0
    8.3470    4.5530    1.2510 H   0  0  0  0  0  0  0  0  0  0  0  0
    8.3070    2.2610   -1.6160 H   0  0  0  0  0  0  0  0  0  0  0  0
    6.9100    1.1520    0.8620 H   0  0  0  0  0  0  0  0  0  0  0  0
    6.2670    1.1560   -0.7730 H   0  0  0  0  0  0  0  0  0  0  0  0
    7.2800   -1.0390   -0.1570 H   0  0  0  0  0  0  0  0  0  0  0  0
    8.0610   -0.3130   -1.5590 H   0  0  0  0  0  0  0  0  0  0  0  0
    9.7740   -1.2060   -0.0530 H   0  0  0  0  0  0  0  0  0  0  0  0
    9.1040   -0.3200    1.3140 H   0  0  0  0  0  0  0  0  0  0  0  0
   10.4220    0.8820   -1.1700 H   0  0  0  0  0  0  0  0  0  0  0  0
   11.0780    0.8630    0.4650 H   0  0  0  0  0  0  0  0  0  0  0  0
   10.0800    3.0750   -0.1130 H   0  0  0  0  0  0  0  0  0  0  0  0
    9.2990    2.3210    1.2730 H   0  0  0  0  0  0  0  0  0  0  0  0
    7.6540    6.6340   -1.5970 H   0  0  0  0  0  0  0  0  0  0  0  0
    6.4470    8.7720   -1.2280 H   0  0  0  0  0  0  0  0  0  0  0  0
    4.0590    8.7500   -0.6110 H   0  0  0  0  0  0  0  0  0  0  0  0
    4.2470    3.3090   -1.0310 H   0  0  0  0  0  0  0  0  0  0  0  0
    2.9500    4.3480    1.2270 H   0  0  0  0  0  0  0  0  0  0  0  0
    1.3360    5.0120   -1.2920 H   0  0  0  0  0  0  0  0  0  0  0  0
    1.9190    7.2440   -1.0490 H   0  0  0  0  0  0  0  0  0  0  0  0
    2.5400    8.0140    1.5210 H   0  0  0  0  0  0  0  0  0  0  0  0
    0.5510    6.7520    2.5510 H   0  0  0  0  0  0  0  0  0  0  0  0
   -0.3760    5.7320    0.1860 H   0  0  0  0  0  0  0  0  0  0  0  0
    0.3070    4.5060    1.2750 H   0  0  0  0  0  0  0  0  0  0  0  0
    0.5470    3.0060   -1.2230 H   0  0  0  0  0  0  0  0  0  0  0  0
    0.8990   -1.0340    0.2770 H   0  0  0  0  0  0  0  0  0  0  0  0
    2.8720   -0.3720    1.5870 H   0  0  0  0  0  0  0  0  0  0  0  0
    4.3980    2.7380    1.3200 H   0  0  0  0  0  0  0  0  0  0  0  0
  1  2  1  0  0  0  0
  1 34  1  0  0  0  0
  1 35  1  0  0  0  0
  1 36  1  0  0  0  0
  2  3  1  0  0  0  0
  2  9  1  0  0  0  0
  3  4  1  0  0  0  0
  3  8  1  0  0  0  0
  3 37  1  0  0  0  0
  4  5  1  0  0  0  0
  4 38  1  0  0  0  0
  4 39  1  0  0  0  0
  5  6  1  0  0  0  0
  5 40  1  0  0  0  0
  5 41  1  0  0  0  0
  6  7  1  0  0  0  0
  6 42  1  0  0  0  0
  6 43  1  0  0  0  0
  7  8  1  0  0  0  0
  7 44  1  0  0  0  0
  7 45  1  0  0  0  0
  8 46  1  0  0  0  0
  8 47  1  0  0  0  0
  9 10  2  0  0  0  0
  9 11  1  0  0  0  0
 11 12  1  0  0  0  0
 11 16  2  0  0  0  0
 12 13  2  0  0  0  0
 12 48  1  0  0  0  0
 13 14  1  0  0  0  0
 13 49  1  0  0  0  0
 14 15  2  0  0  0  0
 14 50  1  0  0  0  0
 15 16  1  0  0  0  0
 15 20  1  0  0  0  0
 16 17  1  0  0  0  0
 17 18  1  0  0  0  0
 17 51  1  0  0  0  0
 18 19  1  0  0  0  0
 18 24  1  0  0  0  0
 18 52  1  0  0  0  0
 19 20  1  0  0  0  0
 19 23  1  0  0  0  0
 19 53  1  0  0  0  0
 20 21  1  0  0  0  0
 20 54  1  0  0  0  0
 21 22  2  0  0  0  0
 21 55  1  0  0  0  0
 22 23  1  0  0  0  0
 22 56  1  0  0  0  0
 23 57  1  0  0  0  0
 23 58  1  0  0  0  0
 24 25  2  0  0  0  0
 24 29  1  0  0  0  0
 25 26  1  0  0  0  0
 25 59  1  0  0  0  0
 26 27  2  0  0  0  0
 26 31  1  0  0  0  0
 27 28  1  0  0  0  0
 27 60  1  0  0  0  0
 28 29  2  0  0  0  0
 28 61  1  0  0  0  0
 29 30  1  0  0  0  0
 30 62  1  0  0  0  0
 31 32  1  0  0  0  0
 31 33  2  0  0  0  0
M  CHG  1  31   1
M  CHG  1  32  -1
M  END
>  <cmpd number>
64

>  <NAME>
C20709644

>  <active>
0

$$$$

  MOE2016           3D

 22 23  0  0  0  0  0  0  0  0999 V2000
   -0.0360   -0.0670    0.3900 C   0  0  0  0  0  0  0  0  0  0  0  0
    0.0850   -1.5230    0.0120 C   0  0  0  0  0  0  0  0  0  0  0  0
    1.3350   -2.1840   -0.0820 C   0  0  0  0  0  0  0  0  0  0  0  0
    1.3540   -3.5810   -0.2660 C   0  0  0  0  0  0  0  0  0  0  0  0
    0.1780   -4.3110   -0.4270 C   0  0  0  0  0  0  0  0  0  0  0  0
   -1.0450   -3.6560   -0.4080 C   0  0  0  0  0  0  0  0  0  0  0  0
   -1.0930   -2.2770   -0.1920 C   0  0  0  0  0  0  0  0  0  0  0  0
   -2.6640   -1.5440   -0.1790 Cl  0  0  0  0  0  0  0  0  0  0  0  0
    2.5820   -1.5120   -0.0250 N   0  0  0  0  0  0  0  0  0  0  0  0
    3.6850   -1.9670    0.6280 C   0  0  0  0  0  0  0  0  0  0  0  0
    3.8810   -2.9670    1.2990 O   0  0  0  0  0  0  0  0  0  0  0  0
    4.7180   -0.8560    0.3730 C   0  0  0  0  0  0  0  0  0  0  0  0
    4.2000    0.0700   -0.3620 N   0  0  0  0  0  0  0  0  0  0  0  0
    2.9030   -0.3320   -0.6480 C   0  0  0  0  0  0  0  0  0  0  0  0
    2.1990    0.2980   -1.4340 O   0  0  0  0  0  0  0  0  0  0  0  0
    5.8370   -1.0090    0.8950 O   0  5  0  0  0  0  0  0  0  0  0  0
    0.8630    0.3080    0.8870 H   0  0  0  0  0  0  0  0  0  0  0  0
   -0.8370    0.0810    1.1230 H   0  0  0  0  0  0  0  0  0  0  0  0
   -0.2470    0.5430   -0.4930 H   0  0  0  0  0  0  0  0  0  0  0  0
    2.2970   -4.1230   -0.3400 H   0  0  0  0  0  0  0  0  0  0  0  0
    0.2210   -5.3870   -0.5890 H   0  0  0  0  0  0  0  0  0  0  0  0
   -1.9590   -4.2270   -0.5550 H   0  0  0  0  0  0  0  0  0  0  0  0
  1  2  1  0  0  0  0
  1 17  1  0  0  0  0
  1 18  1  0  0  0  0
  1 19  1  0  0  0  0
  2  3  1  0  0  0  0
  2  7  2  0  0  0  0
  3  4  2  0  0  0  0
  3  9  1  0  0  0  0
  4  5  1  0  0  0  0
  4 20  1  0  0  0  0
  5  6  2  0  0  0  0
  5 21  1  0  0  0  0
  6  7  1  0  0  0  0
  6 22  1  0  0  0  0
  7  8  1  0  0  0  0
  9 10  1  0  0  0  0
  9 14  1  0  0  0  0
 10 11  2  0  0  0  0
 10 12  1  0  0  0  0
 12 13  2  0  0  0  0
 12 16  1  0  0  0  0
 13 14  1  0  0  0  0
 14 15  2  0  0  0  0
M  CHG  1  16  -1
M  END
>  <cmpd number>
65

>  <NAME>
C36927218

>  <active>
0

$$$$

  MOE2016           3D

 31 33  0  0  1  0  0  0  0  0999 V2000
   -0.2970   -0.4470   -1.2990 C   0  0  0  0  0  0  0  0  0  0  0  0
    0.9500   -1.0180   -1.0210 C   0  0  0  0  0  0  0  0  0  0  0  0
    1.6070   -0.5530    0.0910 C   0  0  0  0  0  0  0  0  0  0  0  0
    1.0920    0.4240    0.9130 C   0  0  0  0  0  0  0  0  0  0  0  0
   -0.1340    1.0020    0.6640 C   0  0  0  0  0  0  0  0  0  0  0  0
   -0.8510    0.5630   -0.4670 C   0  0  0  0  0  0  0  0  0  0  0  0
   -2.2090    1.1450   -0.8020 C   0  0  1  0  0  0  0  0  0  0  0  0
   -3.3200    0.7950    0.2170 C   0  0  2  0  0  0  0  0  0  0  0  0
   -3.5970   -0.7170    0.2790 C   0  0  0  0  0  0  0  0  0  0  0  0
   -4.6830   -1.0050    1.1870 O   0  0  0  0  0  0  0  0  0  0  0  0
   -5.8690   -0.2970    0.7750 C   0  0  0  0  0  0  0  0  0  0  0  0
   -5.6050    1.2080    0.7180 C   0  0  0  0  0  0  0  0  0  0  0  0
   -4.5280    1.5010   -0.1920 O   0  0  0  0  0  0  0  0  0  0  0  0
   -2.0550    2.5800   -0.8790 O   0  0  0  0  0  0  0  0  0  0  0  0
    1.9360    0.7290    1.9690 O   0  0  0  0  0  0  0  0  0  0  0  0
    3.0200   -0.1340    1.7410 C   0  0  0  0  0  0  0  0  0  0  0  0
    2.8180   -0.9000    0.6170 N   0  0  0  0  0  0  0  0  0  0  0  0
    4.0080   -0.1770    2.4680 O   0  0  0  0  0  0  0  0  0  0  0  0
   -0.8460   -0.7930   -2.1750 H   0  0  0  0  0  0  0  0  0  0  0  0
    1.3710   -1.7890   -1.6580 H   0  0  0  0  0  0  0  0  0  0  0  0
   -0.5240    1.7760    1.3190 H   0  0  0  0  0  0  0  0  0  0  0  0
   -2.5220    0.8310   -1.8060 H   0  0  0  0  0  0  0  0  0  0  0  0
   -3.0580    1.1760    1.2120 H   0  0  0  0  0  0  0  0  0  0  0  0
   -2.7230   -1.2650    0.6430 H   0  0  0  0  0  0  0  0  0  0  0  0
   -3.8640   -1.1130   -0.7080 H   0  0  0  0  0  0  0  0  0  0  0  0
   -6.1760   -0.6780   -0.2060 H   0  0  0  0  0  0  0  0  0  0  0  0
   -6.6620   -0.5190    1.4950 H   0  0  0  0  0  0  0  0  0  0  0  0
   -5.3390    1.5980    1.7070 H   0  0  0  0  0  0  0  0  0  0  0  0
   -6.4950    1.7380    0.3670 H   0  0  0  0  0  0  0  0  0  0  0  0
   -2.9790    2.9170   -0.9370 H   0  0  0  0  0  0  0  0  0  0  0  0
    3.4650   -1.5900    0.2630 H   0  0  0  0  0  0  0  0  0  0  0  0
  1  2  1  0  0  0  0
  1  6  2  0  0  0  0
  1 19  1  0  0  0  0
  2  3  2  0  0  0  0
  2 20  1  0  0  0  0
  3  4  1  0  0  0  0
  3 17  1  0  0  0  0
  4  5  2  0  0  0  0
  4 15  1  0  0  0  0
  5  6  1  0  0  0  0
  5 21  1  0  0  0  0
  6  7  1  0  0  0  0
  7  8  1  0  0  0  0
  7 14  1  0  0  0  0
  7 22  1  0  0  0  0
  8  9  1  0  0  0  0
  8 13  1  0  0  0  0
  8 23  1  0  0  0  0
  9 10  1  0  0  0  0
  9 24  1  0  0  0  0
  9 25  1  0  0  0  0
 10 11  1  0  0  0  0
 11 12  1  0  0  0  0
 11 26  1  0  0  0  0
 11 27  1  0  0  0  0
 12 13  1  0  0  0  0
 12 28  1  0  0  0  0
 12 29  1  0  0  0  0
 14 30  1  0  0  0  0
 15 16  1  0  0  0  0
 16 17  1  0  0  0  0
 16 18  2  0  0  0  0
 17 31  1  0  0  0  0
M  END
>  <cmpd number>
66

>  <NAME>
C55303393

>  <active>
0

$$$$

  MOE2016           3D

 32 33  0  0  0  0  0  0  0  0999 V2000
   -6.3490    6.0110   -0.2560 C   0  0  0  0  0  0  0  0  0  0  0  0
   -6.0190    4.7320    0.5030 C   0  0  0  0  0  0  0  0  0  0  0  0
   -4.7570    4.0730   -0.0270 C   0  0  0  0  0  0  0  0  0  0  0  0
   -3.6130    5.0650    0.0260 N   0  3  0  0  0  0  0  0  0  0  0  0
   -3.9040    6.3050   -0.7900 C   0  0  0  0  0  0  0  0  0  0  0  0
   -5.1650    6.9680   -0.2620 C   0  0  0  0  0  0  0  0  0  0  0  0
   -2.3080    4.3840   -0.3670 C   0  0  0  0  0  0  0  0  0  0  0  0
   -1.0740    5.2000    0.0490 C   0  0  0  0  0  0  0  0  0  0  0  0
    0.1660    4.4770   -0.1870 N   0  0  0  0  0  0  0  0  0  0  0  0
    1.4000    4.9960    0.0430 C   0  0  0  0  0  0  0  0  0  0  0  0
    1.6920    6.1790    0.4900 N   0  0  0  0  0  0  0  0  0  0  0  0
    3.0500    6.3100    0.5780 N   0  0  0  0  0  0  0  0  0  0  0  0
    3.8170    5.2390    0.2040 C   0  0  0  0  0  0  0  0  0  0  0  0
    2.7610    3.9500   -0.3040 S   0  0  0  0  0  0  0  0  0  0  0  0
    5.4770    5.1990    0.2370 S   0  0  0  0  0  0  0  0  0  0  0  0
   -7.2170    6.4990    0.2020 H   0  0  0  0  0  0  0  0  0  0  0  0
   -6.6300    5.7650   -1.2880 H   0  0  0  0  0  0  0  0  0  0  0  0
   -6.8590    4.0330    0.4300 H   0  0  0  0  0  0  0  0  0  0  0  0
   -5.8870    4.9650    1.5660 H   0  0  0  0  0  0  0  0  0  0  0  0
   -4.8710    3.7490   -1.0660 H   0  0  0  0  0  0  0  0  0  0  0  0
   -4.4880    3.2150    0.5960 H   0  0  0  0  0  0  0  0  0  0  0  0
   -3.5140    5.3500    1.0140 H   0  0  0  0  0  0  0  0  0  0  0  0
   -4.0100    6.0010   -1.8360 H   0  0  0  0  0  0  0  0  0  0  0  0
   -3.0580    6.9900   -0.6930 H   0  0  0  0  0  0  0  0  0  0  0  0
   -4.9840    7.3270    0.7590 H   0  0  0  0  0  0  0  0  0  0  0  0
   -5.4030    7.8460   -0.8720 H   0  0  0  0  0  0  0  0  0  0  0  0
   -2.3330    4.2100   -1.4470 H   0  0  0  0  0  0  0  0  0  0  0  0
   -2.2870    3.4140    0.1400 H   0  0  0  0  0  0  0  0  0  0  0  0
   -1.1470    5.4490    1.1130 H   0  0  0  0  0  0  0  0  0  0  0  0
   -1.0480    6.1380   -0.5120 H   0  0  0  0  0  0  0  0  0  0  0  0
    0.1150    3.5250   -0.5420 H   0  0  0  0  0  0  0  0  0  0  0  0
    3.4530    7.1830    0.9130 H   0  0  0  0  0  0  0  0  0  0  0  0
  1  2  1  0  0  0  0
  1  6  1  0  0  0  0
  1 16  1  0  0  0  0
  1 17  1  0  0  0  0
  2  3  1  0  0  0  0
  2 18  1  0  0  0  0
  2 19  1  0  0  0  0
  3  4  1  0  0  0  0
  3 20  1  0  0  0  0
  3 21  1  0  0  0  0
  4  5  1  0  0  0  0
  4  7  1  0  0  0  0
  4 22  1  0  0  0  0
  5  6  1  0  0  0  0
  5 23  1  0  0  0  0
  5 24  1  0  0  0  0
  6 25  1  0  0  0  0
  6 26  1  0  0  0  0
  7  8  1  0  0  0  0
  7 27  1  0  0  0  0
  7 28  1  0  0  0  0
  8  9  1  0  0  0  0
  8 29  1  0  0  0  0
  8 30  1  0  0  0  0
  9 10  1  0  0  0  0
  9 31  1  0  0  0  0
 10 11  2  0  0  0  0
 10 14  1  0  0  0  0
 11 12  1  0  0  0  0
 12 13  1  0  0  0  0
 12 32  1  0  0  0  0
 13 14  1  0  0  0  0
 13 15  2  0  0  0  0
M  CHG  1   4   1
M  END
>  <cmpd number>
67

>  <NAME>
C49575329

>  <active>
0

$$$$

  MOE2016           3D

 31 31  0  0  1  0  0  0  0  0999 V2000
   -2.2550   -6.3000   -0.4600 C   0  0  0  0  0  0  0  0  0  0  0  0
   -1.8630   -5.3190    0.6340 C   0  0  0  0  0  0  0  0  0  0  0  0
   -3.0430   -4.4660    1.0870 C   0  0  0  0  0  0  0  0  0  0  0  0
   -0.7160   -4.4190    0.1830 N   0  3  3  0  0  0  0  0  0  0  0  0
   -0.9510   -3.6610   -1.1060 C   0  0  0  0  0  0  0  0  0  0  0  0
    0.6240   -5.1550    0.1900 C   0  0  0  0  0  0  0  0  0  0  0  0
    1.8230   -4.1940    0.2160 C   0  0  0  0  0  0  0  0  0  0  0  0
    3.0870   -4.9000    0.3550 N   0  0  0  0  0  0  0  0  0  0  0  0
    4.3020   -4.2970    0.3080 C   0  0  0  0  0  0  0  0  0  0  0  0
    4.5580   -3.0370    0.1370 N   0  0  0  0  0  0  0  0  0  0  0  0
    5.9110   -2.8410    0.1470 N   0  0  0  0  0  0  0  0  0  0  0  0
    6.7110   -3.9390    0.3250 C   0  0  0  0  0  0  0  0  0  0  0  0
    5.6940   -5.3430    0.4970 S   0  0  0  0  0  0  0  0  0  0  0  0
    8.3710   -3.9100    0.3670 S   0  0  0  0  0  0  0  0  0  0  0  0
   -3.0190   -6.9930   -0.0930 H   0  0  0  0  0  0  0  0  0  0  0  0
   -1.3990   -6.8960   -0.7870 H   0  0  0  0  0  0  0  0  0  0  0  0
   -2.6690   -5.7880   -1.3340 H   0  0  0  0  0  0  0  0  0  0  0  0
   -1.4990   -5.8710    1.5070 H   0  0  0  0  0  0  0  0  0  0  0  0
   -3.5030   -3.9260    0.2550 H   0  0  0  0  0  0  0  0  0  0  0  0
   -2.7330   -3.7350    1.8390 H   0  0  0  0  0  0  0  0  0  0  0  0
   -3.8180   -5.0970    1.5350 H   0  0  0  0  0  0  0  0  0  0  0  0
   -0.6350   -3.6960    0.9170 H   0  0  0  0  0  0  0  0  0  0  0  0
   -0.8720   -4.3550   -1.9450 H   0  0  0  0  0  0  0  0  0  0  0  0
   -0.2000   -2.8730   -1.1890 H   0  0  0  0  0  0  0  0  0  0  0  0
   -1.9390   -3.1980   -1.0760 H   0  0  0  0  0  0  0  0  0  0  0  0
    0.6560   -5.8030   -0.6920 H   0  0  0  0  0  0  0  0  0  0  0  0
    0.6450   -5.7850    1.0850 H   0  0  0  0  0  0  0  0  0  0  0  0
    1.7080   -3.4940    1.0500 H   0  0  0  0  0  0  0  0  0  0  0  0
    1.8420   -3.6110   -0.7080 H   0  0  0  0  0  0  0  0  0  0  0  0
    3.0680   -5.9070    0.5000 H   0  0  0  0  0  0  0  0  0  0  0  0
    6.2880   -1.9030    0.0240 H   0  0  0  0  0  0  0  0  0  0  0  0
  1  2  1  0  0  0  0
  1 15  1  0  0  0  0
  1 16  1  0  0  0  0
  1 17  1  0  0  0  0
  2  3  1  0  0  0  0
  2  4  1  0  0  0  0
  2 18  1  0  0  0  0
  3 19  1  0  0  0  0
  3 20  1  0  0  0  0
  3 21  1  0  0  0  0
  4  5  1  0  0  0  0
  4  6  1  0  0  0  0
  4 22  1  0  0  0  0
  5 23  1  0  0  0  0
  5 24  1  0  0  0  0
  5 25  1  0  0  0  0
  6  7  1  0  0  0  0
  6 26  1  0  0  0  0
  6 27  1  0  0  0  0
  7  8  1  0  0  0  0
  7 28  1  0  0  0  0
  7 29  1  0  0  0  0
  8  9  1  0  0  0  0
  8 30  1  0  0  0  0
  9 10  2  0  0  0  0
  9 13  1  0  0  0  0
 10 11  1  0  0  0  0
 11 12  1  0  0  0  0
 11 31  1  0  0  0  0
 12 13  1  0  0  0  0
 12 14  2  0  0  0  0
M  CHG  1   4   1
M  END
>  <cmpd number>
68

>  <NAME>
C54128923

>  <active>
0

$$$$

  MOE2016           3D

 32 33  0  0  0  0  0  0  0  0999 V2000
    0.1980   -1.0520    0.5540 C   0  0  0  0  0  0  0  0  0  0  0  0
    1.4180   -1.5920   -0.6290 S   0  0  0  0  0  0  0  0  0  0  0  0
    0.8610   -2.7160   -1.3700 O   0  0  0  0  0  0  0  0  0  0  0  0
    1.9420   -0.4470   -1.3570 O   0  0  0  0  0  0  0  0  0  0  0  0
    2.6040   -2.2330    0.3810 N   0  0  0  0  0  0  0  0  0  0  0  0
    3.8240   -1.5280    0.6100 C   0  0  0  0  0  0  0  0  0  0  0  0
    3.8350   -0.2220    1.0990 C   0  0  0  0  0  0  0  0  0  0  0  0
    5.0480    0.4220    1.3340 C   0  0  0  0  0  0  0  0  0  0  0  0
    6.2530   -0.2420    1.0940 C   0  0  0  0  0  0  0  0  0  0  0  0
    6.2700   -1.5650    0.6210 C   0  0  0  0  0  0  0  0  0  0  0  0
    5.0340   -2.1950    0.3870 C   0  0  0  0  0  0  0  0  0  0  0  0
    7.5420   -2.2710    0.3820 C   0  0  0  0  0  0  0  0  0  0  0  0
    7.7680   -3.5540    0.9100 C   0  0  0  0  0  0  0  0  0  0  0  0
    8.9750   -4.2270    0.6870 C   0  0  0  0  0  0  0  0  0  0  0  0
    9.9870   -3.6310   -0.0710 C   0  0  0  0  0  0  0  0  0  0  0  0
    9.7750   -2.3550   -0.6010 C   0  0  0  0  0  0  0  0  0  0  0  0
    8.5680   -1.6820   -0.3790 C   0  0  0  0  0  0  0  0  0  0  0  0
   10.7610   -1.7590   -1.3460 O   0  0  0  0  0  0  0  0  0  0  0  0
   11.2170   -4.3370   -0.2880 C   0  0  0  0  0  0  0  0  0  0  0  0
   12.2080   -4.9260   -0.4540 N   0  0  0  0  0  0  0  0  0  0  0  0
    0.6200   -0.2630    1.1770 H   0  0  0  0  0  0  0  0  0  0  0  0
   -0.1080   -1.9070    1.1600 H   0  0  0  0  0  0  0  0  0  0  0  0
   -0.6600   -0.6660    0.0000 H   0  0  0  0  0  0  0  0  0  0  0  0
    2.6700   -3.2530    0.2980 H   0  0  0  0  0  0  0  0  0  0  0  0
    2.9110    0.3080    1.3120 H   0  0  0  0  0  0  0  0  0  0  0  0
    5.0570    1.4430    1.7140 H   0  0  0  0  0  0  0  0  0  0  0  0
    7.1870    0.2820    1.2990 H   0  0  0  0  0  0  0  0  0  0  0  0
    5.0180   -3.2170    0.0110 H   0  0  0  0  0  0  0  0  0  0  0  0
    7.0040   -4.0430    1.5140 H   0  0  0  0  0  0  0  0  0  0  0  0
    9.1160   -5.2200    1.1130 H   0  0  0  0  0  0  0  0  0  0  0  0
    8.4140   -0.6920   -0.8080 H   0  0  0  0  0  0  0  0  0  0  0  0
   10.4590   -0.8680   -1.6350 H   0  0  0  0  0  0  0  0  0  0  0  0
  1  2  1  0  0  0  0
  1 21  1  0  0  0  0
  1 22  1  0  0  0  0
  1 23  1  0  0  0  0
  2  3  2  0  0  0  0
  2  4  2  0  0  0  0
  2  5  1  0  0  0  0
  5  6  1  0  0  0  0
  5 24  1  0  0  0  0
  6  7  1  0  0  0  0
  6 11  2  0  0  0  0
  7  8  2  0  0  0  0
  7 25  1  0  0  0  0
  8  9  1  0  0  0  0
  8 26  1  0  0  0  0
  9 10  2  0  0  0  0
  9 27  1  0  0  0  0
 10 11  1  0  0  0  0
 10 12  1  0  0  0  0
 11 28  1  0  0  0  0
 12 13  1  0  0  0  0
 12 17  2  0  0  0  0
 13 14  2  0  0  0  0
 13 29  1  0  0  0  0
 14 15  1  0  0  0  0
 14 30  1  0  0  0  0
 15 16  2  0  0  0  0
 15 19  1  0  0  0  0
 16 17  1  0  0  0  0
 16 18  1  0  0  0  0
 17 31  1  0  0  0  0
 18 32  1  0  0  0  0
 19 20  3  0  0  0  0
M  END
>  <cmpd number>
69

>  <NAME>
C65341679

>  <active>
0

$$$$

  MOE2016           3D

 24 25  0  0  0  0  0  0  0  0999 V2000
   -5.0050    5.4120   -0.6810 C   0  0  0  0  0  0  0  0  0  0  0  0
   -4.2510    6.3670   -1.1930 N   0  0  0  0  0  0  0  0  0  0  0  0
   -2.9050    6.1170   -0.9940 N   0  0  0  0  0  0  0  0  0  0  0  0
   -2.7090    4.9910   -0.3450 C   0  0  0  0  0  0  0  0  0  0  0  0
   -4.1310    4.1430    0.0770 S   0  0  0  0  0  0  0  0  0  0  0  0
   -1.5420    4.3930    0.0470 N   0  0  0  0  0  0  0  0  0  0  0  0
   -0.3060    4.9520   -0.2120 C   0  0  0  0  0  0  0  0  0  0  0  0
    0.8590    4.1090    0.3280 C   0  0  0  0  0  0  0  0  0  0  0  0
    2.1960    4.7540    0.0900 N   0  3  0  0  0  0  0  0  0  0  0  0
    3.3380    3.9950    0.6160 C   0  0  0  0  0  0  0  0  0  0  0  0
    4.6790    4.2920    0.0110 C   0  0  0  0  0  0  0  0  0  0  0  0
    3.9810    2.9980   -0.3020 C   0  0  0  0  0  0  0  0  0  0  0  0
   -0.1140    6.0170   -0.8110 O   0  0  0  0  0  0  0  0  0  0  0  0
   -6.0860    5.4230   -0.7320 H   0  0  0  0  0  0  0  0  0  0  0  0
   -1.6250    3.5110    0.5430 H   0  0  0  0  0  0  0  0  0  0  0  0
    0.8670    3.1380   -0.1740 H   0  0  0  0  0  0  0  0  0  0  0  0
    0.7440    3.9780    1.4080 H   0  0  0  0  0  0  0  0  0  0  0  0
    2.1870    5.6900    0.5200 H   0  0  0  0  0  0  0  0  0  0  0  0
    2.2970    4.9440   -0.9160 H   0  0  0  0  0  0  0  0  0  0  0  0
    3.3240    3.7650    1.6790 H   0  0  0  0  0  0  0  0  0  0  0  0
    5.5430    4.2570    0.6660 H   0  0  0  0  0  0  0  0  0  0  0  0
    4.7520    5.0370   -0.7720 H   0  0  0  0  0  0  0  0  0  0  0  0
    3.5780    2.8640   -1.2990 H   0  0  0  0  0  0  0  0  0  0  0  0
    4.3720    2.0890    0.1410 H   0  0  0  0  0  0  0  0  0  0  0  0
  1  2  2  0  0  0  0
  1  5  1  0  0  0  0
  1 14  1  0  0  0  0
  2  3  1  0  0  0  0
  3  4  2  0  0  0  0
  4  5  1  0  0  0  0
  4  6  1  0  0  0  0
  6  7  1  0  0  0  0
  6 15  1  0  0  0  0
  7  8  1  0  0  0  0
  7 13  2  0  0  0  0
  8  9  1  0  0  0  0
  8 16  1  0  0  0  0
  8 17  1  0  0  0  0
  9 10  1  0  0  0  0
  9 18  1  0  0  0  0
  9 19  1  0  0  0  0
 10 11  1  0  0  0  0
 10 12  1  0  0  0  0
 10 20  1  0  0  0  0
 11 12  1  0  0  0  0
 11 21  1  0  0  0  0
 11 22  1  0  0  0  0
 12 23  1  0  0  0  0
 12 24  1  0  0  0  0
M  CHG  1   9   1
M  END
>  <cmpd number>
70

>  <NAME>
C37395041

>  <active>
0

$$$$

  MOE2016           3D

 22 23  0  0  0  0  0  0  0  0999 V2000
    0.2740   -0.0750   -0.0100 C   0  0  0  0  0  0  0  0  0  0  0  0
    1.7870    0.0640    0.0010 C   0  0  0  0  0  0  0  0  0  0  0  0
    2.3810    1.4140   -0.0020 N   0  0  0  0  0  0  0  0  0  0  0  0
    3.7760    1.5090   -0.0050 C   0  0  0  0  0  0  0  0  0  0  0  0
    4.4150    2.7160   -0.0080 C   0  0  0  0  0  0  0  0  0  0  0  0
    3.7210    3.9590   -0.0090 C   0  0  0  0  0  0  0  0  0  0  0  0
    2.3510    3.7900   -0.0060 N   0  0  0  0  0  0  0  0  0  0  0  0
    1.6410    2.6000   -0.0020 C   0  0  0  0  0  0  0  0  0  0  0  0
    0.4080    2.6650    0.0020 O   0  0  0  0  0  0  0  0  0  0  0  0
    4.2390    5.0780   -0.0120 O   0  0  0  0  0  0  0  0  0  0  0  0
    6.0950    2.5140   -0.0100 S   0  0  0  0  0  0  0  0  0  0  0  0
    5.8570    0.8040   -0.0060 C   0  0  0  0  0  0  0  0  0  0  0  0
    4.6040    0.4070   -0.0040 N   0  0  0  0  0  0  0  0  0  0  0  0
    6.8960   -0.0360   -0.0050 N   0  0  0  0  0  0  0  0  0  0  0  0
   -0.0010   -1.1350   -0.0110 H   0  0  0  0  0  0  0  0  0  0  0  0
   -0.1640    0.3780   -0.9050 H   0  0  0  0  0  0  0  0  0  0  0  0
   -0.1760    0.3770    0.8790 H   0  0  0  0  0  0  0  0  0  0  0  0
    2.1820   -0.4610   -0.8790 H   0  0  0  0  0  0  0  0  0  0  0  0
    2.1700   -0.4520    0.8910 H   0  0  0  0  0  0  0  0  0  0  0  0
    1.7990    4.6360   -0.0060 H   0  0  0  0  0  0  0  0  0  0  0  0
    6.7660   -1.0430   -0.0030 H   0  0  0  0  0  0  0  0  0  0  0  0
    7.8590    0.2860   -0.0070 H   0  0  0  0  0  0  0  0  0  0  0  0
  1  2  1  0  0  0  0
  1 15  1  0  0  0  0
  1 16  1  0  0  0  0
  1 17  1  0  0  0  0
  2  3  1  0  0  0  0
  2 18  1  0  0  0  0
  2 19  1  0  0  0  0
  3  4  1  0  0  0  0
  3  8  1  0  0  0  0
  4  5  2  0  0  0  0
  4 13  1  0  0  0  0
  5  6  1  0  0  0  0
  5 11  1  0  0  0  0
  6  7  1  0  0  0  0
  6 10  2  0  0  0  0
  7  8  1  0  0  0  0
  7 20  1  0  0  0  0
  8  9  2  0  0  0  0
 11 12  1  0  0  0  0
 12 13  2  0  0  0  0
 12 14  1  0  0  0  0
 14 21  1  0  0  0  0
 14 22  1  0  0  0  0
M  END
>  <cmpd number>
71

>  <NAME>
C49660525

>  <active>
0

$$$$

  MOE2016           3D

 22 24  0  0  0  0  0  0  0  0999 V2000
    1.7540    4.5190    0.5560 C   0  0  0  0  0  0  0  0  0  0  0  0
    0.6190    3.7050    0.8400 C   0  0  0  0  0  0  0  0  0  0  0  0
   -0.3910    3.8680   -0.0890 C   0  0  0  0  0  0  0  0  0  0  0  0
    0.0760    4.9450   -1.3390 S   0  0  0  0  0  0  0  0  0  0  0  0
    1.5880    5.2500   -0.5990 C   0  0  0  0  0  0  0  0  0  0  0  0
   -1.6640    3.1860   -0.1390 C   0  0  0  0  0  0  0  0  0  0  0  0
   -2.8940    3.9260   -0.0440 C   0  0  0  0  0  0  0  0  0  0  0  0
   -4.1150    3.2950   -0.0990 C   0  0  0  0  0  0  0  0  0  0  0  0
   -4.1690    1.8450   -0.2510 C   0  0  0  0  0  0  0  0  0  0  0  0
   -2.9160    1.2370   -0.3030 N   0  0  0  0  0  0  0  0  0  0  0  0
   -1.6830    1.8810   -0.2460 N   0  0  0  0  0  0  0  0  0  0  0  0
   -5.2210    1.2050   -0.3190 O   0  0  0  0  0  0  0  0  0  0  0  0
   -5.2230    4.1300    0.0150 N   0  0  0  0  0  0  0  0  0  0  0  0
   -4.8160    5.3670    0.1780 C   0  0  0  0  0  0  0  0  0  0  0  0
   -3.1090    5.5900    0.2090 S   0  0  0  0  0  0  0  0  0  0  0  0
   -5.6490    6.4010    0.3190 N   0  0  0  0  0  0  0  0  0  0  0  0
    2.6520    4.5590    1.1640 H   0  0  0  0  0  0  0  0  0  0  0  0
    0.5420    3.0400    1.6940 H   0  0  0  0  0  0  0  0  0  0  0  0
    2.2880    5.9420   -1.0510 H   0  0  0  0  0  0  0  0  0  0  0  0
   -2.8910    0.2230   -0.3950 H   0  0  0  0  0  0  0  0  0  0  0  0
   -5.3210    7.3540    0.4460 H   0  0  0  0  0  0  0  0  0  0  0  0
   -6.6570    6.2790    0.3050 H   0  0  0  0  0  0  0  0  0  0  0  0
  1  2  1  0  0  0  0
  1  5  2  0  0  0  0
  1 17  1  0  0  0  0
  2  3  2  0  0  0  0
  2 18  1  0  0  0  0
  3  4  1  0  0  0  0
  3  6  1  0  0  0  0
  4  5  1  0  0  0  0
  5 19  1  0  0  0  0
  6  7  1  0  0  0  0
  6 11  2  0  0  0  0
  7  8  2  0  0  0  0
  7 15  1  0  0  0  0
  8  9  1  0  0  0  0
  8 13  1  0  0  0  0
  9 10  1  0  0  0  0
  9 12  2  0  0  0  0
 10 11  1  0  0  0  0
 10 20  1  0  0  0  0
 13 14  2  0  0  0  0
 14 15  1  0  0  0  0
 14 16  1  0  0  0  0
 16 21  1  0  0  0  0
 16 22  1  0  0  0  0
M  END
>  <cmpd number>
72

>  <NAME>
C11919853

>  <active>
0

$$$$

  MOE2016           3D

 39 41  0  0  1  0  0  0  0  0999 V2000
    0.3140    1.0710   -0.0260 C   0  0  0  0  0  0  0  0  0  0  0  0
    1.8110    1.1630    0.0260 C   0  0  0  0  0  0  0  0  0  0  0  0
    2.6030    0.1310   -0.4850 C   0  0  0  0  0  0  0  0  0  0  0  0
    3.9980    0.2330   -0.4640 C   0  0  0  0  0  0  0  0  0  0  0  0
    4.6360    1.3690    0.0580 C   0  0  0  0  0  0  0  0  0  0  0  0
    3.8330    2.4080    0.5530 C   0  0  0  0  0  0  0  0  0  0  0  0
    2.4360    2.3070    0.5320 C   0  0  0  0  0  0  0  0  0  0  0  0
    6.1020    1.4330    0.0650 C   0  0  0  0  0  0  0  0  0  0  0  0
    6.9370    0.5370   -0.4360 N   0  0  0  0  0  0  0  0  0  0  0  0
    8.1770    1.0480   -0.1690 C   0  0  0  0  0  0  0  0  0  0  0  0
    8.1760    2.2210    0.4640 N   0  0  0  0  0  0  0  0  0  0  0  0
    6.8510    2.4480    0.6080 N   0  0  0  0  0  0  0  0  0  0  0  0
    9.6220    0.2070   -0.6580 S   0  0  0  0  0  0  0  0  0  0  0  0
   10.9260    1.0910    0.2920 C   0  0  2  0  0  0  0  0  0  0  0  0
   11.4300    2.2570   -0.5540 C   0  0  0  0  0  0  0  0  0  0  0  0
   11.9870    0.0450    0.7090 C   0  0  0  0  0  0  0  0  0  0  0  0
   11.6730   -1.0280    1.2450 O   0  0  0  0  0  0  0  0  0  0  0  0
   13.3140    0.3700    0.5000 N   0  0  0  0  0  0  0  0  0  0  0  0
   14.3870   -0.5110    0.8440 C   0  0  0  0  0  0  0  0  0  0  0  0
   15.7320   -0.3670    0.1850 C   0  0  0  0  0  0  0  0  0  0  0  0
   14.8660   -1.5510   -0.1310 C   0  0  0  0  0  0  0  0  0  0  0  0
   -0.0160    0.0320    0.0860 H   0  0  0  0  0  0  0  0  0  0  0  0
   -0.0520    1.4580   -0.9810 H   0  0  0  0  0  0  0  0  0  0  0  0
   -0.1410    1.6450    0.7880 H   0  0  0  0  0  0  0  0  0  0  0  0
    2.1410   -0.7630   -0.9030 H   0  0  0  0  0  0  0  0  0  0  0  0
    4.5860   -0.5920   -0.8640 H   0  0  0  0  0  0  0  0  0  0  0  0
    4.2670    3.3190    0.9600 H   0  0  0  0  0  0  0  0  0  0  0  0
    1.8410    3.1340    0.9180 H   0  0  0  0  0  0  0  0  0  0  0  0
    6.5330    3.2910    1.0750 H   0  0  0  0  0  0  0  0  0  0  0  0
   10.5190    1.4740    1.2340 H   0  0  0  0  0  0  0  0  0  0  0  0
   11.9390    1.9150   -1.4620 H   0  0  0  0  0  0  0  0  0  0  0  0
   12.1420    2.8660    0.0150 H   0  0  0  0  0  0  0  0  0  0  0  0
   10.6180    2.9290   -0.8530 H   0  0  0  0  0  0  0  0  0  0  0  0
   13.5610    1.2670    0.0920 H   0  0  0  0  0  0  0  0  0  0  0  0
   14.3960   -0.7800    1.8990 H   0  0  0  0  0  0  0  0  0  0  0  0
   15.8630    0.3850   -0.5840 H   0  0  0  0  0  0  0  0  0  0  0  0
   16.6130   -0.5300    0.7960 H   0  0  0  0  0  0  0  0  0  0  0  0
   15.1570   -2.5170    0.2660 H   0  0  0  0  0  0  0  0  0  0  0  0
   14.4050   -1.5970   -1.1110 H   0  0  0  0  0  0  0  0  0  0  0  0
  1  2  1  0  0  0  0
  1 22  1  0  0  0  0
  1 23  1  0  0  0  0
  1 24  1  0  0  0  0
  2  3  1  0  0  0  0
  2  7  2  0  0  0  0
  3  4  2  0  0  0  0
  3 25  1  0  0  0  0
  4  5  1  0  0  0  0
  4 26  1  0  0  0  0
  5  6  2  0  0  0  0
  5  8  1  0  0  0  0
  6  7  1  0  0  0  0
  6 27  1  0  0  0  0
  7 28  1  0  0  0  0
  8  9  2  0  0  0  0
  8 12  1  0  0  0  0
  9 10  1  0  0  0  0
 10 11  2  0  0  0  0
 10 13  1  0  0  0  0
 11 12  1  0  0  0  0
 12 29  1  0  0  0  0
 13 14  1  0  0  0  0
 14 15  1  0  0  0  0
 14 16  1  0  0  0  0
 14 30  1  0  0  0  0
 15 31  1  0  0  0  0
 15 32  1  0  0  0  0
 15 33  1  0  0  0  0
 16 17  2  0  0  0  0
 16 18  1  0  0  0  0
 18 19  1  0  0  0  0
 18 34  1  0  0  0  0
 19 20  1  0  0  0  0
 19 21  1  0  0  0  0
 19 35  1  0  0  0  0
 20 21  1  0  0  0  0
 20 36  1  0  0  0  0
 20 37  1  0  0  0  0
 21 38  1  0  0  0  0
 21 39  1  0  0  0  0
M  END
>  <cmpd number>
73

>  <NAME>
C05211034

>  <active>
0

$$$$

  MOE2016           3D

 35 37  0  0  0  0  0  0  0  0999 V2000
   -0.6070    0.3360    1.3010 C   0  0  0  0  0  0  0  0  0  0  0  0
   -1.8820    0.3870    0.7250 C   0  0  0  0  0  0  0  0  0  0  0  0
   -2.6910   -0.7540    0.6490 C   0  0  0  0  0  0  0  0  0  0  0  0
   -2.1760   -1.9560    1.1660 C   0  0  0  0  0  0  0  0  0  0  0  0
   -0.9030   -2.0060    1.7390 C   0  0  0  0  0  0  0  0  0  0  0  0
   -0.1150   -0.8630    1.8090 C   0  0  0  0  0  0  0  0  0  0  0  0
   -0.3030   -3.4950    2.3640 Cl  0  0  0  0  0  0  0  0  0  0  0  0
   -3.9820   -0.7700    0.0730 N   0  0  0  0  0  0  0  0  0  0  0  0
   -4.6940    0.1760   -0.5820 C   0  0  0  0  0  0  0  0  0  0  0  0
   -5.9930    0.0450   -1.0280 C   0  0  0  0  0  0  0  0  0  0  0  0
   -6.2220    1.2320   -1.6730 N   0  0  0  0  0  0  0  0  0  0  0  0
   -5.1660    2.0650   -1.5720 N   0  0  0  0  0  0  0  0  0  0  0  0
   -4.2200    1.4180   -0.9080 N   0  0  0  0  0  0  0  0  0  0  0  0
   -6.8990   -1.0660   -0.9850 C   0  0  0  0  0  0  0  0  0  0  0  0
   -6.4970   -2.2130   -1.2050 O   0  0  0  0  0  0  0  0  0  0  0  0
   -8.2420   -0.8230   -0.6940 N   0  0  0  0  0  0  0  0  0  0  0  0
   -9.2400   -1.8570   -1.0000 C   0  0  0  0  0  0  0  0  0  0  0  0
   -9.8800   -2.4380    0.2590 C   0  0  0  0  0  0  0  0  0  0  0  0
  -10.7610   -1.1550    1.2240 S   0  0  0  0  0  0  0  0  0  0  0  0
   -9.3970    0.0610    1.3300 C   0  0  0  0  0  0  0  0  0  0  0  0
   -8.7730    0.3810   -0.0320 C   0  0  0  0  0  0  0  0  0  0  0  0
    0.0010    1.2390    1.3510 H   0  0  0  0  0  0  0  0  0  0  0  0
   -2.2220    1.3490    0.3510 H   0  0  0  0  0  0  0  0  0  0  0  0
   -2.7690   -2.8680    1.1220 H   0  0  0  0  0  0  0  0  0  0  0  0
    0.8770   -0.8950    2.2540 H   0  0  0  0  0  0  0  0  0  0  0  0
   -4.4340   -1.6790    0.1890 H   0  0  0  0  0  0  0  0  0  0  0  0
   -7.0490    1.5280   -2.1850 H   0  0  0  0  0  0  0  0  0  0  0  0
   -8.7830   -2.6690   -1.5750 H   0  0  0  0  0  0  0  0  0  0  0  0
   -9.9970   -1.4040   -1.6520 H   0  0  0  0  0  0  0  0  0  0  0  0
   -9.1210   -2.8910    0.9040 H   0  0  0  0  0  0  0  0  0  0  0  0
  -10.6010   -3.2150   -0.0110 H   0  0  0  0  0  0  0  0  0  0  0  0
   -8.6380   -0.3450    2.0080 H   0  0  0  0  0  0  0  0  0  0  0  0
   -9.7920    0.9760    1.7830 H   0  0  0  0  0  0  0  0  0  0  0  0
   -9.5070    0.8400   -0.7050 H   0  0  0  0  0  0  0  0  0  0  0  0
   -7.9830    1.1140    0.1440 H   0  0  0  0  0  0  0  0  0  0  0  0
  1  2  1  0  0  0  0
  1  6  2  0  0  0  0
  1 22  1  0  0  0  0
  2  3  2  0  0  0  0
  2 23  1  0  0  0  0
  3  4  1  0  0  0  0
  3  8  1  0  0  0  0
  4  5  2  0  0  0  0
  4 24  1  0  0  0  0
  5  6  1  0  0  0  0
  5  7  1  0  0  0  0
  6 25  1  0  0  0  0
  8  9  1  0  0  0  0
  8 26  1  0  0  0  0
  9 10  2  0  0  0  0
  9 13  1  0  0  0  0
 10 11  1  0  0  0  0
 10 14  1  0  0  0  0
 11 12  1  0  0  0  0
 11 27  1  0  0  0  0
 12 13  2  0  0  0  0
 14 15  2  0  0  0  0
 14 16  1  0  0  0  0
 16 17  1  0  0  0  0
 16 21  1  0  0  0  0
 17 18  1  0  0  0  0
 17 28  1  0  0  0  0
 17 29  1  0  0  0  0
 18 19  1  0  0  0  0
 18 30  1  0  0  0  0
 18 31  1  0  0  0  0
 19 20  1  0  0  0  0
 20 21  1  0  0  0  0
 20 32  1  0  0  0  0
 20 33  1  0  0  0  0
 21 34  1  0  0  0  0
 21 35  1  0  0  0  0
M  END
>  <cmpd number>
74

>  <NAME>
C67284644

>  <active>
0

$$$$

  MOE2016           3D

 27 27  0  0  1  0  0  0  0  0999 V2000
   12.4160    0.9630    0.2740 C   0  0  0  0  0  0  0  0  0  0  0  0
   11.4130    1.9850   -0.2220 C   0  0  0  0  0  0  0  0  0  0  0  0
   10.1050    1.5650    0.1940 O   0  0  0  0  0  0  0  0  0  0  0  0
    9.0950    2.3860   -0.1900 C   0  0  0  0  0  0  0  0  0  0  0  0
    7.8260    1.8160    0.3100 C   0  0  0  0  0  0  0  0  0  0  0  0
    6.6220    2.3690    0.1130 C   0  0  0  0  0  0  0  0  0  0  0  0
    6.3710    3.5240   -0.5690 N   0  0  0  0  0  0  0  0  0  0  0  0
    5.0400    3.8860   -0.5890 C   0  0  0  0  0  0  0  0  0  0  0  0
    4.6010    4.9010   -1.1200 O   0  0  0  0  0  0  0  0  0  0  0  0
    4.2610    2.8650    0.2410 C   0  0  2  0  0  0  0  0  0  0  0  0
    5.3180    1.8010    0.6110 C   0  0  0  0  0  0  0  0  0  0  0  0
    3.1550    2.2850   -0.6380 C   0  0  0  0  0  0  0  0  0  0  0  0
    2.2090    3.2100   -0.9450 F   0  0  0  0  0  0  0  0  0  0  0  0
    2.5050    1.2700   -0.0080 F   0  0  0  0  0  0  0  0  0  0  0  0
    3.6180    1.7830   -1.8080 F   0  0  0  0  0  0  0  0  0  0  0  0
    3.7810    3.5060    1.4540 O   0  0  0  0  0  0  0  0  0  0  0  0
    9.2030    3.4190   -0.8380 O   0  0  0  0  0  0  0  0  0  0  0  0
   13.4320    1.2380   -0.0230 H   0  0  0  0  0  0  0  0  0  0  0  0
   12.1870   -0.0300   -0.1280 H   0  0  0  0  0  0  0  0  0  0  0  0
   12.3760    0.8820    1.3650 H   0  0  0  0  0  0  0  0  0  0  0  0
   11.4510    2.0420   -1.3160 H   0  0  0  0  0  0  0  0  0  0  0  0
   11.6390    2.9670    0.2080 H   0  0  0  0  0  0  0  0  0  0  0  0
    7.9130    0.8880    0.8680 H   0  0  0  0  0  0  0  0  0  0  0  0
    7.0930    4.0810   -1.0230 H   0  0  0  0  0  0  0  0  0  0  0  0
    5.3570    1.6290    1.6920 H   0  0  0  0  0  0  0  0  0  0  0  0
    5.1270    0.8440    0.1110 H   0  0  0  0  0  0  0  0  0  0  0  0
    3.1080    4.1630    1.1580 H   0  0  0  0  0  0  0  0  0  0  0  0
  1  2  1  0  0  0  0
  1 18  1  0  0  0  0
  1 19  1  0  0  0  0
  1 20  1  0  0  0  0
  2  3  1  0  0  0  0
  2 21  1  0  0  0  0
  2 22  1  0  0  0  0
  3  4  1  0  0  0  0
  4  5  1  0  0  0  0
  4 17  2  0  0  0  0
  5  6  2  0  0  0  0
  5 23  1  0  0  0  0
  6  7  1  0  0  0  0
  6 11  1  0  0  0  0
  7  8  1  0  0  0  0
  7 24  1  0  0  0  0
  8  9  2  0  0  0  0
  8 10  1  0  0  0  0
 10 11  1  0  0  0  0
 10 12  1  0  0  0  0
 10 16  1  0  0  0  0
 11 25  1  0  0  0  0
 11 26  1  0  0  0  0
 12 13  1  0  0  0  0
 12 14  1  0  0  0  0
 12 15  1  0  0  0  0
 16 27  1  0  0  0  0
M  END
>  <cmpd number>
75

>  <NAME>
C12506010

>  <active>
0

$$$$

  MOE2016           3D

 28 28  0  0  0  0  0  0  0  0999 V2000
   11.8210   -2.3240    0.0380 C   0  0  0  0  0  0  0  0  0  0  0  0
   10.3000   -2.3420    0.0890 C   0  0  0  0  0  0  0  0  0  0  0  0
    9.7410   -3.6500   -0.4730 C   0  0  0  0  0  0  0  0  0  0  0  0
    8.2170   -3.6650   -0.5860 C   0  0  0  0  0  0  0  0  0  0  0  0
    7.3800   -3.7290    1.0000 S   0  0  0  0  0  0  0  0  0  0  0  0
    7.3700   -2.4070    1.6160 O   0  0  0  0  0  0  0  0  0  0  0  0
    7.9480   -4.8350    1.7690 O   0  0  0  0  0  0  0  0  0  0  0  0
    5.8660   -4.1720    0.6030 N   0  0  0  0  0  0  0  0  0  0  0  0
    5.0610   -3.4290   -0.0810 C   0  0  0  0  0  0  0  0  0  0  0  0
    3.7370   -3.9880   -0.3570 C   0  0  0  0  0  0  0  0  0  0  0  0
    2.6330   -3.5280   -1.0780 C   0  0  0  0  0  0  0  0  0  0  0  0
    1.6220   -4.5040   -1.0000 C   0  0  0  0  0  0  0  0  0  0  0  0
    2.0850   -5.5490   -0.2480 C   0  0  0  0  0  0  0  0  0  0  0  0
    3.3620   -5.2330    0.1370 N   0  0  0  0  0  0  0  0  0  0  0  0
   -0.0600   -4.3530   -1.8080 Br  0  0  0  0  0  0  0  0  0  0  0  0
    5.1340   -2.2980   -0.5930 O   0  5  0  0  0  0  0  0  0  0  0  0
   12.2030   -1.3870    0.4550 H   0  0  0  0  0  0  0  0  0  0  0  0
   12.1810   -2.4090   -0.9920 H   0  0  0  0  0  0  0  0  0  0  0  0
   12.2430   -3.1510    0.6190 H   0  0  0  0  0  0  0  0  0  0  0  0
    9.9130   -1.4920   -0.4830 H   0  0  0  0  0  0  0  0  0  0  0  0
    9.9870   -2.2090    1.1290 H   0  0  0  0  0  0  0  0  0  0  0  0
   10.0860   -4.4920    0.1390 H   0  0  0  0  0  0  0  0  0  0  0  0
   10.1530   -3.8040   -1.4780 H   0  0  0  0  0  0  0  0  0  0  0  0
    7.9130   -4.5650   -1.1320 H   0  0  0  0  0  0  0  0  0  0  0  0
    7.8660   -2.7860   -1.1330 H   0  0  0  0  0  0  0  0  0  0  0  0
    2.5740   -2.5830   -1.6050 H   0  0  0  0  0  0  0  0  0  0  0  0
    1.6340   -6.4860    0.0520 H   0  0  0  0  0  0  0  0  0  0  0  0
    3.9700   -5.8130    0.7050 H   0  0  0  0  0  0  0  0  0  0  0  0
  1  2  1  0  0  0  0
  1 17  1  0  0  0  0
  1 18  1  0  0  0  0
  1 19  1  0  0  0  0
  2  3  1  0  0  0  0
  2 20  1  0  0  0  0
  2 21  1  0  0  0  0
  3  4  1  0  0  0  0
  3 22  1  0  0  0  0
  3 23  1  0  0  0  0
  4  5  1  0  0  0  0
  4 24  1  0  0  0  0
  4 25  1  0  0  0  0
  5  6  2  0  0  0  0
  5  7  2  0  0  0  0
  5  8  1  0  0  0  0
  8  9  2  0  0  0  0
  9 10  1  0  0  0  0
  9 16  1  0  0  0  0
 10 11  2  0  0  0  0
 10 14  1  0  0  0  0
 11 12  1  0  0  0  0
 11 26  1  0  0  0  0
 12 13  2  0  0  0  0
 12 15  1  0  0  0  0
 13 14  1  0  0  0  0
 13 27  1  0  0  0  0
 14 28  1  0  0  0  0
M  CHG  1  16  -1
M  END
>  <cmpd number>
76

>  <NAME>
C48505853

>  <active>
0

$$$$

  MOE2016           3D

 29 31  0  0  0  0  0  0  0  0999 V2000
   -9.3670   -3.3920    0.4170 C   0  0  0  0  0  0  0  0  0  0  0  0
   -8.0560   -3.1970   -0.0230 C   0  0  0  0  0  0  0  0  0  0  0  0
   -7.3880   -2.0230    0.3750 C   0  0  0  0  0  0  0  0  0  0  0  0
   -6.1080   -1.4270    0.1830 C   0  0  0  0  0  0  0  0  0  0  0  0
   -6.0860   -0.2240    0.8700 C   0  0  0  0  0  0  0  0  0  0  0  0
   -7.3060   -0.0650    1.4740 N   0  0  0  0  0  0  0  0  0  0  0  0
   -8.1060   -1.1420    1.1880 C   0  0  0  0  0  0  0  0  0  0  0  0
   -9.3690   -1.2840    1.6380 N   0  0  0  0  0  0  0  0  0  0  0  0
   -9.9580   -2.4310    1.2230 C   0  0  0  0  0  0  0  0  0  0  0  0
   -4.7780   -2.0490   -0.7280 S   0  0  0  0  0  0  0  0  0  0  0  0
   -4.3850   -0.9400   -1.5860 O   0  0  0  0  0  0  0  0  0  0  0  0
   -5.2230   -3.3110   -1.2950 O   0  0  0  0  0  0  0  0  0  0  0  0
   -3.7420   -2.3160    0.4770 N   0  0  0  0  0  0  0  0  0  0  0  0
   -2.5520   -1.8050    0.5100 C   0  0  0  0  0  0  0  0  0  0  0  0
   -1.7300   -2.2020    1.7160 C   0  0  0  0  0  0  0  0  0  0  0  0
   -0.4760   -1.7270    1.8190 C   0  0  0  0  0  0  0  0  0  0  0  0
    0.0860   -0.8550    0.8110 C   0  0  0  0  0  0  0  0  0  0  0  0
   -0.6540   -0.5030   -0.2490 C   0  0  0  0  0  0  0  0  0  0  0  0
   -1.9470   -0.9550   -0.4040 N   0  0  0  0  0  0  0  0  0  0  0  0
    1.3480   -0.4120    0.9640 F   0  0  0  0  0  0  0  0  0  0  0  0
   -9.9190   -4.2850    0.1340 H   0  0  0  0  0  0  0  0  0  0  0  0
   -7.5850   -3.9450   -0.6540 H   0  0  0  0  0  0  0  0  0  0  0  0
   -5.3120    0.5260    0.9800 H   0  0  0  0  0  0  0  0  0  0  0  0
   -7.5890    0.7190    2.0480 H   0  0  0  0  0  0  0  0  0  0  0  0
  -10.9800   -2.5750    1.5720 H   0  0  0  0  0  0  0  0  0  0  0  0
   -2.1760   -2.8570    2.4540 H   0  0  0  0  0  0  0  0  0  0  0  0
    0.1520   -1.9860    2.6650 H   0  0  0  0  0  0  0  0  0  0  0  0
   -0.2830    0.1500   -1.0320 H   0  0  0  0  0  0  0  0  0  0  0  0
   -2.4590   -0.6310   -1.2250 H   0  0  0  0  0  0  0  0  0  0  0  0
  1  2  1  0  0  0  0
  1  9  2  0  0  0  0
  1 21  1  0  0  0  0
  2  3  2  0  0  0  0
  2 22  1  0  0  0  0
  3  4  1  0  0  0  0
  3  7  1  0  0  0  0
  4  5  2  0  0  0  0
  4 10  1  0  0  0  0
  5  6  1  0  0  0  0
  5 23  1  0  0  0  0
  6  7  1  0  0  0  0
  6 24  1  0  0  0  0
  7  8  2  0  0  0  0
  8  9  1  0  0  0  0
  9 25  1  0  0  0  0
 10 11  2  0  0  0  0
 10 12  2  0  0  0  0
 10 13  1  0  0  0  0
 13 14  2  0  0  0  0
 14 15  1  0  0  0  0
 14 19  1  0  0  0  0
 15 16  2  0  0  0  0
 15 26  1  0  0  0  0
 16 17  1  0  0  0  0
 16 27  1  0  0  0  0
 17 18  2  0  0  0  0
 17 20  1  0  0  0  0
 18 19  1  0  0  0  0
 18 28  1  0  0  0  0
 19 29  1  0  0  0  0
M  END
>  <cmpd number>
77

>  <NAME>
C69675862

>  <active>
0

$$$$

  MOE2016           3D

 34 35  0  0  1  0  0  0  0  0999 V2000
    1.0040    2.9210   -1.3400 C   0  0  0  0  0  0  0  0  0  0  0  0
    0.9550    2.1060   -0.0340 C   0  0  0  0  0  0  0  0  0  0  0  0
    1.1280    0.6080   -0.3610 C   0  0  0  0  0  0  0  0  0  0  0  0
    2.0050    2.5880    1.0220 C   0  0  1  0  0  0  0  0  0  0  0  0
    3.4480    2.1630    0.7580 C   0  0  0  0  0  0  0  0  0  0  0  0
    3.9840    1.0480    1.4600 C   0  0  0  0  0  0  0  0  0  0  0  0
    5.2970    0.6110    1.2490 C   0  0  0  0  0  0  0  0  0  0  0  0
    6.0400    1.3140    0.3340 C   0  0  0  0  0  0  0  0  0  0  0  0
    5.5480    2.4000   -0.3550 C   0  0  0  0  0  0  0  0  0  0  0  0
    4.2590    2.8510   -0.1650 C   0  0  0  0  0  0  0  0  0  0  0  0
    6.4810    2.9470   -1.2210 O   0  0  0  0  0  0  0  0  0  0  0  0
    7.5940    2.1170   -1.0200 C   0  0  0  0  0  0  0  0  0  0  0  0
    7.3270    1.1420   -0.0890 N   0  0  0  0  0  0  0  0  0  0  0  0
    8.6580    2.2660   -1.6140 O   0  0  0  0  0  0  0  0  0  0  0  0
    1.9880    4.0220    1.1590 O   0  0  0  0  0  0  0  0  0  0  0  0
   -0.7190    2.3410    0.7610 S   0  0  0  0  0  0  0  0  0  0  0  0
   -0.9990    3.7670    0.9050 O   0  0  0  0  0  0  0  0  0  0  0  0
   -0.7930    1.5140    1.9630 O   0  0  0  0  0  0  0  0  0  0  0  0
   -1.9210    1.6950   -0.3900 C   0  0  0  0  0  0  0  0  0  0  0  0
    1.9690    2.8110   -1.8440 H   0  0  0  0  0  0  0  0  0  0  0  0
    0.8320    3.9890   -1.1690 H   0  0  0  0  0  0  0  0  0  0  0  0
    0.2440    2.5840   -2.0530 H   0  0  0  0  0  0  0  0  0  0  0  0
    2.0940    0.4080   -0.8370 H   0  0  0  0  0  0  0  0  0  0  0  0
    0.3660    0.2550   -1.0630 H   0  0  0  0  0  0  0  0  0  0  0  0
    1.0590   -0.0120    0.5390 H   0  0  0  0  0  0  0  0  0  0  0  0
    1.7300    2.2010    2.0110 H   0  0  0  0  0  0  0  0  0  0  0  0
    3.3670    0.5080    2.1800 H   0  0  0  0  0  0  0  0  0  0  0  0
    5.6990   -0.2420    1.7840 H   0  0  0  0  0  0  0  0  0  0  0  0
    3.8950    3.7140   -0.7140 H   0  0  0  0  0  0  0  0  0  0  0  0
    7.9810    0.4340    0.2140 H   0  0  0  0  0  0  0  0  0  0  0  0
    2.7380    4.2520    1.7520 H   0  0  0  0  0  0  0  0  0  0  0  0
   -1.8530    2.2350   -1.3350 H   0  0  0  0  0  0  0  0  0  0  0  0
   -2.9120    1.8520    0.0440 H   0  0  0  0  0  0  0  0  0  0  0  0
   -1.7590    0.6260   -0.5310 H   0  0  0  0  0  0  0  0  0  0  0  0
  1  2  1  0  0  0  0
  1 20  1  0  0  0  0
  1 21  1  0  0  0  0
  1 22  1  0  0  0  0
  2  3  1  0  0  0  0
  2  4  1  0  0  0  0
  2 16  1  0  0  0  0
  3 23  1  0  0  0  0
  3 24  1  0  0  0  0
  3 25  1  0  0  0  0
  4  5  1  0  0  0  0
  4 15  1  0  0  0  0
  4 26  1  0  0  0  0
  5  6  2  0  0  0  0
  5 10  1  0  0  0  0
  6  7  1  0  0  0  0
  6 27  1  0  0  0  0
  7  8  2  0  0  0  0
  7 28  1  0  0  0  0
  8  9  1  0  0  0  0
  8 13  1  0  0  0  0
  9 10  2  0  0  0  0
  9 11  1  0  0  0  0
 10 29  1  0  0  0  0
 11 12  1  0  0  0  0
 12 13  1  0  0  0  0
 12 14  2  0  0  0  0
 13 30  1  0  0  0  0
 15 31  1  0  0  0  0
 16 17  2  0  0  0  0
 16 18  2  0  0  0  0
 16 19  1  0  0  0  0
 19 32  1  0  0  0  0
 19 33  1  0  0  0  0
 19 34  1  0  0  0  0
M  END
>  <cmpd number>
78

>  <NAME>
C70131456

>  <active>
0

$$$$

  MOE2016           3D

 36 38  0  0  1  0  0  0  0  0999 V2000
   -5.7360    1.2920   -0.2100 C   0  0  0  0  0  0  0  0  0  0  0  0
   -5.1570    1.6440    1.0070 C   0  0  0  0  0  0  0  0  0  0  0  0
   -3.9890    2.4100    1.0320 C   0  0  0  0  0  0  0  0  0  0  0  0
   -3.3820    2.8370   -0.1630 C   0  0  0  0  0  0  0  0  0  0  0  0
   -3.9800    2.4700   -1.3820 C   0  0  0  0  0  0  0  0  0  0  0  0
   -5.1480    1.7040   -1.4030 C   0  0  0  0  0  0  0  0  0  0  0  0
   -2.1140    3.6800   -0.1040 C   0  0  2  0  0  0  0  0  0  0  0  0
   -2.2970    5.0530   -0.7990 C   0  0  0  0  0  0  0  0  0  0  0  0
   -2.4260    6.0990    0.1060 N   0  0  0  0  0  0  0  0  0  0  0  0
   -2.5910    7.4000   -0.3030 C   0  0  0  0  0  0  0  0  0  0  0  0
   -2.6600    7.9040   -1.5200 N   0  0  0  0  0  0  0  0  0  0  0  0
   -2.8330    9.2640   -1.4170 N   0  0  0  0  0  0  0  0  0  0  0  0
   -2.8660    9.5610   -0.1370 C   0  0  0  0  0  0  0  0  0  0  0  0
   -2.7180    8.4240    0.6000 N   0  0  0  0  0  0  0  0  0  0  0  0
   -2.3300    5.1820   -2.0290 O   0  0  0  0  0  0  0  0  0  0  0  0
   -0.6760    2.7770   -0.8430 S   0  0  0  0  0  0  0  0  0  0  0  0
    0.6400    3.9080   -0.4270 C   0  0  0  0  0  0  0  0  0  0  0  0
    1.0080    4.1310    0.9050 C   0  0  0  0  0  0  0  0  0  0  0  0
    2.0380    5.0240    1.2090 C   0  0  0  0  0  0  0  0  0  0  0  0
    2.7100    5.6910    0.1860 C   0  0  0  0  0  0  0  0  0  0  0  0
    2.3570    5.4620   -1.1430 C   0  0  0  0  0  0  0  0  0  0  0  0
    1.3270    4.5690   -1.4490 C   0  0  0  0  0  0  0  0  0  0  0  0
   -6.6470    0.6960   -0.2280 H   0  0  0  0  0  0  0  0  0  0  0  0
   -5.6150    1.3210    1.9410 H   0  0  0  0  0  0  0  0  0  0  0  0
   -3.5560    2.6700    1.9980 H   0  0  0  0  0  0  0  0  0  0  0  0
   -3.5400    2.7750   -2.3310 H   0  0  0  0  0  0  0  0  0  0  0  0
   -5.5990    1.4290   -2.3550 H   0  0  0  0  0  0  0  0  0  0  0  0
   -1.8610    3.8460    0.9490 H   0  0  0  0  0  0  0  0  0  0  0  0
   -2.3990    5.9080    1.1040 H   0  0  0  0  0  0  0  0  0  0  0  0
   -2.9900   10.5400    0.3060 H   0  0  0  0  0  0  0  0  0  0  0  0
   -2.7060    8.3550    1.6090 H   0  0  0  0  0  0  0  0  0  0  0  0
    0.5050    3.6120    1.7190 H   0  0  0  0  0  0  0  0  0  0  0  0
    2.3190    5.1960    2.2470 H   0  0  0  0  0  0  0  0  0  0  0  0
    3.5130    6.3870    0.4240 H   0  0  0  0  0  0  0  0  0  0  0  0
    2.8840    5.9790   -1.9430 H   0  0  0  0  0  0  0  0  0  0  0  0
    1.0650    4.4040   -2.4930 H   0  0  0  0  0  0  0  0  0  0  0  0
  1  2  2  0  0  0  0
  1  6  1  0  0  0  0
  1 23  1  0  0  0  0
  2  3  1  0  0  0  0
  2 24  1  0  0  0  0
  3  4  2  0  0  0  0
  3 25  1  0  0  0  0
  4  5  1  0  0  0  0
  4  7  1  0  0  0  0
  5  6  2  0  0  0  0
  5 26  1  0  0  0  0
  6 27  1  0  0  0  0
  7  8  1  0  0  0  0
  7 16  1  0  0  0  0
  7 28  1  0  0  0  0
  8  9  1  0  0  0  0
  8 15  2  0  0  0  0
  9 10  1  0  0  0  0
  9 29  1  0  0  0  0
 10 11  2  0  0  0  0
 10 14  1  0  0  0  0
 11 12  1  0  0  0  0
 12 13  2  0  0  0  0
 13 14  1  0  0  0  0
 13 30  1  0  0  0  0
 14 31  1  0  0  0  0
 16 17  1  0  0  0  0
 17 18  1  0  0  0  0
 17 22  2  0  0  0  0
 18 19  2  0  0  0  0
 18 32  1  0  0  0  0
 19 20  1  0  0  0  0
 19 33  1  0  0  0  0
 20 21  2  0  0  0  0
 20 34  1  0  0  0  0
 21 22  1  0  0  0  0
 21 35  1  0  0  0  0
 22 36  1  0  0  0  0
M  END
>  <cmpd number>
79

>  <NAME>
C05999572

>  <active>
0

$$$$

  MOE2016           3D

 35 38  0  0  1  0  0  0  0  0999 V2000
    9.7850   -6.7430   -0.6400 C   0  0  0  0  0  0  0  0  0  0  0  0
    9.3760   -5.8780    0.4200 O   0  0  0  0  0  0  0  0  0  0  0  0
    8.0410   -5.5870    0.4970 C   0  0  0  0  0  0  0  0  0  0  0  0
    7.6810   -4.7560    1.5590 C   0  0  0  0  0  0  0  0  0  0  0  0
    6.3470   -4.3830    1.7550 C   0  0  0  0  0  0  0  0  0  0  0  0
    5.3390   -4.8280    0.8850 C   0  0  0  0  0  0  0  0  0  0  0  0
    5.7160   -5.6670   -0.1790 C   0  0  0  0  0  0  0  0  0  0  0  0
    7.0510   -6.0420   -0.3730 C   0  0  0  0  0  0  0  0  0  0  0  0
    3.9080   -4.4050    1.1290 C   0  0  1  0  0  0  0  0  0  0  0  0
    3.4760   -3.5550   -0.0060 C   0  0  0  0  0  0  0  0  0  0  0  0
    3.7000   -2.3650   -0.6500 C   0  0  0  0  0  0  0  0  0  0  0  0
    2.7840   -2.3640   -1.6920 N   0  0  0  0  0  0  0  0  0  0  0  0
    1.9690   -3.4650   -1.7270 N   0  0  0  0  0  0  0  0  0  0  0  0
    2.4140   -4.1620   -0.6830 C   0  0  0  0  0  0  0  0  0  0  0  0
    2.0670   -5.4180   -0.0530 C   0  0  0  0  0  0  0  0  0  0  0  0
    2.9590   -5.5250    1.0090 N   0  0  0  0  0  0  0  0  0  0  0  0
    1.1900   -6.2120   -0.3680 O   0  0  0  0  0  0  0  0  0  0  0  0
    4.6160   -1.2940   -0.3910 C   0  0  0  0  0  0  0  0  0  0  0  0
    5.2240   -0.9850    0.8110 C   0  0  0  0  0  0  0  0  0  0  0  0
    6.0850    0.1480    0.7190 C   0  0  0  0  0  0  0  0  0  0  0  0
    6.1070    0.6750   -0.5520 C   0  0  0  0  0  0  0  0  0  0  0  0
    5.0930   -0.1930   -1.6190 S   0  0  0  0  0  0  0  0  0  0  0  0
   10.8680   -6.8780   -0.5590 H   0  0  0  0  0  0  0  0  0  0  0  0
    9.5760   -6.2940   -1.6170 H   0  0  0  0  0  0  0  0  0  0  0  0
    9.3170   -7.7290   -0.5470 H   0  0  0  0  0  0  0  0  0  0  0  0
    8.4410   -4.3930    2.2490 H   0  0  0  0  0  0  0  0  0  0  0  0
    6.1030   -3.7390    2.6000 H   0  0  0  0  0  0  0  0  0  0  0  0
    4.9680   -6.0430   -0.8770 H   0  0  0  0  0  0  0  0  0  0  0  0
    7.2790   -6.6920   -1.2140 H   0  0  0  0  0  0  0  0  0  0  0  0
    3.7530   -3.9280    2.1010 H   0  0  0  0  0  0  0  0  0  0  0  0
    2.6670   -1.6420   -2.3980 H   0  0  0  0  0  0  0  0  0  0  0  0
    2.9560   -6.3100    1.6450 H   0  0  0  0  0  0  0  0  0  0  0  0
    5.0570   -1.5340    1.7310 H   0  0  0  0  0  0  0  0  0  0  0  0
    6.6560    0.5570    1.5460 H   0  0  0  0  0  0  0  0  0  0  0  0
    6.6690    1.5310   -0.9040 H   0  0  0  0  0  0  0  0  0  0  0  0
  1  2  1  0  0  0  0
  1 23  1  0  0  0  0
  1 24  1  0  0  0  0
  1 25  1  0  0  0  0
  2  3  1  0  0  0  0
  3  4  1  0  0  0  0
  3  8  2  0  0  0  0
  4  5  2  0  0  0  0
  4 26  1  0  0  0  0
  5  6  1  0  0  0  0
  5 27  1  0  0  0  0
  6  7  2  0  0  0  0
  6  9  1  0  0  0  0
  7  8  1  0  0  0  0
  7 28  1  0  0  0  0
  8 29  1  0  0  0  0
  9 10  1  0  0  0  0
  9 16  1  0  0  0  0
  9 30  1  0  0  0  0
 10 11  2  0  0  0  0
 10 14  1  0  0  0  0
 11 12  1  0  0  0  0
 11 18  1  0  0  0  0
 12 13  1  0  0  0  0
 12 31  1  0  0  0  0
 13 14  2  0  0  0  0
 14 15  1  0  0  0  0
 15 16  1  0  0  0  0
 15 17  2  0  0  0  0
 16 32  1  0  0  0  0
 18 19  2  0  0  0  0
 18 22  1  0  0  0  0
 19 20  1  0  0  0  0
 19 33  1  0  0  0  0
 20 21  2  0  0  0  0
 20 34  1  0  0  0  0
 21 22  1  0  0  0  0
 21 35  1  0  0  0  0
M  END
>  <cmpd number>
80

>  <NAME>
C63473443

>  <active>
0

$$$$

  MOE2016           3D

 35 36  0  0  1  0  0  0  0  0999 V2000
    3.6140   -0.1440    1.0340 C   0  0  0  0  0  0  0  0  0  0  0  0
    3.3140    0.5870   -0.2730 C   0  0  2  0  0  0  0  0  0  0  0  0
    4.4650    1.4980   -0.6400 C   0  0  0  0  0  0  0  0  0  0  0  0
    4.5930    2.7700   -0.1840 N   0  5  0  0  0  0  0  0  0  0  0  0
    5.7190    3.2280   -0.7720 N   0  0  0  0  0  0  0  0  0  0  0  0
    6.2340    2.2690   -1.5640 N   0  0  0  0  0  0  0  0  0  0  0  0
    5.4540    1.1690   -1.5060 N   0  0  0  0  0  0  0  0  0  0  0  0
    1.9910    1.3130   -0.1460 N   0  3  0  0  0  0  0  0  0  0  0  0
    0.7040    0.5810    0.1030 C   0  0  2  0  0  0  0  0  0  0  0  0
    0.4330   -0.4370   -1.0030 C   0  0  0  0  0  0  0  0  0  0  0  0
   -0.8720   -1.2100   -0.7670 C   0  0  0  0  0  0  0  0  0  0  0  0
   -1.8910   -0.4570    0.0890 C   0  0  0  0  0  0  0  0  0  0  0  0
   -1.8210    1.0440   -0.1560 C   0  0  0  0  0  0  0  0  0  0  0  0
   -0.4420    1.6360    0.1820 C   0  0  2  0  0  0  0  0  0  0  0  0
   -0.1420    2.7180   -0.7340 O   0  0  0  0  0  0  0  0  0  0  0  0
   -0.8840    3.9050   -0.4480 C   0  0  0  0  0  0  0  0  0  0  0  0
    4.5840   -0.6530    0.9880 H   0  0  0  0  0  0  0  0  0  0  0  0
    2.8600   -0.9080    1.2460 H   0  0  0  0  0  0  0  0  0  0  0  0
    3.6430    0.5480    1.8830 H   0  0  0  0  0  0  0  0  0  0  0  0
    3.1960   -0.1360   -1.0870 H   0  0  0  0  0  0  0  0  0  0  0  0
    1.8550    1.8810   -0.9970 H   0  0  0  0  0  0  0  0  0  0  0  0
    2.1120    2.0410    0.5730 H   0  0  0  0  0  0  0  0  0  0  0  0
    0.7930    0.0710    1.0680 H   0  0  0  0  0  0  0  0  0  0  0  0
    0.3770    0.0770   -1.9710 H   0  0  0  0  0  0  0  0  0  0  0  0
    1.2480   -1.1640   -1.0870 H   0  0  0  0  0  0  0  0  0  0  0  0
   -1.3140   -1.4540   -1.7410 H   0  0  0  0  0  0  0  0  0  0  0  0
   -0.6530   -2.1710   -0.2850 H   0  0  0  0  0  0  0  0  0  0  0  0
   -1.7070   -0.6640    1.1510 H   0  0  0  0  0  0  0  0  0  0  0  0
   -2.8980   -0.8300   -0.1280 H   0  0  0  0  0  0  0  0  0  0  0  0
   -2.5880    1.5480    0.4450 H   0  0  0  0  0  0  0  0  0  0  0  0
   -2.0790    1.2500   -1.2030 H   0  0  0  0  0  0  0  0  0  0  0  0
   -0.4420    2.0380    1.2030 H   0  0  0  0  0  0  0  0  0  0  0  0
   -0.5700    4.6780   -1.1550 H   0  0  0  0  0  0  0  0  0  0  0  0
   -0.6710    4.2540    0.5660 H   0  0  0  0  0  0  0  0  0  0  0  0
   -1.9570    3.7360   -0.5760 H   0  0  0  0  0  0  0  0  0  0  0  0
  1  2  1  0  0  0  0
  1 17  1  0  0  0  0
  1 18  1  0  0  0  0
  1 19  1  0  0  0  0
  2  3  1  0  0  0  0
  2  8  1  0  0  0  0
  2 20  1  0  0  0  0
  3  4  1  0  0  0  0
  3  7  2  0  0  0  0
  4  5  1  0  0  0  0
  5  6  2  0  0  0  0
  6  7  1  0  0  0  0
  8  9  1  0  0  0  0
  8 21  1  0  0  0  0
  8 22  1  0  0  0  0
  9 10  1  0  0  0  0
  9 14  1  0  0  0  0
  9 23  1  0  0  0  0
 10 11  1  0  0  0  0
 10 24  1  0  0  0  0
 10 25  1  0  0  0  0
 11 12  1  0  0  0  0
 11 26  1  0  0  0  0
 11 27  1  0  0  0  0
 12 13  1  0  0  0  0
 12 28  1  0  0  0  0
 12 29  1  0  0  0  0
 13 14  1  0  0  0  0
 13 30  1  0  0  0  0
 13 31  1  0  0  0  0
 14 15  1  0  0  0  0
 14 32  1  0  0  0  0
 15 16  1  0  0  0  0
 16 33  1  0  0  0  0
 16 34  1  0  0  0  0
 16 35  1  0  0  0  0
M  CHG  1   4  -1
M  CHG  1   8   1
M  END
>  <cmpd number>
81

>  <NAME>
C44926420

>  <active>
0

$$$$

  MOE2016           3D

 37 38  0  0  0  0  0  0  0  0999 V2000
   -2.0550   -4.4510   -0.5450 C   0  0  0  0  0  0  0  0  0  0  0  0
   -0.7950   -5.2370   -0.1220 C   0  0  0  0  0  0  0  0  0  0  0  0
   -1.0670   -5.8800    1.2530 C   0  0  0  0  0  0  0  0  0  0  0  0
   -0.5750   -6.3580   -1.1600 C   0  0  0  0  0  0  0  0  0  0  0  0
    0.4390   -4.3470   -0.0330 C   0  0  0  0  0  0  0  0  0  0  0  0
    1.7890   -4.7590    0.1030 C   0  0  0  0  0  0  0  0  0  0  0  0
    2.5540   -3.6040    0.1620 C   0  0  0  0  0  0  0  0  0  0  0  0
    1.6350   -2.5830    0.0690 N   0  0  0  0  0  0  0  0  0  0  0  0
    0.3550   -3.0110   -0.0430 N   0  0  0  0  0  0  0  0  0  0  0  0
    1.8970   -1.1580    0.0740 C   0  0  0  0  0  0  0  0  0  0  0  0
    3.9920   -3.4230    0.3080 C   0  0  0  0  0  0  0  0  0  0  0  0
    4.4850   -2.3330    0.6060 O   0  0  0  0  0  0  0  0  0  0  0  0
    4.7350   -4.5650    0.0740 N   0  0  0  0  0  0  0  0  0  0  0  0
    6.1020   -4.5910    0.2060 C   0  0  0  0  0  0  0  0  0  0  0  0
    6.8210   -5.7310   -0.0410 N   0  0  0  0  0  0  0  0  0  0  0  0
    8.1390   -5.4180    0.1860 C   0  0  0  0  0  0  0  0  0  0  0  0
    8.2110   -4.1470    0.5500 N   0  0  0  0  0  0  0  0  0  0  0  0
    6.9350   -3.6350    0.5610 N   0  0  0  0  0  0  0  0  0  0  0  0
    9.2230   -6.4170    0.0120 C   0  0  0  0  0  0  0  0  0  0  0  0
   10.3860   -6.0430    0.6160 F   0  0  0  0  0  0  0  0  0  0  0  0
    8.8960   -7.6340    0.5330 F   0  0  0  0  0  0  0  0  0  0  0  0
    9.5210   -6.6300   -1.3010 F   0  0  0  0  0  0  0  0  0  0  0  0
   -2.9260   -5.1120   -0.6220 H   0  0  0  0  0  0  0  0  0  0  0  0
   -1.9180   -3.9720   -1.5220 H   0  0  0  0  0  0  0  0  0  0  0  0
   -2.3060   -3.6670    0.1790 H   0  0  0  0  0  0  0  0  0  0  0  0
   -0.2220   -6.4950    1.5830 H   0  0  0  0  0  0  0  0  0  0  0  0
   -1.9530   -6.5240    1.2230 H   0  0  0  0  0  0  0  0  0  0  0  0
   -1.2350   -5.1160    2.0220 H   0  0  0  0  0  0  0  0  0  0  0  0
   -1.4680   -6.9860   -1.2600 H   0  0  0  0  0  0  0  0  0  0  0  0
    0.2550   -7.0150   -0.8780 H   0  0  0  0  0  0  0  0  0  0  0  0
   -0.3460   -5.9420   -2.1480 H   0  0  0  0  0  0  0  0  0  0  0  0
    2.1420   -5.7810    0.1660 H   0  0  0  0  0  0  0  0  0  0  0  0
    2.6160   -0.9320   -0.7170 H   0  0  0  0  0  0  0  0  0  0  0  0
    2.2850   -0.8810    1.0570 H   0  0  0  0  0  0  0  0  0  0  0  0
    0.9660   -0.6180   -0.1180 H   0  0  0  0  0  0  0  0  0  0  0  0
    4.2660   -5.4170   -0.2090 H   0  0  0  0  0  0  0  0  0  0  0  0
    6.4540   -6.6280   -0.3330 H   0  0  0  0  0  0  0  0  0  0  0  0
  1  2  1  0  0  0  0
  1 23  1  0  0  0  0
  1 24  1  0  0  0  0
  1 25  1  0  0  0  0
  2  3  1  0  0  0  0
  2  4  1  0  0  0  0
  2  5  1  0  0  0  0
  3 26  1  0  0  0  0
  3 27  1  0  0  0  0
  3 28  1  0  0  0  0
  4 29  1  0  0  0  0
  4 30  1  0  0  0  0
  4 31  1  0  0  0  0
  5  6  1  0  0  0  0
  5  9  2  0  0  0  0
  6  7  2  0  0  0  0
  6 32  1  0  0  0  0
  7  8  1  0  0  0  0
  7 11  1  0  0  0  0
  8  9  1  0  0  0  0
  8 10  1  0  0  0  0
 10 33  1  0  0  0  0
 10 34  1  0  0  0  0
 10 35  1  0  0  0  0
 11 12  2  0  0  0  0
 11 13  1  0  0  0  0
 13 14  1  0  0  0  0
 13 36  1  0  0  0  0
 14 15  1  0  0  0  0
 14 18  2  0  0  0  0
 15 16  1  0  0  0  0
 15 37  1  0  0  0  0
 16 17  2  0  0  0  0
 16 19  1  0  0  0  0
 17 18  1  0  0  0  0
 19 20  1  0  0  0  0
 19 21  1  0  0  0  0
 19 22  1  0  0  0  0
M  END
>  <cmpd number>
82

>  <NAME>
C69582423

>  <active>
0

$$$$

  MOE2016           3D

 20 21  0  0  1  0  0  0  0  0999 V2000
    2.4680    1.6600   -1.1800 C   0  0  0  0  0  0  0  0  0  0  0  0
    2.5870    1.2040    0.2760 C   0  0  2  0  0  0  0  0  0  0  0  0
    3.7850    0.3190    0.4660 C   0  0  0  0  0  0  0  0  0  0  0  0
    4.0840   -0.9810    0.1030 C   0  0  0  0  0  0  0  0  0  0  0  0
    5.3980   -1.2370    0.5630 C   0  0  0  0  0  0  0  0  0  0  0  0
    5.8230   -0.0820    1.1760 C   0  0  0  0  0  0  0  0  0  0  0  0
    4.8540    0.8690    1.1210 O   0  0  0  0  0  0  0  0  0  0  0  0
    1.3890    0.5120    0.7630 N   0  0  0  0  0  0  0  0  0  0  0  0
    0.8230    0.5030    2.0060 C   0  0  0  0  0  0  0  0  0  0  0  0
   -0.2320   -0.2910    1.8950 N   0  5  0  0  0  0  0  0  0  0  0  0
   -0.2990   -0.7540    0.6260 N   0  0  0  0  0  0  0  0  0  0  0  0
    0.6510   -0.2990   -0.0680 N   0  0  0  0  0  0  0  0  0  0  0  0
    1.3140    1.2940    3.3850 S   0  0  0  0  0  0  0  0  0  0  0  0
    3.3560    2.2260   -1.4830 H   0  0  0  0  0  0  0  0  0  0  0  0
    1.5930    2.3050   -1.3150 H   0  0  0  0  0  0  0  0  0  0  0  0
    2.3690    0.8140   -1.8700 H   0  0  0  0  0  0  0  0  0  0  0  0
    2.7190    2.1010    0.8930 H   0  0  0  0  0  0  0  0  0  0  0  0
    3.4290   -1.6580   -0.4290 H   0  0  0  0  0  0  0  0  0  0  0  0
    5.9690   -2.1520    0.4610 H   0  0  0  0  0  0  0  0  0  0  0  0
    6.7420    0.2070    1.6710 H   0  0  0  0  0  0  0  0  0  0  0  0
  1  2  1  0  0  0  0
  1 14  1  0  0  0  0
  1 15  1  0  0  0  0
  1 16  1  0  0  0  0
  2  3  1  0  0  0  0
  2  8  1  0  0  0  0
  2 17  1  0  0  0  0
  3  4  2  0  0  0  0
  3  7  1  0  0  0  0
  4  5  1  0  0  0  0
  4 18  1  0  0  0  0
  5  6  2  0  0  0  0
  5 19  1  0  0  0  0
  6  7  1  0  0  0  0
  6 20  1  0  0  0  0
  8  9  1  0  0  0  0
  8 12  1  0  0  0  0
  9 10  1  0  0  0  0
  9 13  2  0  0  0  0
 10 11  1  0  0  0  0
 11 12  2  0  0  0  0
M  CHG  1  10  -1
M  END
>  <cmpd number>
83

>  <NAME>
C35739677

>  <active>
0

$$$$

  MOE2016           3D

 17 18  0  0  0  0  0  0  0  0999 V2000
   -0.2510    2.1670   -0.0010 C   0  0  0  0  0  0  0  0  0  0  0  0
    0.9720    1.3270   -0.0020 C   0  0  0  0  0  0  0  0  0  0  0  0
    2.3320    1.7190    0.0000 C   0  0  0  0  0  0  0  0  0  0  0  0
    3.0190    2.9840    0.0030 C   0  0  0  0  0  0  0  0  0  0  0  0
    4.5320    2.9060    0.0020 C   0  0  0  0  0  0  0  0  0  0  0  0
    5.1770    1.5160    0.0040 C   0  0  0  0  0  0  0  0  0  0  0  0
    6.4040    1.4050    0.0080 O   0  0  0  0  0  0  0  0  0  0  0  0
    4.3470    0.4680    0.0010 N   0  5  0  0  0  0  0  0  0  0  0  0
    3.0120    0.5350   -0.0010 C   0  0  0  0  0  0  0  0  0  0  0  0
    2.1580   -0.5070   -0.0040 O   0  0  0  0  0  0  0  0  0  0  0  0
    0.8590   -0.0150   -0.0040 N   0  0  0  0  0  0  0  0  0  0  0  0
    2.4220    4.0650    0.0040 O   0  0  0  0  0  0  0  0  0  0  0  0
   -0.0170    3.2340   -0.0020 H   0  0  0  0  0  0  0  0  0  0  0  0
   -0.8560    1.9600    0.8880 H   0  0  0  0  0  0  0  0  0  0  0  0
   -0.8580    1.9580   -0.8880 H   0  0  0  0  0  0  0  0  0  0  0  0
    4.8880    3.4350    0.8950 H   0  0  0  0  0  0  0  0  0  0  0  0
    4.8870    3.4320   -0.8920 H   0  0  0  0  0  0  0  0  0  0  0  0
  1  2  1  0  0  0  0
  1 13  1  0  0  0  0
  1 14  1  0  0  0  0
  1 15  1  0  0  0  0
  2  3  1  0  0  0  0
  2 11  2  0  0  0  0
  3  4  1  0  0  0  0
  3  9  2  0  0  0  0
  4  5  1  0  0  0  0
  4 12  2  0  0  0  0
  5  6  1  0  0  0  0
  5 16  1  0  0  0  0
  5 17  1  0  0  0  0
  6  7  2  0  0  0  0
  6  8  1  0  0  0  0
  8  9  1  0  0  0  0
  9 10  1  0  0  0  0
 10 11  1  0  0  0  0
M  CHG  1   8  -1
M  END
>  <cmpd number>
84

>  <NAME>
C39113249

>  <active>
0

$$$$

  MOE2016           3D

 35 36  0  0  0  0  0  0  0  0999 V2000
   19.3570    4.9260    0.0130 C   0  0  0  0  0  0  0  0  0  0  0  0
   17.9290    4.9730    0.0040 O   0  0  0  0  0  0  0  0  0  0  0  0
   17.3720    3.6460    0.0050 C   0  0  0  0  0  0  0  0  0  0  0  0
   15.8490    3.7490    0.0010 C   0  0  0  0  0  0  0  0  0  0  0  0
   15.0930    2.0940    0.0070 S   0  0  0  0  0  0  0  0  0  0  0  0
   13.4200    2.5010    0.0010 C   0  0  0  0  0  0  0  0  0  0  0  0
   12.4640    1.5320   -0.0030 N   0  0  0  0  0  0  0  0  0  0  0  0
   11.2650    2.1940   -0.0050 C   0  0  0  0  0  0  0  0  0  0  0  0
   11.4950    3.4960   -0.0030 N   0  0  0  0  0  0  0  0  0  0  0  0
   12.8610    3.6890    0.0010 N   0  0  0  0  0  0  0  0  0  0  0  0
   10.0970    1.5150   -0.0080 N   0  0  0  0  0  0  0  0  0  0  0  0
    8.8970    2.1610   -0.0070 N   0  0  0  0  0  0  0  0  0  0  0  0
    7.6450    1.5880   -0.0080 C   0  0  0  0  0  0  0  0  0  0  0  0
    6.4300    2.1700   -0.0040 C   0  0  0  0  0  0  0  0  0  0  0  0
    6.2130    3.6080    0.0030 C   0  0  0  0  0  0  0  0  0  0  0  0
    4.9760    4.1250    0.0100 C   0  0  0  0  0  0  0  0  0  0  0  0
    3.8060    3.2810    0.0110 C   0  0  0  0  0  0  0  0  0  0  0  0
    3.8930    1.9440    0.0040 C   0  0  0  0  0  0  0  0  0  0  0  0
    5.2250    1.2530   -0.0060 C   0  0  0  0  0  0  0  0  0  0  0  0
    5.3230    0.0240   -0.0140 O   0  0  0  0  0  0  0  0  0  0  0  0
    2.4730    0.9620    0.0050 Cl  0  0  0  0  0  0  0  0  0  0  0  0
    4.7390    5.8350    0.0190 Cl  0  0  0  0  0  0  0  0  0  0  0  0
   19.7340    5.9530    0.0140 H   0  0  0  0  0  0  0  0  0  0  0  0
   19.7290    4.4180   -0.8830 H   0  0  0  0  0  0  0  0  0  0  0  0
   19.7180    4.4190    0.9130 H   0  0  0  0  0  0  0  0  0  0  0  0
   17.7180    3.1170    0.9020 H   0  0  0  0  0  0  0  0  0  0  0  0
   17.7240    3.1130   -0.8860 H   0  0  0  0  0  0  0  0  0  0  0  0
   15.5200    4.3050   -0.8850 H   0  0  0  0  0  0  0  0  0  0  0  0
   15.5150    4.3150    0.8780 H   0  0  0  0  0  0  0  0  0  0  0  0
   12.6130    0.5340   -0.0040 H   0  0  0  0  0  0  0  0  0  0  0  0
   10.0920    0.4890   -0.0110 H   0  0  0  0  0  0  0  0  0  0  0  0
    8.9300    3.1870   -0.0050 H   0  0  0  0  0  0  0  0  0  0  0  0
    7.7160    0.5010   -0.0130 H   0  0  0  0  0  0  0  0  0  0  0  0
    7.0730    4.2700    0.0020 H   0  0  0  0  0  0  0  0  0  0  0  0
    2.8330    3.7660    0.0180 H   0  0  0  0  0  0  0  0  0  0  0  0
  1  2  1  0  0  0  0
  1 23  1  0  0  0  0
  1 24  1  0  0  0  0
  1 25  1  0  0  0  0
  2  3  1  0  0  0  0
  3  4  1  0  0  0  0
  3 26  1  0  0  0  0
  3 27  1  0  0  0  0
  4  5  1  0  0  0  0
  4 28  1  0  0  0  0
  4 29  1  0  0  0  0
  5  6  1  0  0  0  0
  6  7  1  0  0  0  0
  6 10  2  0  0  0  0
  7  8  1  0  0  0  0
  7 30  1  0  0  0  0
  8  9  2  0  0  0  0
  8 11  1  0  0  0  0
  9 10  1  0  0  0  0
 11 12  1  0  0  0  0
 11 31  1  0  0  0  0
 12 13  1  0  0  0  0
 12 32  1  0  0  0  0
 13 14  2  0  0  0  0
 13 33  1  0  0  0  0
 14 15  1  0  0  0  0
 14 19  1  0  0  0  0
 15 16  2  0  0  0  0
 15 34  1  0  0  0  0
 16 17  1  0  0  0  0
 16 22  1  0  0  0  0
 17 18  2  0  0  0  0
 17 35  1  0  0  0  0
 18 19  1  0  0  0  0
 18 21  1  0  0  0  0
 19 20  2  0  0  0  0
M  END
>  <cmpd number>
85

>  <NAME>
C21079621

>  <active>
0

$$$$

  MOE2016           3D

 28 29  0  0  1  0  0  0  0  0999 V2000
    0.4850    0.2050    0.2380 C   0  0  0  0  0  0  0  0  0  0  0  0
    1.4260   -0.3330    1.6930 S   0  0  0  0  0  0  0  0  0  0  0  0
    2.4120   -1.5820    0.9470 C   0  0  0  0  0  0  0  0  0  0  0  0
    3.7350   -1.4090    0.7350 C   0  0  0  0  0  0  0  0  0  0  0  0
    4.5580   -2.5270    0.0960 C   0  0  2  0  0  0  0  0  0  0  0  0
    3.8180   -3.7600   -0.2450 N   0  0  0  0  0  0  0  0  0  0  0  0
    2.5460   -3.8190    0.0090 C   0  0  0  0  0  0  0  0  0  0  0  0
    1.8500   -2.7810    0.5870 N   0  0  0  0  0  0  0  0  0  0  0  0
    1.7670   -5.1080   -0.3450 C   0  0  0  0  0  0  0  0  0  0  0  0
    0.4380   -5.0150   -0.0400 F   0  0  0  0  0  0  0  0  0  0  0  0
    2.2330   -6.2040    0.3240 F   0  0  0  0  0  0  0  0  0  0  0  0
    1.8310   -5.4150   -1.6740 F   0  0  0  0  0  0  0  0  0  0  0  0
    5.7460   -3.0190    0.9450 C   0  0  0  0  0  0  0  0  0  0  0  0
    7.0470   -3.3010    0.5540 C   0  0  0  0  0  0  0  0  0  0  0  0
    7.8650   -3.7550    1.6280 C   0  0  0  0  0  0  0  0  0  0  0  0
    7.1680   -3.8310    2.8110 C   0  0  0  0  0  0  0  0  0  0  0  0
    5.5350   -3.3690    2.6240 S   0  0  0  0  0  0  0  0  0  0  0  0
    5.1260   -1.9860   -1.1140 O   0  0  0  0  0  0  0  0  0  0  0  0
    4.4160   -0.2100    1.1060 C   0  0  0  0  0  0  0  0  0  0  0  0
    4.9860    0.7630    1.3960 N   0  0  0  0  0  0  0  0  0  0  0  0
   -0.1840    1.0210    0.5260 H   0  0  0  0  0  0  0  0  0  0  0  0
   -0.1190   -0.6160   -0.1560 H   0  0  0  0  0  0  0  0  0  0  0  0
    1.1600    0.5660   -0.5420 H   0  0  0  0  0  0  0  0  0  0  0  0
    0.8530   -2.8860    0.7760 H   0  0  0  0  0  0  0  0  0  0  0  0
    7.4010   -3.1870   -0.4660 H   0  0  0  0  0  0  0  0  0  0  0  0
    8.9130   -4.0200    1.5350 H   0  0  0  0  0  0  0  0  0  0  0  0
    7.5410   -4.1470    3.7780 H   0  0  0  0  0  0  0  0  0  0  0  0
    5.8060   -1.3370   -0.8360 H   0  0  0  0  0  0  0  0  0  0  0  0
  1  2  1  0  0  0  0
  1 21  1  0  0  0  0
  1 22  1  0  0  0  0
  1 23  1  0  0  0  0
  2  3  1  0  0  0  0
  3  4  2  0  0  0  0
  3  8  1  0  0  0  0
  4  5  1  0  0  0  0
  4 19  1  0  0  0  0
  5  6  1  0  0  0  0
  5 13  1  0  0  0  0
  5 18  1  0  0  0  0
  6  7  2  0  0  0  0
  7  8  1  0  0  0  0
  7  9  1  0  0  0  0
  8 24  1  0  0  0  0
  9 10  1  0  0  0  0
  9 11  1  0  0  0  0
  9 12  1  0  0  0  0
 13 14  2  0  0  0  0
 13 17  1  0  0  0  0
 14 15  1  0  0  0  0
 14 25  1  0  0  0  0
 15 16  2  0  0  0  0
 15 26  1  0  0  0  0
 16 17  1  0  0  0  0
 16 27  1  0  0  0  0
 18 28  1  0  0  0  0
 19 20  3  0  0  0  0
M  END
>  <cmpd number>
86

>  <NAME>
C00124470

>  <active>
0

$$$$

  MOE2016           3D

 35 35  0  0  0  0  0  0  0  0999 V2000
    7.5920    9.0020   -0.4940 C   0  0  0  0  0  0  0  0  0  0  0  0
    8.0520    8.0230    0.5890 C   0  0  0  0  0  0  0  0  0  0  0  0
    9.5750    7.8840    0.5470 C   0  0  0  0  0  0  0  0  0  0  0  0
    7.3930    6.6480    0.4110 C   0  0  0  0  0  0  0  0  0  0  0  0
    5.9060    6.6370    0.7500 C   0  0  0  0  0  0  0  0  0  0  0  0
    5.3500    7.5070    1.4220 O   0  0  0  0  0  0  0  0  0  0  0  0
    5.2600    5.5190    0.2530 N   0  0  0  0  0  0  0  0  0  0  0  0
    4.0180    5.3570    0.4330 N   0  0  0  0  0  0  0  0  0  0  0  0
    3.1000    5.6890   -0.8450 S   0  0  0  0  0  0  0  0  0  0  0  0
    3.0910    7.0930   -1.2730 O   0  0  0  0  0  0  0  0  0  0  0  0
    3.2420    4.7580   -1.9690 O   0  5  0  0  0  0  0  0  0  0  0  0
    1.3930    5.4280   -0.2920 C   0  0  0  0  0  0  0  0  0  0  0  0
    0.7540    4.2170   -0.5560 C   0  0  0  0  0  0  0  0  0  0  0  0
   -0.5660    4.0360   -0.1410 C   0  0  0  0  0  0  0  0  0  0  0  0
   -1.2460    5.0570    0.5310 C   0  0  0  0  0  0  0  0  0  0  0  0
   -0.5940    6.2760    0.7940 C   0  0  0  0  0  0  0  0  0  0  0  0
    0.7350    6.4640    0.3790 C   0  0  0  0  0  0  0  0  0  0  0  0
   -1.2680    7.3730    1.4990 N   0  3  0  0  0  0  0  0  0  0  0  0
   -2.4660    7.2260    1.8060 O   0  5  0  0  0  0  0  0  0  0  0  0
   -0.6180    8.4020    1.7630 O   0  0  0  0  0  0  0  0  0  0  0  0
   -2.5360    4.7460    0.8800 O   0  0  0  0  0  0  0  0  0  0  0  0
    8.0640    9.9810   -0.3550 H   0  0  0  0  0  0  0  0  0  0  0  0
    6.5080    9.1510   -0.4620 H   0  0  0  0  0  0  0  0  0  0  0  0
    7.8540    8.6410   -1.4940 H   0  0  0  0  0  0  0  0  0  0  0  0
    7.7780    8.4380    1.5670 H   0  0  0  0  0  0  0  0  0  0  0  0
    9.9110    7.4720   -0.4100 H   0  0  0  0  0  0  0  0  0  0  0  0
    9.9260    7.2210    1.3440 H   0  0  0  0  0  0  0  0  0  0  0  0
   10.0580    8.8570    0.6870 H   0  0  0  0  0  0  0  0  0  0  0  0
    7.8710    5.9180    1.0780 H   0  0  0  0  0  0  0  0  0  0  0  0
    7.5330    6.2920   -0.6180 H   0  0  0  0  0  0  0  0  0  0  0  0
    5.7500    4.8040   -0.2850 H   0  0  0  0  0  0  0  0  0  0  0  0
    1.2680    3.4110   -1.0750 H   0  0  0  0  0  0  0  0  0  0  0  0
   -1.0650    3.0890   -0.3460 H   0  0  0  0  0  0  0  0  0  0  0  0
    1.2610    7.3960    0.5720 H   0  0  0  0  0  0  0  0  0  0  0  0
   -2.9540    5.5170    1.3300 H   0  0  0  0  0  0  0  0  0  0  0  0
  1  2  1  0  0  0  0
  1 22  1  0  0  0  0
  1 23  1  0  0  0  0
  1 24  1  0  0  0  0
  2  3  1  0  0  0  0
  2  4  1  0  0  0  0
  2 25  1  0  0  0  0
  3 26  1  0  0  0  0
  3 27  1  0  0  0  0
  3 28  1  0  0  0  0
  4  5  1  0  0  0  0
  4 29  1  0  0  0  0
  4 30  1  0  0  0  0
  5  6  2  0  0  0  0
  5  7  1  0  0  0  0
  7  8  1  0  0  0  0
  7 31  1  0  0  0  0
  8  9  2  0  0  0  0
  9 10  2  0  0  0  0
  9 11  1  0  0  0  0
  9 12  1  0  0  0  0
 12 13  1  0  0  0  0
 12 17  2  0  0  0  0
 13 14  2  0  0  0  0
 13 32  1  0  0  0  0
 14 15  1  0  0  0  0
 14 33  1  0  0  0  0
 15 16  2  0  0  0  0
 15 21  1  0  0  0  0
 16 17  1  0  0  0  0
 16 18  1  0  0  0  0
 17 34  1  0  0  0  0
 18 19  1  0  0  0  0
 18 20  2  0  0  0  0
 21 35  1  0  0  0  0
M  CHG  1  11  -1
M  CHG  1  18   1
M  CHG  1  19  -1
M  END
>  <cmpd number>
87

>  <NAME>
C36748156

>  <active>
0

$$$$

  MOE2016           3D

 23 24  0  0  1  0  0  0  0  0999 V2000
   -0.3870    0.1060   -0.3330 C   0  0  0  0  0  0  0  0  0  0  0  0
    1.1730    0.5410    0.0430 C   0  0  1  0  0  0  0  0  0  0  0  0
    2.6950    0.4620    0.1830 C   0  0  0  0  0  0  0  0  0  0  0  0
    3.5480    1.5240   -0.1500 C   0  0  0  0  0  0  0  0  0  0  0  0
    4.9320    1.4420    0.0540 C   0  0  0  0  0  0  0  0  0  0  0  0
    5.5030    0.2730    0.5520 C   0  0  0  0  0  0  0  0  0  0  0  0
    4.6960   -0.8330    0.7840 C   0  0  0  0  0  0  0  0  0  0  0  0
    3.3290   -0.7190    0.5530 C   0  0  0  0  0  0  0  0  0  0  0  0
    2.5690   -1.8380    0.4680 O   0  0  0  0  0  0  0  0  0  0  0  0
    1.2890   -1.5370   -0.5020 P   0  0  0  0  0  0  0  0  0  0  0  0
    0.1840   -2.4580    0.0120 O   0  0  0  0  0  0  0  0  0  0  0  0
    1.7290   -1.6560   -1.9600 O   0  5  0  0  0  0  0  0  0  0  0  0
    0.5580    2.2920    0.5370 P   0  0  0  0  0  0  0  0  0  0  0  0
    0.3620    3.0700   -0.7630 O   0  0  0  0  0  0  0  0  0  0  0  0
    1.6160    2.9570    1.4200 O   0  5  0  0  0  0  0  0  0  0  0  0
   -0.7200    2.1980    1.3740 O   0  5  0  0  0  0  0  0  0  0  0  0
   -1.0450    0.9480   -0.5720 H   0  0  0  0  0  0  0  0  0  0  0  0
   -0.8630   -0.4010    0.5120 H   0  0  0  0  0  0  0  0  0  0  0  0
   -0.5000   -0.4170   -1.2910 H   0  0  0  0  0  0  0  0  0  0  0  0
    3.1540    2.4500   -0.5670 H   0  0  0  0  0  0  0  0  0  0  0  0
    5.5650    2.2970   -0.1820 H   0  0  0  0  0  0  0  0  0  0  0  0
    6.5790    0.2100    0.7050 H   0  0  0  0  0  0  0  0  0  0  0  0
    5.1350   -1.7840    1.0750 H   0  0  0  0  0  0  0  0  0  0  0  0
  1  2  1  0  0  0  0
  1 17  1  0  0  0  0
  1 18  1  0  0  0  0
  1 19  1  0  0  0  0
  2  3  1  0  0  0  0
  2 10  1  0  0  0  0
  2 13  1  0  0  0  0
  3  4  1  0  0  0  0
  3  8  2  0  0  0  0
  4  5  2  0  0  0  0
  4 20  1  0  0  0  0
  5  6  1  0  0  0  0
  5 21  1  0  0  0  0
  6  7  2  0  0  0  0
  6 22  1  0  0  0  0
  7  8  1  0  0  0  0
  7 23  1  0  0  0  0
  8  9  1  0  0  0  0
  9 10  1  0  0  0  0
 10 11  2  0  0  0  0
 10 12  1  0  0  0  0
 13 14  2  0  0  0  0
 13 15  1  0  0  0  0
 13 16  1  0  0  0  0
M  CHG  1  12  -1
M  CHG  1  15  -1
M  CHG  1  16  -1
M  END
>  <cmpd number>
88

>  <NAME>
C22591123

>  <active>
0

$$$$

  MOE2016           3D

 19 21  0  0  0  0  0  0  0  0999 V2000
   -2.7620    1.6380    0.0030 C   0  0  0  0  0  0  0  0  0  0  0  0
   -3.5060    2.7620   -0.0010 C   0  0  0  0  0  0  0  0  0  0  0  0
   -2.5760    3.9180    0.0000 C   0  0  0  0  0  0  0  0  0  0  0  0
   -2.7880    5.1170   -0.0020 O   0  0  0  0  0  0  0  0  0  0  0  0
   -1.3330    3.3330    0.0030 N   0  0  0  0  0  0  0  0  0  0  0  0
   -1.3960    1.9680    0.0060 C   0  0  0  0  0  0  0  0  0  0  0  0
   -0.2090    1.4020    0.0090 N   0  0  0  0  0  0  0  0  0  0  0  0
    0.6320    2.4830    0.0080 C   0  0  0  0  0  0  0  0  0  0  0  0
   -0.0260    3.6880    0.0060 C   0  0  0  0  0  0  0  0  0  0  0  0
    0.6450    4.9380    0.0040 C   0  0  0  0  0  0  0  0  0  0  0  0
    0.0990    6.0400    0.0030 O   0  0  0  0  0  0  0  0  0  0  0  0
    2.0230    4.7900    0.0040 N   0  0  0  0  0  0  0  0  0  0  0  0
    2.7310    3.5990    0.0070 C   0  0  0  0  0  0  0  0  0  0  0  0
    1.9940    2.4370    0.0090 N   0  0  0  0  0  0  0  0  0  0  0  0
    3.9650    3.5830    0.0070 O   0  0  0  0  0  0  0  0  0  0  0  0
   -3.1440    0.6260    0.0030 H   0  0  0  0  0  0  0  0  0  0  0  0
   -4.5780    2.8540   -0.0040 H   0  0  0  0  0  0  0  0  0  0  0  0
    2.5670    5.6410    0.0030 H   0  0  0  0  0  0  0  0  0  0  0  0
    2.4620    1.5390    0.0100 H   0  0  0  0  0  0  0  0  0  0  0  0
  1  2  2  0  0  0  0
  1  6  1  0  0  0  0
  1 16  1  0  0  0  0
  2  3  1  0  0  0  0
  2 17  1  0  0  0  0
  3  4  2  0  0  0  0
  3  5  1  0  0  0  0
  5  6  1  0  0  0  0
  5  9  1  0  0  0  0
  6  7  2  0  0  0  0
  7  8  1  0  0  0  0
  8  9  2  0  0  0  0
  8 14  1  0  0  0  0
  9 10  1  0  0  0  0
 10 11  2  0  0  0  0
 10 12  1  0  0  0  0
 12 13  1  0  0  0  0
 12 18  1  0  0  0  0
 13 14  1  0  0  0  0
 13 15  2  0  0  0  0
 14 19  1  0  0  0  0
M  END
>  <cmpd number>
89

>  <NAME>
C40176456

>  <active>
0

$$$$

  MOE2016           3D

 21 22  0  0  0  0  0  0  0  0999 V2000
    2.6130    4.0520   -0.5530 C   0  0  0  0  0  0  0  0  0  0  0  0
    3.1590    2.7930    0.0680 C   0  0  0  0  0  0  0  0  0  0  0  0
    4.5410    2.7580    0.3380 C   0  0  0  0  0  0  0  0  0  0  0  0
    5.1470    1.6120    0.8500 C   0  0  0  0  0  0  0  0  0  0  0  0
    4.3800    0.4830    1.1070 C   0  0  0  0  0  0  0  0  0  0  0  0
    3.0050    0.5060    0.8630 C   0  0  0  0  0  0  0  0  0  0  0  0
    2.3710    1.6560    0.3540 C   0  0  0  0  0  0  0  0  0  0  0  0
    0.9640    1.6370    0.1850 N   0  0  0  0  0  0  0  0  0  0  0  0
    0.0910    2.5840    0.6520 C   0  0  0  0  0  0  0  0  0  0  0  0
    0.3300    3.5730    1.3320 O   0  0  0  0  0  0  0  0  0  0  0  0
   -1.1370    2.1800    0.2910 N   0  5  0  0  0  0  0  0  0  0  0  0
   -1.0960    1.1250   -0.3000 N   0  5  0  0  0  0  0  0  0  0  0  0
    0.1720    0.7030   -0.4290 C   0  0  0  0  0  0  0  0  0  0  0  0
    0.5980   -0.6760   -1.2810 S   0  0  0  0  0  0  0  0  0  0  0  0
    3.3560    4.5020   -1.2230 H   0  0  0  0  0  0  0  0  0  0  0  0
    2.3660    4.7840    0.2210 H   0  0  0  0  0  0  0  0  0  0  0  0
    1.7320    3.8540   -1.1700 H   0  0  0  0  0  0  0  0  0  0  0  0
    5.1610    3.6310    0.1320 H   0  0  0  0  0  0  0  0  0  0  0  0
    6.2180    1.6010    1.0460 H   0  0  0  0  0  0  0  0  0  0  0  0
    4.8450   -0.4140    1.5130 H   0  0  0  0  0  0  0  0  0  0  0  0
    2.4240   -0.3770    1.1230 H   0  0  0  0  0  0  0  0  0  0  0  0
  1  2  1  0  0  0  0
  1 15  1  0  0  0  0
  1 16  1  0  0  0  0
  1 17  1  0  0  0  0
  2  3  1  0  0  0  0
  2  7  2  0  0  0  0
  3  4  2  0  0  0  0
  3 18  1  0  0  0  0
  4  5  1  0  0  0  0
  4 19  1  0  0  0  0
  5  6  2  0  0  0  0
  5 20  1  0  0  0  0
  6  7  1  0  0  0  0
  6 21  1  0  0  0  0
  7  8  1  0  0  0  0
  8  9  1  0  0  0  0
  8 13  1  0  0  0  0
  9 10  2  0  0  0  0
  9 11  1  0  0  0  0
 11 12  1  0  0  0  0
 12 13  1  0  0  0  0
 13 14  2  0  0  0  0
M  CHG  1  11  -1
M  CHG  1  12  -1
M  END
>  <cmpd number>
90

>  <NAME>
C61591519

>  <active>
0

$$$$

  MOE2016           3D

 18 19  0  0  0  0  0  0  0  0999 V2000
    4.3780    3.3450   -0.0040 C   0  0  0  0  0  0  0  0  0  0  0  0
    4.7670    4.6650   -0.0070 C   0  0  0  0  0  0  0  0  0  0  0  0
    3.3840    5.6690   -0.0060 S   0  0  0  0  0  0  0  0  0  0  0  0
    2.3580    4.2740   -0.0030 C   0  0  0  0  0  0  0  0  0  0  0  0
    3.0120    3.1290   -0.0020 N   0  0  0  0  0  0  0  0  0  0  0  0
    1.0030    4.3150    0.0000 N   0  0  0  0  0  0  0  0  0  0  0  0
    0.1360    5.3870    0.0020 C   0  0  0  0  0  0  0  0  0  0  0  0
   -1.2030    5.3580    0.0070 C   0  0  0  0  0  0  0  0  0  0  0  0
   -2.0640    6.5690    0.0100 C   0  0  0  0  0  0  0  0  0  0  0  0
   -3.3660    6.2740    0.0140 N   0  5  0  0  0  0  0  0  0  0  0  0
   -3.6300    4.9690    0.0150 C   0  0  0  0  0  0  0  0  0  0  0  0
   -5.1730    4.3270    0.0200 S   0  0  0  0  0  0  0  0  0  0  0  0
   -2.1940    3.9710    0.0100 S   0  0  0  0  0  0  0  0  0  0  0  0
   -1.6040    7.7070    0.0080 O   0  0  0  0  0  0  0  0  0  0  0  0
    5.0560    2.4990   -0.0040 H   0  0  0  0  0  0  0  0  0  0  0  0
    5.7700    5.0700   -0.0080 H   0  0  0  0  0  0  0  0  0  0  0  0
    0.5380    3.4070    0.0010 H   0  0  0  0  0  0  0  0  0  0  0  0
    0.6290    6.3570    0.0010 H   0  0  0  0  0  0  0  0  0  0  0  0
  1  2  2  0  0  0  0
  1  5  1  0  0  0  0
  1 15  1  0  0  0  0
  2  3  1  0  0  0  0
  2 16  1  0  0  0  0
  3  4  1  0  0  0  0
  4  5  2  0  0  0  0
  4  6  1  0  0  0  0
  6  7  1  0  0  0  0
  6 17  1  0  0  0  0
  7  8  2  0  0  0  0
  7 18  1  0  0  0  0
  8  9  1  0  0  0  0
  8 13  1  0  0  0  0
  9 10  1  0  0  0  0
  9 14  2  0  0  0  0
 10 11  1  0  0  0  0
 11 12  2  0  0  0  0
 11 13  1  0  0  0  0
M  CHG  1  10  -1
M  END
>  <cmpd number>
91

>  <NAME>
C12176818

>  <active>
0

$$$$

  MOE2016           3D

 34 36  0  0  0  0  0  0  0  0999 V2000
   -7.6700    6.0260   -0.6410 C   0  0  0  0  0  0  0  0  0  0  0  0
   -7.5430    4.9050    0.1810 C   0  0  0  0  0  0  0  0  0  0  0  0
   -6.2770    4.4110    0.5080 C   0  0  0  0  0  0  0  0  0  0  0  0
   -5.1080    5.0100    0.0030 C   0  0  0  0  0  0  0  0  0  0  0  0
   -5.2460    6.1450   -0.8180 C   0  0  0  0  0  0  0  0  0  0  0  0
   -6.5180    6.6480   -1.1350 C   0  0  0  0  0  0  0  0  0  0  0  0
   -6.6430    7.8330   -1.9960 N   0  3  0  0  0  0  0  0  0  0  0  0
   -5.6040    8.3420   -2.4560 O   0  5  0  0  0  0  0  0  0  0  0  0
   -7.7840    8.2770   -2.2290 O   0  0  0  0  0  0  0  0  0  0  0  0
   -3.7710    4.4840    0.2660 C   0  0  0  0  0  0  0  0  0  0  0  0
   -3.2280    3.2230    0.3580 C   0  0  0  0  0  0  0  0  0  0  0  0
   -1.8560    3.4010    0.6540 C   0  0  0  0  0  0  0  0  0  0  0  0
   -1.5990    4.7660    0.7020 C   0  0  0  0  0  0  0  0  0  0  0  0
   -2.7950    5.4140    0.4780 O   0  0  0  0  0  0  0  0  0  0  0  0
   -0.4060    5.4740    1.0060 C   0  0  0  0  0  0  0  0  0  0  0  0
    0.7980    5.3080    0.4220 C   0  0  0  0  0  0  0  0  0  0  0  0
    1.9080    6.1310    0.9900 C   0  0  0  0  0  0  0  0  0  0  0  0
    1.7510    6.9690    1.8810 O   0  0  0  0  0  0  0  0  0  0  0  0
    3.1510    5.8890    0.4630 N   0  0  0  0  0  0  0  0  0  0  0  0
    3.4500    5.0070   -0.5300 C   0  0  0  0  0  0  0  0  0  0  0  0
    5.0170    4.7970   -1.0640 S   0  0  0  0  0  0  0  0  0  0  0  0
    2.4150    4.3140   -1.0780 N   0  0  0  0  0  0  0  0  0  0  0  0
    1.0900    4.4030   -0.7250 C   0  0  0  0  0  0  0  0  0  0  0  0
    0.2340    3.7880   -1.3620 O   0  0  0  0  0  0  0  0  0  0  0  0
   -6.2770    3.3370    1.3600 O   0  0  0  0  0  0  0  0  0  0  0  0
   -8.6660    6.3950   -0.8760 H   0  0  0  0  0  0  0  0  0  0  0  0
   -8.4370    4.4260    0.5770 H   0  0  0  0  0  0  0  0  0  0  0  0
   -4.3520    6.6220   -1.2200 H   0  0  0  0  0  0  0  0  0  0  0  0
   -3.7540    2.2850    0.2300 H   0  0  0  0  0  0  0  0  0  0  0  0
   -1.1260    2.6170    0.8160 H   0  0  0  0  0  0  0  0  0  0  0  0
   -0.5250    6.2160    1.7940 H   0  0  0  0  0  0  0  0  0  0  0  0
    3.9170    6.4230    0.8560 H   0  0  0  0  0  0  0  0  0  0  0  0
    2.6350    3.6730   -1.8310 H   0  0  0  0  0  0  0  0  0  0  0  0
   -5.3950    3.2610    1.7860 H   0  0  0  0  0  0  0  0  0  0  0  0
  1  2  1  0  0  0  0
  1  6  2  0  0  0  0
  1 26  1  0  0  0  0
  2  3  2  0  0  0  0
  2 27  1  0  0  0  0
  3  4  1  0  0  0  0
  3 25  1  0  0  0  0
  4  5  2  0  0  0  0
  4 10  1  0  0  0  0
  5  6  1  0  0  0  0
  5 28  1  0  0  0  0
  6  7  1  0  0  0  0
  7  8  1  0  0  0  0
  7  9  2  0  0  0  0
 10 11  2  0  0  0  0
 10 14  1  0  0  0  0
 11 12  1  0  0  0  0
 11 29  1  0  0  0  0
 12 13  2  0  0  0  0
 12 30  1  0  0  0  0
 13 14  1  0  0  0  0
 13 15  1  0  0  0  0
 15 16  2  0  0  0  0
 15 31  1  0  0  0  0
 16 17  1  0  0  0  0
 16 23  1  0  0  0  0
 17 18  2  0  0  0  0
 17 19  1  0  0  0  0
 19 20  1  0  0  0  0
 19 32  1  0  0  0  0
 20 21  2  0  0  0  0
 20 22  1  0  0  0  0
 22 23  1  0  0  0  0
 22 33  1  0  0  0  0
 23 24  2  0  0  0  0
 25 34  1  0  0  0  0
M  CHG  1   7   1
M  CHG  1   8  -1
M  END
>  <cmpd number>
92

>  <NAME>
C17992321

>  <active>
0

$$$$

  MOE2016           3D

 34 36  0  0  0  0  0  0  0  0999 V2000
   -7.4710   -1.5960    0.3980 C   0  0  0  0  0  0  0  0  0  0  0  0
   -6.1890   -1.0660    0.2700 C   0  0  0  0  0  0  0  0  0  0  0  0
   -5.9720    0.2900   -0.0430 C   0  0  0  0  0  0  0  0  0  0  0  0
   -7.1380    1.0930   -0.1250 C   0  0  0  0  0  0  0  0  0  0  0  0
   -8.4100    0.5590   -0.0510 N   0  0  0  0  0  0  0  0  0  0  0  0
   -8.5430   -0.7560    0.2090 C   0  0  0  0  0  0  0  0  0  0  0  0
   -7.0520    2.5310   -0.2530 N   0  0  0  0  0  0  0  0  0  0  0  0
   -6.0210    3.3960    0.0680 C   0  0  0  0  0  0  0  0  0  0  0  0
   -6.4120    4.6640   -0.2850 C   0  0  0  0  0  0  0  0  0  0  0  0
   -7.7170    4.5090   -0.7670 C   0  0  0  0  0  0  0  0  0  0  0  0
   -8.1350    3.2410   -0.7250 N   0  0  0  0  0  0  0  0  0  0  0  0
   -4.6820    0.7410   -0.2720 N   0  0  0  0  0  0  0  0  0  0  0  0
   -3.4740    0.0590    0.1690 C   0  0  0  0  0  0  0  0  0  0  0  0
   -2.2840    0.9750   -0.0200 C   0  0  0  0  0  0  0  0  0  0  0  0
   -1.9530    1.9240    0.9610 C   0  0  0  0  0  0  0  0  0  0  0  0
   -0.8690    2.7850    0.7810 C   0  0  0  0  0  0  0  0  0  0  0  0
   -0.1110    2.7070   -0.3840 C   0  0  0  0  0  0  0  0  0  0  0  0
   -0.4340    1.7760   -1.3750 C   0  0  0  0  0  0  0  0  0  0  0  0
   -1.5190    0.9160   -1.1970 C   0  0  0  0  0  0  0  0  0  0  0  0
    0.4910    1.6700   -2.8280 Cl  0  0  0  0  0  0  0  0  0  0  0  0
    0.9430    3.5750   -0.5010 O   0  0  0  0  0  0  0  0  0  0  0  0
   -7.6210   -2.6490    0.6150 H   0  0  0  0  0  0  0  0  0  0  0  0
   -5.3550   -1.7580    0.3770 H   0  0  0  0  0  0  0  0  0  0  0  0
   -9.5630   -1.1290    0.2730 H   0  0  0  0  0  0  0  0  0  0  0  0
   -5.1210    3.0530    0.5570 H   0  0  0  0  0  0  0  0  0  0  0  0
   -5.8440    5.5790   -0.1760 H   0  0  0  0  0  0  0  0  0  0  0  0
   -8.3880    5.2780   -1.1340 H   0  0  0  0  0  0  0  0  0  0  0  0
   -4.5370    1.5890   -0.8120 H   0  0  0  0  0  0  0  0  0  0  0  0
   -3.3210   -0.8640   -0.4030 H   0  0  0  0  0  0  0  0  0  0  0  0
   -3.5450   -0.2160    1.2280 H   0  0  0  0  0  0  0  0  0  0  0  0
   -2.5450    1.9970    1.8740 H   0  0  0  0  0  0  0  0  0  0  0  0
   -0.6230    3.5140    1.5510 H   0  0  0  0  0  0  0  0  0  0  0  0
   -1.7750    0.1960   -1.9730 H   0  0  0  0  0  0  0  0  0  0  0  0
    1.3800    3.4000   -1.3650 H   0  0  0  0  0  0  0  0  0  0  0  0
  1  2  1  0  0  0  0
  1  6  2  0  0  0  0
  1 22  1  0  0  0  0
  2  3  2  0  0  0  0
  2 23  1  0  0  0  0
  3  4  1  0  0  0  0
  3 12  1  0  0  0  0
  4  5  2  0  0  0  0
  4  7  1  0  0  0  0
  5  6  1  0  0  0  0
  6 24  1  0  0  0  0
  7  8  1  0  0  0  0
  7 11  1  0  0  0  0
  8  9  2  0  0  0  0
  8 25  1  0  0  0  0
  9 10  1  0  0  0  0
  9 26  1  0  0  0  0
 10 11  2  0  0  0  0
 10 27  1  0  0  0  0
 12 13  1  0  0  0  0
 12 28  1  0  0  0  0
 13 14  1  0  0  0  0
 13 29  1  0  0  0  0
 13 30  1  0  0  0  0
 14 15  1  0  0  0  0
 14 19  2  0  0  0  0
 15 16  2  0  0  0  0
 15 31  1  0  0  0  0
 16 17  1  0  0  0  0
 16 32  1  0  0  0  0
 17 18  2  0  0  0  0
 17 21  1  0  0  0  0
 18 19  1  0  0  0  0
 18 20  1  0  0  0  0
 19 33  1  0  0  0  0
 21 34  1  0  0  0  0
M  END
>  <cmpd number>
93

>  <NAME>
C43479560

>  <active>
0

$$$$

  MOE2016           3D

 30 31  0  0  1  0  0  0  0  0999 V2000
    0.6240    3.9180   -1.5190 C   0  0  0  0  0  0  0  0  0  0  0  0
    1.0550    3.2160   -0.2310 C   0  0  1  0  0  0  0  0  0  0  0  0
    0.0470    2.1710    0.1950 C   0  0  0  0  0  0  0  0  0  0  0  0
   -0.1760    0.9980   -0.5370 C   0  0  0  0  0  0  0  0  0  0  0  0
   -1.1190    0.0730   -0.0980 C   0  0  0  0  0  0  0  0  0  0  0  0
   -1.8190    0.3480    1.0650 C   0  0  0  0  0  0  0  0  0  0  0  0
   -1.6390    1.4680    1.8030 N   0  0  0  0  0  0  0  0  0  0  0  0
   -0.7110    2.3510    1.3510 C   0  0  0  0  0  0  0  0  0  0  0  0
    2.3730    2.6210   -0.3880 N   0  0  0  0  0  0  0  0  0  0  0  0
    3.2780    2.4840    0.6460 C   0  0  0  0  0  0  0  0  0  0  0  0
    3.0520    2.8690    1.7930 O   0  0  0  0  0  0  0  0  0  0  0  0
    4.5700    1.8200    0.2770 C   0  0  0  0  0  0  0  0  0  0  0  0
    5.5590    1.6020    1.2250 C   0  0  0  0  0  0  0  0  0  0  0  0
    6.7330    0.9800    0.8170 C   0  0  0  0  0  0  0  0  0  0  0  0
    6.8400    0.6190   -0.5080 C   0  0  0  0  0  0  0  0  0  0  0  0
    5.8710    0.8370   -1.4220 N   0  0  0  0  0  0  0  0  0  0  0  0
    4.7160    1.4470   -1.0250 N   0  0  0  0  0  0  0  0  0  0  0  0
    7.9710    0.0080   -0.9590 O   0  0  0  0  0  0  0  0  0  0  0  0
   -0.3600    4.3860   -1.4020 H   0  0  0  0  0  0  0  0  0  0  0  0
    0.5650    3.2220   -2.3650 H   0  0  0  0  0  0  0  0  0  0  0  0
    1.3420    4.6990   -1.7900 H   0  0  0  0  0  0  0  0  0  0  0  0
    1.1330    3.9800    0.5530 H   0  0  0  0  0  0  0  0  0  0  0  0
    0.3840    0.7980   -1.4490 H   0  0  0  0  0  0  0  0  0  0  0  0
   -1.3050   -0.8430   -0.6510 H   0  0  0  0  0  0  0  0  0  0  0  0
   -2.5650   -0.3500    1.4400 H   0  0  0  0  0  0  0  0  0  0  0  0
   -0.5890    3.2400    1.9680 H   0  0  0  0  0  0  0  0  0  0  0  0
    2.6440    2.2680   -1.3030 H   0  0  0  0  0  0  0  0  0  0  0  0
    5.4260    1.9060    2.2590 H   0  0  0  0  0  0  0  0  0  0  0  0
    7.5380    0.7850    1.5170 H   0  0  0  0  0  0  0  0  0  0  0  0
    7.7800   -0.1310   -1.9120 H   0  0  0  0  0  0  0  0  0  0  0  0
  1  2  1  0  0  0  0
  1 19  1  0  0  0  0
  1 20  1  0  0  0  0
  1 21  1  0  0  0  0
  2  3  1  0  0  0  0
  2  9  1  0  0  0  0
  2 22  1  0  0  0  0
  3  4  1  0  0  0  0
  3  8  2  0  0  0  0
  4  5  2  0  0  0  0
  4 23  1  0  0  0  0
  5  6  1  0  0  0  0
  5 24  1  0  0  0  0
  6  7  2  0  0  0  0
  6 25  1  0  0  0  0
  7  8  1  0  0  0  0
  8 26  1  0  0  0  0
  9 10  1  0  0  0  0
  9 27  1  0  0  0  0
 10 11  2  0  0  0  0
 10 12  1  0  0  0  0
 12 13  1  0  0  0  0
 12 17  2  0  0  0  0
 13 14  2  0  0  0  0
 13 28  1  0  0  0  0
 14 15  1  0  0  0  0
 14 29  1  0  0  0  0
 15 16  2  0  0  0  0
 15 18  1  0  0  0  0
 16 17  1  0  0  0  0
 18 30  1  0  0  0  0
M  END
>  <cmpd number>
94

>  <NAME>
C48416362

>  <active>
0

$$$$

  MOE2016           3D

 30 31  0  0  0  0  0  0  0  0999 V2000
   11.6180    3.0620   -0.6940 C   0  0  0  0  0  0  0  0  0  0  0  0
   11.0380    4.2680    0.0270 C   0  0  0  0  0  0  0  0  0  0  0  0
    9.5800    4.0950    0.2980 C   0  0  0  0  0  0  0  0  0  0  0  0
    9.1180    3.5560    1.4780 N   0  0  0  0  0  0  0  0  0  0  0  0
    7.7490    3.5270    1.4200 C   0  0  0  0  0  0  0  0  0  0  0  0
    7.4270    4.0580    0.1890 C   0  0  0  0  0  0  0  0  0  0  0  0
    8.5790    4.4100   -0.5030 N   0  0  0  0  0  0  0  0  0  0  0  0
    5.8070    4.2490   -0.4340 S   0  0  0  0  0  0  0  0  0  0  0  0
    5.7770    5.5940   -0.9900 O   0  0  0  0  0  0  0  0  0  0  0  0
    5.6120    3.0860   -1.2880 O   0  0  0  0  0  0  0  0  0  0  0  0
    4.7120    4.1740    0.8720 N   0  0  0  0  0  0  0  0  0  0  0  0
    3.3300    4.3610    0.5100 C   0  0  0  0  0  0  0  0  0  0  0  0
    2.6430    3.3040   -0.0950 C   0  0  0  0  0  0  0  0  0  0  0  0
    1.3170    3.4720   -0.4980 C   0  0  0  0  0  0  0  0  0  0  0  0
    0.6860    4.6950   -0.2970 C   0  0  0  0  0  0  0  0  0  0  0  0
    1.3520    5.7580    0.3010 C   0  0  0  0  0  0  0  0  0  0  0  0
    2.6780    5.5930    0.7020 C   0  0  0  0  0  0  0  0  0  0  0  0
    3.4830    6.9260    1.4540 Cl  0  0  0  0  0  0  0  0  0  0  0  0
   -0.5880    4.8500   -0.6850 F   0  0  0  0  0  0  0  0  0  0  0  0
   12.6840    3.2130   -0.8900 H   0  0  0  0  0  0  0  0  0  0  0  0
   11.1160    2.8940   -1.6530 H   0  0  0  0  0  0  0  0  0  0  0  0
   11.5080    2.1510   -0.0950 H   0  0  0  0  0  0  0  0  0  0  0  0
   11.1860    5.1650   -0.5870 H   0  0  0  0  0  0  0  0  0  0  0  0
   11.5810    4.4330    0.9650 H   0  0  0  0  0  0  0  0  0  0  0  0
    9.6950    3.2380    2.2490 H   0  0  0  0  0  0  0  0  0  0  0  0
    7.1500    3.1360    2.2330 H   0  0  0  0  0  0  0  0  0  0  0  0
    5.0180    4.8410    1.5910 H   0  0  0  0  0  0  0  0  0  0  0  0
    3.1290    2.3430   -0.2490 H   0  0  0  0  0  0  0  0  0  0  0  0
    0.7750    2.6540   -0.9660 H   0  0  0  0  0  0  0  0  0  0  0  0
    0.8330    6.7010    0.4460 H   0  0  0  0  0  0  0  0  0  0  0  0
  1  2  1  0  0  0  0
  1 20  1  0  0  0  0
  1 21  1  0  0  0  0
  1 22  1  0  0  0  0
  2  3  1  0  0  0  0
  2 23  1  0  0  0  0
  2 24  1  0  0  0  0
  3  4  1  0  0  0  0
  3  7  2  0  0  0  0
  4  5  1  0  0  0  0
  4 25  1  0  0  0  0
  5  6  2  0  0  0  0
  5 26  1  0  0  0  0
  6  7  1  0  0  0  0
  6  8  1  0  0  0  0
  8  9  2  0  0  0  0
  8 10  2  0  0  0  0
  8 11  1  0  0  0  0
 11 12  1  0  0  0  0
 11 27  1  0  0  0  0
 12 13  1  0  0  0  0
 12 17  2  0  0  0  0
 13 14  2  0  0  0  0
 13 28  1  0  0  0  0
 14 15  1  0  0  0  0
 14 29  1  0  0  0  0
 15 16  2  0  0  0  0
 15 19  1  0  0  0  0
 16 17  1  0  0  0  0
 16 30  1  0  0  0  0
 17 18  1  0  0  0  0
M  END
>  <cmpd number>
95

>  <NAME>
C70419275

>  <active>
0

$$$$

  MOE2016           3D

 31 32  0  0  1  0  0  0  0  0999 V2000
    0.6590    2.9330    0.7790 C   0  0  0  0  0  0  0  0  0  0  0  0
    0.7770    1.8370   -0.2890 C   0  0  1  0  0  0  0  0  0  0  0  0
    2.0670    1.0160   -0.1250 C   0  0  0  0  0  0  0  0  0  0  0  0
    3.3310    1.7670   -0.5320 C   0  0  0  0  0  0  0  0  0  0  0  0
    4.4740    1.0720   -0.1760 N   0  0  0  0  0  0  0  0  0  0  0  0
    5.7340    1.5500   -0.4410 C   0  0  0  0  0  0  0  0  0  0  0  0
    6.1070    2.6690   -1.0310 N   0  0  0  0  0  0  0  0  0  0  0  0
    7.4820    2.7040   -1.0630 N   0  0  0  0  0  0  0  0  0  0  0  0
    7.9160    1.6030   -0.4910 C   0  0  0  0  0  0  0  0  0  0  0  0
    6.8560    0.8490   -0.0850 N   0  0  0  0  0  0  0  0  0  0  0  0
    3.3050    2.8460   -1.1270 O   0  0  0  0  0  0  0  0  0  0  0  0
   -0.4520    0.9330   -0.2600 C   0  0  0  0  0  0  0  0  0  0  0  0
   -0.7550    0.1380    0.8580 C   0  0  0  0  0  0  0  0  0  0  0  0
   -1.8850   -0.6830    0.8610 C   0  0  0  0  0  0  0  0  0  0  0  0
   -2.7140   -0.7130   -0.2540 C   0  0  0  0  0  0  0  0  0  0  0  0
   -2.4350    0.0640   -1.3710 C   0  0  0  0  0  0  0  0  0  0  0  0
   -1.3070    0.8860   -1.3750 C   0  0  0  0  0  0  0  0  0  0  0  0
   -3.7980   -1.5020   -0.2500 F   0  0  0  0  0  0  0  0  0  0  0  0
    1.4830    3.6490    0.7060 H   0  0  0  0  0  0  0  0  0  0  0  0
    0.6710    2.5180    1.7930 H   0  0  0  0  0  0  0  0  0  0  0  0
   -0.2760    3.4930    0.6610 H   0  0  0  0  0  0  0  0  0  0  0  0
    0.8040    2.3400   -1.2650 H   0  0  0  0  0  0  0  0  0  0  0  0
    2.0220    0.1180   -0.7560 H   0  0  0  0  0  0  0  0  0  0  0  0
    2.1770    0.6780    0.9140 H   0  0  0  0  0  0  0  0  0  0  0  0
    4.3840    0.1760    0.2960 H   0  0  0  0  0  0  0  0  0  0  0  0
    8.9450    1.3020   -0.3440 H   0  0  0  0  0  0  0  0  0  0  0  0
    6.8940   -0.0460    0.3840 H   0  0  0  0  0  0  0  0  0  0  0  0
   -0.1150    0.1510    1.7390 H   0  0  0  0  0  0  0  0  0  0  0  0
   -2.1180   -1.2970    1.7260 H   0  0  0  0  0  0  0  0  0  0  0  0
   -3.0950    0.0280   -2.2340 H   0  0  0  0  0  0  0  0  0  0  0  0
   -1.1000    1.4910   -2.2580 H   0  0  0  0  0  0  0  0  0  0  0  0
  1  2  1  0  0  0  0
  1 19  1  0  0  0  0
  1 20  1  0  0  0  0
  1 21  1  0  0  0  0
  2  3  1  0  0  0  0
  2 12  1  0  0  0  0
  2 22  1  0  0  0  0
  3  4  1  0  0  0  0
  3 23  1  0  0  0  0
  3 24  1  0  0  0  0
  4  5  1  0  0  0  0
  4 11  2  0  0  0  0
  5  6  1  0  0  0  0
  5 25  1  0  0  0  0
  6  7  2  0  0  0  0
  6 10  1  0  0  0  0
  7  8  1  0  0  0  0
  8  9  2  0  0  0  0
  9 10  1  0  0  0  0
  9 26  1  0  0  0  0
 10 27  1  0  0  0  0
 12 13  1  0  0  0  0
 12 17  2  0  0  0  0
 13 14  2  0  0  0  0
 13 28  1  0  0  0  0
 14 15  1  0  0  0  0
 14 29  1  0  0  0  0
 15 16  2  0  0  0  0
 15 18  1  0  0  0  0
 16 17  1  0  0  0  0
 16 30  1  0  0  0  0
 17 31  1  0  0  0  0
M  END
>  <cmpd number>
96

>  <NAME>
C48733940

>  <active>
0

$$$$

  MOE2016           3D

 32 33  0  0  1  0  0  0  0  0999 V2000
    2.3560    4.3440   -0.1340 C   0  0  0  0  0  0  0  0  0  0  0  0
    1.3560    5.1690    0.2860 N   0  0  0  0  0  0  0  0  0  0  0  0
    0.1860    4.5880   -0.1290 C   0  0  0  0  0  0  0  0  0  0  0  0
    0.4750    3.4700   -0.7660 N   0  0  0  0  0  0  0  0  0  0  0  0
    1.8420    3.3140   -0.7690 N   0  0  0  0  0  0  0  0  0  0  0  0
   -1.0340    5.1660    0.1280 N   0  0  0  0  0  0  0  0  0  0  0  0
   -2.2220    4.5920   -0.2880 C   0  0  0  0  0  0  0  0  0  0  0  0
   -3.4240    5.4410    0.1110 C   0  0  0  0  0  0  0  0  0  0  0  0
   -4.7510    4.8140   -0.3100 C   0  0  0  0  0  0  0  0  0  0  0  0
   -5.9810    5.5870    0.1870 C   0  0  1  0  0  0  0  0  0  0  0  0
   -6.0810    6.9940   -0.4170 C   0  0  0  0  0  0  0  0  0  0  0  0
   -7.3840    7.6760   -0.0060 C   0  0  0  0  0  0  0  0  0  0  0  0
   -8.5780    6.7730   -0.2850 C   0  0  0  0  0  0  0  0  0  0  0  0
   -8.3550    5.3920    0.3160 C   0  0  0  0  0  0  0  0  0  0  0  0
   -7.1410    4.8110   -0.1810 O   0  0  0  0  0  0  0  0  0  0  0  0
   -2.3320    3.5340   -0.9090 O   0  0  0  0  0  0  0  0  0  0  0  0
    3.4030    4.5440    0.0500 H   0  0  0  0  0  0  0  0  0  0  0  0
    1.4600    6.0340    0.7990 H   0  0  0  0  0  0  0  0  0  0  0  0
   -1.0580    6.0440    0.6390 H   0  0  0  0  0  0  0  0  0  0  0  0
   -3.4040    5.5720    1.1990 H   0  0  0  0  0  0  0  0  0  0  0  0
   -3.3020    6.4260   -0.3540 H   0  0  0  0  0  0  0  0  0  0  0  0
   -4.8090    3.7850    0.0690 H   0  0  0  0  0  0  0  0  0  0  0  0
   -4.7920    4.7180   -1.4040 H   0  0  0  0  0  0  0  0  0  0  0  0
   -5.9420    5.6490    1.2830 H   0  0  0  0  0  0  0  0  0  0  0  0
   -5.2360    7.6170   -0.1060 H   0  0  0  0  0  0  0  0  0  0  0  0
   -6.0570    6.9260   -1.5120 H   0  0  0  0  0  0  0  0  0  0  0  0
   -7.3480    7.9130    1.0650 H   0  0  0  0  0  0  0  0  0  0  0  0
   -7.4960    8.6250   -0.5410 H   0  0  0  0  0  0  0  0  0  0  0  0
   -8.7000    6.6780   -1.3710 H   0  0  0  0  0  0  0  0  0  0  0  0
   -9.4950    7.2190    0.1140 H   0  0  0  0  0  0  0  0  0  0  0  0
   -9.1790    4.7270    0.0360 H   0  0  0  0  0  0  0  0  0  0  0  0
   -8.3190    5.4320    1.4110 H   0  0  0  0  0  0  0  0  0  0  0  0
  1  2  1  0  0  0  0
  1  5  2  0  0  0  0
  1 17  1  0  0  0  0
  2  3  1  0  0  0  0
  2 18  1  0  0  0  0
  3  4  2  0  0  0  0
  3  6  1  0  0  0  0
  4  5  1  0  0  0  0
  6  7  1  0  0  0  0
  6 19  1  0  0  0  0
  7  8  1  0  0  0  0
  7 16  2  0  0  0  0
  8  9  1  0  0  0  0
  8 20  1  0  0  0  0
  8 21  1  0  0  0  0
  9 10  1  0  0  0  0
  9 22  1  0  0  0  0
  9 23  1  0  0  0  0
 10 11  1  0  0  0  0
 10 15  1  0  0  0  0
 10 24  1  0  0  0  0
 11 12  1  0  0  0  0
 11 25  1  0  0  0  0
 11 26  1  0  0  0  0
 12 13  1  0  0  0  0
 12 27  1  0  0  0  0
 12 28  1  0  0  0  0
 13 14  1  0  0  0  0
 13 29  1  0  0  0  0
 13 30  1  0  0  0  0
 14 15  1  0  0  0  0
 14 31  1  0  0  0  0
 14 32  1  0  0  0  0
M  END
>  <cmpd number>
97

>  <NAME>
C68949934

>  <active>
0

$$$$

  MOE2016           3D

 25 26  0  0  0  0  0  0  0  0999 V2000
    0.8250    0.0630    0.0030 C   0  0  0  0  0  0  0  0  0  0  0  0
    0.0190   -1.2090   -0.0030 C   0  0  0  0  0  0  0  0  0  0  0  0
   -1.3840   -1.1390   -0.0120 C   0  0  0  0  0  0  0  0  0  0  0  0
   -2.1450   -2.3060   -0.0190 C   0  0  0  0  0  0  0  0  0  0  0  0
   -1.5220   -3.5500   -0.0170 C   0  0  0  0  0  0  0  0  0  0  0  0
   -0.1260   -3.6310   -0.0080 C   0  0  0  0  0  0  0  0  0  0  0  0
    0.6530   -2.4680   -0.0020 C   0  0  0  0  0  0  0  0  0  0  0  0
    2.0230   -2.4410    0.0070 O   0  0  0  0  0  0  0  0  0  0  0  0
    2.7060   -3.6920   -0.0040 C   0  0  0  0  0  0  0  0  0  0  0  0
    4.2150   -3.5060    0.0000 C   0  0  0  0  0  0  0  0  0  0  0  0
    5.0210   -4.5870    0.0100 N   0  0  0  0  0  0  0  0  0  0  0  0
    6.2810   -4.1090    0.0110 C   0  0  0  0  0  0  0  0  0  0  0  0
    6.1900   -2.7810    0.0000 N   0  5  0  0  0  0  0  0  0  0  0  0
    4.8900   -2.3840   -0.0070 N   0  0  0  0  0  0  0  0  0  0  0  0
    7.6500   -5.0430    0.0220 S   0  0  0  0  0  0  0  0  0  0  0  0
   -3.8640   -2.2090   -0.0300 Cl  0  0  0  0  0  0  0  0  0  0  0  0
    0.1790    0.9480    0.0080 H   0  0  0  0  0  0  0  0  0  0  0  0
    1.4540    0.1170   -0.8910 H   0  0  0  0  0  0  0  0  0  0  0  0
    1.4550    0.1080    0.8970 H   0  0  0  0  0  0  0  0  0  0  0  0
   -1.8820   -0.1710   -0.0140 H   0  0  0  0  0  0  0  0  0  0  0  0
   -2.1110   -4.4640   -0.0220 H   0  0  0  0  0  0  0  0  0  0  0  0
    0.3180   -4.6230   -0.0070 H   0  0  0  0  0  0  0  0  0  0  0  0
    2.4510   -4.2630   -0.9070 H   0  0  0  0  0  0  0  0  0  0  0  0
    2.4480   -4.2810    0.8850 H   0  0  0  0  0  0  0  0  0  0  0  0
    4.7370   -5.5580    0.0170 H   0  0  0  0  0  0  0  0  0  0  0  0
  1  2  1  0  0  0  0
  1 17  1  0  0  0  0
  1 18  1  0  0  0  0
  1 19  1  0  0  0  0
  2  3  1  0  0  0  0
  2  7  2  0  0  0  0
  3  4  2  0  0  0  0
  3 20  1  0  0  0  0
  4  5  1  0  0  0  0
  4 16  1  0  0  0  0
  5  6  2  0  0  0  0
  5 21  1  0  0  0  0
  6  7  1  0  0  0  0
  6 22  1  0  0  0  0
  7  8  1  0  0  0  0
  8  9  1  0  0  0  0
  9 10  1  0  0  0  0
  9 23  1  0  0  0  0
  9 24  1  0  0  0  0
 10 11  1  0  0  0  0
 10 14  2  0  0  0  0
 11 12  1  0  0  0  0
 11 25  1  0  0  0  0
 12 13  1  0  0  0  0
 12 15  2  0  0  0  0
 13 14  1  0  0  0  0
M  CHG  1  13  -1
M  END
>  <cmpd number>
98

>  <NAME>
C03457151

>  <active>
0

$$$$

  MOE2016           3D

 28 28  0  0  1  0  0  0  0  0999 V2000
   10.3500   -0.0510    0.1260 C   0  0  0  0  0  0  0  0  0  0  0  0
    8.8900    0.0030   -0.3010 C   0  0  0  0  0  0  0  0  0  0  0  0
    8.0920    1.0900    0.4310 C   0  0  1  0  0  0  0  0  0  0  0  0
    8.6550    2.4890    0.0130 C   0  0  0  0  0  0  0  0  0  0  0  0
    9.3130    3.1340    0.8910 O   0  5  0  0  0  0  0  0  0  0  0  0
    8.3840    2.8990   -1.1620 O   0  0  0  0  0  0  0  0  0  0  0  0
    6.6530    0.9360    0.1300 N   0  0  0  0  0  0  0  0  0  0  0  0
    5.8170    0.1010    0.8370 C   0  0  0  0  0  0  0  0  0  0  0  0
    6.2020   -0.6100    1.7630 O   0  0  0  0  0  0  0  0  0  0  0  0
    4.3950    0.0970    0.4170 C   0  0  0  0  0  0  0  0  0  0  0  0
    3.7460    1.2900    0.0640 C   0  0  0  0  0  0  0  0  0  0  0  0
    2.4030    1.2530   -0.3030 C   0  0  0  0  0  0  0  0  0  0  0  0
    1.7030    0.0520   -0.3190 C   0  0  0  0  0  0  0  0  0  0  0  0
    2.3410   -1.1340    0.0380 C   0  0  0  0  0  0  0  0  0  0  0  0
    3.6850   -1.1100    0.4090 C   0  0  0  0  0  0  0  0  0  0  0  0
    4.2910   -2.2640    0.7340 F   0  0  0  0  0  0  0  0  0  0  0  0
    1.6700   -2.3320    0.0300 O   0  0  0  0  0  0  0  0  0  0  0  0
    0.4080    0.0340   -0.6750 F   0  0  0  0  0  0  0  0  0  0  0  0
    1.7810    2.3930   -0.6380 F   0  0  0  0  0  0  0  0  0  0  0  0
   10.8540   -0.8880   -0.3680 H   0  0  0  0  0  0  0  0  0  0  0  0
   10.4370   -0.1940    1.2080 H   0  0  0  0  0  0  0  0  0  0  0  0
   10.8820    0.8650   -0.1470 H   0  0  0  0  0  0  0  0  0  0  0  0
    8.4400   -0.9780   -0.1040 H   0  0  0  0  0  0  0  0  0  0  0  0
    8.8380    0.1520   -1.3860 H   0  0  0  0  0  0  0  0  0  0  0  0
    8.2120    0.9630    1.5140 H   0  0  0  0  0  0  0  0  0  0  0  0
    6.2940    1.4750   -0.6550 H   0  0  0  0  0  0  0  0  0  0  0  0
    4.2580    2.2470    0.0920 H   0  0  0  0  0  0  0  0  0  0  0  0
    0.7420   -2.1600   -0.2540 H   0  0  0  0  0  0  0  0  0  0  0  0
  1  2  1  0  0  0  0
  1 20  1  0  0  0  0
  1 21  1  0  0  0  0
  1 22  1  0  0  0  0
  2  3  1  0  0  0  0
  2 23  1  0  0  0  0
  2 24  1  0  0  0  0
  3  4  1  0  0  0  0
  3  7  1  0  0  0  0
  3 25  1  0  0  0  0
  4  5  1  0  0  0  0
  4  6  2  0  0  0  0
  7  8  1  0  0  0  0
  7 26  1  0  0  0  0
  8  9  2  0  0  0  0
  8 10  1  0  0  0  0
 10 11  1  0  0  0  0
 10 15  2  0  0  0  0
 11 12  2  0  0  0  0
 11 27  1  0  0  0  0
 12 13  1  0  0  0  0
 12 19  1  0  0  0  0
 13 14  2  0  0  0  0
 13 18  1  0  0  0  0
 14 15  1  0  0  0  0
 14 17  1  0  0  0  0
 15 16  1  0  0  0  0
 17 28  1  0  0  0  0
M  CHG  1   5  -1
M  END
>  <cmpd number>
99

>  <NAME>
C35409733

>  <active>
0

$$$$

  MOE2016           3D

 29 29  0  0  1  0  0  0  0  0999 V2000
   -1.7430   -5.6180   -0.0330 C   0  0  0  0  0  0  0  0  0  0  0  0
   -2.8150   -4.6130    0.3790 C   0  0  0  0  0  0  0  0  0  0  0  0
   -2.5300   -3.2250   -0.1840 C   0  0  0  0  0  0  0  0  0  0  0  0
   -1.1310   -2.7350    0.1950 C   0  0  1  0  0  0  0  0  0  0  0  0
   -0.0400   -3.7510   -0.2270 C   0  0  2  0  0  0  0  0  0  0  0  0
   -0.3430   -5.1410    0.3480 C   0  0  0  0  0  0  0  0  0  0  0  0
    1.2880   -3.3020    0.1900 N   0  0  0  0  0  0  0  0  0  0  0  0
    2.4410   -3.6870   -0.4440 C   0  0  0  0  0  0  0  0  0  0  0  0
    2.4770   -4.4390   -1.4150 O   0  0  0  0  0  0  0  0  0  0  0  0
    3.6640   -3.0990    0.1660 C   0  0  0  0  0  0  0  0  0  0  0  0
    4.8830   -3.3940   -0.3110 C   0  0  0  0  0  0  0  0  0  0  0  0
    6.1500   -2.8130    0.2840 C   0  0  0  0  0  0  0  0  0  0  0  0
    6.0370   -2.0040    1.2530 O   0  0  0  0  0  0  0  0  0  0  0  0
    7.2310   -3.2020   -0.2580 O   0  5  0  0  0  0  0  0  0  0  0  0
   -0.9040   -1.4510   -0.4120 O   0  0  0  0  0  0  0  0  0  0  0  0
   -1.7910   -5.7790   -1.1170 H   0  0  0  0  0  0  0  0  0  0  0  0
   -1.9440   -6.5850    0.4420 H   0  0  0  0  0  0  0  0  0  0  0  0
   -2.8630   -4.5600    1.4740 H   0  0  0  0  0  0  0  0  0  0  0  0
   -3.7950   -4.9580    0.0330 H   0  0  0  0  0  0  0  0  0  0  0  0
   -3.2820   -2.5130    0.1760 H   0  0  0  0  0  0  0  0  0  0  0  0
   -2.6350   -3.2400   -1.2770 H   0  0  0  0  0  0  0  0  0  0  0  0
   -1.0870   -2.5780    1.2800 H   0  0  0  0  0  0  0  0  0  0  0  0
   -0.0230   -3.8160   -1.3230 H   0  0  0  0  0  0  0  0  0  0  0  0
    0.3960   -5.8690   -0.0080 H   0  0  0  0  0  0  0  0  0  0  0  0
   -0.2510   -5.1190    1.4420 H   0  0  0  0  0  0  0  0  0  0  0  0
    1.3440   -2.6800    0.9920 H   0  0  0  0  0  0  0  0  0  0  0  0
    3.5300   -2.4250    1.0060 H   0  0  0  0  0  0  0  0  0  0  0  0
    4.9930   -4.0730   -1.1540 H   0  0  0  0  0  0  0  0  0  0  0  0
   -0.8180   -1.6110   -1.3790 H   0  0  0  0  0  0  0  0  0  0  0  0
  1  2  1  0  0  0  0
  1  6  1  0  0  0  0
  1 16  1  0  0  0  0
  1 17  1  0  0  0  0
  2  3  1  0  0  0  0
  2 18  1  0  0  0  0
  2 19  1  0  0  0  0
  3  4  1  0  0  0  0
  3 20  1  0  0  0  0
  3 21  1  0  0  0  0
  4  5  1  0  0  0  0
  4 15  1  0  0  0  0
  4 22  1  0  0  0  0
  5  6  1  0  0  0  0
  5  7  1  0  0  0  0
  5 23  1  0  0  0  0
  6 24  1  0  0  0  0
  6 25  1  0  0  0  0
  7  8  1  0  0  0  0
  7 26  1  0  0  0  0
  8  9  2  0  0  0  0
  8 10  1  0  0  0  0
 10 11  2  0  0  0  0
 10 27  1  0  0  0  0
 11 12  1  0  0  0  0
 11 28  1  0  0  0  0
 12 13  2  0  0  0  0
 12 14  1  0  0  0  0
 15 29  1  0  0  0  0
M  CHG  1  14  -1
M  END
>  <cmpd number>
100

>  <NAME>
C52005052

>  <active>
0

$$$$

  MOE2016           3D

 41 41  0  0  1  0  0  0  0  0999 V2000
    0.9030   -1.2740   -2.3400 C   0  0  0  0  0  0  0  0  0  0  0  0
    1.7240   -1.4080   -1.0550 C   0  0  1  0  0  0  0  0  0  0  0  0
    2.0620   -2.8750   -0.7890 C   0  0  0  0  0  0  0  0  0  0  0  0
    2.9360   -3.0270    0.4470 C   0  0  0  0  0  0  0  0  0  0  0  0
    4.2220   -2.2170    0.3260 C   0  0  0  0  0  0  0  0  0  0  0  0
    4.0210   -0.7110    0.0210 C   0  0  1  0  0  0  0  0  0  0  0  0
    2.9960   -0.5490   -1.1410 C   0  0  0  0  0  0  0  0  0  0  0  0
    3.5780    0.0800    1.2940 C   0  0  0  0  0  0  0  0  0  0  0  0
    2.2570   -0.1920    1.7550 O   0  0  0  0  0  0  0  0  0  0  0  0
    5.3100   -0.1390   -0.4600 N   0  0  0  0  0  0  0  0  0  0  0  0
    6.4800   -0.1010    0.2530 C   0  0  0  0  0  0  0  0  0  0  0  0
    6.6400   -0.5410    1.3880 O   0  0  0  0  0  0  0  0  0  0  0  0
    7.6010    0.5470   -0.4940 C   0  0  0  0  0  0  0  0  0  0  0  0
    8.7130   -0.1720   -0.7580 C   0  0  0  0  0  0  0  0  0  0  0  0
    9.9270    0.3180   -1.4830 C   0  0  0  0  0  0  0  0  0  0  0  0
    8.7760   -1.6350   -0.3350 C   0  0  0  0  0  0  0  0  0  0  0  0
    8.0480   -2.4440   -0.9880 O   0  0  0  0  0  0  0  0  0  0  0  0
    9.5780   -1.9080    0.6090 O   0  5  0  0  0  0  0  0  0  0  0  0
    7.3950    1.9980   -0.8150 C   0  0  0  0  0  0  0  0  0  0  0  0
   -0.0210   -1.8580   -2.2720 H   0  0  0  0  0  0  0  0  0  0  0  0
    1.4630   -1.6300   -3.2120 H   0  0  0  0  0  0  0  0  0  0  0  0
    0.6270   -0.2290   -2.5170 H   0  0  0  0  0  0  0  0  0  0  0  0
    1.0890   -1.0480   -0.2400 H   0  0  0  0  0  0  0  0  0  0  0  0
    1.1410   -3.4540   -0.6550 H   0  0  0  0  0  0  0  0  0  0  0  0
    2.5820   -3.3040   -1.6560 H   0  0  0  0  0  0  0  0  0  0  0  0
    3.1890   -4.0850    0.5810 H   0  0  0  0  0  0  0  0  0  0  0  0
    2.3780   -2.7280    1.3410 H   0  0  0  0  0  0  0  0  0  0  0  0
    4.8270   -2.6640   -0.4760 H   0  0  0  0  0  0  0  0  0  0  0  0
    4.8050   -2.3500    1.2450 H   0  0  0  0  0  0  0  0  0  0  0  0
    2.7190    0.5100   -1.2400 H   0  0  0  0  0  0  0  0  0  0  0  0
    3.5010   -0.8080   -2.0840 H   0  0  0  0  0  0  0  0  0  0  0  0
    3.6560    1.1610    1.1130 H   0  0  0  0  0  0  0  0  0  0  0  0
    4.2490   -0.1380    2.1310 H   0  0  0  0  0  0  0  0  0  0  0  0
    1.6640    0.4150    1.2570 H   0  0  0  0  0  0  0  0  0  0  0  0
    5.3260    0.2520   -1.3980 H   0  0  0  0  0  0  0  0  0  0  0  0
    9.7620    1.2690   -1.9960 H   0  0  0  0  0  0  0  0  0  0  0  0
   10.2280   -0.4080   -2.2460 H   0  0  0  0  0  0  0  0  0  0  0  0
   10.7590    0.4450   -0.7840 H   0  0  0  0  0  0  0  0  0  0  0  0
    6.7790    2.4810   -0.0490 H   0  0  0  0  0  0  0  0  0  0  0  0
    6.8900    2.1080   -1.7800 H   0  0  0  0  0  0  0  0  0  0  0  0
    8.3380    2.5520   -0.8510 H   0  0  0  0  0  0  0  0  0  0  0  0
  1  2  1  0  0  0  0
  1 20  1  0  0  0  0
  1 21  1  0  0  0  0
  1 22  1  0  0  0  0
  2  3  1  0  0  0  0
  2  7  1  0  0  0  0
  2 23  1  0  0  0  0
  3  4  1  0  0  0  0
  3 24  1  0  0  0  0
  3 25  1  0  0  0  0
  4  5  1  0  0  0  0
  4 26  1  0  0  0  0
  4 27  1  0  0  0  0
  5  6  1  0  0  0  0
  5 28  1  0  0  0  0
  5 29  1  0  0  0  0
  6  7  1  0  0  0  0
  6  8  1  0  0  0  0
  6 10  1  0  0  0  0
  7 30  1  0  0  0  0
  7 31  1  0  0  0  0
  8  9  1  0  0  0  0
  8 32  1  0  0  0  0
  8 33  1  0  0  0  0
  9 34  1  0  0  0  0
 10 11  1  0  0  0  0
 10 35  1  0  0  0  0
 11 12  2  0  0  0  0
 11 13  1  0  0  0  0
 13 14  2  0  0  0  0
 13 19  1  0  0  0  0
 14 15  1  0  0  0  0
 14 16  1  0  0  0  0
 15 36  1  0  0  0  0
 15 37  1  0  0  0  0
 15 38  1  0  0  0  0
 16 17  2  0  0  0  0
 16 18  1  0  0  0  0
 19 39  1  0  0  0  0
 19 40  1  0  0  0  0
 19 41  1  0  0  0  0
M  CHG  1  18  -1
M  END
>  <cmpd number>
101

>  <NAME>
C71165866

>  <active>
0

$$$$

  MOE2016           3D

 25 27  0  0  0  0  0  0  0  0999 V2000
   -2.9540   -5.4540   -0.0320 C   0  0  0  0  0  0  0  0  0  0  0  0
   -3.6150   -4.2280   -0.0050 C   0  0  0  0  0  0  0  0  0  0  0  0
   -2.8780   -3.0450    0.0210 C   0  0  0  0  0  0  0  0  0  0  0  0
   -1.4840   -3.0940    0.0190 C   0  0  0  0  0  0  0  0  0  0  0  0
   -0.8010   -4.3140   -0.0080 C   0  0  0  0  0  0  0  0  0  0  0  0
   -1.5560   -5.4990   -0.0340 C   0  0  0  0  0  0  0  0  0  0  0  0
    0.6920   -4.4060   -0.0090 C   0  0  0  0  0  0  0  0  0  0  0  0
    1.2820   -5.5690   -0.0140 N   0  0  0  0  0  0  0  0  0  0  0  0
    2.6430   -5.5610   -0.0120 C   0  0  0  0  0  0  0  0  0  0  0  0
    3.5730   -6.5790   -0.0150 C   0  0  0  0  0  0  0  0  0  0  0  0
    4.7990   -5.9160   -0.0100 C   0  0  0  0  0  0  0  0  0  0  0  0
    4.7260   -4.5940   -0.0050 N   0  0  0  0  0  0  0  0  0  0  0  0
    3.3740   -4.3790   -0.0060 N   0  0  0  0  0  0  0  0  0  0  0  0
    2.8010   -3.1010   -0.0020 C   0  0  0  0  0  0  0  0  0  0  0  0
    1.4150   -3.2150   -0.0030 N   0  0  0  0  0  0  0  0  0  0  0  0
    3.5530   -1.6040    0.0050 S   0  0  0  0  0  0  0  0  0  0  0  0
    6.0270   -6.4360   -0.0100 O   0  0  0  0  0  0  0  0  0  0  0  0
   -0.8180   -1.9290    0.0450 F   0  0  0  0  0  0  0  0  0  0  0  0
   -3.5260   -6.3810   -0.0520 H   0  0  0  0  0  0  0  0  0  0  0  0
   -4.7030   -4.1930   -0.0030 H   0  0  0  0  0  0  0  0  0  0  0  0
   -3.3830   -2.0830    0.0420 H   0  0  0  0  0  0  0  0  0  0  0  0
   -1.0650   -6.4710   -0.0560 H   0  0  0  0  0  0  0  0  0  0  0  0
    3.3790   -7.6410   -0.0190 H   0  0  0  0  0  0  0  0  0  0  0  0
    0.9090   -2.3340    0.0000 H   0  0  0  0  0  0  0  0  0  0  0  0
    6.6550   -5.6830   -0.0060 H   0  0  0  0  0  0  0  0  0  0  0  0
  1  2  1  0  0  0  0
  1  6  2  0  0  0  0
  1 19  1  0  0  0  0
  2  3  2  0  0  0  0
  2 20  1  0  0  0  0
  3  4  1  0  0  0  0
  3 21  1  0  0  0  0
  4  5  2  0  0  0  0
  4 18  1  0  0  0  0
  5  6  1  0  0  0  0
  5  7  1  0  0  0  0
  6 22  1  0  0  0  0
  7  8  2  0  0  0  0
  7 15  1  0  0  0  0
  8  9  1  0  0  0  0
  9 10  2  0  0  0  0
  9 13  1  0  0  0  0
 10 11  1  0  0  0  0
 10 23  1  0  0  0  0
 11 12  2  0  0  0  0
 11 17  1  0  0  0  0
 12 13  1  0  0  0  0
 13 14  1  0  0  0  0
 14 15  1  0  0  0  0
 14 16  2  0  0  0  0
 15 24  1  0  0  0  0
 17 25  1  0  0  0  0
M  END
>  <cmpd number>
102

>  <NAME>
C04784407

>  <active>
0

$$$$

  MOE2016           3D

 35 36  0  0  0  0  0  0  0  0999 V2000
    1.0560    1.6090    1.1900 C   0  0  0  0  0  0  0  0  0  0  0  0
    0.1630    1.0530    0.3520 C   0  0  0  0  0  0  0  0  0  0  0  0
    0.4900    0.4390   -0.8460 N   0  0  0  0  0  0  0  0  0  0  0  0
    1.7560    0.4470   -1.1590 C   0  0  0  0  0  0  0  0  0  0  0  0
    2.8500    1.0700   -0.3020 C   0  0  0  0  0  0  0  0  0  0  0  0
    2.3910    1.6260    0.8690 N   0  0  0  0  0  0  0  0  0  0  0  0
    4.0190    1.0470   -0.6660 O   0  0  0  0  0  0  0  0  0  0  0  0
   -1.2680    1.0540    0.8260 C   0  0  0  0  0  0  0  0  0  0  0  0
   -1.5580    0.3860    1.8270 O   0  0  0  0  0  0  0  0  0  0  0  0
   -2.2130    1.7940    0.1060 N   0  0  0  0  0  0  0  0  0  0  0  0
   -1.8730    2.6570   -1.0470 C   0  0  0  0  0  0  0  0  0  0  0  0
   -1.6950    4.1380   -0.6800 C   0  0  0  0  0  0  0  0  0  0  0  0
   -0.7120    4.3200    0.3470 O   0  0  0  0  0  0  0  0  0  0  0  0
   -3.6200    1.6530    0.5110 C   0  0  0  0  0  0  0  0  0  0  0  0
   -4.2950    0.4590   -0.1790 C   0  0  0  0  0  0  0  0  0  0  0  0
   -5.7950    0.7620   -0.1680 C   0  0  0  0  0  0  0  0  0  0  0  0
   -5.9440    2.1580    0.4300 C   0  0  0  0  0  0  0  0  0  0  0  0
   -4.5820    2.8060    0.2280 C   0  0  0  0  0  0  0  0  0  0  0  0
    0.7780    2.0640    2.1370 H   0  0  0  0  0  0  0  0  0  0  0  0
    2.1090   -0.0150   -2.0940 H   0  0  0  0  0  0  0  0  0  0  0  0
    3.0640    2.0550    1.4990 H   0  0  0  0  0  0  0  0  0  0  0  0
   -2.6420    2.5360   -1.8160 H   0  0  0  0  0  0  0  0  0  0  0  0
   -0.9410    2.3170   -1.5010 H   0  0  0  0  0  0  0  0  0  0  0  0
   -2.6260    4.5930   -0.3350 H   0  0  0  0  0  0  0  0  0  0  0  0
   -1.3620    4.6970   -1.5610 H   0  0  0  0  0  0  0  0  0  0  0  0
   -1.0860    3.8640    1.1350 H   0  0  0  0  0  0  0  0  0  0  0  0
   -3.6460    1.4690    1.5940 H   0  0  0  0  0  0  0  0  0  0  0  0
   -4.0690   -0.4820    0.3350 H   0  0  0  0  0  0  0  0  0  0  0  0
   -3.9490    0.3490   -1.2140 H   0  0  0  0  0  0  0  0  0  0  0  0
   -6.3540    0.0230    0.4140 H   0  0  0  0  0  0  0  0  0  0  0  0
   -6.1860    0.7390   -1.1920 H   0  0  0  0  0  0  0  0  0  0  0  0
   -6.1680    2.0820    1.5000 H   0  0  0  0  0  0  0  0  0  0  0  0
   -6.7500    2.7270   -0.0420 H   0  0  0  0  0  0  0  0  0  0  0  0
   -4.5110    3.1720   -0.8010 H   0  0  0  0  0  0  0  0  0  0  0  0
   -4.4280    3.6510    0.9060 H   0  0  0  0  0  0  0  0  0  0  0  0
  1  2  2  0  0  0  0
  1  6  1  0  0  0  0
  1 19  1  0  0  0  0
  2  3  1  0  0  0  0
  2  8  1  0  0  0  0
  3  4  2  0  0  0  0
  4  5  1  0  0  0  0
  4 20  1  0  0  0  0
  5  6  1  0  0  0  0
  5  7  2  0  0  0  0
  6 21  1  0  0  0  0
  8  9  2  0  0  0  0
  8 10  1  0  0  0  0
 10 11  1  0  0  0  0
 10 14  1  0  0  0  0
 11 12  1  0  0  0  0
 11 22  1  0  0  0  0
 11 23  1  0  0  0  0
 12 13  1  0  0  0  0
 12 24  1  0  0  0  0
 12 25  1  0  0  0  0
 13 26  1  0  0  0  0
 14 15  1  0  0  0  0
 14 18  1  0  0  0  0
 14 27  1  0  0  0  0
 15 16  1  0  0  0  0
 15 28  1  0  0  0  0
 15 29  1  0  0  0  0
 16 17  1  0  0  0  0
 16 30  1  0  0  0  0
 16 31  1  0  0  0  0
 17 18  1  0  0  0  0
 17 32  1  0  0  0  0
 17 33  1  0  0  0  0
 18 34  1  0  0  0  0
 18 35  1  0  0  0  0
M  END
>  <cmpd number>
103

>  <NAME>
C42514979

>  <active>
0

$$$$

  MOE2016           3D

 31 31  0  0  1  0  0  0  0  0999 V2000
   -1.7930    4.9000   -0.7710 C   0  0  0  0  0  0  0  0  0  0  0  0
   -0.2920    4.7390   -0.9820 C   0  0  0  0  0  0  0  0  0  0  0  0
    0.4830    3.9560    0.1210 C   0  0  2  0  0  0  0  0  0  0  0  0
   -0.0340    2.5080    0.1920 C   0  0  0  0  0  0  0  0  0  0  0  0
    0.3130    4.6360    1.5080 C   0  0  0  0  0  0  0  0  0  0  0  0
    0.7680    5.9980    1.4890 O   0  0  0  0  0  0  0  0  0  0  0  0
    1.9150    3.9550   -0.2850 N   0  0  0  0  0  0  0  0  0  0  0  0
    2.9590    3.4000    0.4230 C   0  0  0  0  0  0  0  0  0  0  0  0
    2.8280    2.7880    1.4830 O   0  0  0  0  0  0  0  0  0  0  0  0
    4.3180    3.5370   -0.2290 C   0  0  0  0  0  0  0  0  0  0  0  0
    4.6930    4.7550   -0.6650 C   0  0  0  0  0  0  0  0  0  0  0  0
    5.9270    4.9420   -1.2380 N   0  0  0  0  0  0  0  0  0  0  0  0
    6.8170    3.9020   -1.3750 C   0  0  0  0  0  0  0  0  0  0  0  0
    6.3040    2.5800   -0.8230 C   0  0  0  0  0  0  0  0  0  0  0  0
    5.1300    2.4140   -0.2810 N   0  0  0  0  0  0  0  0  0  0  0  0
    7.9290    3.9800   -1.8810 O   0  0  0  0  0  0  0  0  0  0  0  0
   -2.2250    5.4570   -1.6100 H   0  0  0  0  0  0  0  0  0  0  0  0
   -2.0180    5.4590    0.1410 H   0  0  0  0  0  0  0  0  0  0  0  0
   -2.3030    3.9340   -0.7260 H   0  0  0  0  0  0  0  0  0  0  0  0
    0.1440    5.7410   -1.0970 H   0  0  0  0  0  0  0  0  0  0  0  0
   -0.1390    4.2410   -1.9490 H   0  0  0  0  0  0  0  0  0  0  0  0
    0.0730    2.0060   -0.7770 H   0  0  0  0  0  0  0  0  0  0  0  0
   -1.0880    2.4670    0.4830 H   0  0  0  0  0  0  0  0  0  0  0  0
    0.5180    1.9120    0.9260 H   0  0  0  0  0  0  0  0  0  0  0  0
    0.8720    4.1150    2.2910 H   0  0  0  0  0  0  0  0  0  0  0  0
   -0.7360    4.6400    1.8240 H   0  0  0  0  0  0  0  0  0  0  0  0
    1.6610    5.9650    1.0770 H   0  0  0  0  0  0  0  0  0  0  0  0
    2.1350    4.3840   -1.1810 H   0  0  0  0  0  0  0  0  0  0  0  0
    4.0660    5.6390   -0.5850 H   0  0  0  0  0  0  0  0  0  0  0  0
    6.2040    5.8610   -1.5720 H   0  0  0  0  0  0  0  0  0  0  0  0
    7.0100    1.7390   -0.9090 H   0  0  0  0  0  0  0  0  0  0  0  0
  1  2  1  0  0  0  0
  1 17  1  0  0  0  0
  1 18  1  0  0  0  0
  1 19  1  0  0  0  0
  2  3  1  0  0  0  0
  2 20  1  0  0  0  0
  2 21  1  0  0  0  0
  3  4  1  0  0  0  0
  3  5  1  0  0  0  0
  3  7  1  0  0  0  0
  4 22  1  0  0  0  0
  4 23  1  0  0  0  0
  4 24  1  0  0  0  0
  5  6  1  0  0  0  0
  5 25  1  0  0  0  0
  5 26  1  0  0  0  0
  6 27  1  0  0  0  0
  7  8  1  0  0  0  0
  7 28  1  0  0  0  0
  8  9  2  0  0  0  0
  8 10  1  0  0  0  0
 10 11  2  0  0  0  0
 10 15  1  0  0  0  0
 11 12  1  0  0  0  0
 11 29  1  0  0  0  0
 12 13  1  0  0  0  0
 12 30  1  0  0  0  0
 13 14  1  0  0  0  0
 13 16  2  0  0  0  0
 14 15  2  0  0  0  0
 14 31  1  0  0  0  0
M  END
>  <cmpd number>
104

>  <NAME>
C70886803

>  <active>
0

$$$$

  MOE2016           3D

 24 25  0  0  0  0  0  0  0  0999 V2000
    5.6960    2.3510   -0.1980 C   0  0  0  0  0  0  0  0  0  0  0  0
    6.8550    3.0620    0.0680 C   0  0  0  0  0  0  0  0  0  0  0  0
    8.0030    2.4930    0.5010 N   0  0  0  0  0  0  0  0  0  0  0  0
    7.9810    1.1510    0.6630 C   0  0  0  0  0  0  0  0  0  0  0  0
    6.8850    0.3460    0.4260 C   0  0  0  0  0  0  0  0  0  0  0  0
    5.7140    0.9680   -0.0030 C   0  0  0  0  0  0  0  0  0  0  0  0
    4.5190    0.1230   -0.2810 C   0  0  0  0  0  0  0  0  0  0  0  0
    4.6920   -0.9960   -0.7640 O   0  0  0  0  0  0  0  0  0  0  0  0
    3.3060    0.6850    0.0670 N   0  0  0  0  0  0  0  0  0  0  0  0
    2.1150    0.0420   -0.1770 C   0  0  0  0  0  0  0  0  0  0  0  0
    0.9150    0.6000    0.1790 N   0  0  0  0  0  0  0  0  0  0  0  0
   -0.0580   -0.2900   -0.2050 C   0  0  0  0  0  0  0  0  0  0  0  0
    0.5290   -1.3370   -0.7670 N   0  0  0  0  0  0  0  0  0  0  0  0
    1.8870   -1.1230   -0.7470 N   0  0  0  0  0  0  0  0  0  0  0  0
   -1.5030   -0.0290    0.0190 C   0  0  0  0  0  0  0  0  0  0  0  0
   -2.0680   -0.9370    0.8640 F   0  0  0  0  0  0  0  0  0  0  0  0
   -1.7360    1.1990    0.5650 F   0  0  0  0  0  0  0  0  0  0  0  0
   -2.2240   -0.0770   -1.1360 F   0  0  0  0  0  0  0  0  0  0  0  0
    9.4680    0.4840    1.2050 Cl  0  0  0  0  0  0  0  0  0  0  0  0
    4.8210    2.8760   -0.5700 H   0  0  0  0  0  0  0  0  0  0  0  0
    6.8860    4.1410   -0.0720 H   0  0  0  0  0  0  0  0  0  0  0  0
    6.9370   -0.7260    0.5770 H   0  0  0  0  0  0  0  0  0  0  0  0
    3.2770    1.5910    0.5240 H   0  0  0  0  0  0  0  0  0  0  0  0
    0.7700    1.4920    0.6350 H   0  0  0  0  0  0  0  0  0  0  0  0
  1  2  1  0  0  0  0
  1  6  2  0  0  0  0
  1 20  1  0  0  0  0
  2  3  2  0  0  0  0
  2 21  1  0  0  0  0
  3  4  1  0  0  0  0
  4  5  2  0  0  0  0
  4 19  1  0  0  0  0
  5  6  1  0  0  0  0
  5 22  1  0  0  0  0
  6  7  1  0  0  0  0
  7  8  2  0  0  0  0
  7  9  1  0  0  0  0
  9 10  1  0  0  0  0
  9 23  1  0  0  0  0
 10 11  1  0  0  0  0
 10 14  2  0  0  0  0
 11 12  1  0  0  0  0
 11 24  1  0  0  0  0
 12 13  2  0  0  0  0
 12 15  1  0  0  0  0
 13 14  1  0  0  0  0
 15 16  1  0  0  0  0
 15 17  1  0  0  0  0
 15 18  1  0  0  0  0
M  END
>  <cmpd number>
105

>  <NAME>
C43751384

>  <active>
0

$$$$

  MOE2016           3D

 25 27  0  0  0  0  0  0  0  0999 V2000
   -2.6880   -4.7810   -0.7090 C   0  0  0  0  0  0  0  0  0  0  0  0
   -3.3690   -3.8440    0.0690 C   0  0  0  0  0  0  0  0  0  0  0  0
   -2.6550   -2.9190    0.8300 C   0  0  0  0  0  0  0  0  0  0  0  0
   -1.2620   -2.9310    0.8010 C   0  0  0  0  0  0  0  0  0  0  0  0
   -0.5630   -3.8520    0.0100 C   0  0  0  0  0  0  0  0  0  0  0  0
   -1.2900   -4.7910   -0.7350 C   0  0  0  0  0  0  0  0  0  0  0  0
    0.8710   -3.8680   -0.0080 N   0  0  0  0  0  0  0  0  0  0  0  0
    1.4710   -5.0560    0.4960 C   0  0  0  0  0  0  0  0  0  0  0  0
    2.9070   -5.0140    0.5080 C   0  0  0  0  0  0  0  0  0  0  0  0
    3.9150   -5.9050    0.9090 C   0  0  0  0  0  0  0  0  0  0  0  0
    5.1470   -5.3960    0.7310 N   0  0  0  0  0  0  0  0  0  0  0  0
    4.9080   -4.1600    0.2090 N   0  0  0  0  0  0  0  0  0  0  0  0
    3.5760   -3.9140    0.0690 C   0  0  0  0  0  0  0  0  0  0  0  0
    2.9770   -2.7940   -0.4260 N   0  0  0  0  0  0  0  0  0  0  0  0
    1.5930   -2.7390   -0.5000 C   0  0  0  0  0  0  0  0  0  0  0  0
    0.9530   -1.3560   -1.2340 S   0  0  0  0  0  0  0  0  0  0  0  0
    0.8640   -6.0420    0.9240 O   0  0  0  0  0  0  0  0  0  0  0  0
   -0.5970   -2.0690    1.5860 F   0  0  0  0  0  0  0  0  0  0  0  0
   -3.2470   -5.5060   -1.2990 H   0  0  0  0  0  0  0  0  0  0  0  0
   -4.4580   -3.8400    0.0880 H   0  0  0  0  0  0  0  0  0  0  0  0
   -3.1760   -2.1970    1.4530 H   0  0  0  0  0  0  0  0  0  0  0  0
   -0.7770   -5.5250   -1.3550 H   0  0  0  0  0  0  0  0  0  0  0  0
    3.8040   -6.9010    1.3230 H   0  0  0  0  0  0  0  0  0  0  0  0
    5.6910   -3.5530   -0.0220 H   0  0  0  0  0  0  0  0  0  0  0  0
    3.5230   -2.0000   -0.7530 H   0  0  0  0  0  0  0  0  0  0  0  0
  1  2  1  0  0  0  0
  1  6  2  0  0  0  0
  1 19  1  0  0  0  0
  2  3  2  0  0  0  0
  2 20  1  0  0  0  0
  3  4  1  0  0  0  0
  3 21  1  0  0  0  0
  4  5  2  0  0  0  0
  4 18  1  0  0  0  0
  5  6  1  0  0  0  0
  5  7  1  0  0  0  0
  6 22  1  0  0  0  0
  7  8  1  0  0  0  0
  7 15  1  0  0  0  0
  8  9  1  0  0  0  0
  8 17  2  0  0  0  0
  9 10  1  0  0  0  0
  9 13  2  0  0  0  0
 10 11  2  0  0  0  0
 10 23  1  0  0  0  0
 11 12  1  0  0  0  0
 12 13  1  0  0  0  0
 12 24  1  0  0  0  0
 13 14  1  0  0  0  0
 14 15  1  0  0  0  0
 14 25  1  0  0  0  0
 15 16  2  0  0  0  0
M  END
>  <cmpd number>
106

>  <NAME>
C08619782

>  <active>
0

$$$$

  MOE2016           3D

 29 30  0  0  0  0  0  0  0  0999 V2000
   -0.5370    5.8750    0.8020 C   0  0  0  0  0  0  0  0  0  0  0  0
   -0.8950    4.4820    0.3490 C   0  0  0  0  0  0  0  0  0  0  0  0
   -2.2400    4.0830    0.4550 C   0  0  0  0  0  0  0  0  0  0  0  0
   -2.6420    2.8110    0.0550 C   0  0  0  0  0  0  0  0  0  0  0  0
   -1.6990    1.9290   -0.4560 C   0  0  0  0  0  0  0  0  0  0  0  0
   -0.3590    2.3050   -0.5700 C   0  0  0  0  0  0  0  0  0  0  0  0
    0.0640    3.5800   -0.1700 C   0  0  0  0  0  0  0  0  0  0  0  0
    1.4130    4.0020   -0.2710 N   0  0  0  0  0  0  0  0  0  0  0  0
    2.5170    3.2850   -0.7140 C   0  0  0  0  0  0  0  0  0  0  0  0
    2.5170    2.1030   -1.0670 O   0  0  0  0  0  0  0  0  0  0  0  0
    3.8030    4.1030   -0.7060 C   0  0  0  0  0  0  0  0  0  0  0  0
    4.6410    3.8560    0.8860 S   0  0  0  0  0  0  0  0  0  0  0  0
    6.0610    4.8310    0.6370 C   0  0  0  0  0  0  0  0  0  0  0  0
    7.0090    4.9070    1.5770 N   0  0  0  0  0  0  0  0  0  0  0  0
    7.8980    5.7440    0.9950 N   0  0  0  0  0  0  0  0  0  0  0  0
    7.4610    6.1290   -0.2370 C   0  0  0  0  0  0  0  0  0  0  0  0
    6.3000    5.5680   -0.4910 N   0  0  0  0  0  0  0  0  0  0  0  0
   -2.2380    0.2000   -1.0050 Br  0  0  0  0  0  0  0  0  0  0  0  0
   -1.4110    6.4140    1.1820 H   0  0  0  0  0  0  0  0  0  0  0  0
   -0.1350    6.4560   -0.0340 H   0  0  0  0  0  0  0  0  0  0  0  0
    0.1960    5.8350    1.6150 H   0  0  0  0  0  0  0  0  0  0  0  0
   -2.9890    4.7670    0.8540 H   0  0  0  0  0  0  0  0  0  0  0  0
   -3.6880    2.5240    0.1470 H   0  0  0  0  0  0  0  0  0  0  0  0
    0.3340    1.5800   -0.9810 H   0  0  0  0  0  0  0  0  0  0  0  0
    1.6080    4.9550    0.0250 H   0  0  0  0  0  0  0  0  0  0  0  0
    3.5820    5.1640   -0.8640 H   0  0  0  0  0  0  0  0  0  0  0  0
    4.4350    3.7560   -1.5300 H   0  0  0  0  0  0  0  0  0  0  0  0
    8.7550    6.0050    1.4750 H   0  0  0  0  0  0  0  0  0  0  0  0
    8.0240    6.8000   -0.8720 H   0  0  0  0  0  0  0  0  0  0  0  0
  1  2  1  0  0  0  0
  1 19  1  0  0  0  0
  1 20  1  0  0  0  0
  1 21  1  0  0  0  0
  2  3  1  0  0  0  0
  2  7  2  0  0  0  0
  3  4  2  0  0  0  0
  3 22  1  0  0  0  0
  4  5  1  0  0  0  0
  4 23  1  0  0  0  0
  5  6  2  0  0  0  0
  5 18  1  0  0  0  0
  6  7  1  0  0  0  0
  6 24  1  0  0  0  0
  7  8  1  0  0  0  0
  8  9  1  0  0  0  0
  8 25  1  0  0  0  0
  9 10  2  0  0  0  0
  9 11  1  0  0  0  0
 11 12  1  0  0  0  0
 11 26  1  0  0  0  0
 11 27  1  0  0  0  0
 12 13  1  0  0  0  0
 13 14  2  0  0  0  0
 13 17  1  0  0  0  0
 14 15  1  0  0  0  0
 15 16  1  0  0  0  0
 15 28  1  0  0  0  0
 16 17  2  0  0  0  0
 16 29  1  0  0  0  0
M  END
>  <cmpd number>
107

>  <NAME>
C48794375

>  <active>
0

$$$$

  MOE2016           3D

 27 29  0  0  1  0  0  0  0  0999 V2000
   -2.2830    5.9250   -0.0920 C   0  0  0  0  0  0  0  0  0  0  0  0
   -2.3920    4.5800   -0.4720 C   0  0  0  0  0  0  0  0  0  0  0  0
   -1.2480    3.7950   -0.6280 C   0  0  0  0  0  0  0  0  0  0  0  0
   -0.0090    4.3700   -0.3930 C   0  0  0  0  0  0  0  0  0  0  0  0
    0.1070    5.7090   -0.0090 C   0  0  0  0  0  0  0  0  0  0  0  0
   -1.0300    6.4980    0.1350 C   0  0  0  0  0  0  0  0  0  0  0  0
    1.5230    6.1950    0.1400 C   0  0  0  0  0  0  0  0  0  0  0  0
    2.4050    4.9560    0.3570 C   0  0  1  0  0  0  0  0  0  0  0  0
    1.5640    3.5750   -0.5230 S   0  0  0  0  0  0  0  0  0  0  0  0
    3.8360    5.1080   -0.1670 C   0  0  0  0  0  0  0  0  0  0  0  0
    4.1750    6.0300   -0.9130 O   0  0  0  0  0  0  0  0  0  0  0  0
    4.6720    4.1120    0.2990 N   0  0  0  0  0  0  0  0  0  0  0  0
    6.0040    3.9980    0.0210 C   0  0  0  0  0  0  0  0  0  0  0  0
    6.7320    2.9940    0.5210 N   0  0  0  0  0  0  0  0  0  0  0  0
    7.9560    3.2570    0.0100 N   0  0  0  0  0  0  0  0  0  0  0  0
    7.9230    4.3800   -0.7570 C   0  0  0  0  0  0  0  0  0  0  0  0
    6.7040    4.8690   -0.7670 N   0  0  0  0  0  0  0  0  0  0  0  0
   -3.1830    6.5290    0.0200 H   0  0  0  0  0  0  0  0  0  0  0  0
   -3.3750    4.1470   -0.6500 H   0  0  0  0  0  0  0  0  0  0  0  0
   -1.3360    2.7530   -0.9250 H   0  0  0  0  0  0  0  0  0  0  0  0
   -0.9510    7.5460    0.4160 H   0  0  0  0  0  0  0  0  0  0  0  0
    1.6160    6.8740    0.9960 H   0  0  0  0  0  0  0  0  0  0  0  0
    1.7970    6.7540   -0.7630 H   0  0  0  0  0  0  0  0  0  0  0  0
    2.4290    4.7060    1.4250 H   0  0  0  0  0  0  0  0  0  0  0  0
    4.3070    3.3810    0.8980 H   0  0  0  0  0  0  0  0  0  0  0  0
    8.7450    2.6500    0.2180 H   0  0  0  0  0  0  0  0  0  0  0  0
    8.7970    4.7700   -1.2610 H   0  0  0  0  0  0  0  0  0  0  0  0
  1  2  2  0  0  0  0
  1  6  1  0  0  0  0
  1 18  1  0  0  0  0
  2  3  1  0  0  0  0
  2 19  1  0  0  0  0
  3  4  2  0  0  0  0
  3 20  1  0  0  0  0
  4  5  1  0  0  0  0
  4  9  1  0  0  0  0
  5  6  2  0  0  0  0
  5  7  1  0  0  0  0
  6 21  1  0  0  0  0
  7  8  1  0  0  0  0
  7 22  1  0  0  0  0
  7 23  1  0  0  0  0
  8  9  1  0  0  0  0
  8 10  1  0  0  0  0
  8 24  1  0  0  0  0
 10 11  2  0  0  0  0
 10 12  1  0  0  0  0
 12 13  1  0  0  0  0
 12 25  1  0  0  0  0
 13 14  2  0  0  0  0
 13 17  1  0  0  0  0
 14 15  1  0  0  0  0
 15 16  1  0  0  0  0
 15 26  1  0  0  0  0
 16 17  2  0  0  0  0
 16 27  1  0  0  0  0
M  END
>  <cmpd number>
108

>  <NAME>
C23141138

>  <active>
0

$$$$

  MOE2016           3D

 21 22  0  0  0  0  0  0  0  0999 V2000
   -6.9660   -1.4770   -0.4790 C   0  0  0  0  0  0  0  0  0  0  0  0
   -5.5770   -1.4380   -0.6190 C   0  0  0  0  0  0  0  0  0  0  0  0
   -4.8590   -0.3470   -0.1190 C   0  0  0  0  0  0  0  0  0  0  0  0
   -5.5340    0.7180    0.4880 C   0  0  0  0  0  0  0  0  0  0  0  0
   -6.9220    0.6800    0.6280 C   0  0  0  0  0  0  0  0  0  0  0  0
   -7.6300   -0.4210    0.1460 C   0  0  0  0  0  0  0  0  0  0  0  0
   -9.3430   -0.4740    0.3160 Cl  0  0  0  0  0  0  0  0  0  0  0  0
   -4.6780    2.0950    1.0840 Cl  0  0  0  0  0  0  0  0  0  0  0  0
   -3.4950   -0.2820   -0.2850 O   0  0  0  0  0  0  0  0  0  0  0  0
   -2.7500   -1.2530    0.3450 C   0  0  0  0  0  0  0  0  0  0  0  0
   -1.4280   -1.3590    0.1880 C   0  0  0  0  0  0  0  0  0  0  0  0
   -0.5940   -0.6060   -0.5690 N   0  0  0  0  0  0  0  0  0  0  0  0
    0.6700   -1.0320   -0.4600 N   0  0  0  0  0  0  0  0  0  0  0  0
    0.5650   -2.0350    0.3640 C   0  0  0  0  0  0  0  0  0  0  0  0
   -0.6960   -2.3460    0.8450 O   0  0  0  0  0  0  0  0  0  0  0  0
    1.3890   -2.8290    0.8500 O   0  5  0  0  0  0  0  0  0  0  0  0
   -7.5200   -2.3300   -0.8640 H   0  0  0  0  0  0  0  0  0  0  0  0
   -5.0640   -2.2550   -1.1220 H   0  0  0  0  0  0  0  0  0  0  0  0
   -7.4480    1.5010    1.1070 H   0  0  0  0  0  0  0  0  0  0  0  0
   -3.3050   -1.9210    0.9930 H   0  0  0  0  0  0  0  0  0  0  0  0
   -0.9270    0.1750   -1.1330 H   0  0  0  0  0  0  0  0  0  0  0  0
  1  2  1  0  0  0  0
  1  6  2  0  0  0  0
  1 17  1  0  0  0  0
  2  3  2  0  0  0  0
  2 18  1  0  0  0  0
  3  4  1  0  0  0  0
  3  9  1  0  0  0  0
  4  5  2  0  0  0  0
  4  8  1  0  0  0  0
  5  6  1  0  0  0  0
  5 19  1  0  0  0  0
  6  7  1  0  0  0  0
  9 10  1  0  0  0  0
 10 11  2  0  0  0  0
 10 20  1  0  0  0  0
 11 12  1  0  0  0  0
 11 15  1  0  0  0  0
 12 13  1  0  0  0  0
 12 21  1  0  0  0  0
 13 14  2  0  0  0  0
 14 15  1  0  0  0  0
 14 16  1  0  0  0  0
M  CHG  1  16  -1
M  END
>  <cmpd number>
109

>  <NAME>
C71766630

>  <active>
0

$$$$

  MOE2016           3D

 32 33  0  0  1  0  0  0  0  0999 V2000
    8.5530   -5.2330    0.4480 C   0  0  0  0  0  0  0  0  0  0  0  0
    7.9200   -3.9880   -0.1630 C   0  0  0  0  0  0  0  0  0  0  0  0
    8.7940   -2.7720    0.1270 C   0  0  0  0  0  0  0  0  0  0  0  0
    6.5480   -3.7680    0.4370 N   0  3  3  0  0  0  0  0  0  0  0  0
    5.6030   -4.9520    0.3770 C   0  0  0  0  0  0  0  0  0  0  0  0
    4.2420   -4.3090    0.5060 C   0  0  0  0  0  0  0  0  0  0  0  0
    4.3730   -3.1000   -0.4080 C   0  0  2  0  0  0  0  0  0  0  0  0
    5.7740   -2.5760   -0.1220 C   0  0  0  0  0  0  0  0  0  0  0  0
    3.3060   -2.0270   -0.1940 C   0  0  0  0  0  0  0  0  0  0  0  0
    1.9730   -2.4830   -0.5720 N   0  0  0  0  0  0  0  0  0  0  0  0
    0.8850   -2.8030    0.1870 C   0  0  0  0  0  0  0  0  0  0  0  0
   -0.0460   -3.1560   -0.6860 N   0  5  0  0  0  0  0  0  0  0  0  0
    0.4640   -3.0510   -1.9340 N   0  0  0  0  0  0  0  0  0  0  0  0
    1.6610   -2.6530   -1.8980 N   0  0  0  0  0  0  0  0  0  0  0  0
    0.7180   -2.7710    1.8410 S   0  0  0  0  0  0  0  0  0  0  0  0
    9.5800   -5.3620    0.0910 H   0  0  0  0  0  0  0  0  0  0  0  0
    8.0000   -6.1360    0.1740 H   0  0  0  0  0  0  0  0  0  0  0  0
    8.5790   -5.1700    1.5410 H   0  0  0  0  0  0  0  0  0  0  0  0
    7.7880   -4.1200   -1.2420 H   0  0  0  0  0  0  0  0  0  0  0  0
    8.8730   -2.5890    1.2040 H   0  0  0  0  0  0  0  0  0  0  0  0
    8.3940   -1.8670   -0.3380 H   0  0  0  0  0  0  0  0  0  0  0  0
    9.8050   -2.9200   -0.2660 H   0  0  0  0  0  0  0  0  0  0  0  0
    6.6770   -3.5720    1.4440 H   0  0  0  0  0  0  0  0  0  0  0  0
    5.7330   -5.4420   -0.5930 H   0  0  0  0  0  0  0  0  0  0  0  0
    5.8340   -5.6360    1.1980 H   0  0  0  0  0  0  0  0  0  0  0  0
    3.4400   -4.9860    0.2000 H   0  0  0  0  0  0  0  0  0  0  0  0
    4.0670   -4.0070    1.5440 H   0  0  0  0  0  0  0  0  0  0  0  0
    4.3420   -3.4450   -1.4500 H   0  0  0  0  0  0  0  0  0  0  0  0
    5.8040   -1.7930    0.6420 H   0  0  0  0  0  0  0  0  0  0  0  0
    6.2560   -2.2280   -1.0400 H   0  0  0  0  0  0  0  0  0  0  0  0
    3.5280   -1.1440   -0.8070 H   0  0  0  0  0  0  0  0  0  0  0  0
    3.2940   -1.7000    0.8500 H   0  0  0  0  0  0  0  0  0  0  0  0
  1  2  1  0  0  0  0
  1 16  1  0  0  0  0
  1 17  1  0  0  0  0
  1 18  1  0  0  0  0
  2  3  1  0  0  0  0
  2  4  1  0  0  0  0
  2 19  1  0  0  0  0
  3 20  1  0  0  0  0
  3 21  1  0  0  0  0
  3 22  1  0  0  0  0
  4  5  1  0  0  0  0
  4  8  1  0  0  0  0
  4 23  1  0  0  0  0
  5  6  1  0  0  0  0
  5 24  1  0  0  0  0
  5 25  1  0  0  0  0
  6  7  1  0  0  0  0
  6 26  1  0  0  0  0
  6 27  1  0  0  0  0
  7  8  1  0  0  0  0
  7  9  1  0  0  0  0
  7 28  1  0  0  0  0
  8 29  1  0  0  0  0
  8 30  1  0  0  0  0
  9 10  1  0  0  0  0
  9 31  1  0  0  0  0
  9 32  1  0  0  0  0
 10 11  1  0  0  0  0
 10 14  1  0  0  0  0
 11 12  1  0  0  0  0
 11 15  2  0  0  0  0
 12 13  1  0  0  0  0
 13 14  2  0  0  0  0
M  CHG  1   4   1
M  CHG  1  12  -1
M  END
>  <cmpd number>
110

>  <NAME>
C45136139

>  <active>
0

$$$$

  MOE2016           3D

 28 29  0  0  0  0  0  0  0  0999 V2000
    8.6530   -4.6900   -0.9550 C   0  0  0  0  0  0  0  0  0  0  0  0
    7.8340   -5.3560    0.1510 C   0  0  0  0  0  0  0  0  0  0  0  0
    8.4510   -6.6970    0.5460 C   0  0  0  0  0  0  0  0  0  0  0  0
    6.4120   -5.5340   -0.2810 C   0  0  0  0  0  0  0  0  0  0  0  0
    5.3610   -4.9060    0.3380 N   0  0  0  0  0  0  0  0  0  0  0  0
    4.2290   -5.3080   -0.3220 C   0  0  0  0  0  0  0  0  0  0  0  0
    4.5770   -6.1320   -1.2890 N   0  0  0  0  0  0  0  0  0  0  0  0
    5.9440   -6.2750   -1.2670 N   0  0  0  0  0  0  0  0  0  0  0  0
    2.9840   -4.8610    0.0500 N   0  0  0  0  0  0  0  0  0  0  0  0
    1.8350   -5.2690   -0.6020 C   0  0  0  0  0  0  0  0  0  0  0  0
    0.6120   -4.6390   -0.0880 C   0  0  0  0  0  0  0  0  0  0  0  0
    0.4950   -3.2980    0.4400 C   0  0  0  0  0  0  0  0  0  0  0  0
   -0.7890   -3.0060    0.8240 C   0  0  0  0  0  0  0  0  0  0  0  0
   -1.8690   -4.2780    0.5740 S   0  0  0  0  0  0  0  0  0  0  0  0
   -0.6280   -5.2510   -0.0620 C   0  0  0  0  0  0  0  0  0  0  0  0
   -1.0550   -6.8510   -0.5470 Cl  0  0  0  0  0  0  0  0  0  0  0  0
   -1.3510   -1.5280    1.4940 Cl  0  0  0  0  0  0  0  0  0  0  0  0
    1.7990   -6.0830   -1.5250 O   0  0  0  0  0  0  0  0  0  0  0  0
    9.6870   -4.5310   -0.6300 H   0  0  0  0  0  0  0  0  0  0  0  0
    8.2320   -3.7140   -1.2210 H   0  0  0  0  0  0  0  0  0  0  0  0
    8.6750   -5.3000   -1.8650 H   0  0  0  0  0  0  0  0  0  0  0  0
    7.8640   -4.7020    1.0310 H   0  0  0  0  0  0  0  0  0  0  0  0
    8.4760   -7.3950   -0.2990 H   0  0  0  0  0  0  0  0  0  0  0  0
    7.8770   -7.1710    1.3500 H   0  0  0  0  0  0  0  0  0  0  0  0
    9.4780   -6.5620    0.9020 H   0  0  0  0  0  0  0  0  0  0  0  0
    5.4130   -4.2730    1.1240 H   0  0  0  0  0  0  0  0  0  0  0  0
    2.9180   -4.2210    0.8320 H   0  0  0  0  0  0  0  0  0  0  0  0
    1.3090   -2.5850    0.5120 H   0  0  0  0  0  0  0  0  0  0  0  0
  1  2  1  0  0  0  0
  1 19  1  0  0  0  0
  1 20  1  0  0  0  0
  1 21  1  0  0  0  0
  2  3  1  0  0  0  0
  2  4  1  0  0  0  0
  2 22  1  0  0  0  0
  3 23  1  0  0  0  0
  3 24  1  0  0  0  0
  3 25  1  0  0  0  0
  4  5  1  0  0  0  0
  4  8  2  0  0  0  0
  5  6  1  0  0  0  0
  5 26  1  0  0  0  0
  6  7  2  0  0  0  0
  6  9  1  0  0  0  0
  7  8  1  0  0  0  0
  9 10  1  0  0  0  0
  9 27  1  0  0  0  0
 10 11  1  0  0  0  0
 10 18  2  0  0  0  0
 11 12  1  0  0  0  0
 11 15  2  0  0  0  0
 12 13  2  0  0  0  0
 12 28  1  0  0  0  0
 13 14  1  0  0  0  0
 13 17  1  0  0  0  0
 14 15  1  0  0  0  0
 15 16  1  0  0  0  0
M  END
>  <cmpd number>
111

>  <NAME>
C58332804

>  <active>
0

$$$$

  MOE2016           3D

 23 24  0  0  0  0  0  0  0  0999 V2000
    0.1950   -0.0250   -0.0130 C   0  0  0  0  0  0  0  0  0  0  0  0
    1.6960   -0.0060   -0.0080 C   0  0  0  0  0  0  0  0  0  0  0  0
    2.3930    1.1250    0.4320 C   0  0  0  0  0  0  0  0  0  0  0  0
    3.7910    1.1280    0.4610 C   0  0  0  0  0  0  0  0  0  0  0  0
    4.5240   -0.0010    0.0640 C   0  0  0  0  0  0  0  0  0  0  0  0
    3.8160   -1.1360   -0.3590 C   0  0  0  0  0  0  0  0  0  0  0  0
    2.4180   -1.1410   -0.3910 C   0  0  0  0  0  0  0  0  0  0  0  0
    5.9970    0.0040    0.0950 C   0  0  0  0  0  0  0  0  0  0  0  0
    6.7150    1.0120   -0.3460 N   0  3  0  0  0  0  0  0  0  0  0  0
    8.0990    1.0680   -0.3400 N   0  5  0  0  0  0  0  0  0  0  0  0
    8.7020   -0.0250    0.1720 C   0  0  0  0  0  0  0  0  0  0  0  0
    8.0550   -1.1070    0.6460 N   0  5  0  0  0  0  0  0  0  0  0  0
    6.7070   -0.9850    0.5550 N   0  0  0  0  0  0  0  0  0  0  0  0
   10.4010   -0.0360    0.2220 S   0  0  0  0  0  0  0  0  0  0  0  0
   -0.2120    0.9880   -0.1140 H   0  0  0  0  0  0  0  0  0  0  0  0
   -0.1780   -0.4620    0.9180 H   0  0  0  0  0  0  0  0  0  0  0  0
   -0.1820   -0.6110   -0.8580 H   0  0  0  0  0  0  0  0  0  0  0  0
    1.8530    2.0150    0.7560 H   0  0  0  0  0  0  0  0  0  0  0  0
    4.3110    2.0170    0.8150 H   0  0  0  0  0  0  0  0  0  0  0  0
    4.3550   -2.0260   -0.6820 H   0  0  0  0  0  0  0  0  0  0  0  0
    1.8970   -2.0390   -0.7220 H   0  0  0  0  0  0  0  0  0  0  0  0
    6.2180    1.7700   -0.7140 H   0  0  0  0  0  0  0  0  0  0  0  0
    6.1590   -1.7440    0.9170 H   0  0  0  0  0  0  0  0  0  0  0  0
  1  2  1  0  0  0  0
  1 15  1  0  0  0  0
  1 16  1  0  0  0  0
  1 17  1  0  0  0  0
  2  3  1  0  0  0  0
  2  7  2  0  0  0  0
  3  4  2  0  0  0  0
  3 18  1  0  0  0  0
  4  5  1  0  0  0  0
  4 19  1  0  0  0  0
  5  6  2  0  0  0  0
  5  8  1  0  0  0  0
  6  7  1  0  0  0  0
  6 20  1  0  0  0  0
  7 21  1  0  0  0  0
  8  9  2  0  0  0  0
  8 13  1  0  0  0  0
  9 10  1  0  0  0  0
  9 22  1  0  0  0  0
 10 11  1  0  0  0  0
 11 12  1  0  0  0  0
 11 14  2  0  0  0  0
 12 13  1  0  0  0  0
 13 23  1  0  0  0  0
M  CHG  1   9   1
M  CHG  1  10  -1
M  CHG  1  12  -1
M  END
>  <cmpd number>
112

>  <NAME>
C49474190

>  <active>
0

$$$$

  MOE2016           3D

 22 23  0  0  0  0  0  0  0  0999 V2000
   -7.1520   -0.5710   -0.3500 C   0  0  0  0  0  0  0  0  0  0  0  0
   -6.2270    0.0380   -1.0970 C   0  0  0  0  0  0  0  0  0  0  0  0
   -5.8480    1.4050   -0.7010 C   0  0  0  0  0  0  0  0  0  0  0  0
   -6.3520    2.0650    0.2970 N   0  0  0  0  0  0  0  0  0  0  0  0
   -7.2990    1.4120    1.0420 N   0  0  0  0  0  0  0  0  0  0  0  0
   -7.7500    0.1310    0.8100 C   0  0  0  0  0  0  0  0  0  0  0  0
   -8.9140   -0.5390    1.8150 S   0  0  0  0  0  0  0  0  0  0  0  0
   -4.6360    2.1400   -1.7350 S   0  0  0  0  0  0  0  0  0  0  0  0
   -3.2320    2.7640   -0.3570 S   0  0  0  0  0  0  0  0  0  0  0  0
   -2.3450    1.2850   -0.0280 C   0  0  0  0  0  0  0  0  0  0  0  0
   -0.8870    1.4720    0.0620 C   0  0  0  0  0  0  0  0  0  0  0  0
   -0.1540    0.3850    0.3190 C   0  0  0  0  0  0  0  0  0  0  0  0
   -0.8130   -0.9300    0.5040 C   0  0  0  0  0  0  0  0  0  0  0  0
   -2.1860   -0.9390    0.3960 N   0  0  0  0  0  0  0  0  0  0  0  0
   -2.9660    0.1570    0.1330 N   0  0  0  0  0  0  0  0  0  0  0  0
    0.0090   -2.3550    0.8290 S   0  0  0  0  0  0  0  0  0  0  0  0
   -7.4790   -1.5810   -0.5750 H   0  0  0  0  0  0  0  0  0  0  0  0
   -5.7620   -0.4410   -1.9490 H   0  0  0  0  0  0  0  0  0  0  0  0
   -7.6900    1.9300    1.8290 H   0  0  0  0  0  0  0  0  0  0  0  0
   -0.4430    2.4490   -0.0790 H   0  0  0  0  0  0  0  0  0  0  0  0
    0.9260    0.4430    0.3980 H   0  0  0  0  0  0  0  0  0  0  0  0
   -2.6780   -1.8240    0.5190 H   0  0  0  0  0  0  0  0  0  0  0  0
  1  2  2  0  0  0  0
  1  6  1  0  0  0  0
  1 17  1  0  0  0  0
  2  3  1  0  0  0  0
  2 18  1  0  0  0  0
  3  4  2  0  0  0  0
  3  8  1  0  0  0  0
  4  5  1  0  0  0  0
  5  6  1  0  0  0  0
  5 19  1  0  0  0  0
  6  7  2  0  0  0  0
  8  9  1  0  0  0  0
  9 10  1  0  0  0  0
 10 11  1  0  0  0  0
 10 15  2  0  0  0  0
 11 12  2  0  0  0  0
 11 20  1  0  0  0  0
 12 13  1  0  0  0  0
 12 21  1  0  0  0  0
 13 14  1  0  0  0  0
 13 16  2  0  0  0  0
 14 15  1  0  0  0  0
 14 22  1  0  0  0  0
M  END
>  <cmpd number>
113

>  <NAME>
C05945177

>  <active>
0

$$$$

  MOE2016           3D

 23 23  0  0  0  0  0  0  0  0999 V2000
   -2.2380    0.4040    0.0700 C   0  0  0  0  0  0  0  0  0  0  0  0
   -2.1940   -0.9850   -0.1190 C   0  0  0  0  0  0  0  0  0  0  0  0
   -3.3840   -1.7070   -0.2590 C   0  0  0  0  0  0  0  0  0  0  0  0
   -4.6150   -1.0540   -0.1990 C   0  0  0  0  0  0  0  0  0  0  0  0
   -4.6560    0.3240   -0.0060 C   0  0  0  0  0  0  0  0  0  0  0  0
   -3.4740    1.0450    0.1260 C   0  0  0  0  0  0  0  0  0  0  0  0
   -3.5190    2.3740    0.3020 F   0  0  0  0  0  0  0  0  0  0  0  0
   -5.8380    0.9570    0.0510 F   0  0  0  0  0  0  0  0  0  0  0  0
   -5.7680   -1.7880   -0.3310 O   0  0  0  0  0  0  0  0  0  0  0  0
   -3.3610   -3.0400   -0.4290 F   0  0  0  0  0  0  0  0  0  0  0  0
   -0.8990   -1.7020   -0.2070 C   0  0  0  0  0  0  0  0  0  0  0  0
   -0.7310   -2.5860   -1.0470 O   0  0  0  0  0  0  0  0  0  0  0  0
    0.0570   -1.3050    0.6980 N   0  0  0  0  0  0  0  0  0  0  0  0
    1.3050   -1.9660    0.6330 O   0  0  0  0  0  0  0  0  0  0  0  0
    2.3040   -1.0110    0.2320 C   0  0  0  0  0  0  0  0  0  0  0  0
    3.6560   -1.7420    0.0950 C   0  0  0  0  0  0  0  0  0  0  0  0
    4.1380   -1.8650   -1.0780 O   0  5  0  0  0  0  0  0  0  0  0  0
    4.2000   -2.1680    1.1660 O   0  0  0  0  0  0  0  0  0  0  0  0
   -1.3330    1.0000    0.1500 H   0  0  0  0  0  0  0  0  0  0  0  0
   -6.5320   -1.1700   -0.2630 H   0  0  0  0  0  0  0  0  0  0  0  0
   -0.0750   -0.6000    1.4220 H   0  0  0  0  0  0  0  0  0  0  0  0
    2.3920   -0.2260    0.9930 H   0  0  0  0  0  0  0  0  0  0  0  0
    2.0170   -0.5540   -0.7230 H   0  0  0  0  0  0  0  0  0  0  0  0
  1  2  1  0  0  0  0
  1  6  2  0  0  0  0
  1 19  1  0  0  0  0
  2  3  2  0  0  0  0
  2 11  1  0  0  0  0
  3  4  1  0  0  0  0
  3 10  1  0  0  0  0
  4  5  2  0  0  0  0
  4  9  1  0  0  0  0
  5  6  1  0  0  0  0
  5  8  1  0  0  0  0
  6  7  1  0  0  0  0
  9 20  1  0  0  0  0
 11 12  2  0  0  0  0
 11 13  1  0  0  0  0
 13 14  1  0  0  0  0
 13 21  1  0  0  0  0
 14 15  1  0  0  0  0
 15 16  1  0  0  0  0
 15 22  1  0  0  0  0
 15 23  1  0  0  0  0
 16 17  1  0  0  0  0
 16 18  2  0  0  0  0
M  CHG  1  17  -1
M  END
>  <cmpd number>
114

>  <NAME>
C69055083

>  <active>
0

$$$$

  MOE2016           3D

 20 22  0  0  0  0  0  0  0  0999 V2000
    1.6220    0.3990    0.0060 C   0  0  0  0  0  0  0  0  0  0  0  0
    0.4060   -0.2940    0.0030 C   0  0  0  0  0  0  0  0  0  0  0  0
    0.3400   -1.7020    0.0030 C   0  0  0  0  0  0  0  0  0  0  0  0
    1.5360   -2.4330    0.0070 C   0  0  0  0  0  0  0  0  0  0  0  0
    2.7290   -1.7360    0.0090 C   0  0  0  0  0  0  0  0  0  0  0  0
    2.7700   -0.3600    0.0090 C   0  0  0  0  0  0  0  0  0  0  0  0
    4.0410    0.1220    0.0120 O   0  0  0  0  0  0  0  0  0  0  0  0
    4.8050   -1.1080    0.0140 C   0  0  0  0  0  0  0  0  0  0  0  0
    3.9700   -2.2910    0.0130 O   0  0  0  0  0  0  0  0  0  0  0  0
   -0.8980   -2.3680    0.0010 N   0  0  0  0  0  0  0  0  0  0  0  0
   -2.0980   -1.7320    0.0000 N   0  0  0  0  0  0  0  0  0  0  0  0
   -2.1140   -0.4320    0.0000 C   0  0  0  0  0  0  0  0  0  0  0  0
   -0.8770    0.4180    0.0010 C   0  0  0  0  0  0  0  0  0  0  0  0
   -0.9790    1.6400   -0.0010 O   0  0  0  0  0  0  0  0  0  0  0  0
    1.6650    1.4830    0.0060 H   0  0  0  0  0  0  0  0  0  0  0  0
    1.5370   -3.5190    0.0070 H   0  0  0  0  0  0  0  0  0  0  0  0
    5.4390   -1.1260    0.9080 H   0  0  0  0  0  0  0  0  0  0  0  0
    5.4420   -1.1270   -0.8760 H   0  0  0  0  0  0  0  0  0  0  0  0
   -0.8760   -3.3930    0.0000 H   0  0  0  0  0  0  0  0  0  0  0  0
   -3.0650    0.1220    0.0000 H   0  0  0  0  0  0  0  0  0  0  0  0
  1  2  1  0  0  0  0
  1  6  2  0  0  0  0
  1 15  1  0  0  0  0
  2  3  2  0  0  0  0
  2 13  1  0  0  0  0
  3  4  1  0  0  0  0
  3 10  1  0  0  0  0
  4  5  2  0  0  0  0
  4 16  1  0  0  0  0
  5  6  1  0  0  0  0
  5  9  1  0  0  0  0
  6  7  1  0  0  0  0
  7  8  1  0  0  0  0
  8  9  1  0  0  0  0
  8 17  1  0  0  0  0
  8 18  1  0  0  0  0
 10 11  1  0  0  0  0
 10 19  1  0  0  0  0
 11 12  2  0  0  0  0
 12 13  1  0  0  0  0
 12 20  1  0  0  0  0
 13 14  2  0  0  0  0
M  END
>  <cmpd number>
115

>  <NAME>
C37405181

>  <active>
0

$$$$

  MOE2016           3D

 22 22  0  0  0  0  0  0  0  0999 V2000
    3.7770    2.7790    0.0460 C   0  0  0  0  0  0  0  0  0  0  0  0
    3.3770    1.3430   -0.0620 C   0  0  0  0  0  0  0  0  0  0  0  0
    2.0470    0.8520   -0.3430 C   0  0  0  0  0  0  0  0  0  0  0  0
    2.1380   -0.5290   -0.3630 C   0  0  0  0  0  0  0  0  0  0  0  0
    3.4180   -0.9020   -0.0640 N   0  0  0  0  0  0  0  0  0  0  0  0
    4.1790    0.2230    0.1060 C   0  0  0  0  0  0  0  0  0  0  0  0
    5.5960    0.1570    0.4110 C   0  0  0  0  0  0  0  0  0  0  0  0
    6.2780    1.2320    0.5070 O   0  0  0  0  0  0  0  0  0  0  0  0
    6.1150   -1.0020    0.5690 O   0  5  0  0  0  0  0  0  0  0  0  0
    1.1020   -1.4830   -0.6810 C   0  0  0  0  0  0  0  0  0  0  0  0
    0.0550   -1.0840   -1.2920 O   0  0  0  0  0  0  0  0  0  0  0  0
    1.2900   -2.7030   -0.3510 O   0  5  0  0  0  0  0  0  0  0  0  0
    0.8450    1.6570   -0.5810 C   0  0  0  0  0  0  0  0  0  0  0  0
    0.8230    2.5120   -1.4740 O   0  0  0  0  0  0  0  0  0  0  0  0
   -0.3330    1.4840    0.3500 C   0  0  0  0  0  0  0  0  0  0  0  0
    2.9180    3.4500   -0.0460 H   0  0  0  0  0  0  0  0  0  0  0  0
    4.4880    3.0390   -0.7450 H   0  0  0  0  0  0  0  0  0  0  0  0
    4.2370    2.9800    1.0200 H   0  0  0  0  0  0  0  0  0  0  0  0
    3.7540   -1.8590    0.0110 H   0  0  0  0  0  0  0  0  0  0  0  0
   -0.1930    0.6370    1.0270 H   0  0  0  0  0  0  0  0  0  0  0  0
   -1.2400    1.3220   -0.2370 H   0  0  0  0  0  0  0  0  0  0  0  0
   -0.4420    2.3900    0.9530 H   0  0  0  0  0  0  0  0  0  0  0  0
  1  2  1  0  0  0  0
  1 16  1  0  0  0  0
  1 17  1  0  0  0  0
  1 18  1  0  0  0  0
  2  3  1  0  0  0  0
  2  6  2  0  0  0  0
  3  4  2  0  0  0  0
  3 13  1  0  0  0  0
  4  5  1  0  0  0  0
  4 10  1  0  0  0  0
  5  6  1  0  0  0  0
  5 19  1  0  0  0  0
  6  7  1  0  0  0  0
  7  8  2  0  0  0  0
  7  9  1  0  0  0  0
 10 11  2  0  0  0  0
 10 12  1  0  0  0  0
 13 14  2  0  0  0  0
 13 15  1  0  0  0  0
 15 20  1  0  0  0  0
 15 21  1  0  0  0  0
 15 22  1  0  0  0  0
M  CHG  1   9  -1
M  CHG  1  12  -1
M  END
>  <cmpd number>
116

>  <NAME>
C04878981

>  <active>
0

$$$$

  MOE2016           3D

 21 22  0  0  1  0  0  0  0  0999 V2000
   -0.0010    0.4050    0.6660 C   0  0  0  0  0  0  0  0  0  0  0  0
   -1.2040    0.4830    0.1920 N   0  0  0  0  0  0  0  0  0  0  0  0
   -1.0350    1.1100   -0.9940 N   0  5  0  0  0  0  0  0  0  0  0  0
    0.2520    1.3980   -1.2140 C   0  0  0  0  0  0  0  0  0  0  0  0
    0.9440    0.9420   -0.1380 N   0  0  0  0  0  0  0  0  0  0  0  0
    2.3710    0.9550    0.2120 C   0  0  2  0  0  0  0  0  0  0  0  0
    2.9760    2.3600    0.3510 C   0  0  0  0  0  0  0  0  0  0  0  0
    4.4590    2.1430    0.6300 C   0  0  0  0  0  0  0  0  0  0  0  0
    4.9220    0.7280   -0.3680 S   0  0  0  0  0  0  0  0  0  0  0  0
    5.5870   -0.2580    0.4750 O   0  0  0  0  0  0  0  0  0  0  0  0
    5.5710    1.1870   -1.5910 O   0  0  0  0  0  0  0  0  0  0  0  0
    3.2650    0.1700   -0.7480 C   0  0  0  0  0  0  0  0  0  0  0  0
    0.8070    2.1720   -2.5830 S   0  0  0  0  0  0  0  0  0  0  0  0
    0.2950   -0.0440    1.6270 H   0  0  0  0  0  0  0  0  0  0  0  0
    2.4510    0.4750    1.1980 H   0  0  0  0  0  0  0  0  0  0  0  0
    2.5010    2.9320    1.1560 H   0  0  0  0  0  0  0  0  0  0  0  0
    2.8630    2.9420   -0.5690 H   0  0  0  0  0  0  0  0  0  0  0  0
    4.6290    1.8830    1.6790 H   0  0  0  0  0  0  0  0  0  0  0  0
    5.0690    3.0060    0.3560 H   0  0  0  0  0  0  0  0  0  0  0  0
    3.0770    0.3930   -1.8000 H   0  0  0  0  0  0  0  0  0  0  0  0
    3.1960   -0.9090   -0.5910 H   0  0  0  0  0  0  0  0  0  0  0  0
  1  2  2  0  0  0  0
  1  5  1  0  0  0  0
  1 14  1  0  0  0  0
  2  3  1  0  0  0  0
  3  4  1  0  0  0  0
  4  5  1  0  0  0  0
  4 13  2  0  0  0  0
  5  6  1  0  0  0  0
  6  7  1  0  0  0  0
  6 12  1  0  0  0  0
  6 15  1  0  0  0  0
  7  8  1  0  0  0  0
  7 16  1  0  0  0  0
  7 17  1  0  0  0  0
  8  9  1  0  0  0  0
  8 18  1  0  0  0  0
  8 19  1  0  0  0  0
  9 10  2  0  0  0  0
  9 11  2  0  0  0  0
  9 12  1  0  0  0  0
 12 20  1  0  0  0  0
 12 21  1  0  0  0  0
M  CHG  1   3  -1
M  END
>  <cmpd number>
117

>  <NAME>
C20583359

>  <active>
0

$$$$

  MOE2016           3D

 30 31  0  0  0  0  0  0  0  0999 V2000
   12.1100   -5.9090    0.0040 C   0  0  0  0  0  0  0  0  0  0  0  0
   10.7720   -6.6320   -0.0070 C   0  0  0  0  0  0  0  0  0  0  0  0
    9.5710   -5.7440   -0.0140 C   0  0  0  0  0  0  0  0  0  0  0  0
    8.2290   -6.0620    0.0010 C   0  0  0  0  0  0  0  0  0  0  0  0
    7.5350   -4.8290   -0.0200 C   0  0  0  0  0  0  0  0  0  0  0  0
    8.3890   -3.8020   -0.0440 N   0  0  0  0  0  0  0  0  0  0  0  0
    9.6120   -4.3750   -0.0400 N   0  0  0  0  0  0  0  0  0  0  0  0
    6.1590   -4.7380   -0.0160 N   0  0  0  0  0  0  0  0  0  0  0  0
    5.4080   -3.5800   -0.0380 C   0  0  0  0  0  0  0  0  0  0  0  0
    5.8840   -2.4440   -0.0720 O   0  0  0  0  0  0  0  0  0  0  0  0
    3.9110   -3.7650   -0.0210 C   0  0  0  0  0  0  0  0  0  0  0  0
    3.2730   -5.0220   -0.0190 C   0  0  0  0  0  0  0  0  0  0  0  0
    1.8780   -5.1230   -0.0040 C   0  0  0  0  0  0  0  0  0  0  0  0
    1.1080   -3.9680    0.0090 C   0  0  0  0  0  0  0  0  0  0  0  0
    1.7020   -2.7170    0.0090 C   0  0  0  0  0  0  0  0  0  0  0  0
    3.0930   -2.6230   -0.0060 C   0  0  0  0  0  0  0  0  0  0  0  0
    3.6160   -1.3860   -0.0040 F   0  0  0  0  0  0  0  0  0  0  0  0
   -0.2290   -4.0640    0.0230 F   0  0  0  0  0  0  0  0  0  0  0  0
    4.0090   -6.1820   -0.0320 O   0  0  0  0  0  0  0  0  0  0  0  0
   12.9290   -6.6360    0.0120 H   0  0  0  0  0  0  0  0  0  0  0  0
   12.2150   -5.2760    0.8910 H   0  0  0  0  0  0  0  0  0  0  0  0
   12.2310   -5.2790   -0.8840 H   0  0  0  0  0  0  0  0  0  0  0  0
   10.7190   -7.2850    0.8730 H   0  0  0  0  0  0  0  0  0  0  0  0
   10.7300   -7.2830   -0.8880 H   0  0  0  0  0  0  0  0  0  0  0  0
    7.8050   -7.0580    0.0220 H   0  0  0  0  0  0  0  0  0  0  0  0
   10.4320   -3.7720   -0.0560 H   0  0  0  0  0  0  0  0  0  0  0  0
    5.6580   -5.6250    0.0050 H   0  0  0  0  0  0  0  0  0  0  0  0
    1.3750   -6.0870   -0.0030 H   0  0  0  0  0  0  0  0  0  0  0  0
    1.0930   -1.8190    0.0200 H   0  0  0  0  0  0  0  0  0  0  0  0
    3.4040   -6.9590   -0.0330 H   0  0  0  0  0  0  0  0  0  0  0  0
  1  2  1  0  0  0  0
  1 20  1  0  0  0  0
  1 21  1  0  0  0  0
  1 22  1  0  0  0  0
  2  3  1  0  0  0  0
  2 23  1  0  0  0  0
  2 24  1  0  0  0  0
  3  4  2  0  0  0  0
  3  7  1  0  0  0  0
  4  5  1  0  0  0  0
  4 25  1  0  0  0  0
  5  6  2  0  0  0  0
  5  8  1  0  0  0  0
  6  7  1  0  0  0  0
  7 26  1  0  0  0  0
  8  9  1  0  0  0  0
  8 27  1  0  0  0  0
  9 10  2  0  0  0  0
  9 11  1  0  0  0  0
 11 12  1  0  0  0  0
 11 16  2  0  0  0  0
 12 13  2  0  0  0  0
 12 19  1  0  0  0  0
 13 14  1  0  0  0  0
 13 28  1  0  0  0  0
 14 15  2  0  0  0  0
 14 18  1  0  0  0  0
 15 16  1  0  0  0  0
 15 29  1  0  0  0  0
 16 17  1  0  0  0  0
 19 30  1  0  0  0  0
M  END
>  <cmpd number>
118

>  <NAME>
C49450205

>  <active>
0

$$$$

  MOE2016           3D

 28 30  0  0  1  0  0  0  0  0999 V2000
   -1.4140    1.0170    0.7720 C   0  0  0  0  0  0  0  0  0  0  0  0
   -2.6810    1.4750    0.0500 C   0  0  0  0  0  0  0  0  0  0  0  0
   -2.8010    3.0030    0.0370 C   0  0  0  0  0  0  0  0  0  0  0  0
   -1.4960    3.6600   -0.2880 C   0  0  0  0  0  0  0  0  0  0  0  0
   -0.3040    3.0390   -0.2520 C   0  0  0  0  0  0  0  0  0  0  0  0
   -0.1470    1.5940    0.1270 C   0  0  0  0  0  0  0  0  0  0  0  0
    0.8610    3.8890   -0.7480 C   0  0  1  0  0  0  0  0  0  0  0  0
    0.4190    5.3640   -0.6250 C   0  0  1  0  0  0  0  0  0  0  0  0
   -1.4100    5.3050   -0.8490 S   0  0  0  0  0  0  0  0  0  0  0  0
    0.5660    5.9590    0.7160 N   0  3  0  0  0  0  0  0  0  0  0  0
    2.1960    3.6270   -0.1390 C   0  0  0  0  0  0  0  0  0  0  0  0
    3.2650    3.1980   -0.8500 N   0  5  0  0  0  0  0  0  0  0  0  0
    4.2670    3.1260    0.0500 N   0  0  0  0  0  0  0  0  0  0  0  0
    3.8110    3.5010    1.2590 N   0  0  0  0  0  0  0  0  0  0  0  0
    2.5050    3.8170    1.1670 N   0  0  0  0  0  0  0  0  0  0  0  0
   -1.3580   -0.0770    0.7750 H   0  0  0  0  0  0  0  0  0  0  0  0
   -1.4640    1.3350    1.8220 H   0  0  0  0  0  0  0  0  0  0  0  0
   -3.5650    1.0410    0.5320 H   0  0  0  0  0  0  0  0  0  0  0  0
   -2.6640    1.1000   -0.9810 H   0  0  0  0  0  0  0  0  0  0  0  0
   -3.1370    3.3520    1.0220 H   0  0  0  0  0  0  0  0  0  0  0  0
   -3.5710    3.2870   -0.6890 H   0  0  0  0  0  0  0  0  0  0  0  0
    0.0950    1.0210   -0.7760 H   0  0  0  0  0  0  0  0  0  0  0  0
    0.6820    1.4600    0.8290 H   0  0  0  0  0  0  0  0  0  0  0  0
    0.9550    3.6580   -1.8210 H   0  0  0  0  0  0  0  0  0  0  0  0
    0.9060    6.0230   -1.3480 H   0  0  0  0  0  0  0  0  0  0  0  0
   -0.0080    5.4670    1.4080 H   0  0  0  0  0  0  0  0  0  0  0  0
    0.2750    6.9400    0.7270 H   0  0  0  0  0  0  0  0  0  0  0  0
    1.5340    5.9190    1.0590 H   0  0  0  0  0  0  0  0  0  0  0  0
  1  2  1  0  0  0  0
  1  6  1  0  0  0  0
  1 16  1  0  0  0  0
  1 17  1  0  0  0  0
  2  3  1  0  0  0  0
  2 18  1  0  0  0  0
  2 19  1  0  0  0  0
  3  4  1  0  0  0  0
  3 20  1  0  0  0  0
  3 21  1  0  0  0  0
  4  5  2  0  0  0  0
  4  9  1  0  0  0  0
  5  6  1  0  0  0  0
  5  7  1  0  0  0  0
  6 22  1  0  0  0  0
  6 23  1  0  0  0  0
  7  8  1  0  0  0  0
  7 11  1  0  0  0  0
  7 24  1  0  0  0  0
  8  9  1  0  0  0  0
  8 10  1  0  0  0  0
  8 25  1  0  0  0  0
 10 26  1  0  0  0  0
 10 27  1  0  0  0  0
 10 28  1  0  0  0  0
 11 12  1  0  0  0  0
 11 15  2  0  0  0  0
 12 13  1  0  0  0  0
 13 14  2  0  0  0  0
 14 15  1  0  0  0  0
M  CHG  1  10   1
M  CHG  1  12  -1
M  END
>  <cmpd number>
119

>  <NAME>
C39334766

>  <active>
0

$$$$

  MOE2016           3D

 26 28  0  0  0  0  0  0  0  0999 V2000
   -0.5210    4.6710    0.7390 C   0  0  0  0  0  0  0  0  0  0  0  0
   -1.8170    4.9190   -0.0540 C   0  0  0  0  0  0  0  0  0  0  0  0
   -2.6450    3.6580   -0.1390 N   0  3  0  0  0  0  0  0  0  0  0  0
   -1.9740    2.4950   -0.8240 C   0  0  0  0  0  0  0  0  0  0  0  0
   -0.5640    2.3970   -0.3690 C   0  0  0  0  0  0  0  0  0  0  0  0
    0.0870    3.3900    0.3200 C   0  0  0  0  0  0  0  0  0  0  0  0
    1.3890    3.0730    0.6280 N   0  3  0  0  0  0  0  0  0  0  0  0
    1.7620    1.8830    0.1870 C   0  0  0  0  0  0  0  0  0  0  0  0
    0.4840    1.0790   -0.6360 S   0  0  0  0  0  0  0  0  0  0  0  0
    3.1200    1.3200    0.3940 C   0  0  0  0  0  0  0  0  0  0  0  0
    4.1350    1.9820   -0.4640 C   0  0  0  0  0  0  0  0  0  0  0  0
    4.6990    3.1790   -0.1700 N   0  5  0  0  0  0  0  0  0  0  0  0
    5.5260    3.4250   -1.2070 N   0  0  0  0  0  0  0  0  0  0  0  0
    5.4610    2.4070   -2.0840 N   0  0  0  0  0  0  0  0  0  0  0  0
    4.5890    1.4800   -1.6360 N   0  0  0  0  0  0  0  0  0  0  0  0
   -0.7550    4.6200    1.8080 H   0  0  0  0  0  0  0  0  0  0  0  0
    0.1710    5.5060    0.5870 H   0  0  0  0  0  0  0  0  0  0  0  0
   -1.6050    5.2280   -1.0840 H   0  0  0  0  0  0  0  0  0  0  0  0
   -2.4330    5.6860    0.4250 H   0  0  0  0  0  0  0  0  0  0  0  0
   -3.5290    3.8540   -0.6270 H   0  0  0  0  0  0  0  0  0  0  0  0
   -2.9360    3.3640    0.8040 H   0  0  0  0  0  0  0  0  0  0  0  0
   -2.0250    2.6850   -1.9000 H   0  0  0  0  0  0  0  0  0  0  0  0
   -2.5550    1.6010   -0.5820 H   0  0  0  0  0  0  0  0  0  0  0  0
    2.0650    3.6450    1.1340 H   0  0  0  0  0  0  0  0  0  0  0  0
    3.1280    0.2410    0.1950 H   0  0  0  0  0  0  0  0  0  0  0  0
    3.4100    1.4350    1.4460 H   0  0  0  0  0  0  0  0  0  0  0  0
  1  2  1  0  0  0  0
  1  6  1  0  0  0  0
  1 16  1  0  0  0  0
  1 17  1  0  0  0  0
  2  3  1  0  0  0  0
  2 18  1  0  0  0  0
  2 19  1  0  0  0  0
  3  4  1  0  0  0  0
  3 20  1  0  0  0  0
  3 21  1  0  0  0  0
  4  5  1  0  0  0  0
  4 22  1  0  0  0  0
  4 23  1  0  0  0  0
  5  6  2  0  0  0  0
  5  9  1  0  0  0  0
  6  7  1  0  0  0  0
  7  8  2  0  0  0  0
  7 24  1  0  0  0  0
  8  9  1  0  0  0  0
  8 10  1  0  0  0  0
 10 11  1  0  0  0  0
 10 25  1  0  0  0  0
 10 26  1  0  0  0  0
 11 12  1  0  0  0  0
 11 15  2  0  0  0  0
 12 13  1  0  0  0  0
 13 14  2  0  0  0  0
 14 15  1  0  0  0  0
M  CHG  1   3   1
M  CHG  1   7   1
M  CHG  1  12  -1
M  END
>  <cmpd number>
120

>  <NAME>
C62716726

>  <active>
0

$$$$

  MOE2016           3D

 34 36  0  0  0  0  0  0  0  0999 V2000
   13.1450   -0.2840    0.9240 C   0  0  0  0  0  0  0  0  0  0  0  0
   11.6690   -0.2210    0.6560 C   0  0  0  0  0  0  0  0  0  0  0  0
   10.8330   -1.2780    1.0300 C   0  0  0  0  0  0  0  0  0  0  0  0
    9.4530   -1.2080    0.8050 C   0  0  0  0  0  0  0  0  0  0  0  0
    8.8790   -0.0750    0.2110 C   0  0  0  0  0  0  0  0  0  0  0  0
    9.7230    0.9870   -0.1490 C   0  0  0  0  0  0  0  0  0  0  0  0
   11.1020    0.9180    0.0770 C   0  0  0  0  0  0  0  0  0  0  0  0
    7.4320    0.0010   -0.0320 C   0  0  0  0  0  0  0  0  0  0  0  0
    6.4080   -0.8100    0.5300 C   0  0  0  0  0  0  0  0  0  0  0  0
    5.2180   -0.3690   -0.0030 C   0  0  0  0  0  0  0  0  0  0  0  0
    3.9430   -0.7900    0.1970 N   0  0  0  0  0  0  0  0  0  0  0  0
    3.0000   -0.1790   -0.4690 C   0  0  0  0  0  0  0  0  0  0  0  0
    3.2460    0.9490   -1.4490 C   0  0  0  0  0  0  0  0  0  0  0  0
    4.6630    1.4050   -1.6150 C   0  0  0  0  0  0  0  0  0  0  0  0
    5.5630    0.6650   -0.8480 N   0  0  0  0  0  0  0  0  0  0  0  0
    6.9050    0.9110   -0.8700 N   0  0  0  0  0  0  0  0  0  0  0  0
    5.0430    2.3230   -2.3450 O   0  0  0  0  0  0  0  0  0  0  0  0
    1.5510   -0.6190   -0.2850 C   0  0  0  0  0  0  0  0  0  0  0  0
    1.4010   -1.6540    0.7700 N   0  3  0  0  0  0  0  0  0  0  0  0
   13.3680    0.1690    1.8950 H   0  0  0  0  0  0  0  0  0  0  0  0
   13.7040    0.2480    0.1460 H   0  0  0  0  0  0  0  0  0  0  0  0
   13.4990   -1.3200    0.9270 H   0  0  0  0  0  0  0  0  0  0  0  0
   11.2500   -2.1700    1.4980 H   0  0  0  0  0  0  0  0  0  0  0  0
    8.8430   -2.0600    1.0990 H   0  0  0  0  0  0  0  0  0  0  0  0
    9.3150    1.8880   -0.6060 H   0  0  0  0  0  0  0  0  0  0  0  0
   11.7290    1.7630   -0.2060 H   0  0  0  0  0  0  0  0  0  0  0  0
    6.5160   -1.6170    1.2420 H   0  0  0  0  0  0  0  0  0  0  0  0
    2.6530    1.8130   -1.1250 H   0  0  0  0  0  0  0  0  0  0  0  0
    2.8810    0.6270   -2.4310 H   0  0  0  0  0  0  0  0  0  0  0  0
    1.1780   -1.0460   -1.2200 H   0  0  0  0  0  0  0  0  0  0  0  0
    0.9360    0.2370    0.0050 H   0  0  0  0  0  0  0  0  0  0  0  0
    1.9860   -2.4740    0.5710 H   0  0  0  0  0  0  0  0  0  0  0  0
    0.4350   -1.9780    0.8690 H   0  0  0  0  0  0  0  0  0  0  0  0
    1.7060   -1.3040    1.6850 H   0  0  0  0  0  0  0  0  0  0  0  0
  1  2  1  0  0  0  0
  1 20  1  0  0  0  0
  1 21  1  0  0  0  0
  1 22  1  0  0  0  0
  2  3  1  0  0  0  0
  2  7  2  0  0  0  0
  3  4  2  0  0  0  0
  3 23  1  0  0  0  0
  4  5  1  0  0  0  0
  4 24  1  0  0  0  0
  5  6  2  0  0  0  0
  5  8  1  0  0  0  0
  6  7  1  0  0  0  0
  6 25  1  0  0  0  0
  7 26  1  0  0  0  0
  8  9  1  0  0  0  0
  8 16  2  0  0  0  0
  9 10  2  0  0  0  0
  9 27  1  0  0  0  0
 10 11  1  0  0  0  0
 10 15  1  0  0  0  0
 11 12  2  0  0  0  0
 12 13  1  0  0  0  0
 12 18  1  0  0  0  0
 13 14  1  0  0  0  0
 13 28  1  0  0  0  0
 13 29  1  0  0  0  0
 14 15  1  0  0  0  0
 14 17  2  0  0  0  0
 15 16  1  0  0  0  0
 18 19  1  0  0  0  0
 18 30  1  0  0  0  0
 18 31  1  0  0  0  0
 19 32  1  0  0  0  0
 19 33  1  0  0  0  0
 19 34  1  0  0  0  0
M  CHG  1  19   1
M  END
>  <cmpd number>
121

>  <NAME>
C71467882

>  <active>
0

$$$$

  MOE2016           3D

 34 35  0  0  1  0  0  0  0  0999 V2000
    3.5920    2.4100    0.4910 C   0  0  0  0  0  0  0  0  0  0  0  0
    4.7850    2.9930    0.9280 C   0  0  0  0  0  0  0  0  0  0  0  0
    5.9890    2.3170    0.7500 C   0  0  0  0  0  0  0  0  0  0  0  0
    6.0120    1.0620    0.1340 C   0  0  0  0  0  0  0  0  0  0  0  0
    4.8240    0.4760   -0.3040 C   0  0  0  0  0  0  0  0  0  0  0  0
    3.6070    1.1460   -0.1160 C   0  0  0  0  0  0  0  0  0  0  0  0
    2.3570    0.5000   -0.6090 C   0  0  0  0  0  0  0  0  0  0  0  0
    2.3870   -0.2310   -1.5980 O   0  0  0  0  0  0  0  0  0  0  0  0
    1.2120    0.7530    0.1110 N   0  0  0  0  0  0  0  0  0  0  0  0
   -0.1020    0.2320   -0.2700 C   0  0  1  0  0  0  0  0  0  0  0  0
   -0.2930   -1.1930    0.2640 C   0  0  0  0  0  0  0  0  0  0  0  0
   -1.6750   -1.7450   -0.0810 C   0  0  0  0  0  0  0  0  0  0  0  0
   -2.7910   -0.8240    0.4030 C   0  0  0  0  0  0  0  0  0  0  0  0
   -2.6140    0.5970   -0.1190 C   0  0  0  0  0  0  0  0  0  0  0  0
   -1.2360    1.1610    0.2310 C   0  0  2  0  0  0  0  0  0  0  0  0
   -1.1110    2.4800   -0.3300 O   0  0  0  0  0  0  0  0  0  0  0  0
    7.4990    0.2170   -0.0990 Cl  0  0  0  0  0  0  0  0  0  0  0  0
    7.1240    2.9410    1.1990 O   0  0  0  0  0  0  0  0  0  0  0  0
    2.6640    2.9650    0.6120 H   0  0  0  0  0  0  0  0  0  0  0  0
    4.7670    3.9740    1.3980 H   0  0  0  0  0  0  0  0  0  0  0  0
    4.8430   -0.5010   -0.7820 H   0  0  0  0  0  0  0  0  0  0  0  0
    1.2640    1.3110    0.9580 H   0  0  0  0  0  0  0  0  0  0  0  0
   -0.1270    0.2070   -1.3680 H   0  0  0  0  0  0  0  0  0  0  0  0
    0.4760   -1.8580   -0.1470 H   0  0  0  0  0  0  0  0  0  0  0  0
   -0.1590   -1.2020    1.3530 H   0  0  0  0  0  0  0  0  0  0  0  0
   -1.7540   -1.8740   -1.1680 H   0  0  0  0  0  0  0  0  0  0  0  0
   -1.7960   -2.7370    0.3670 H   0  0  0  0  0  0  0  0  0  0  0  0
   -2.8030   -0.8110    1.5000 H   0  0  0  0  0  0  0  0  0  0  0  0
   -3.7600   -1.2190    0.0780 H   0  0  0  0  0  0  0  0  0  0  0  0
   -3.3960    1.2470    0.2920 H   0  0  0  0  0  0  0  0  0  0  0  0
   -2.7570    0.6140   -1.2080 H   0  0  0  0  0  0  0  0  0  0  0  0
   -1.1610    1.2790    1.3200 H   0  0  0  0  0  0  0  0  0  0  0  0
   -1.0430    2.3630   -1.3050 H   0  0  0  0  0  0  0  0  0  0  0  0
    7.8860    2.3490    1.0070 H   0  0  0  0  0  0  0  0  0  0  0  0
  1  2  1  0  0  0  0
  1  6  2  0  0  0  0
  1 19  1  0  0  0  0
  2  3  2  0  0  0  0
  2 20  1  0  0  0  0
  3  4  1  0  0  0  0
  3 18  1  0  0  0  0
  4  5  2  0  0  0  0
  4 17  1  0  0  0  0
  5  6  1  0  0  0  0
  5 21  1  0  0  0  0
  6  7  1  0  0  0  0
  7  8  2  0  0  0  0
  7  9  1  0  0  0  0
  9 10  1  0  0  0  0
  9 22  1  0  0  0  0
 10 11  1  0  0  0  0
 10 15  1  0  0  0  0
 10 23  1  0  0  0  0
 11 12  1  0  0  0  0
 11 24  1  0  0  0  0
 11 25  1  0  0  0  0
 12 13  1  0  0  0  0
 12 26  1  0  0  0  0
 12 27  1  0  0  0  0
 13 14  1  0  0  0  0
 13 28  1  0  0  0  0
 13 29  1  0  0  0  0
 14 15  1  0  0  0  0
 14 30  1  0  0  0  0
 14 31  1  0  0  0  0
 15 16  1  0  0  0  0
 15 32  1  0  0  0  0
 16 33  1  0  0  0  0
 18 34  1  0  0  0  0
M  END
>  <cmpd number>
122

>  <NAME>
C51989901

>  <active>
0

$$$$

  MOE2016           3D

 39 41  0  0  0  0  0  0  0  0999 V2000
    0.0600    0.5860    0.4280 C   0  0  0  0  0  0  0  0  0  0  0  0
    1.4030    0.0230    0.0880 C   0  0  0  0  0  0  0  0  0  0  0  0
    2.4890    0.8730   -0.2500 C   0  0  0  0  0  0  0  0  0  0  0  0
    3.8020    0.4190   -0.5920 C   0  0  0  0  0  0  0  0  0  0  0  0
    4.1540   -0.9430   -0.6510 C   0  0  0  0  0  0  0  0  0  0  0  0
    3.1080   -1.8310   -0.3020 C   0  0  0  0  0  0  0  0  0  0  0  0
    1.7990   -1.3180    0.0410 C   0  0  0  0  0  0  0  0  0  0  0  0
    1.0180   -2.4060    0.3170 C   0  0  0  0  0  0  0  0  0  0  0  0
    1.8330   -3.4920    0.1470 N   0  0  0  0  0  0  0  0  0  0  0  0
    3.0990   -3.1780   -0.2220 N   0  0  0  0  0  0  0  0  0  0  0  0
    5.4980   -1.3500   -0.9340 N   0  0  0  0  0  0  0  0  0  0  0  0
    6.4830   -1.5600    0.4360 S   0  0  0  0  0  0  0  0  0  0  0  0
    6.6110   -2.9950    0.6400 O   0  0  0  0  0  0  0  0  0  0  0  0
    5.9950   -0.7200    1.5200 O   0  0  0  0  0  0  0  0  0  0  0  0
    8.0590   -0.9030   -0.1680 C   0  0  0  0  0  0  0  0  0  0  0  0
    9.1510   -1.0860    0.8960 C   0  0  0  0  0  0  0  0  0  0  0  0
   10.4900   -0.5170    0.4320 C   0  0  0  0  0  0  0  0  0  0  0  0
   10.3650    0.9450    0.0150 C   0  0  0  0  0  0  0  0  0  0  0  0
    9.2820    1.1350   -1.0430 C   0  0  0  0  0  0  0  0  0  0  0  0
    7.9390    0.5680   -0.5860 C   0  0  0  0  0  0  0  0  0  0  0  0
    0.1470    1.2830    1.2670 H   0  0  0  0  0  0  0  0  0  0  0  0
   -0.6500   -0.1950    0.7120 H   0  0  0  0  0  0  0  0  0  0  0  0
   -0.3510    1.1190   -0.4350 H   0  0  0  0  0  0  0  0  0  0  0  0
    2.3210    1.9540   -0.2470 H   0  0  0  0  0  0  0  0  0  0  0  0
    4.5580    1.1700   -0.8230 H   0  0  0  0  0  0  0  0  0  0  0  0
   -0.0150   -2.5300    0.6130 H   0  0  0  0  0  0  0  0  0  0  0  0
    1.5850   -4.4710    0.2680 H   0  0  0  0  0  0  0  0  0  0  0  0
    5.5100   -2.2280   -1.4700 H   0  0  0  0  0  0  0  0  0  0  0  0
    8.3160   -1.5130   -1.0430 H   0  0  0  0  0  0  0  0  0  0  0  0
    9.2740   -2.1490    1.1340 H   0  0  0  0  0  0  0  0  0  0  0  0
    8.8530   -0.5910    1.8300 H   0  0  0  0  0  0  0  0  0  0  0  0
   10.8640   -1.1070   -0.4130 H   0  0  0  0  0  0  0  0  0  0  0  0
   11.2270   -0.6080    1.2370 H   0  0  0  0  0  0  0  0  0  0  0  0
   11.3260    1.3010   -0.3730 H   0  0  0  0  0  0  0  0  0  0  0  0
   10.1280    1.5570    0.8940 H   0  0  0  0  0  0  0  0  0  0  0  0
    9.5890    0.6400   -1.9730 H   0  0  0  0  0  0  0  0  0  0  0  0
    9.1730    2.2010   -1.2700 H   0  0  0  0  0  0  0  0  0  0  0  0
    7.5620    1.1700    0.2510 H   0  0  0  0  0  0  0  0  0  0  0  0
    7.2140    0.6790   -1.4000 H   0  0  0  0  0  0  0  0  0  0  0  0
  1  2  1  0  0  0  0
  1 21  1  0  0  0  0
  1 22  1  0  0  0  0
  1 23  1  0  0  0  0
  2  3  2  0  0  0  0
  2  7  1  0  0  0  0
  3  4  1  0  0  0  0
  3 24  1  0  0  0  0
  4  5  2  0  0  0  0
  4 25  1  0  0  0  0
  5  6  1  0  0  0  0
  5 11  1  0  0  0  0
  6  7  1  0  0  0  0
  6 10  2  0  0  0  0
  7  8  2  0  0  0  0
  8  9  1  0  0  0  0
  8 26  1  0  0  0  0
  9 10  1  0  0  0  0
  9 27  1  0  0  0  0
 11 12  1  0  0  0  0
 11 28  1  0  0  0  0
 12 13  2  0  0  0  0
 12 14  2  0  0  0  0
 12 15  1  0  0  0  0
 15 16  1  0  0  0  0
 15 20  1  0  0  0  0
 15 29  1  0  0  0  0
 16 17  1  0  0  0  0
 16 30  1  0  0  0  0
 16 31  1  0  0  0  0
 17 18  1  0  0  0  0
 17 32  1  0  0  0  0
 17 33  1  0  0  0  0
 18 19  1  0  0  0  0
 18 34  1  0  0  0  0
 18 35  1  0  0  0  0
 19 20  1  0  0  0  0
 19 36  1  0  0  0  0
 19 37  1  0  0  0  0
 20 38  1  0  0  0  0
 20 39  1  0  0  0  0
M  END
>  <cmpd number>
123

>  <NAME>
C66584053

>  <active>
0

$$$$

  MOE2016           3D

 22 21  0  0  0  0  0  0  0  0999 V2000
   10.5730    3.2470    0.0000 C   0  0  0  0  0  0  0  0  0  0  0  0
    9.4070    2.2730   -0.0010 C   0  0  0  0  0  0  0  0  0  0  0  0
    8.0660    3.0050   -0.0020 C   0  0  0  0  0  0  0  0  0  0  0  0
    6.8980    2.0250   -0.0040 C   0  0  0  0  0  0  0  0  0  0  0  0
    5.6250    2.7110   -0.0050 N   0  0  0  0  0  0  0  0  0  0  0  0
    4.4130    2.0520   -0.0110 C   0  0  0  0  0  0  0  0  0  0  0  0
    4.2840    0.8320   -0.0150 O   0  0  0  0  0  0  0  0  0  0  0  0
    3.1920    2.9880   -0.0110 C   0  0  0  0  0  0  0  0  0  0  0  0
    3.3800    4.3030   -0.0080 N   0  0  0  0  0  0  0  0  0  0  0  0
    2.3050    5.1390   -0.0080 O   0  5  0  0  0  0  0  0  0  0  0  0
    1.8520    2.4100   -0.0150 C   0  0  0  0  0  0  0  0  0  0  0  0
    0.7890    1.9260   -0.0180 N   0  0  0  0  0  0  0  0  0  0  0  0
   11.5220    2.7020    0.0010 H   0  0  0  0  0  0  0  0  0  0  0  0
   10.5480    3.8880    0.8870 H   0  0  0  0  0  0  0  0  0  0  0  0
   10.5500    3.8880   -0.8870 H   0  0  0  0  0  0  0  0  0  0  0  0
    9.4770    1.6260    0.8820 H   0  0  0  0  0  0  0  0  0  0  0  0
    9.4790    1.6260   -0.8830 H   0  0  0  0  0  0  0  0  0  0  0  0
    8.0000    3.6580   -0.8810 H   0  0  0  0  0  0  0  0  0  0  0  0
    7.9980    3.6560    0.8780 H   0  0  0  0  0  0  0  0  0  0  0  0
    6.9300    1.3780    0.8800 H   0  0  0  0  0  0  0  0  0  0  0  0
    6.9320    1.3800   -0.8890 H   0  0  0  0  0  0  0  0  0  0  0  0
    5.5790    3.7300   -0.0020 H   0  0  0  0  0  0  0  0  0  0  0  0
  1  2  1  0  0  0  0
  1 13  1  0  0  0  0
  1 14  1  0  0  0  0
  1 15  1  0  0  0  0
  2  3  1  0  0  0  0
  2 16  1  0  0  0  0
  2 17  1  0  0  0  0
  3  4  1  0  0  0  0
  3 18  1  0  0  0  0
  3 19  1  0  0  0  0
  4  5  1  0  0  0  0
  4 20  1  0  0  0  0
  4 21  1  0  0  0  0
  5  6  1  0  0  0  0
  5 22  1  0  0  0  0
  6  7  2  0  0  0  0
  6  8  1  0  0  0  0
  8  9  2  0  0  0  0
  8 11  1  0  0  0  0
  9 10  1  0  0  0  0
 11 12  3  0  0  0  0
M  CHG  1  10  -1
M  END
>  <cmpd number>
124

>  <NAME>
C26465236

>  <active>
0

$$$$

  MOE2016           3D

 37 38  0  0  1  0  0  0  0  0999 V2000
    4.3290   -1.2380    0.4620 C   0  0  0  0  0  0  0  0  0  0  0  0
    4.5230   -2.4970   -0.3450 C   0  0  0  0  0  0  0  0  0  0  0  0
    5.8030   -2.7630   -0.8640 C   0  0  0  0  0  0  0  0  0  0  0  0
    6.0490   -3.9080   -1.6210 C   0  0  0  0  0  0  0  0  0  0  0  0
    5.0210   -4.8070   -1.8730 C   0  0  0  0  0  0  0  0  0  0  0  0
    3.7460   -4.5650   -1.3620 C   0  0  0  0  0  0  0  0  0  0  0  0
    3.4720   -3.4180   -0.5830 C   0  0  0  0  0  0  0  0  0  0  0  0
    2.0430   -3.1910   -0.0610 C   0  0  1  0  0  0  0  0  0  0  0  0
    1.2220   -2.5310   -1.1130 C   0  0  0  0  0  0  0  0  0  0  0  0
    0.5670   -2.0100   -1.9250 N   0  0  0  0  0  0  0  0  0  0  0  0
    1.4720   -4.4800    0.4460 N   0  0  0  0  0  0  0  0  0  0  0  0
   -0.0660   -4.4350    1.1100 S   0  0  0  0  0  0  0  0  0  0  0  0
   -0.2610   -3.1450    1.7460 O   0  0  0  0  0  0  0  0  0  0  0  0
   -0.2500   -5.6680    1.8550 O   0  0  0  0  0  0  0  0  0  0  0  0
   -1.2380   -4.5390   -0.1360 C   0  0  0  0  0  0  0  0  0  0  0  0
   -1.1560   -5.2680   -1.3070 C   0  0  0  0  0  0  0  0  0  0  0  0
   -2.3380   -5.0370   -1.9600 N   0  0  0  0  0  0  0  0  0  0  0  0
   -3.1830   -4.2340   -1.2760 N   0  0  0  0  0  0  0  0  0  0  0  0
   -2.5170   -3.9320   -0.1490 C   0  0  0  0  0  0  0  0  0  0  0  0
   -3.1570   -3.0630    0.8760 C   0  0  0  0  0  0  0  0  0  0  0  0
   -0.1070   -6.1440   -1.8820 C   0  0  0  0  0  0  0  0  0  0  0  0
    5.2280   -0.6120    0.4520 H   0  0  0  0  0  0  0  0  0  0  0  0
    4.1130   -1.4870    1.5060 H   0  0  0  0  0  0  0  0  0  0  0  0
    3.5140   -0.6370    0.0480 H   0  0  0  0  0  0  0  0  0  0  0  0
    6.6250   -2.0710   -0.6830 H   0  0  0  0  0  0  0  0  0  0  0  0
    7.0460   -4.0940   -2.0170 H   0  0  0  0  0  0  0  0  0  0  0  0
    5.2090   -5.7000   -2.4670 H   0  0  0  0  0  0  0  0  0  0  0  0
    2.9580   -5.2870   -1.5760 H   0  0  0  0  0  0  0  0  0  0  0  0
    2.1100   -2.5260    0.8060 H   0  0  0  0  0  0  0  0  0  0  0  0
    2.1220   -4.9280    1.1000 H   0  0  0  0  0  0  0  0  0  0  0  0
   -2.6280   -5.3990   -2.8670 H   0  0  0  0  0  0  0  0  0  0  0  0
   -3.0640   -3.5050    1.8740 H   0  0  0  0  0  0  0  0  0  0  0  0
   -4.2250   -2.9290    0.6760 H   0  0  0  0  0  0  0  0  0  0  0  0
   -2.6900   -2.0730    0.8840 H   0  0  0  0  0  0  0  0  0  0  0  0
    0.5970   -5.5540   -2.4750 H   0  0  0  0  0  0  0  0  0  0  0  0
   -0.5430   -6.9090   -2.5330 H   0  0  0  0  0  0  0  0  0  0  0  0
    0.4500   -6.6610   -1.0950 H   0  0  0  0  0  0  0  0  0  0  0  0
  1  2  1  0  0  0  0
  1 22  1  0  0  0  0
  1 23  1  0  0  0  0
  1 24  1  0  0  0  0
  2  3  1  0  0  0  0
  2  7  2  0  0  0  0
  3  4  2  0  0  0  0
  3 25  1  0  0  0  0
  4  5  1  0  0  0  0
  4 26  1  0  0  0  0
  5  6  2  0  0  0  0
  5 27  1  0  0  0  0
  6  7  1  0  0  0  0
  6 28  1  0  0  0  0
  7  8  1  0  0  0  0
  8  9  1  0  0  0  0
  8 11  1  0  0  0  0
  8 29  1  0  0  0  0
  9 10  3  0  0  0  0
 11 12  1  0  0  0  0
 11 30  1  0  0  0  0
 12 13  2  0  0  0  0
 12 14  2  0  0  0  0
 12 15  1  0  0  0  0
 15 16  2  0  0  0  0
 15 19  1  0  0  0  0
 16 17  1  0  0  0  0
 16 21  1  0  0  0  0
 17 18  1  0  0  0  0
 17 31  1  0  0  0  0
 18 19  2  0  0  0  0
 19 20  1  0  0  0  0
 20 32  1  0  0  0  0
 20 33  1  0  0  0  0
 20 34  1  0  0  0  0
 21 35  1  0  0  0  0
 21 36  1  0  0  0  0
 21 37  1  0  0  0  0
M  END
>  <cmpd number>
125

>  <NAME>
C49913910

>  <active>
0

$$$$

  MOE2016           3D

 23 22  0  0  0  0  0  0  0  0999 V2000
    0.3880   -0.4780    0.6180 C   0  0  0  0  0  0  0  0  0  0  0  0
    1.5820    0.2110    0.0400 C   0  0  0  0  0  0  0  0  0  0  0  0
    2.8320   -0.2780    0.1260 C   0  0  0  0  0  0  0  0  0  0  0  0
    4.0440    0.3760   -0.4570 C   0  0  0  0  0  0  0  0  0  0  0  0
    3.9820    1.2540   -1.3160 O   0  0  0  0  0  0  0  0  0  0  0  0
    5.2180   -0.1340    0.0750 N   0  0  0  0  0  0  0  0  0  0  0  0
    6.4690    0.3490   -0.3720 N   0  0  0  0  0  0  0  0  0  0  0  0
    7.2620   -0.7410   -0.9520 C   0  0  0  0  0  0  0  0  0  0  0  0
    7.1990    0.9780    0.7340 C   0  0  0  0  0  0  0  0  0  0  0  0
    1.3020    1.5410   -0.6370 C   0  0  0  0  0  0  0  0  0  0  0  0
    0.8420    1.4820   -1.8180 O   0  0  0  0  0  0  0  0  0  0  0  0
    1.5070    2.5790    0.0640 O   0  5  0  0  0  0  0  0  0  0  0  0
   -0.1060    0.1710    1.3480 H   0  0  0  0  0  0  0  0  0  0  0  0
    0.6550   -1.4110    1.1250 H   0  0  0  0  0  0  0  0  0  0  0  0
   -0.3310   -0.7180   -0.1720 H   0  0  0  0  0  0  0  0  0  0  0  0
    3.0040   -1.2220    0.6360 H   0  0  0  0  0  0  0  0  0  0  0  0
    5.1890   -0.8600    0.7920 H   0  0  0  0  0  0  0  0  0  0  0  0
    8.2120   -0.3600   -1.3430 H   0  0  0  0  0  0  0  0  0  0  0  0
    6.7290   -1.1930   -1.7960 H   0  0  0  0  0  0  0  0  0  0  0  0
    7.4780   -1.5300   -0.2210 H   0  0  0  0  0  0  0  0  0  0  0  0
    8.1490    1.3950    0.3800 H   0  0  0  0  0  0  0  0  0  0  0  0
    7.4090    0.2720    1.5460 H   0  0  0  0  0  0  0  0  0  0  0  0
    6.6200    1.8130    1.1460 H   0  0  0  0  0  0  0  0  0  0  0  0
  1  2  1  0  0  0  0
  1 13  1  0  0  0  0
  1 14  1  0  0  0  0
  1 15  1  0  0  0  0
  2  3  2  0  0  0  0
  2 10  1  0  0  0  0
  3  4  1  0  0  0  0
  3 16  1  0  0  0  0
  4  5  2  0  0  0  0
  4  6  1  0  0  0  0
  6  7  1  0  0  0  0
  6 17  1  0  0  0  0
  7  8  1  0  0  0  0
  7  9  1  0  0  0  0
  8 18  1  0  0  0  0
  8 19  1  0  0  0  0
  8 20  1  0  0  0  0
  9 21  1  0  0  0  0
  9 22  1  0  0  0  0
  9 23  1  0  0  0  0
 10 11  2  0  0  0  0
 10 12  1  0  0  0  0
M  CHG  1  12  -1
M  END
>  <cmpd number>
126

>  <NAME>
C03106116

>  <active>
0

$$$$

  MOE2016           3D

 41 43  0  0  1  0  0  0  0  0999 V2000
   12.2270   -0.4290   -0.0280 C   0  0  0  0  0  0  0  0  0  0  0  0
   11.6990   -1.2930   -1.1390 C   0  0  0  0  0  0  0  0  0  0  0  0
   11.1230   -1.4130    0.2400 C   0  0  0  0  0  0  0  0  0  0  0  0
    9.7800   -0.8460    0.5750 N   0  3  0  0  0  0  0  0  0  0  0  0
    8.8290   -1.9670    1.0060 C   0  0  0  0  0  0  0  0  0  0  0  0
    7.5370   -1.3630    1.5570 C   0  0  0  0  0  0  0  0  0  0  0  0
    6.9130   -0.4300    0.6120 N   0  0  0  0  0  0  0  0  0  0  0  0
    7.7990    0.6240    0.1010 C   0  0  0  0  0  0  0  0  0  0  0  0
    9.1100    0.0470   -0.4570 C   0  0  0  0  0  0  0  0  0  0  0  0
    5.6260   -0.6450    0.2000 C   0  0  0  0  0  0  0  0  0  0  0  0
    5.2130   -1.8000    0.0340 O   0  0  0  0  0  0  0  0  0  0  0  0
    4.8010    0.4250   -0.0050 N   0  0  0  0  0  0  0  0  0  0  0  0
    4.9210    1.7970    0.4690 C   0  0  0  0  0  0  0  0  0  0  0  0
    4.0150    2.5980   -0.4650 C   0  0  1  0  0  0  0  0  0  0  0  0
    2.8660    1.6310   -0.7370 C   0  0  0  0  0  0  0  0  0  0  0  0
    3.5300    0.2510   -0.7400 C   0  0  2  0  0  0  0  0  0  0  0  0
    2.5120   -0.7450   -0.1100 C   0  0  0  0  0  0  0  0  0  0  0  0
    2.3690   -0.7330    1.1560 O   0  0  0  0  0  0  0  0  0  0  0  0
    1.8760   -1.4980   -0.9170 O   0  5  0  0  0  0  0  0  0  0  0  0
    3.5510    3.8230    0.0970 O   0  0  0  0  0  0  0  0  0  0  0  0
   12.0010    0.6290   -0.0450 H   0  0  0  0  0  0  0  0  0  0  0  0
   13.2090   -0.6590    0.3700 H   0  0  0  0  0  0  0  0  0  0  0  0
   12.3250   -2.1080   -1.4870 H   0  0  0  0  0  0  0  0  0  0  0  0
   11.1420   -0.8170   -1.9330 H   0  0  0  0  0  0  0  0  0  0  0  0
   11.4220   -2.2860    0.8200 H   0  0  0  0  0  0  0  0  0  0  0  0
    9.9290   -0.2640    1.4150 H   0  0  0  0  0  0  0  0  0  0  0  0
    8.6430   -2.5880    0.1230 H   0  0  0  0  0  0  0  0  0  0  0  0
    9.3340   -2.5570    1.7770 H   0  0  0  0  0  0  0  0  0  0  0  0
    7.7540   -0.7910    2.4670 H   0  0  0  0  0  0  0  0  0  0  0  0
    6.8390   -2.1580    1.8360 H   0  0  0  0  0  0  0  0  0  0  0  0
    7.3080    1.1690   -0.7090 H   0  0  0  0  0  0  0  0  0  0  0  0
    8.0140    1.3090    0.9280 H   0  0  0  0  0  0  0  0  0  0  0  0
    9.7970    0.8570   -0.7120 H   0  0  0  0  0  0  0  0  0  0  0  0
    8.9120   -0.5710   -1.3390 H   0  0  0  0  0  0  0  0  0  0  0  0
    4.5530    1.8210    1.5020 H   0  0  0  0  0  0  0  0  0  0  0  0
    5.9340    2.1910    0.4920 H   0  0  0  0  0  0  0  0  0  0  0  0
    4.5410    2.8220   -1.4010 H   0  0  0  0  0  0  0  0  0  0  0  0
    2.0860    1.7290    0.0290 H   0  0  0  0  0  0  0  0  0  0  0  0
    2.3810    1.8470   -1.6960 H   0  0  0  0  0  0  0  0  0  0  0  0
    3.7910   -0.0610   -1.7590 H   0  0  0  0  0  0  0  0  0  0  0  0
    3.1170    3.5980    0.9510 H   0  0  0  0  0  0  0  0  0  0  0  0
  1  2  1  0  0  0  0
  1  3  1  0  0  0  0
  1 21  1  0  0  0  0
  1 22  1  0  0  0  0
  2  3  1  0  0  0  0
  2 23  1  0  0  0  0
  2 24  1  0  0  0  0
  3  4  1  0  0  0  0
  3 25  1  0  0  0  0
  4  5  1  0  0  0  0
  4  9  1  0  0  0  0
  4 26  1  0  0  0  0
  5  6  1  0  0  0  0
  5 27  1  0  0  0  0
  5 28  1  0  0  0  0
  6  7  1  0  0  0  0
  6 29  1  0  0  0  0
  6 30  1  0  0  0  0
  7  8  1  0  0  0  0
  7 10  1  0  0  0  0
  8  9  1  0  0  0  0
  8 31  1  0  0  0  0
  8 32  1  0  0  0  0
  9 33  1  0  0  0  0
  9 34  1  0  0  0  0
 10 11  2  0  0  0  0
 10 12  1  0  0  0  0
 12 13  1  0  0  0  0
 12 16  1  0  0  0  0
 13 14  1  0  0  0  0
 13 35  1  0  0  0  0
 13 36  1  0  0  0  0
 14 15  1  0  0  0  0
 14 20  1  0  0  0  0
 14 37  1  0  0  0  0
 15 16  1  0  0  0  0
 15 38  1  0  0  0  0
 15 39  1  0  0  0  0
 16 17  1  0  0  0  0
 16 40  1  0  0  0  0
 17 18  2  0  0  0  0
 17 19  1  0  0  0  0
 20 41  1  0  0  0  0
M  CHG  1   4   1
M  CHG  1  19  -1
M  END
>  <cmpd number>
127

>  <NAME>
C48996328

>  <active>
0

$$$$

  MOE2016           3D

 48 48  0  0  1  0  0  0  0  0999 V2000
    2.8490    3.3770    0.3340 C   0  0  0  0  0  0  0  0  0  0  0  0
    2.6640    1.8640    0.2870 C   0  0  1  0  0  0  0  0  0  0  0  0
    1.8170    1.4660   -0.9470 C   0  0  0  0  0  0  0  0  0  0  0  0
    0.5160    1.0590   -0.8490 N   0  0  0  0  0  0  0  0  0  0  0  0
   -0.4310    0.8380    0.2820 C   0  0  1  0  0  0  0  0  0  0  0  0
    0.0340   -0.3660    1.1240 C   0  0  0  0  0  0  0  0  0  0  0  0
   -0.5260    2.0370    1.1710 C   0  0  0  0  0  0  0  0  0  0  0  0
   -0.5810    2.9730    1.8610 N   0  0  0  0  0  0  0  0  0  0  0  0
   -1.8790    0.5520   -0.2930 C   0  0  0  0  0  0  0  0  0  0  0  0
   -1.9980   -0.7740   -1.0670 C   0  0  0  0  0  0  0  0  0  0  0  0
   -2.4230    1.6890   -1.1840 C   0  0  0  0  0  0  0  0  0  0  0  0
    2.2910    1.5130   -2.0940 O   0  0  0  0  0  0  0  0  0  0  0  0
    4.0560    1.1760    0.3450 N   0  3  0  0  0  0  0  0  0  0  0  0
    5.0090    1.4930   -0.7910 C   0  0  0  0  0  0  0  0  0  0  0  0
    6.3870    0.9480   -0.4430 C   0  0  0  0  0  0  0  0  0  0  0  0
    6.3440   -0.5630   -0.1740 C   0  0  0  0  0  0  0  0  0  0  0  0
    5.3020   -0.8880    0.9010 C   0  0  0  0  0  0  0  0  0  0  0  0
    3.9330   -0.3200    0.5600 C   0  0  0  0  0  0  0  0  0  0  0  0
    7.7220   -1.0940    0.2390 C   0  0  0  0  0  0  0  0  0  0  0  0
    8.6820   -0.8910   -0.8020 O   0  0  0  0  0  0  0  0  0  0  0  0
    1.8880    3.8820    0.4750 H   0  0  0  0  0  0  0  0  0  0  0  0
    3.2720    3.7680   -0.5960 H   0  0  0  0  0  0  0  0  0  0  0  0
    3.5060    3.6690    1.1600 H   0  0  0  0  0  0  0  0  0  0  0  0
    2.1690    1.5580    1.2060 H   0  0  0  0  0  0  0  0  0  0  0  0
    0.1390    0.8480   -1.7690 H   0  0  0  0  0  0  0  0  0  0  0  0
   -0.7430   -0.6820    1.8310 H   0  0  0  0  0  0  0  0  0  0  0  0
    0.9200   -0.1380    1.7230 H   0  0  0  0  0  0  0  0  0  0  0  0
    0.2910   -1.2240    0.4920 H   0  0  0  0  0  0  0  0  0  0  0  0
   -2.5680    0.4740    0.5610 H   0  0  0  0  0  0  0  0  0  0  0  0
   -1.3210   -0.8110   -1.9260 H   0  0  0  0  0  0  0  0  0  0  0  0
   -3.0180   -0.9050   -1.4460 H   0  0  0  0  0  0  0  0  0  0  0  0
   -1.7900   -1.6360   -0.4260 H   0  0  0  0  0  0  0  0  0  0  0  0
   -1.8350    1.8100   -2.1000 H   0  0  0  0  0  0  0  0  0  0  0  0
   -2.4380    2.6490   -0.6580 H   0  0  0  0  0  0  0  0  0  0  0  0
   -3.4550    1.4740   -1.4840 H   0  0  0  0  0  0  0  0  0  0  0  0
    4.4880    1.5510    1.2060 H   0  0  0  0  0  0  0  0  0  0  0  0
    4.6320    1.0290   -1.7050 H   0  0  0  0  0  0  0  0  0  0  0  0
    5.0640    2.5760   -0.9150 H   0  0  0  0  0  0  0  0  0  0  0  0
    7.0730    1.1690   -1.2680 H   0  0  0  0  0  0  0  0  0  0  0  0
    6.7680    1.4740    0.4410 H   0  0  0  0  0  0  0  0  0  0  0  0
    6.0530   -1.0590   -1.1100 H   0  0  0  0  0  0  0  0  0  0  0  0
    5.6250   -0.4800    1.8660 H   0  0  0  0  0  0  0  0  0  0  0  0
    5.2200   -1.9740    1.0260 H   0  0  0  0  0  0  0  0  0  0  0  0
    3.2420   -0.4880    1.3910 H   0  0  0  0  0  0  0  0  0  0  0  0
    3.5260   -0.7640   -0.3540 H   0  0  0  0  0  0  0  0  0  0  0  0
    7.6810   -2.1660    0.4580 H   0  0  0  0  0  0  0  0  0  0  0  0
    8.0890   -0.5820    1.1360 H   0  0  0  0  0  0  0  0  0  0  0  0
    8.3520   -1.3960   -1.5790 H   0  0  0  0  0  0  0  0  0  0  0  0
  1  2  1  0  0  0  0
  1 21  1  0  0  0  0
  1 22  1  0  0  0  0
  1 23  1  0  0  0  0
  2  3  1  0  0  0  0
  2 13  1  0  0  0  0
  2 24  1  0  0  0  0
  3  4  1  0  0  0  0
  3 12  2  0  0  0  0
  4  5  1  0  0  0  0
  4 25  1  0  0  0  0
  5  6  1  0  0  0  0
  5  7  1  0  0  0  0
  5  9  1  0  0  0  0
  6 26  1  0  0  0  0
  6 27  1  0  0  0  0
  6 28  1  0  0  0  0
  7  8  3  0  0  0  0
  9 10  1  0  0  0  0
  9 11  1  0  0  0  0
  9 29  1  0  0  0  0
 10 30  1  0  0  0  0
 10 31  1  0  0  0  0
 10 32  1  0  0  0  0
 11 33  1  0  0  0  0
 11 34  1  0  0  0  0
 11 35  1  0  0  0  0
 13 14  1  0  0  0  0
 13 18  1  0  0  0  0
 13 36  1  0  0  0  0
 14 15  1  0  0  0  0
 14 37  1  0  0  0  0
 14 38  1  0  0  0  0
 15 16  1  0  0  0  0
 15 39  1  0  0  0  0
 15 40  1  0  0  0  0
 16 17  1  0  0  0  0
 16 19  1  0  0  0  0
 16 41  1  0  0  0  0
 17 18  1  0  0  0  0
 17 42  1  0  0  0  0
 17 43  1  0  0  0  0
 18 44  1  0  0  0  0
 18 45  1  0  0  0  0
 19 20  1  0  0  0  0
 19 46  1  0  0  0  0
 19 47  1  0  0  0  0
 20 48  1  0  0  0  0
M  CHG  1  13   1
M  END
>  <cmpd number>
128

>  <NAME>
C46091078

>  <active>
0

$$$$

  MOE2016           3D

 32 34  0  0  1  0  0  0  0  0999 V2000
   -4.2810    1.9110    1.7740 C   0  0  0  0  0  0  0  0  0  0  0  0
   -3.8030    3.2200    1.5280 C   0  0  0  0  0  0  0  0  0  0  0  0
   -2.9640    3.1650    0.4280 C   0  0  0  0  0  0  0  0  0  0  0  0
   -2.9300    1.8540    0.0040 N   0  0  0  0  0  0  0  0  0  0  0  0
   -3.7270    1.0900    0.8200 C   0  0  0  0  0  0  0  0  0  0  0  0
   -2.1850    4.2290   -0.2820 C   0  0  1  0  0  0  0  0  0  0  0  0
   -3.0890    5.0760   -1.1810 C   0  0  0  0  0  0  0  0  0  0  0  0
   -2.3580    6.4000   -1.2370 C   0  0  0  0  0  0  0  0  0  0  0  0
   -1.8570    6.5730    0.1890 C   0  0  0  0  0  0  0  0  0  0  0  0
   -1.6460    5.1930    0.7110 N   0  0  0  0  0  0  0  0  0  0  0  0
   -0.1290    4.8540    1.3770 S   0  0  0  0  0  0  0  0  0  0  0  0
   -0.0840    3.4590    1.7930 O   0  0  0  0  0  0  0  0  0  0  0  0
    0.1890    5.9050    2.3370 O   0  0  0  0  0  0  0  0  0  0  0  0
    1.1250    4.9820    0.1650 C   0  0  0  0  0  0  0  0  0  0  0  0
    2.4780    4.8660    0.4100 C   0  0  0  0  0  0  0  0  0  0  0  0
    3.0800    5.0290   -0.8100 N   0  0  0  0  0  0  0  0  0  0  0  0
    2.0900    5.2340   -1.7340 C   0  0  0  0  0  0  0  0  0  0  0  0
    0.8940    5.2110   -1.1850 N   0  0  0  0  0  0  0  0  0  0  0  0
   -4.9580    1.6030    2.5630 H   0  0  0  0  0  0  0  0  0  0  0  0
   -4.0410    4.1150    2.0930 H   0  0  0  0  0  0  0  0  0  0  0  0
   -2.3980    1.5030   -0.7870 H   0  0  0  0  0  0  0  0  0  0  0  0
   -3.8270    0.0260    0.6440 H   0  0  0  0  0  0  0  0  0  0  0  0
   -1.3780    3.7960   -0.8830 H   0  0  0  0  0  0  0  0  0  0  0  0
   -3.2250    4.6300   -2.1720 H   0  0  0  0  0  0  0  0  0  0  0  0
   -4.0850    5.2220   -0.7430 H   0  0  0  0  0  0  0  0  0  0  0  0
   -2.9990    7.2260   -1.5560 H   0  0  0  0  0  0  0  0  0  0  0  0
   -1.5150    6.3360   -1.9350 H   0  0  0  0  0  0  0  0  0  0  0  0
   -2.6170    7.0560    0.8120 H   0  0  0  0  0  0  0  0  0  0  0  0
   -0.9560    7.1920    0.2130 H   0  0  0  0  0  0  0  0  0  0  0  0
    3.0470    4.6880    1.3130 H   0  0  0  0  0  0  0  0  0  0  0  0
    4.0750    5.0050   -1.0050 H   0  0  0  0  0  0  0  0  0  0  0  0
    2.3150    5.3910   -2.7830 H   0  0  0  0  0  0  0  0  0  0  0  0
  1  2  1  0  0  0  0
  1  5  2  0  0  0  0
  1 19  1  0  0  0  0
  2  3  2  0  0  0  0
  2 20  1  0  0  0  0
  3  4  1  0  0  0  0
  3  6  1  0  0  0  0
  4  5  1  0  0  0  0
  4 21  1  0  0  0  0
  5 22  1  0  0  0  0
  6  7  1  0  0  0  0
  6 10  1  0  0  0  0
  6 23  1  0  0  0  0
  7  8  1  0  0  0  0
  7 24  1  0  0  0  0
  7 25  1  0  0  0  0
  8  9  1  0  0  0  0
  8 26  1  0  0  0  0
  8 27  1  0  0  0  0
  9 10  1  0  0  0  0
  9 28  1  0  0  0  0
  9 29  1  0  0  0  0
 10 11  1  0  0  0  0
 11 12  2  0  0  0  0
 11 13  2  0  0  0  0
 11 14  1  0  0  0  0
 14 15  2  0  0  0  0
 14 18  1  0  0  0  0
 15 16  1  0  0  0  0
 15 30  1  0  0  0  0
 16 17  1  0  0  0  0
 16 31  1  0  0  0  0
 17 18  2  0  0  0  0
 17 32  1  0  0  0  0
M  END
>  <cmpd number>
129

>  <NAME>
C70416995

>  <active>
0

$$$$

  MOE2016           3D

 30 32  0  0  1  0  0  0  0  0999 V2000
    1.1610    4.8290    1.0040 C   0  0  0  0  0  0  0  0  0  0  0  0
    0.3680    4.6470   -0.1550 C   0  0  0  0  0  0  0  0  0  0  0  0
   -0.8570    4.1700    0.2740 C   0  0  0  0  0  0  0  0  0  0  0  0
   -0.8470    4.0510    1.6410 O   0  0  0  0  0  0  0  0  0  0  0  0
    0.3780    4.4530    2.0700 C   0  0  0  0  0  0  0  0  0  0  0  0
   -2.1150    3.7870   -0.4290 C   0  0  2  0  0  0  0  0  0  0  0  0
   -2.9910    4.9100   -0.4960 N   0  0  0  0  0  0  0  0  0  0  0  0
   -4.3030    4.6170   -0.1950 C   0  0  0  0  0  0  0  0  0  0  0  0
   -5.2250    5.4220   -0.2100 O   0  0  0  0  0  0  0  0  0  0  0  0
   -4.3490    3.1170    0.1230 C   0  0  0  0  0  0  0  0  0  0  0  0
   -2.9070    2.7650    0.2870 N   0  3  0  0  0  0  0  0  0  0  0  0
   -5.1440    2.7780    1.3820 C   0  0  0  0  0  0  0  0  0  0  0  0
   -6.5010    2.3220    0.8570 C   0  0  0  0  0  0  0  0  0  0  0  0
   -6.1380    1.5320   -0.3910 C   0  0  0  0  0  0  0  0  0  0  0  0
   -4.9880    2.3190   -1.0250 C   0  0  0  0  0  0  0  0  0  0  0  0
    2.1800    5.1910    1.0580 H   0  0  0  0  0  0  0  0  0  0  0  0
    0.6530    4.8430   -1.1820 H   0  0  0  0  0  0  0  0  0  0  0  0
    0.5400    4.4160    3.1410 H   0  0  0  0  0  0  0  0  0  0  0  0
   -1.9210    3.4270   -1.4440 H   0  0  0  0  0  0  0  0  0  0  0  0
   -2.6720    5.8350   -0.7580 H   0  0  0  0  0  0  0  0  0  0  0  0
   -2.6400    1.8230   -0.0180 H   0  0  0  0  0  0  0  0  0  0  0  0
   -2.6150    2.8290    1.2700 H   0  0  0  0  0  0  0  0  0  0  0  0
   -4.6820    1.9500    1.9350 H   0  0  0  0  0  0  0  0  0  0  0  0
   -5.2490    3.6230    2.0710 H   0  0  0  0  0  0  0  0  0  0  0  0
   -7.0440    1.7140    1.5870 H   0  0  0  0  0  0  0  0  0  0  0  0
   -7.1300    3.1830    0.5980 H   0  0  0  0  0  0  0  0  0  0  0  0
   -6.9870    1.4190   -1.0720 H   0  0  0  0  0  0  0  0  0  0  0  0
   -5.7960    0.5270   -0.1120 H   0  0  0  0  0  0  0  0  0  0  0  0
   -5.3910    2.9870   -1.7960 H   0  0  0  0  0  0  0  0  0  0  0  0
   -4.2960    1.6340   -1.5280 H   0  0  0  0  0  0  0  0  0  0  0  0
  1  2  1  0  0  0  0
  1  5  2  0  0  0  0
  1 16  1  0  0  0  0
  2  3  2  0  0  0  0
  2 17  1  0  0  0  0
  3  4  1  0  0  0  0
  3  6  1  0  0  0  0
  4  5  1  0  0  0  0
  5 18  1  0  0  0  0
  6  7  1  0  0  0  0
  6 11  1  0  0  0  0
  6 19  1  0  0  0  0
  7  8  1  0  0  0  0
  7 20  1  0  0  0  0
  8  9  2  0  0  0  0
  8 10  1  0  0  0  0
 10 11  1  0  0  0  0
 10 12  1  0  0  0  0
 10 15  1  0  0  0  0
 11 21  1  0  0  0  0
 11 22  1  0  0  0  0
 12 13  1  0  0  0  0
 12 23  1  0  0  0  0
 12 24  1  0  0  0  0
 13 14  1  0  0  0  0
 13 25  1  0  0  0  0
 13 26  1  0  0  0  0
 14 15  1  0  0  0  0
 14 27  1  0  0  0  0
 14 28  1  0  0  0  0
 15 29  1  0  0  0  0
 15 30  1  0  0  0  0
M  CHG  1  11   1
M  END
>  <cmpd number>
130

>  <NAME>
C35015891

>  <active>
0

$$$$

  MOE2016           3D

 22 23  0  0  1  0  0  0  0  0999 V2000
   -0.0750   -0.6020    0.5250 C   0  0  0  0  0  0  0  0  0  0  0  0
   -1.1820   -0.8920   -0.0840 N   0  0  0  0  0  0  0  0  0  0  0  0
   -1.2350    0.0080   -1.0970 N   0  5  0  0  0  0  0  0  0  0  0  0
   -0.1720    0.8170   -1.0790 C   0  0  0  0  0  0  0  0  0  0  0  0
    0.5920    0.4290   -0.0290 N   0  0  0  0  0  0  0  0  0  0  0  0
    1.8650    0.9530    0.4590 C   0  0  0  0  0  0  0  0  0  0  0  0
    3.0730    0.3660   -0.2860 C   0  0  2  0  0  0  0  0  0  0  0  0
    3.2770   -1.1290   -0.0490 C   0  0  0  0  0  0  0  0  0  0  0  0
    4.7730   -1.3310   -0.2720 C   0  0  0  0  0  0  0  0  0  0  0  0
    5.3480   -0.0090    0.1690 C   0  0  0  0  0  0  0  0  0  0  0  0
    6.5140    0.2200    0.4590 O   0  0  0  0  0  0  0  0  0  0  0  0
    4.3350    0.9260    0.1440 N   0  0  0  0  0  0  0  0  0  0  0  0
    0.1170    2.0510   -2.1610 S   0  0  0  0  0  0  0  0  0  0  0  0
    0.3430   -1.1020    1.4120 H   0  0  0  0  0  0  0  0  0  0  0  0
    1.8590    2.0430    0.3470 H   0  0  0  0  0  0  0  0  0  0  0  0
    1.9420    0.7340    1.5310 H   0  0  0  0  0  0  0  0  0  0  0  0
    2.9960    0.5640   -1.3620 H   0  0  0  0  0  0  0  0  0  0  0  0
    3.0290   -1.3990    0.9850 H   0  0  0  0  0  0  0  0  0  0  0  0
    2.6700   -1.7510   -0.7140 H   0  0  0  0  0  0  0  0  0  0  0  0
    5.0060   -1.4860   -1.3300 H   0  0  0  0  0  0  0  0  0  0  0  0
    5.1670   -2.1550    0.3290 H   0  0  0  0  0  0  0  0  0  0  0  0
    4.4860    1.9030    0.3780 H   0  0  0  0  0  0  0  0  0  0  0  0
  1  2  2  0  0  0  0
  1  5  1  0  0  0  0
  1 14  1  0  0  0  0
  2  3  1  0  0  0  0
  3  4  1  0  0  0  0
  4  5  1  0  0  0  0
  4 13  2  0  0  0  0
  5  6  1  0  0  0  0
  6  7  1  0  0  0  0
  6 15  1  0  0  0  0
  6 16  1  0  0  0  0
  7  8  1  0  0  0  0
  7 12  1  0  0  0  0
  7 17  1  0  0  0  0
  8  9  1  0  0  0  0
  8 18  1  0  0  0  0
  8 19  1  0  0  0  0
  9 10  1  0  0  0  0
  9 20  1  0  0  0  0
  9 21  1  0  0  0  0
 10 11  2  0  0  0  0
 10 12  1  0  0  0  0
 12 22  1  0  0  0  0
M  CHG  1   3  -1
M  END
>  <cmpd number>
131

>  <NAME>
C70681329

>  <active>
0

$$$$

  MOE2016           3D

 28 30  0  0  0  0  0  0  0  0999 V2000
    1.0910    3.1390   -0.0430 C   0  0  0  0  0  0  0  0  0  0  0  0
   -0.2300    2.6200   -0.0240 C   0  0  0  0  0  0  0  0  0  0  0  0
   -1.0710    3.7130   -0.0410 C   0  0  0  0  0  0  0  0  0  0  0  0
   -0.3440    4.8680   -0.0690 O   0  0  0  0  0  0  0  0  0  0  0  0
    0.9680    4.5090   -0.0710 C   0  0  0  0  0  0  0  0  0  0  0  0
   -2.5170    3.6770   -0.0300 C   0  0  0  0  0  0  0  0  0  0  0  0
   -3.3450    2.5330   -0.0050 C   0  0  0  0  0  0  0  0  0  0  0  0
   -4.6390    3.0070   -0.0040 C   0  0  0  0  0  0  0  0  0  0  0  0
   -5.8260    2.3480    0.0150 N   0  0  0  0  0  0  0  0  0  0  0  0
   -6.9200    3.0630    0.0110 C   0  0  0  0  0  0  0  0  0  0  0  0
   -6.9290    4.5780   -0.0120 C   0  0  0  0  0  0  0  0  0  0  0  0
   -5.6000    5.2710   -0.0340 C   0  0  0  0  0  0  0  0  0  0  0  0
   -4.5260    4.3830   -0.0280 N   0  0  0  0  0  0  0  0  0  0  0  0
   -3.2290    4.8120   -0.0450 N   0  0  0  0  0  0  0  0  0  0  0  0
   -5.4240    6.4910   -0.0560 O   0  0  0  0  0  0  0  0  0  0  0  0
   -8.2490    2.3100    0.0330 C   0  0  0  0  0  0  0  0  0  0  0  0
   -9.4770    3.1430    0.0270 N   0  3  0  0  0  0  0  0  0  0  0  0
    2.0190    2.5820   -0.0370 H   0  0  0  0  0  0  0  0  0  0  0  0
   -0.5170    1.5770    0.0000 H   0  0  0  0  0  0  0  0  0  0  0  0
    1.6810    5.3230   -0.0920 H   0  0  0  0  0  0  0  0  0  0  0  0
   -3.0490    1.4930    0.0100 H   0  0  0  0  0  0  0  0  0  0  0  0
   -7.4630    4.9290    0.8780 H   0  0  0  0  0  0  0  0  0  0  0  0
   -7.4780    4.9010   -0.9040 H   0  0  0  0  0  0  0  0  0  0  0  0
   -8.2860    1.6900    0.9340 H   0  0  0  0  0  0  0  0  0  0  0  0
   -8.2980    1.6610   -0.8470 H   0  0  0  0  0  0  0  0  0  0  0  0
   -9.5680    3.7500    0.8500 H   0  0  0  0  0  0  0  0  0  0  0  0
  -10.3110    2.5430    0.0410 H   0  0  0  0  0  0  0  0  0  0  0  0
   -9.5780    3.7250   -0.8130 H   0  0  0  0  0  0  0  0  0  0  0  0
  1  2  1  0  0  0  0
  1  5  2  0  0  0  0
  1 18  1  0  0  0  0
  2  3  2  0  0  0  0
  2 19  1  0  0  0  0
  3  4  1  0  0  0  0
  3  6  1  0  0  0  0
  4  5  1  0  0  0  0
  5 20  1  0  0  0  0
  6  7  1  0  0  0  0
  6 14  2  0  0  0  0
  7  8  2  0  0  0  0
  7 21  1  0  0  0  0
  8  9  1  0  0  0  0
  8 13  1  0  0  0  0
  9 10  2  0  0  0  0
 10 11  1  0  0  0  0
 10 16  1  0  0  0  0
 11 12  1  0  0  0  0
 11 22  1  0  0  0  0
 11 23  1  0  0  0  0
 12 13  1  0  0  0  0
 12 15  2  0  0  0  0
 13 14  1  0  0  0  0
 16 17  1  0  0  0  0
 16 24  1  0  0  0  0
 16 25  1  0  0  0  0
 17 26  1  0  0  0  0
 17 27  1  0  0  0  0
 17 28  1  0  0  0  0
M  CHG  1  17   1
M  END
>  <cmpd number>
132

>  <NAME>
C71467902

>  <active>
0

$$$$

  MOE2016           3D

 23 25  0  0  0  0  0  0  0  0999 V2000
   -8.0750    2.6240   -0.0020 C   0  0  0  0  0  0  0  0  0  0  0  0
   -7.2410    3.9100   -0.0010 C   0  0  0  0  0  0  0  0  0  0  0  0
   -5.8500    3.4060   -0.0020 C   0  0  0  0  0  0  0  0  0  0  0  0
   -5.7510    2.0690   -0.0020 C   0  0  0  0  0  0  0  0  0  0  0  0
   -4.5830    1.3380   -0.0020 N   0  0  0  0  0  0  0  0  0  0  0  0
   -3.5200    2.0750   -0.0010 C   0  0  0  0  0  0  0  0  0  0  0  0
   -2.2300    1.5860   -0.0010 N   0  0  0  0  0  0  0  0  0  0  0  0
   -1.4890    2.6870    0.0000 C   0  0  0  0  0  0  0  0  0  0  0  0
   -2.2130    3.8570   -0.0010 N   0  0  0  0  0  0  0  0  0  0  0  0
   -3.5140    3.4500   -0.0010 N   0  0  0  0  0  0  0  0  0  0  0  0
   -4.6330    4.2420   -0.0010 C   0  0  0  0  0  0  0  0  0  0  0  0
   -4.6690    5.4700   -0.0010 O   0  0  0  0  0  0  0  0  0  0  0  0
    0.0480    2.5990    0.0000 C   0  0  0  0  0  0  0  0  0  0  0  0
    0.6910    3.7080    0.0010 O   0  0  0  0  0  0  0  0  0  0  0  0
    0.6040    1.4450    0.0000 O   0  5  0  0  0  0  0  0  0  0  0  0
   -7.1050    1.4340   -0.0010 C   0  0  0  0  0  0  0  0  0  0  0  0
   -8.7280    2.5880   -0.8810 H   0  0  0  0  0  0  0  0  0  0  0  0
   -8.7300    2.5870    0.8770 H   0  0  0  0  0  0  0  0  0  0  0  0
   -7.4500    4.5110    0.8900 H   0  0  0  0  0  0  0  0  0  0  0  0
   -7.4510    4.5130   -0.8900 H   0  0  0  0  0  0  0  0  0  0  0  0
   -1.8830    4.8170    0.0000 H   0  0  0  0  0  0  0  0  0  0  0  0
   -7.2510    0.8120   -0.8900 H   0  0  0  0  0  0  0  0  0  0  0  0
   -7.2500    0.8130    0.8890 H   0  0  0  0  0  0  0  0  0  0  0  0
  1  2  1  0  0  0  0
  1 16  1  0  0  0  0
  1 17  1  0  0  0  0
  1 18  1  0  0  0  0
  2  3  1  0  0  0  0
  2 19  1  0  0  0  0
  2 20  1  0  0  0  0
  3  4  2  0  0  0  0
  3 11  1  0  0  0  0
  4  5  1  0  0  0  0
  4 16  1  0  0  0  0
  5  6  2  0  0  0  0
  6  7  1  0  0  0  0
  6 10  1  0  0  0  0
  7  8  2  0  0  0  0
  8  9  1  0  0  0  0
  8 13  1  0  0  0  0
  9 10  1  0  0  0  0
  9 21  1  0  0  0  0
 10 11  1  0  0  0  0
 11 12  2  0  0  0  0
 13 14  2  0  0  0  0
 13 15  1  0  0  0  0
 16 22  1  0  0  0  0
 16 23  1  0  0  0  0
M  CHG  1  15  -1
M  END
>  <cmpd number>
133

>  <NAME>
C06073484

>  <active>
0

$$$$

  MOE2016           3D

 32 33  0  0  0  0  0  0  0  0999 V2000
    7.5690    5.1980    0.2040 C   0  0  0  0  0  0  0  0  0  0  0  0
    7.6690    6.1110    1.3310 C   0  0  0  0  0  0  0  0  0  0  0  0
    6.6990    7.0230    1.5010 C   0  0  0  0  0  0  0  0  0  0  0  0
    5.6290    7.1100    0.6420 N   0  0  0  0  0  0  0  0  0  0  0  0
    5.4660    6.2750   -0.4570 C   0  0  0  0  0  0  0  0  0  0  0  0
    6.5250    5.2720   -0.6450 C   0  0  0  0  0  0  0  0  0  0  0  0
    4.4350    6.3420   -1.3210 C   0  0  0  0  0  0  0  0  0  0  0  0
    3.4170    7.2560   -1.2110 N   0  0  0  0  0  0  0  0  0  0  0  0
    2.6190    7.2600   -2.1740 N   0  0  0  0  0  0  0  0  0  0  0  0
    1.6230    8.2180   -2.0060 C   0  0  0  0  0  0  0  0  0  0  0  0
    0.8490    8.2760   -0.8500 N   0  0  0  0  0  0  0  0  0  0  0  0
    0.2390    7.1980   -0.6550 N   0  0  0  0  0  0  0  0  0  0  0  0
   -0.5960    7.2440    0.5610 C   0  0  0  0  0  0  0  0  0  0  0  0
   -1.6410    6.1470    0.5650 C   0  0  0  0  0  0  0  0  0  0  0  0
   -2.6850    6.1840   -0.3610 C   0  0  0  0  0  0  0  0  0  0  0  0
   -3.6360    5.1680   -0.3490 C   0  0  0  0  0  0  0  0  0  0  0  0
   -3.5250    4.1410    0.5810 C   0  0  0  0  0  0  0  0  0  0  0  0
   -2.4610    4.1720    1.4670 C   0  0  0  0  0  0  0  0  0  0  0  0
   -1.5190    5.1460    1.4810 N   0  0  0  0  0  0  0  0  0  0  0  0
    1.3390    9.3570   -3.2570 S   0  0  0  0  0  0  0  0  0  0  0  0
    8.3540    4.4590    0.0690 H   0  0  0  0  0  0  0  0  0  0  0  0
    8.5160    6.0360    2.0050 H   0  0  0  0  0  0  0  0  0  0  0  0
    6.7020    7.7400    2.3190 H   0  0  0  0  0  0  0  0  0  0  0  0
    4.9160    7.8180    0.8100 H   0  0  0  0  0  0  0  0  0  0  0  0
    6.4570    4.5860   -1.4860 H   0  0  0  0  0  0  0  0  0  0  0  0
    4.3870    5.6470   -2.1600 H   0  0  0  0  0  0  0  0  0  0  0  0
   -1.1060    8.2120    0.6510 H   0  0  0  0  0  0  0  0  0  0  0  0
    0.0500    7.1330    1.4410 H   0  0  0  0  0  0  0  0  0  0  0  0
   -2.7580    6.9930   -1.0840 H   0  0  0  0  0  0  0  0  0  0  0  0
   -4.4580    5.1770   -1.0620 H   0  0  0  0  0  0  0  0  0  0  0  0
   -4.2500    3.3340    0.6150 H   0  0  0  0  0  0  0  0  0  0  0  0
   -2.3380    3.3860    2.2100 H   0  0  0  0  0  0  0  0  0  0  0  0
  1  2  1  0  0  0  0
  1  6  2  0  0  0  0
  1 21  1  0  0  0  0
  2  3  2  0  0  0  0
  2 22  1  0  0  0  0
  3  4  1  0  0  0  0
  3 23  1  0  0  0  0
  4  5  1  0  0  0  0
  4 24  1  0  0  0  0
  5  6  1  0  0  0  0
  5  7  2  0  0  0  0
  6 25  1  0  0  0  0
  7  8  1  0  0  0  0
  7 26  1  0  0  0  0
  8  9  2  0  0  0  0
  9 10  1  0  0  0  0
 10 11  1  0  0  0  0
 10 20  2  0  0  0  0
 11 12  2  0  0  0  0
 12 13  1  0  0  0  0
 13 14  1  0  0  0  0
 13 27  1  0  0  0  0
 13 28  1  0  0  0  0
 14 15  1  0  0  0  0
 14 19  2  0  0  0  0
 15 16  2  0  0  0  0
 15 29  1  0  0  0  0
 16 17  1  0  0  0  0
 16 30  1  0  0  0  0
 17 18  2  0  0  0  0
 17 31  1  0  0  0  0
 18 19  1  0  0  0  0
 18 32  1  0  0  0  0
M  END
>  <cmpd number>
134

>  <NAME>
C01728517

>  <active>
0

$$$$

  MOE2016           3D

 56 58  0  0  1  0  0  0  0  0999 V2000
   -0.1720    1.6090    1.3270 C   0  0  0  0  0  0  0  0  0  0  0  0
    1.2240    1.9910    0.8260 C   0  0  0  0  0  0  0  0  0  0  0  0
    1.1610    3.2270   -0.0750 C   0  0  0  0  0  0  0  0  0  0  0  0
    1.9090    0.8280    0.1280 C   0  0  0  0  0  0  0  0  0  0  0  0
    1.3650    0.2360   -1.0230 C   0  0  0  0  0  0  0  0  0  0  0  0
    2.0060   -0.8380   -1.6500 C   0  0  0  0  0  0  0  0  0  0  0  0
    3.2030   -1.3340   -1.1400 C   0  0  0  0  0  0  0  0  0  0  0  0
    3.7720   -0.7390   -0.0100 C   0  0  0  0  0  0  0  0  0  0  0  0
    3.1180    0.3240    0.6320 C   0  0  0  0  0  0  0  0  0  0  0  0
    5.0330   -1.2460    0.5700 C   0  0  0  0  0  0  0  0  0  0  0  0
    5.0180   -2.3900    1.0290 O   0  0  0  0  0  0  0  0  0  0  0  0
    6.1590   -0.4280    0.5640 N   0  0  0  0  0  0  0  0  0  0  0  0
    6.2580    0.8670   -0.1190 C   0  0  0  0  0  0  0  0  0  0  0  0
    7.4510    0.8850   -1.0700 C   0  0  0  0  0  0  0  0  0  0  0  0
    8.7440    0.4780   -0.3630 C   0  0  0  0  0  0  0  0  0  0  0  0
    8.5880   -0.8810    0.3400 C   0  0  2  0  0  0  0  0  0  0  0  0
    7.3680   -0.8470    1.2760 C   0  0  0  0  0  0  0  0  0  0  0  0
    9.8300   -1.2950    1.1370 C   0  0  0  0  0  0  0  0  0  0  0  0
   11.0320   -1.4540    0.2270 N   0  3  0  0  0  0  0  0  0  0  0  0
   11.7230   -2.8020    0.4300 C   0  0  0  0  0  0  0  0  0  0  0  0
   12.9110   -2.9080   -0.5300 C   0  0  0  0  0  0  0  0  0  0  0  0
   13.8570   -1.8340   -0.3520 O   0  0  0  0  0  0  0  0  0  0  0  0
   13.2170   -0.5590   -0.5690 C   0  0  0  0  0  0  0  0  0  0  0  0
   12.0510   -0.3290    0.3950 C   0  0  0  0  0  0  0  0  0  0  0  0
    3.7540   -2.3930   -1.8110 O   0  0  0  0  0  0  0  0  0  0  0  0
   -0.6110    2.4300    1.9040 H   0  0  0  0  0  0  0  0  0  0  0  0
   -0.1260    0.7290    1.9780 H   0  0  0  0  0  0  0  0  0  0  0  0
   -0.8560    1.3800    0.5030 H   0  0  0  0  0  0  0  0  0  0  0  0
    1.8170    2.2650    1.7090 H   0  0  0  0  0  0  0  0  0  0  0  0
    0.5400    3.0570   -0.9620 H   0  0  0  0  0  0  0  0  0  0  0  0
    2.1620    3.5110   -0.4180 H   0  0  0  0  0  0  0  0  0  0  0  0
    0.7390    4.0790    0.4680 H   0  0  0  0  0  0  0  0  0  0  0  0
    0.4300    0.6030   -1.4440 H   0  0  0  0  0  0  0  0  0  0  0  0
    1.5590   -1.2850   -2.5360 H   0  0  0  0  0  0  0  0  0  0  0  0
    3.5610    0.7590    1.5270 H   0  0  0  0  0  0  0  0  0  0  0  0
    5.3560    1.0960   -0.6900 H   0  0  0  0  0  0  0  0  0  0  0  0
    6.3690    1.6370    0.6530 H   0  0  0  0  0  0  0  0  0  0  0  0
    7.2640    0.1900   -1.8980 H   0  0  0  0  0  0  0  0  0  0  0  0
    7.5640    1.8840   -1.5050 H   0  0  0  0  0  0  0  0  0  0  0  0
    9.0170    1.2510    0.3670 H   0  0  0  0  0  0  0  0  0  0  0  0
    9.5470    0.4400   -1.1070 H   0  0  0  0  0  0  0  0  0  0  0  0
    8.4030   -1.6420   -0.4300 H   0  0  0  0  0  0  0  0  0  0  0  0
    7.5220   -0.1290    2.0910 H   0  0  0  0  0  0  0  0  0  0  0  0
    7.2200   -1.8290    1.7390 H   0  0  0  0  0  0  0  0  0  0  0  0
    9.6540   -2.2580    1.6280 H   0  0  0  0  0  0  0  0  0  0  0  0
   10.0820   -0.5650    1.9120 H   0  0  0  0  0  0  0  0  0  0  0  0
   10.7090   -1.4480   -0.7540 H   0  0  0  0  0  0  0  0  0  0  0  0
   12.0520   -2.8360    1.4730 H   0  0  0  0  0  0  0  0  0  0  0  0
   10.9880   -3.5880    0.2350 H   0  0  0  0  0  0  0  0  0  0  0  0
   12.5700   -2.9100   -1.5710 H   0  0  0  0  0  0  0  0  0  0  0  0
   13.4460   -3.8460   -0.3530 H   0  0  0  0  0  0  0  0  0  0  0  0
   13.9750    0.2160   -0.4240 H   0  0  0  0  0  0  0  0  0  0  0  0
   12.8770   -0.5050   -1.6090 H   0  0  0  0  0  0  0  0  0  0  0  0
   11.5500    0.6190    0.1920 H   0  0  0  0  0  0  0  0  0  0  0  0
   12.3910   -0.3610    1.4340 H   0  0  0  0  0  0  0  0  0  0  0  0
    4.5270   -2.7370   -1.3090 H   0  0  0  0  0  0  0  0  0  0  0  0
  1  2  1  0  0  0  0
  1 26  1  0  0  0  0
  1 27  1  0  0  0  0
  1 28  1  0  0  0  0
  2  3  1  0  0  0  0
  2  4  1  0  0  0  0
  2 29  1  0  0  0  0
  3 30  1  0  0  0  0
  3 31  1  0  0  0  0
  3 32  1  0  0  0  0
  4  5  2  0  0  0  0
  4  9  1  0  0  0  0
  5  6  1  0  0  0  0
  5 33  1  0  0  0  0
  6  7  2  0  0  0  0
  6 34  1  0  0  0  0
  7  8  1  0  0  0  0
  7 25  1  0  0  0  0
  8  9  2  0  0  0  0
  8 10  1  0  0  0  0
  9 35  1  0  0  0  0
 10 11  2  0  0  0  0
 10 12  1  0  0  0  0
 12 13  1  0  0  0  0
 12 17  1  0  0  0  0
 13 14  1  0  0  0  0
 13 36  1  0  0  0  0
 13 37  1  0  0  0  0
 14 15  1  0  0  0  0
 14 38  1  0  0  0  0
 14 39  1  0  0  0  0
 15 16  1  0  0  0  0
 15 40  1  0  0  0  0
 15 41  1  0  0  0  0
 16 17  1  0  0  0  0
 16 18  1  0  0  0  0
 16 42  1  0  0  0  0
 17 43  1  0  0  0  0
 17 44  1  0  0  0  0
 18 19  1  0  0  0  0
 18 45  1  0  0  0  0
 18 46  1  0  0  0  0
 19 20  1  0  0  0  0
 19 24  1  0  0  0  0
 19 47  1  0  0  0  0
 20 21  1  0  0  0  0
 20 48  1  0  0  0  0
 20 49  1  0  0  0  0
 21 22  1  0  0  0  0
 21 50  1  0  0  0  0
 21 51  1  0  0  0  0
 22 23  1  0  0  0  0
 23 24  1  0  0  0  0
 23 52  1  0  0  0  0
 23 53  1  0  0  0  0
 24 54  1  0  0  0  0
 24 55  1  0  0  0  0
 25 56  1  0  0  0  0
M  CHG  1  19   1
M  END
>  <cmpd number>
135

>  <NAME>
C69971460

>  <active>
0

$$$$

  MOE2016           3D

 18 19  0  0  1  0  0  0  0  0999 V2000
   -0.7190    0.8380   -0.4160 C   0  0  3  0  0  0  0  0  0  0  0  0
   -2.0260    1.5630   -0.1120 C   0  0  0  0  0  0  0  0  0  0  0  0
   -3.1300    0.7610    0.0700 N   0  0  0  0  0  0  0  0  0  0  0  0
   -3.1350   -0.6020    0.1780 C   0  0  0  0  0  0  0  0  0  0  0  0
   -1.9240   -1.2350    0.1720 N   0  0  0  0  0  0  0  0  0  0  0  0
   -0.7130   -0.6300   -0.0120 C   0  0  0  0  0  0  0  0  0  0  0  0
    0.3540   -1.3610    0.1070 N   0  0  0  0  0  0  0  0  0  0  0  0
    1.5570   -0.6800   -0.0520 C   0  0  0  0  0  0  0  0  0  0  0  0
    2.5850   -1.2560   -0.4070 O   0  0  0  0  0  0  0  0  0  0  0  0
    1.6440    0.8550    0.2650 C   0  0  0  0  0  0  0  0  0  0  0  0
    0.4340    1.5080    0.1710 N   0  0  0  0  0  0  0  0  0  0  0  0
    2.6860    1.4000    0.6130 O   0  0  0  0  0  0  0  0  0  0  0  0
   -4.5580   -1.4520    0.3670 S   0  0  0  0  0  0  0  0  0  0  0  0
   -2.1190    2.7960   -0.0770 O   0  0  0  0  0  0  0  0  0  0  0  0
   -0.5850    0.8690   -1.5040 H   0  0  0  0  0  0  0  0  0  0  0  0
   -4.0230    1.2340    0.1520 H   0  0  0  0  0  0  0  0  0  0  0  0
   -1.9190   -2.2370    0.3320 H   0  0  0  0  0  0  0  0  0  0  0  0
    0.3720    2.4790    0.4630 H   0  0  0  0  0  0  0  0  0  0  0  0
  1  2  1  0  0  0  0
  1  6  1  0  0  0  0
  1 11  1  0  0  0  0
  1 15  1  0  0  0  0
  2  3  1  0  0  0  0
  2 14  2  0  0  0  0
  3  4  1  0  0  0  0
  3 16  1  0  0  0  0
  4  5  1  0  0  0  0
  4 13  2  0  0  0  0
  5  6  1  0  0  0  0
  5 17  1  0  0  0  0
  6  7  2  0  0  0  0
  7  8  1  0  0  0  0
  8  9  2  0  0  0  0
  8 10  1  0  0  0  0
 10 11  1  0  0  0  0
 10 12  2  0  0  0  0
 11 18  1  0  0  0  0
M  END
>  <cmpd number>
136

>  <NAME>
C17326685

>  <active>
0

$$$$

  MOE2016           3D

 31 33  0  0  1  0  0  0  0  0999 V2000
    4.2980    3.7940   -1.2750 C   0  0  0  0  0  0  0  0  0  0  0  0
    4.4740    2.9150   -0.0350 C   0  0  2  0  0  0  0  0  0  0  0  0
    5.8410    2.2660   -0.0230 C   0  0  0  0  0  0  0  0  0  0  0  0
    6.8080    2.5600    0.8820 N   0  5  0  0  0  0  0  0  0  0  0  0
    7.8300    1.7380    0.5670 N   0  0  0  0  0  0  0  0  0  0  0  0
    7.4780    0.9610   -0.4730 N   0  0  0  0  0  0  0  0  0  0  0  0
    6.2200    1.2630   -0.8550 N   0  0  0  0  0  0  0  0  0  0  0  0
    3.3100    1.9580    0.1390 N   0  3  3  0  0  0  0  0  0  0  0  0
    2.9790    0.9910   -0.9750 C   0  0  0  0  0  0  0  0  0  0  0  0
    1.5070    0.7470   -0.8320 C   0  0  0  0  0  0  0  0  0  0  0  0
    0.7330   -0.1930   -1.4920 C   0  0  0  0  0  0  0  0  0  0  0  0
   -0.6320   -0.2290   -1.2150 C   0  0  0  0  0  0  0  0  0  0  0  0
   -1.1980    0.6720   -0.2970 C   0  0  0  0  0  0  0  0  0  0  0  0
   -0.4210    1.6310    0.3680 C   0  0  0  0  0  0  0  0  0  0  0  0
    0.9390    1.6470    0.0860 C   0  0  0  0  0  0  0  0  0  0  0  0
    2.0030    2.5560    0.6180 C   0  0  0  0  0  0  0  0  0  0  0  0
   -1.0120    2.5020    1.2560 N   0  0  0  0  0  0  0  0  0  0  0  0
    5.0520    4.5900   -1.2860 H   0  0  0  0  0  0  0  0  0  0  0  0
    3.3170    4.2750   -1.3000 H   0  0  0  0  0  0  0  0  0  0  0  0
    4.4230    3.2310   -2.2050 H   0  0  0  0  0  0  0  0  0  0  0  0
[truncated: 675,221 more chars]
