# Supplementary material for: An Efficient Implementation of the Nwat-MMGBSA Method to Rescore Docking Results in Medium-Throughput Virtual Screenings
Source: Front Chem. 2018 Mar 5;6:43. doi: 10.3389/fchem.2018.00043 (PMC5844977; doi:10.3389/fchem.2018.00043)
Supplement: Supplementary file 2 [file DataSheet2.ZIP › SI_Examples_and_Scripts/examples/virtual_screenings/AmpC/ligands.txt]

ligand380
ligand381
ligand382
ligand383
ligand384
ligand385
ligand386
ligand387
ligand388
ligand389
ligand390
ligand391
ligand392
ligand393
ligand394
ligand395
ligand396
ligand397
ligand398
ligand399
