# Supplementary material for: An Efficient Implementation of the Nwat-MMGBSA Method to Rescore Docking Results in Medium-Throughput Virtual Screenings
Source: Front Chem. 2018 Mar 5;6:43. doi: 10.3389/fchem.2018.00043 (PMC5844977; doi:10.3389/fchem.2018.00043)
Supplement: Supplementary file 2 [file DataSheet2.ZIP › SI_Examples_and_Scripts/examples/virtual_screenings/AmpC/MMGBSA_ROCS.csh]

#!/bin/tcsh -f
set REC=Rac1

if ( -e Rankings.csv ) then
	rm Rankings.csv
endif

if ( -e list_names ) then
	rm list*
endif

if (! -e ligands.txt) then
	echo "please put in this directory a file called ligands.txt containing the names of all actives"
        exit
endif

if (! -e decoys.txt) then
	echo "please put in this directory a file called decoys.txt containing the names of all decoys"
        exit
endif


foreach z (`ls */nwat.dat | awk -F/ '{print $1F}'`)
	echo $z >> list_names
end

foreach N (0 30 60 100)
	grep NWAT="$N" RESULTS_GB.txt | awk -F " " '{print $2}' > list_NWAT$N
end

paste -d, list_names list_NWAT0 list_NWAT30 list_NWAT60 list_NWAT100 > Rankings.csv
sed -i '1iLIGAND#,MMGBSA_NWAT0,MMGBSA_NWAT30,MMGBSA_NWAT60,MMGBSA_NWAT100' Rankings.csv
rm list_*

foreach N (0 30 60 100)
	cat > do_Rocs_MMGBSA_NWAT$N.r << EoF
#!/usr/bin/env Rscript
#load ROCR
library(ROCR);
 
#load ligands and decoys
lig <- unique(read.table("ligands.txt")[,1]);
dec <- unique(read.table("decoys.txt")[,1]);
 
#load data file from docking
uniqRes <- read.csv("Rankings.csv",header=T);
 
#change colnames
colnames(uniqRes)[1]="LigandName";
 
#add column with ligand/decoy info
EoF
	echo 'uniqRes$IsActive <- as.numeric(uniqRes$LigandName %in% lig)' >> do_Rocs_MMGBSA_NWAT$N.r
	echo "#define ROC parameters" >> do_Rocs_MMGBSA_NWAT$N.r 
	echo "#here MMGBSA_NWAT$N is selected to compare between ligands; score is multiplied by -1" >> do_Rocs_MMGBSA_NWAT$N.r
	echo 'pred'MMGBSA_NWAT$N' <- prediction(uniqRes$'MMGBSA_NWAT$N'*-1, uniqRes$IsActive)' >> do_Rocs_MMGBSA_NWAT$N.r
	
        cat >> do_Rocs_MMGBSA_NWAT$N.r << EoF
perfMMGBSA_NWAT$N <- performance(predMMGBSA_NWAT$N, 'tpr','fpr')

#plot in jpg format with a grey line with theoretical random results
#adapt name to your needs
jpeg("$REC-MMGBSA_NWAT$N-ROC.jpg")
plot(perfMMGBSA_NWAT$N,main="$REC - MMGBSA_NWAT$N",col="black")
abline(0,1,col="red")
dev.off()


#AUC (area under the curve)
auc_plants <- performance(predMMGBSA_NWAT$N, "auc")
auc.area_plants <- slot(auc_plants, "y.values")[[1]]
cat("AUC: \n")
cat(auc.area_plants)
cat("\n\n")

#Enrichment Factors
EF_plants <- perfMMGBSA_NWAT$N@y.values[[1]]/perfMMGBSA_NWAT$N@x.values[[1]]
EF_plants_1 <- EF_plants[which(perfMMGBSA_NWAT$N@x.values[[1]] > 0.01)[1]]
EF_plants_10 <- EF_plants[which(perfMMGBSA_NWAT$N@x.values[[1]] > 0.1)[1]]
EF_plants_20 <- EF_plants[which(perfMMGBSA_NWAT$N@x.values[[1]] > 0.2)[1]]

cat("Enrichment Factor top1%:\n")
cat(EF_plants_1)
cat("\n\n")

cat("Enrichment Factor top10%:\n")
cat(EF_plants_10)
cat("\n\n")

cat("Enrichment Factor top20%:\n")
cat(EF_plants_20)
cat("\n\n")

#re-plot them in semilogarithmic scale

jpeg("$REC-MMGBSA_NWAT$N-semilogROC.jpg")
semilog=perfMMGBSA_NWAT$N@x.values[[1]]
semilog[semilog < 0.0005]=0.0005
plot(semilog,perfMMGBSA_NWAT$N@y.values[[1]],type="l",xlab="False Positive Rate", ylab="True Positive Rate",xaxt="n", log="x", col="black",main="RAC1_crystal - MMGBSA_NWAT$N - Semilog ROC Curves")
axis(1, c(0,0.001,0.01,0.1,1))
x<-seq(0,1,0.001)
points(x,x,col="red",type="l")
dev.off()
EoF

       Rscript do_Rocs_MMGBSA_NWAT$N.r > Rocs_MMGBSA_NWAT$N.log
end
#rm do_Rocs*
