# Supplementary material for: An Efficient Implementation of the Nwat-MMGBSA Method to Rescore Docking Results in Medium-Throughput Virtual Screenings
Source: Front Chem. 2018 Mar 5;6:43. doi: 10.3389/fchem.2018.00043 (PMC5844977; doi:10.3389/fchem.2018.00043)
Supplement: Supplementary file 2 [file DataSheet2.ZIP › SI_Examples_and_Scripts/examples/virtual_screenings/AmpC/VScreen_v3.1.1.sh]

#!/bin/bash

#
# Alessandro Contini, alessandro.contini@unimi.it
# Xiao Hu, xiao.hu@unimi.it
#
# Created in January, 2017 as the bash version of the original C-shell plantscreen 
# script with newest updates.
#
# This script includes virtual screening (PLANTS), results analysis, and auto-
# parameterisation and file preparations for MD simulation (AMBER package).
# 
# Repuired packages & softwares: 
# Open Babel - http://openbabel.sourceforge.net - GPL 
# UNICON - www.chemcomp.com
# PLANTS and SPORES - http://www.tcd.uni-konstanz.de/research/plants.php
# R computational statistics (for calculating ROC and EF)
# AmberTools (preferably, AMBER package)
# GNU parallel should be enabled to allow task queuing included within this script 
#
# Input requirements:
# Receptor: in .mol2 format 
#             Note that ${REC}.pdb file shall be included if the receptor for MD has 
#             non-standard residues or it is required to be truncated.
# Ligand database: sdf or mol2 format
#
# changelogs
# 3.1.1 modified for compatibility with Amber16
#	fixed a bug with nonstandard residues

################ USER MODIFIABLE VARIABLES ################

# script run options
doDock=1        # !0 do virtual screening.
doAnalysis=1    # !0 do post-VS scoring analysis.
doROCS=1        # !0 do ROCS and AUC calculation, actives ("ligands.txt") and decoys
                # ("decoys.txt") shall be included in the current directory.
doMD=1          # !0 do parameterisation and file preparation for MD simulations
nonstd="GDP"    # Non-standard residue in receptor. 
                # 0: none, 
                # up-case three letters e.g. "ATP": non-standard residue name
fract=100       # top % of the score-ranked ligands to be included in MD simulations
protocol=5      # Docking protocol, select accordingly:
                # 0: use the library as it is
                # 1: tautomerisation
                # 2: tautomerisation + stereoisomerisation
                # 3: tautomerisation + ring conformation sampling
                # 4: tautomerisation + ring conformation sampling + stereoisomerisation
                # 5: tautomerisation + ring conformation sampling + stereoisomerisation 
                #    + all protonation states

# UNICON specifications, please refer to the UNICON manual for details
plevel=topscoring   # UNICON sampling option, select accordingly:
                    # ensemble:   all tautomers and protonation states
		    # topscoring: only the top-ranked configuration

# PLANTS specifications, please refer to the PLANTS manual for details
ligDB=ligand_database 	# file name of ligand database WITHOUT extension
REC=AmpC   	# file name of receptor file WITHOUT extension
center="80.837 5.00878 31.2916"  # center coordinate
rad=7           # docking radius at the binding site
speed=1         # speed specification of PLANTS
                # 1: low speed, high accuracy
                # 4: 4 times faster than option 1, modest accuracy
clust=1         # top-ranked poses saved during docking
sfunct=chemplp  # scoring function, chemplp (recommended) and plp
#
# Additional PLANTS commands: please include in a "PLANTS_input" file in the current 
# directory

# Post-docking analysis
norm=1          # Normalisation method for docking score, select accordingly:
                # 1: TOTAL_SCORE (recommended)
                # 2: SCORE_RB_PEN
                # 3: SCORE_NORM_HEVATOMS
                # 4: SCORE_NORM_CRT_HEVATOMS
                # 5: SCORE_NORM_WEIGHT
                # 6: SCORE_NORM_CRT_WEIGHT
                # 7: SCORE_RB_PEN_NORM_CRT_HEVATOMS
                # 8: SCORE_NORM_CONTACT

# Parameterization moode
qm=0            # antechamber option for am1-bcc charging. 0: mopac, 2: sqm.
dr=n		# antechamber acdoctor mode: yes(y) or no(n)
# system specifications
NPROC=6                              # number of processors to be used by the script
source /usr/local/openbabel/babel.sh                # Openbabel
export DOCK_ROOT=/usr/local/plants                  # PLANTS
export AMBERHOME=/usr/local/amber16	            # AMBER
export UNICON=/usr/local/Unicon_2016-02             # UNICON
export LD_LIBRARY_PATH=$LD_LIBRARY_PATH:/opt/mopac  # MOPAC LIBRARY

################ END OF USER MODIFIABLE VARIABLES ################


#~~~~~~~~~~~~~~~ System set-up ~~~~~~~~~~~~~~~#

WORKDIR=$PWD
export LC_NUMERIC=en_US.utf-8
export PATH=$PATH:$DOCK_ROOT/bin
export PATH=$PATH:$UNICON/

#~~~~~~~~~~~~~~~ Virtual Screening ~~~~~~~~~~~~~~~#

if [[ -e $WORKDIR/${ligDB}.mol2 ]]; then
	format=mol2
elif [[ -e $WORKDIR/${ligDB}.sdf ]]; then
	format=sdf
else
	echo "ERROR: Cannot locate ligand database in supported format."
	exit
fi

if (( $doDock != 0 )); then

	echo -e "\nVirtual Screening started on $(date).\n"

	if [[ -d $WORKDIR/dockings ]]; then
		rm -rf $WORKDIR/dockings
	fi

	mkdir $WORKDIR/dockings

	# Convert the ligand database to individual sdf files with openbabel
	babel -i$format ${ligDB}.${format} -osdf ./dockings/ligand.sdf -m

	cd dockings
	
	# count ligands and zero pad its number
	nl=`ls *sdf | wc -l`
	lm=`echo $nl | awk '{print length($0)}'`
	for f in *sdf;
	do
		n=`echo ${f} | sed 's/[^0-9]*//g'`
		ln=`echo ${n} | awk '{print length($0)}'`
		if (($ln < $lm)); then
			x=`printf "%0"${lm}"d\n" $n`
			mv $f ligand${x}.sdf
		fi
	done

	# file management
	for f in *.sdf;
	do
		name=`basename $f .sdf`
		mkdir $name
		mv ${name}.sdf $name
		cd $name

		# creat plantsconfig file
		cat > plantsconfig_$name << EOF
output_dir                  ./results
protein_file                $WORKDIR/${REC}.mol2
ligand_file                 SPORES.mol2
search_speed                speed$speed
bindingsite_center          $center
bindingsite_radius          $rad
cluster_structures          $clust
write_multi_mol2            0
write_protein_bindingsite   0
scoring_function            $sfunct
EOF

		if [[ -f $WORKDIR/PLANTS_input ]]; then
			cat $WORKDIR/PLANTS_input >> plantsconfig_$name
		fi
		
		# store original ligand name for future reference
		ligname=`head -1 ${name}.sdf`
		echo $ligname > ${name}_compound_name.txt
		sed -i '1 s/^.*$/'${name}'/g' ${name}.sdf
		cd ..
	done

	# generate a docking list
	cd $WORKDIR/dockings
	ls > $WORKDIR/docking.list

	# prepare execution scripts
	for i in $( ls -d ligand* );
	do
		cd $WORKDIR/dockings/${i}
		cat > run.sh << EOF
#!/bin/bash

cd $WORKDIR/dockings/${i}

EOF

	# combination 0: the library is used as it is provided
	if (($protocol==0)); then
		cat >> run.sh << EOF
Unicon -i ${i}.sdf -o ${i}.mol2
SPORES --mode settypes ${i}.mol2 SPORES.mol2
EOF
	fi

	# combination 1: do tautomerisation
	if (($protocol==1)); then
		cat >> run.sh << EOF
# use UNICON to evaluate all tautomers
Unicon -i ${i}.sdf -o tautomers.mol2 -t ${plevel}
SPORES --mode settypes tautomers.mol2 SPORES.mol2
EOF
	fi

	# combination 2: do tautomerisation + stereorisomerisation
	if (($protocol==2)); then
		cat >> run.sh << EOF
Unicon -i ${i}.sdf -o ${i}.mol2
# use SPORES to evaluate all evaluate possible stereoisomers
SPORES --mode stereo ${i}.mol2 stereo.mol2
Unicon -i stereofile.mol2 -o stereo_tautomers.mol2 -t ${plevel}
SPORES --mode settypes stereo_tautomers.mol2 SPORES.mol2
EOF
	fi

	# combination 3: do tautomerisation + ring conformations
	if (($protocol==3)); then
		cat >> run.sh << EOF
Unicon -i ${i}.sdf -o ${i}.mol2

# use SPORES to evaluate all evaluate all ring conformations
SPORES --mode ringconfs ${i}.mol2 ${i}_ringflips.mol2
SPORES --mode splitmultimol2 ringflips.mol2
rm ringflips.mol2

# rerun SPORES to detect bad structures
for n in *_ring_conf*.mol2;
do
	n=\`echo \${n} | sed 's/.mol2//'\`
	SPORES --mode complete \${n}.mol2 \${n}.rerun.mol2
	rm \${n}.rerun.mol2
	if [[ -e \${n}_bad.mol2 ]]; then
		mkdir badconf
		mv \${n}.mol2 badconf
		mv \${n}_bad.mol2 badconf
	fi
done

# recombine all conformations
cat *_ring_conf*.mol2 >> ringflips.mol2
rm *_ring_conf*.mol2

# use SPORES to evaluate possible stereoisomers
SPORES --mode stereo ringflips.mol2 stereo.mol2

# original ligand
cat ${i}.mol2 >> stereofile.mol2

# use UNICON to evaluate all tautomers
Unicon -i stereofile.mol2 -o ringconfs_stereo_tautomers.mol2 -t ${plevel}
SPORES --mode settypes ringconfs_stereo_tautomers.mol2 SPORES.mol2
EOF
	fi

	# combination 4: do tautomerisation + ring conformations + stereoisomerisation
	if (($protocol==4)); then
		cat >> run.sh << EOF
Unicon -i ${i}.sdf -o ${i}.mol2

# use SPORES to evaluate all ring conformations
SPORES --mode ringconfs ${i}.mol2 ${i}_ringflips.mol2
sed -i 's/.mol2//' ringflips.mol2
SPORES --mode splitmultimol2 ringflips.mol2
rm ringflips.mol2

# rerun SPORES to detect bad structures
for n in *_ring_conf*.mol2;
do
	n=\`echo \${n} | sed 's/.mol2//'\`
	SPORES --mode complete \${n}.mol2 \${n}.rerun.mol2
	rm \${n}.rerun.mol2
	if [[ -e \${n}_bad.mol2 ]]; then
		mkdir badconf
		mv \${n}.mol2 badconf
		mv \${n}_bad.mol2 badconf
	fi
done

# use SPORES to evaluate possible stereoisomers
for n in *_conf*mol2;
do
	n=\`echo \${n} | sed 's/.mol2//'\`
	SPORES --mode stereo \${n}.mol2 \${n}_stereo.mol2
	sed -i 's/.mol2//' stereofile.mol2
	SPORES --mode splitmultimol2 stereofile.mol2
	rm \${n}.mol2
	rm \${n}_stereo.mol2
done

# recombine all conformations and stereoisomers
cat *_ring_conf*.mol2 >> stereo_ringconfs.mol2
rm *_ring_conf*.mol2

# original ligand
cat ${i}.mol2 >> stereo_ringconfs.mol2

# use UNICON to evaluate all tautomers
Unicon -i stereo_ringconfs.mol2 -o stereo_ringconfs_tautomers.mol2 -t ${plevel}
SPORES --mode settypes stereo_ringconfs_tautomers.mol2 SPORES.mol2
EOF
	fi

	# combination 5: do tautomerisation + ring conformations + stereoisomerisation + all protonation states
	if (($protocol==5)); then
		cat >> run.sh << EOF
Unicon -i ${i}.sdf -o ${i}.mol2

# use SPORES to evaluate all ring conformations
SPORES --mode ringconfs ${i}.mol2 ${i}_ringflips.mol2
sed -i 's/.mol2//' ringflips.mol2
SPORES --mode splitmultimol2 ringflips.mol2
rm ringflips.mol2

# rerun SPORES to detect bad structures
for n in *_ring_conf*.mol2;
do
	n=\`echo \${n} | sed 's/.mol2//'\`
	SPORES --mode complete \${n}.mol2 \${n}.rerun.mol2
	rm \${n}.rerun.mol2
	if [[ -e \${n}_bad.mol2 ]]; then
		mkdir badconf
		mv \${n}.mol2 badconf
		mv \${n}_bad.mol2 badconf
	fi
done

# use SPORES to evaluate possible stereoisomers
for n in *_conf*mol2;
do
	n=\`echo \${n} | sed 's/.mol2//'\`
	SPORES --mode stereo \${n}.mol2 \${n}_stereo.mol2
	sed -i 's/.mol2//' stereofile.mol2
	SPORES --mode splitmultimol2 stereofile.mol2
	rm \${n}.mol2
	rm \${n}_stereo.mol2
done

# recombine all conformations and stereoisomers
cat *_ring_conf*.mol2 >> stereo_ringconfs.mol2
rm *_ring_conf*.mol2

# original ligand
cat ${i}.mol2 >> stereo_ringconfs.mol2

# use UNICON to evaluate all tautomers
Unicon -i stereo_ringconfs.mol2 -o stereo_ringconfs_tautomers_protomers.mol2 -t ${plevel} -p ${plevel}
SPORES --mode settypes stereo_ringconfs_tautomers_protomers.mol2 SPORES.mol2
EOF
	fi

	# write PLANTS command to execution subscripts
	cat >> run.sh << EOF

# run PLANTS
PLANTS --mode screen plantsconfig_${i}
sed -i 's/TOTAL_SCORE/LIGAND_ENTRY,TOTAL_SCORE/g' ./results/features.csv
EOF
	done

	cd $WORKDIR
	find $WORKDIR/dockings/*/run.sh | parallel -j $NPROC bash
	wait

	echo -e "Plants screening finished on $(date). \n"
fi
#
#~~~~~~~~~~~~~~~ Post_VS analysis ~~~~~~~~~~~~~~~#

cd $WORKDIR

if (( $norm == 1 )); then
    n=2
    sfnorm="TOTAL_SCORE"
elif (( $norm == 2 )); then
    n=3
    sfnorm="SCORE_RB_PEN"
elif (( $norm == 3 )); then
    n=4
    sfnorm="SCORE_NORM_HEVATOMS"
elif (( $norm == 4 )); then
    n=5
    sfnorm="SCORE_NORM_CRT_HEVATOMS"
elif (( $norm == 5 )); then
    n=6
    sfnorm="SCORE_NORM_WEIGHT"
elif (( $norm == 6 )); then
    n=7
    sfnorm="SCORE_NORM_CRT_WEIGHT"
elif (( $norm == 7 )); then
    n=8
    sfnorm="SCORE_RB_PEN_NORM_CRT_HEVATOMS"
elif (( $norm == 8 )); then
    n=9
    sfnorm="SCORE_NORM_CONTACT"
else
    echo "ERROR: check choice for score normalisation."
    exit
fi

if (( $doAnalysis != 0 )); then

	echo "LIGAND#,LIGAND_ENTRY,${sfnorm}" > $WORKDIR/final_results_${sfnorm}.csv
	echo "LIGAND#" > $WORKDIR/vs_failed_${sfnorm}.csv

	if [[ -f $WORKDIR/vs_failed_ligands_${sfnorm}.${format} ]]; then
		rm $WORKDIR/vs_failed_ligands_${sfnorm}.${format}
	fi

	for lig in `cat $WORKDIR/docking.list`;
	do
		# for ligands successfully passed docking
		if `ls $WORKDIR/dockings/${lig}/results/${lig}*.mol2 1> /dev/null 2>&1`; then
			best=`sed '/LIGAND_ENTRY/d' $WORKDIR/dockings/${lig}/results/bestranking.csv | sort -n -k ${n} -t ',' | sed -n 1p | awk -F "," '{print $1,$'$n'}' | sed 's/ /,/'`
			echo "${lig},${best}" >> final_results_${sfnorm}.csv
		# get failed ligands
		else
			echo "$lig" >> $WORKDIR/vs_failed_${sfnorm}.csv
			cat $WORKDIR/dockings/${lig}/${lig}.${format} >> vs_failed_${sfnorm}.${format}
		fi
	done

	sed -n '1p' final_results_${sfnorm}.csv > final_results_${sfnorm}_sorted.csv
	sed '/LIGAND#/d' final_results_${sfnorm}.csv | sort -n -k 3 -t ',' >> final_results_${sfnorm}_sorted.csv
fi

#~~~~~~~~~~~~~~~ ROCS and AUC analysis ~~~~~~~~~~~~~~~#

cd $WORKDIR

if (($doROCS != 0)); then
	cat > do_Rocs_${sfnorm}.r << EOF
#!/usr/bin/env Rscript
#load ROCR
library(ROCR);

#load ligands and decoys
lig <- unique(read.table("ligands.txt")[,1]);
dec <- unique(read.table("decoys.txt")[,1]);

#load data file from docking
uniqRes <- read.csv("final_results_${sfnorm}_sorted.csv",header=T);

#change colnames
colnames(uniqRes)[1]="LigandName";

#add column with ligand/decoy info
uniqRes\$IsActive <- as.numeric(uniqRes\$LigandName %in% lig)
#define ROC parameters
#here $sfnorm is selected to compare between ligands; score is multiplied by -1
pred$sfnorm <- prediction(uniqRes\$${sfnorm}*-1, uniqRes\$IsActive)
perf$sfnorm <- performance(pred$sfnorm, 'tpr','fpr')

#plot in jpg format with a grey line with theoretical random results
#adapt name to your needs
jpeg("${sfnorm}_ROC.jpg")
plot(perf$sfnorm,main="$sfnorm",col="black")
abline(0,1,col="red")
dev.off()

#AUC (area under the curve)
auc_plants <- performance(pred$sfnorm, "auc")
auc.area_plants <- slot(auc_plants, "y.values")[[1]]
cat("AUC: \n")
cat(auc.area_plants)
cat("\n\n")

#Enrichment Factors
EF_plants <- perf$sfnorm@y.values[[1]]/perf$sfnorm@x.values[[1]]
EF_plants_1 <- EF_plants[which(perf$sfnorm@x.values[[1]] > 0.01)[1]]
EF_plants_10 <- EF_plants[which(perf$sfnorm@x.values[[1]] > 0.1)[1]]
EF_plants_20 <- EF_plants[which(perf$sfnorm@x.values[[1]] > 0.2)[1]]

cat("Enrichment Factor top1%:\n")
cat(EF_plants_1)
cat("\n\n")

cat("Enrichment Factor top10%:\n")
cat(EF_plants_10)
cat("\n\n")

cat("Enrichment Factor top20%:\n")
cat(EF_plants_20)
cat("\n\n")

#re-plot them in semilogarithmic scale

jpeg("${sfnorm}-semilogROC.jpg")
plantsforsemilog=perf$sfnorm@x.values[[1]]
plantsforsemilog[plantsforsemilog < 0.0005]=0.0005
plot(plantsforsemilog,perf$sfnorm@y.values[[1]],type="l",xlab="False Positive Rate", ylab="True Positive Rate",xaxt="n", log="x", col="black",main="RAC1_crystal - $sfnorm - Semilog ROC Curves")
axis(1, c(0,0.001,0.01,0.1,1))
x<-seq(0,1,0.001)
points(x,x,col="red",type="l")
dev.off()
EOF
	Rscript do_Rocs_${sfnorm}.r >& do_Rocs_${sfnorm}.log
	grep -A1 "AUC:" do_Rocs_${sfnorm}.log > Rocs_${sfnorm}.txt
	grep -A1 "Enrichment Factor" do_Rocs_${sfnorm}.log >> Rocs_${sfnorm}.txt
fi

echo -e "\nPost-VS analysis finished on $(date).\n"

#~~~~~~~~~~~~~~~ MD preparation ~~~~~~~~~~~~~~~#

cd $WORKDIR

if (( $doMD != 0 )); then
	if [[ ! -f $WORKDIR/${REC}.pdb ]]; then
		antechamber -i ${REC}.mol2 -fi mol2 -o ${REC}.pdb -fo pdb
	fi
	source $AMBERHOME/amber16.sh

	# calculate number of top-ranked ligands to be included
	tot=`cat $WORKDIR/docking.list | wc -l`
	x=`echo "scale=0; $fract * $tot / 100" | bc `
	x=`printf '%.0f\n' $x`

	# print a list for selected ligands
	sed '/LIGAND_ENTRY/d' $WORKDIR/final_results_${sfnorm}_sorted.csv | head -n $x > $WORKDIR/selected_ligands_${sfnorm}.csv

	# create directory for MD preparation
	if [[ -d MD_$sfnorm ]]; then
		mv MD_$sfnorm MD_$sfnorm.OLD
	fi
	mkdir MD_$sfnorm

	# create directory for ligand parameterisation
	mkdir MD_$sfnorm/ligands
	for l in $(awk -F "," '{print $1}' $WORKDIR/selected_ligands_${sfnorm}.csv);
	do
		cd $WORKDIR
		
		mkdir MD_${sfnorm}/ligands/$l
		cd MD_${sfnorm}/ligands/$l
		conf=`grep $l $WORKDIR/selected_ligands_${sfnorm}.csv | awk -F "," '{print $2}' `
		cp $WORKDIR/dockings/$l/results/${conf}.mol2 .
		
		# calculate Gasteiger partial charge for each molecule using antechamber
		echo "Assigning Gasteiger partial charge for $l"
		antechamber -i ${conf}.mol2 -fi mol2 -o ${conf}_gas.mol2 -fo mol2 -c gas -dr $dr

		# check if ligand passed Gasteiger partial charge assignment
		if [[ -e ${conf}_gas.mol2 ]]; then
			# write excution script
			cat > param.sh << EOF
#!/bin/bash

source $AMBERHOME/amber16.sh

cd $WORKDIR/MD_${sfnorm}/ligands/$l
antechamber -i ${conf}_gas.mol2 -fi mol2 -o ${conf}_bcc.mol2 -fo mol2 -c bcc -df $qm -dr $dr

if [[ -f $WORKDIR/MD_${sfnorm}/ligands/$l/${conf}_bcc.mol2 ]]; then
	# generating .frcmod
	parmchk2 -i ${conf}_bcc.mol2 -f mol2 -o ${l}.frcmod
	tleap -f ${l}.leaprc

	# check if tleap finished successfully
	if [[ ! -f ${REC}_${l}_complex_wat.pdb ]]; then
		echo "LEAP failed: $l" >> $WORKDIR/MD_$sfnorm/ligands/Failed.txt
	fi
else
	echo "PARM failed: $l" >> $WORKDIR/MD_$sfnorm/ligands/Failed.txt
fi
EOF

			# write leaprc
			cat > ${l}.leaprc << EOF
#load amber force field
source $AMBERHOME/dat/leap/cmd/oldff/leaprc.ff14SB
source leaprc.gaff
source leaprc.water.tip3p
# warning! phospo aminoacids are parameterized for ff99SB; use at your own r
source leaprc.phosaa10 
#load monovalent ions parameters for TIP3P
#loadAmberParams frcmod.ionsjc_tip3p 
#load divalent ions parameters for TIP3P
#loadAmberParams frcmod.ionslm_1264_tip3p
EOF

			if [ -n "$nonstd" ]; then
				cat >> ${l}.leaprc << EOF
loadamberprep $WORKDIR/${nonstd}.prep
loadAmberParams $WORKDIR/${nonstd}.frcmod
EOF
			fi
			
			cat >> ${l}.leaprc << EOF

#set PB radii for MMPBSA calculations (igb=8)
set default PBRadii mbondi3 

#load ligand mol2 and parameter files
LIG=loadmol2 $WORKDIR/MD_${sfnorm}/ligands/$l/${conf}_bcc.mol2
loadAmberParams $WORKDIR/MD_${sfnorm}/ligands/${l}/${l}.frcmod

#load receptor pdb file
REC=loadpdb $WORKDIR/${REC}.pdb

#combine ligand and recptor for complex
cmp=combine {REC LIG}

# neutralize charges
charge cmp
addions cmp Na+ 0
addions cmp Cl- 0

#add solvent box (octahedric TIP3P box)
solvateoct cmp TIP3PBOX 10

#save complexes topologies and coordinates
saveamberparm cmp $WORKDIR/MD_${sfnorm}/${REC}_${l}_complex_wat.top $WORKDIR/MD_${sfnorm}/${REC}_${l}_complex_wat.crd
savepdb cmp $WORKDIR/MD_${sfnorm}/ligands/$l/${REC}_${l}_complex_wat.pdb
quit
EOF
		# if Garteiger charge assignment failed
		else
			echo "PARM failed: $l" >> $WORKDIR/MD_$sfnorm/ligands/Failed.txt
		fi
	done

	cd $WORKDIR
	find $WORKDIR/MD_${sfnorm}/ligands/*/param.sh | parallel -j $NPROC bash
	wait
	
	sort -k 2 $WORKDIR/MD_$sfnorm/ligands/Failed.txt -o $WORKDIR/MD_$sfnorm/ligands/Failed.txt
	echo -e "MD preparation finished on $(date). \n"
fi

echo -e "####### JOB FINISHED ON $(date) #######"
