# Supplementary material for: An Efficient Implementation of the Nwat-MMGBSA Method to Rescore Docking Results in Medium-Throughput Virtual Screenings
Source: Front Chem. 2018 Mar 5;6:43. doi: 10.3389/fchem.2018.00043 (PMC5844977; doi:10.3389/fchem.2018.00043)
Supplement: Supplementary file 2 [file DataSheet2.ZIP › SI_Examples_and_Scripts/examples/virtual_screenings/Rac1/decoys.txt]

ligand001
ligand002
ligand003
ligand004
ligand005
ligand006
ligand007
ligand008
ligand009
ligand010
ligand011
ligand012
ligand013
ligand014
ligand015
ligand016
ligand017
ligand018
ligand019
ligand020
ligand021
ligand022
ligand023
ligand024
ligand025
ligand026
ligand027
ligand028
ligand029
ligand030
ligand031
ligand032
ligand033
ligand034
ligand035
ligand036
ligand037
ligand038
ligand039
ligand040
ligand041
ligand042
ligand043
ligand044
ligand045
ligand046
ligand047
ligand048
ligand049
ligand050
ligand051
ligand052
ligand053
ligand054
ligand055
ligand056
ligand057
ligand058
ligand059
ligand060
ligand061
ligand062
ligand063
ligand064
ligand065
ligand066
ligand067
ligand068
ligand069
ligand070
ligand071
ligand072
ligand073
ligand074
ligand075
ligand076
ligand077
ligand078
ligand079
ligand080
ligand081
ligand082
ligand083
ligand084
ligand085
ligand086
ligand087
ligand088
ligand089
ligand090
ligand091
ligand092
ligand093
ligand094
ligand095
ligand096
ligand097
ligand098
ligand099
ligand100
ligand101
ligand102
ligand103
ligand104
ligand105
ligand106
