# Supplementary material for: An Efficient Implementation of the Nwat-MMGBSA Method to Rescore Docking Results in Medium-Throughput Virtual Screenings
Source: Front Chem. 2018 Mar 5;6:43. doi: 10.3389/fchem.2018.00043 (PMC5844977; doi:10.3389/fchem.2018.00043)
Supplement: Supplementary file 2 [file DataSheet2.ZIP › SI_Examples_and_Scripts/examples/virtual_screenings/Rac1/GDP.prep]

    0    0    2

R-GUANOSINE - with terminal diphosphate 
GDP.db94
 GDP  INT     1
 CORRECT OMIT DU   BEG
   0.0
    1   DUMM  DU    M     0    0    0    0.000    0.000    0.000    0.000
    2   DUMM  DU    M     1    0    0    1.000    0.000    0.000    0.000
    3   DUMM  DU    M     2    1    0    1.000   90.000    0.000    0.000
    4   O1B   O3    M     3    2    1    1.000   90.000  180.000   -0.9552
    5   PB    P     M     4    3    2    1.434   90.000  180.000    1.3672
    6   O2B   O3    E     5    4    3    1.574  107.490  -79.441   -0.9552
    7   O3B   O3    E     5    4    3    1.518  118.007  165.990   -0.9552
    8   O3A   OS    M     5    4    3    1.599  113.374  180.000   -0.6346
    9   PA    P     M     6    5    4    1.646  130.619   36.624    1.4929
   10   O1A   O2    E     7    6    5    1.504  109.212  -90.234   -0.9474
   11   O2A   O2    E     7    6    5    1.526  108.570   40.323   -0.9474
   12   O5*   OS    M     7    6    5    1.585   97.173  157.726   -0.6579
   13   C5*   CT    M     8    7    6    1.445  122.292  -66.317    0.0558
   14   H50   H1    E     9    8    7    1.059  109.484   27.531    0.0679
   15   H51   H1    E     9    8    7    1.059  109.437  -92.456    0.0679
   16   C4*   CT    M     9    8    7    1.52   110.00   180.00     0.1065
   17   H40   H1    E    16    9    8    1.09   109.50  -200.00     0.1174
   18   O4*   OS    S    16   13    9    1.46   108.86   -86.31    -0.3548
   19   C1*   CT    B    18   16   13    1.42   110.04   105.60     0.0191
   20   H10   H2    E    19   18   16    1.09   109.50  -240.00     0.2006
   21   N9    N*    S    19   18   16    1.49   108.06  -127.70     0.0492
   22   C8    CK    B    21   19   18    1.38   129.20    81.59     0.1374
   23   H80   H5    E    22   21   19    1.08   120.00     0.00     0.1640
   24   N7    NB    S    22   21   19    1.31   114.00  -179.90    -0.5709
   25   C5    CB    S    24   22   21    1.39   103.90     0.00     0.1744
   26   C6    C     B    25   24   22    1.42   130.40   180.00     0.4770
   27   O6    O     E    26   25   24    1.23   128.80     0.00    -0.5597
   28   N1    NA    B    26   25   24    1.40   111.38   180.00    -0.4787
   29   H1N   H     E    28   26   25    1.00   117.36   179.90     0.3424
   30   C2    CA    B    28   26   25    1.38   125.24    -0.10     0.7657
   31   N2    N2    B    30   28   26    1.34   116.02   180.00    -0.9672
   32   H21   H     E    31   30   28    1.01   127.00    -0.82     0.4364
   33   H22   H     E    31   30   28    1.01   116.53  -179.44     0.4364
   34   N3    NC    S    30   28   26    1.33   123.30     0.00    -0.6323
   35   C4    CB    E    34   30   28    1.36   112.20     0.00     0.1222
   36   C3*   CT    M    16   13   12    1.53   115.78  -329.11     0.2022
   37   H30   H1    E    36   16   13    1.09   109.50    30.00     0.0615
   38   C2*   CT    B    36   16   13    1.53   102.80   -86.30     0.0670
   39   H20   H1    E    38   36   16    1.09   109.50   120.00     0.0972
   40   O2*   OH    S    38   36   16    1.43   109.50   240.00    -0.6139
   41   H2*   HO    E    40   38   36    0.96   107.00   180.00     0.4186
   42   O3*   OH    M    36   16   13    1.42   116.52  -203.47    -0.6541
   43   H3*   HO    M    42   36   16    0.96   114.97   180.00     0.4376

IMPROPER
 C8   C4   N9   C1*
 C5   N1   C6   O6
 C6   C2   N1   H1N
 C2   H21  N2   H22
 N7   N9   C8   H80
 N1   N3   C2   N2

LOOP CLOSING EXPLICIT
 C1*  C2*
 C4   C5
 C4   N9

DONE
STOP
