# Supplementary material for: An Efficient Implementation of the Nwat-MMGBSA Method to Rescore Docking Results in Medium-Throughput Virtual Screenings
Source: Front Chem. 2018 Mar 5;6:43. doi: 10.3389/fchem.2018.00043 (PMC5844977; doi:10.3389/fchem.2018.00043)
Supplement: Supplementary file 2 [file DataSheet2.ZIP › SI_Examples_and_Scripts/examples/virtual_screenings/Rac1/protocol/md7.inp]

# 200ps NVT ensamble molecular dynamic (shake,langevin)
&cntrl
    imin=0, irest=1, ntp=0, ntb=1, ntpr=500, nstlim=100000, ntt=3, ig=-1, gamma_ln=2.0, 
    cut=8, tautp=0.4, ntx=5, ntf=2, ntc=2, ntwr=500, ntwx=500, dt=0.001
    tempi=300.0, temp0=300.0,
	ioutfm=1, ntxo=2, iwrap=1,
	ntr=1, restraintmask='@CA,C,O,N,H & !:WAT | :ATP,GTP,GDP,CA,MG', restraint_wt=5.0,
&end
