# Supplementary material for: An Efficient Implementation of the Nwat-MMGBSA Method to Rescore Docking Results in Medium-Throughput Virtual Screenings
Source: Front Chem. 2018 Mar 5;6:43. doi: 10.3389/fchem.2018.00043 (PMC5844977; doi:10.3389/fchem.2018.00043)
Supplement: Supplementary file 2 [file DataSheet2.ZIP › SI_Examples_and_Scripts/examples/virtual_screenings/Rac1/Rac1.mol2]

@<TRIPOS>MOLECULE
Rac1.pdb
2860 2893 183 0 0 
BIOPOLYMER
USER_CHARGES


@<TRIPOS>ATOM
   1 N       47.3380    46.5130    13.2690 N.4     1 ALA1     1.0000 BACKBONE
   2 H1      46.4880    45.9970    13.0920 H       1 ALA1     0.0000 
   3 H2      47.9870    46.3380    12.5150 H       1 ALA1     0.0000 
   4 H3      47.0960    47.4620    13.5160 H       1 ALA1     0.0000 
   5 CA      47.9760    45.9480    14.4730 C.3     1 ALA1     0.0000 BACKBONE
   6 HA      48.9700    45.6150    14.1730 H       1 ALA1     0.0000 
   7 CB      48.1240    46.9930    15.5850 C.3     1 ALA1     0.0000 
   8 HB1     47.1370    47.3300    15.9020 H       1 ALA1     0.0000 
   9 HB2     48.6460    46.5500    16.4330 H       1 ALA1     0.0000 
  10 HB3     48.6950    47.8440    15.2110 H       1 ALA1     0.0000 
  11 C       47.2220    44.7160    14.9700 C.2     1 ALA1     0.0000 BACKBONE
  12 O       45.9950    44.6360    14.8500 O.2     1 ALA1     0.0000 BACKBONE
  13 N       47.9500    43.7670    15.5600 N.am    2 ALA2     0.0000 BACKBONE
  14 H       48.9520    43.8550    15.4680 H       2 ALA2     0.0000 
  15 CA      47.4170    42.5990    16.2610 C.3     2 ALA2     0.0000 BACKBONE
  16 HA      46.7050    42.0710    15.6270 H       2 ALA2     0.0000 
  17 CB      48.5950    41.6610    16.5630 C.3     2 ALA2     0.0000 
  18 HB1     49.3130    42.1730    17.2040 H       2 ALA2     0.0000 
  19 HB2     48.2290    40.7680    17.0690 H       2 ALA2     0.0000 
  20 HB3     49.0810    41.3760    15.6300 H       2 ALA2     0.0000 
  21 C       46.6610    42.9980    17.5430 C.2     2 ALA2     0.0000 BACKBONE
  22 O       46.9490    44.0360    18.1460 O.2     2 ALA2     0.0000 BACKBONE
  23 N       45.7040    42.1720    17.9690 N.am    3 ALA3     0.0000 BACKBONE
  24 H       45.4750    41.3690    17.4010 H       3 ALA3     0.0000 
  25 CA      44.9200    42.4110    19.1820 C.3     3 ALA3     0.0000 BACKBONE
  26 HA      44.7730    43.4830    19.3150 H       3 ALA3     0.0000 
  27 CB      43.5460    41.7430    19.0280 C.3     3 ALA3     0.0000 
  28 HB1     43.6760    40.6680    18.9020 H       3 ALA3     0.0000 
  29 HB2     42.9470    41.9350    19.9180 H       3 ALA3     0.0000 
  30 HB3     43.0390    42.1520    18.1540 H       3 ALA3     0.0000 
  31 C       45.6590    41.9040    20.4300 C.2     3 ALA3     0.0000 BACKBONE
  32 O       46.1130    40.7570    20.4510 O.2     3 ALA3     0.0000 BACKBONE
  33 N       45.7470    42.7330    21.4760 N.am    4 ILE4     0.0000 BACKBONE
  34 H       45.5240    43.7060    21.3210 H       4 ILE4     0.0000 
  35 CA      46.2100    42.3270    22.8150 C.3     4 ILE4     0.0000 BACKBONE
  36 HA      47.1300    41.7460    22.7570 H       4 ILE4     0.0000 
  37 CB      46.4350    43.5610    23.7290 C.3     4 ILE4     0.0000 
  38 HB      45.5580    44.2050    23.6650 H       4 ILE4     0.0000 
  39 CG2     46.6570    43.1380    25.1980 C.3     4 ILE4     0.0000 
  40 HG21    47.5340    42.4950    25.2620 H       4 ILE4     0.0000 
  41 HG22    46.8120    44.0250    25.8120 H       4 ILE4     0.0000 
  42 HG23    45.7820    42.5960    25.5570 H       4 ILE4     0.0000 
  43 CG1     47.6290    44.3950    23.2050 C.3     4 ILE4     0.0000 
  44 HG12    48.5120    43.7580    23.2540 H       4 ILE4     0.0000 
  45 HG13    47.4160    44.6410    22.1640 H       4 ILE4     0.0000 
  46 CD1     47.8870    45.6860    23.9930 C.3     4 ILE4     0.0000 
  47 HD11    48.1000    45.4410    25.0330 H       4 ILE4     0.0000 
  48 HD12    48.7390    46.2110    23.5620 H       4 ILE4     0.0000 
  49 HD13    47.0050    46.3250    23.9440 H       4 ILE4     0.0000 
  50 C       45.1820    41.3640    23.4110 C.2     4 ILE4     0.0000 BACKBONE
  51 O       44.0420    41.7560    23.6590 O.2     4 ILE4     0.0000 BACKBONE
  52 N       45.5720    40.1130    23.6550 N.am    5 LYS5     0.0000 BACKBONE
  53 H       46.5000    39.8230    23.3810 H       5 LYS5     0.0000 
  54 CA      44.6530    39.1000    24.1660 C.3     5 LYS5     0.0000 BACKBONE
  55 HA      43.6400    39.3000    23.8170 H       5 LYS5     0.0000 
  56 CB      45.0820    37.7150    23.6610 C.3     5 LYS5     0.0000 
  57 HB2     45.0430    37.7060    22.5720 H       5 LYS5     0.0000 
  58 HB3     46.1030    37.5180    23.9890 H       5 LYS5     0.0000 
  59 CG      44.1470    36.6300    24.2160 C.3     5 LYS5     0.0000 
  60 HG2     44.4450    36.4100    25.2410 H       5 LYS5     0.0000 
  61 HG3     43.1280    37.0180    24.2100 H       5 LYS5     0.0000 
  62 CD      44.2100    35.3530    23.3830 C.3     5 LYS5     0.0000 
  63 HD2     43.8540    35.5700    22.3760 H       5 LYS5     0.0000 
  64 HD3     45.2440    35.0120    23.3360 H       5 LYS5     0.0000 
  65 CE      43.3390    34.2590    24.0080 C.3     5 LYS5     0.0000 
  66 HE2     43.6920    34.0670    25.0210 H       5 LYS5     0.0000 
  67 HE3     42.3080    34.6100    24.0430 H       5 LYS5     0.0000 
  68 NZ      43.4080    33.0120    23.2180 N.4     5 LYS5     1.0000 
  69 HZ1     44.3640    32.6870    23.1850 H       5 LYS5     0.0000 
  70 HZ2     42.8270    32.3080    23.6490 H       5 LYS5     0.0000 
  71 HZ3     43.0810    33.1900    22.2790 H       5 LYS5     0.0000 
  72 C       44.4960    39.1770    25.6940 C.2     5 LYS5     0.0000 BACKBONE
  73 O       45.3570    38.7150    26.4580 O.2     5 LYS5     0.0000 BACKBONE
  74 N       43.3480    39.6980    26.1300 N.am    6 CYS6     0.0000 BACKBONE
  75 H       42.7910    40.1840    25.4410 H       6 CYS6     0.0000 
  76 CA      42.8720    39.6680    27.5090 C.3     6 CYS6     0.0000 BACKBONE
  77 HA      43.6960    39.5420    28.2110 H       6 CYS6     0.0000 
  78 CB      42.1940    41.0160    27.7850 C.3     6 CYS6     0.0000 
  79 HB2     42.8990    41.8470    27.7560 H       6 CYS6     0.0000 
  80 HB3     41.3710    41.2140    27.0980 H       6 CYS6     0.0000 
  81 SG      41.4730    41.0260    29.4500 S.3     6 CYS6     0.0000 
  82 HG      40.9880    42.2630    29.3840 H       6 CYS6     0.0000 
  83 C       41.9190    38.4790    27.7180 C.2     6 CYS6     0.0000 BACKBONE
  84 O       40.8020    38.4910    27.2000 O.2     6 CYS6     0.0000 BACKBONE
  85 N       42.3460    37.4790    28.4930 N.am    7 VAL7     0.0000 BACKBONE
  86 H       43.3250    37.4550    28.7390 H       7 VAL7     0.0000 
  87 CA      41.4840    36.3710    28.9460 C.3     7 VAL7     0.0000 BACKBONE
  88 HA      40.5900    36.3450    28.3240 H       7 VAL7     0.0000 
  89 CB      42.1860    34.9940    28.8620 C.3     7 VAL7     0.0000 
  90 HB      43.0990    35.0410    29.4560 H       7 VAL7     0.0000 
  91 CG1     41.2900    33.8550    29.3850 C.3     7 VAL7     0.0000 
  92 HG11    40.3780    33.8080    28.7900 H       7 VAL7     0.0000 
  93 HG12    41.8230    32.9080    29.3070 H       7 VAL7     0.0000 
  94 HG13    41.0350    34.0430    30.4280 H       7 VAL7     0.0000 
  95 CG2     42.5590    34.6650    27.4080 C.3     7 VAL7     0.0000 
  96 HG21    43.2350    35.4300    27.0240 H       7 VAL7     0.0000 
  97 HG22    43.0520    33.6940    27.3690 H       7 VAL7     0.0000 
  98 HG23    41.6560    34.6390    26.7980 H       7 VAL7     0.0000 
  99 C       41.0230    36.6690    30.3730 C.2     7 VAL7     0.0000 BACKBONE
 100 O       41.8450    36.9810    31.2360 O.2     7 VAL7     0.0000 BACKBONE
 101 N       39.7130    36.5910    30.6080 N.am    8 VAL8     0.0000 BACKBONE
 102 H       39.1190    36.3700    29.8220 H       8 VAL8     0.0000 
 103 CA      39.0780    36.8650    31.9060 C.3     8 VAL8     0.0000 BACKBONE
 104 HA      39.7880    37.3380    32.5840 H       8 VAL8     0.0000 
 105 CB      37.8550    37.7980    31.7420 C.3     8 VAL8     0.0000 
 106 HB      37.1050    37.2860    31.1390 H       8 VAL8     0.0000 
 107 CG1     37.2500    38.1690    33.1060 C.3     8 VAL8     0.0000 
 108 HG11    37.9990    38.6820    33.7090 H       8 VAL8     0.0000 
 109 HG12    36.3930    38.8260    32.9570 H       8 VAL8     0.0000 
 110 HG13    36.9290    37.2630    33.6200 H       8 VAL8     0.0000 
 111 CG2     38.2570    39.0900    31.0050 C.3     8 VAL8     0.0000 
 112 HG21    38.6460    38.8400    30.0180 H       8 VAL8     0.0000 
 113 HG22    37.3850    39.7350    30.8980 H       8 VAL8     0.0000 
 114 HG23    39.0250    39.6110    31.5760 H       8 VAL8     0.0000 
 115 C       38.6780    35.5430    32.5650 C.2     8 VAL8     0.0000 BACKBONE
 116 O       37.8810    34.7920    32.0040 O.2     8 VAL8     0.0000 BACKBONE
 117 N       39.2320    35.2640    33.7490 N.am    9 VAL9     0.0000 BACKBONE
 118 H       39.8940    35.9360    34.1090 H       9 VAL9     0.0000 
 119 CA      39.0210    34.0130    34.5070 C.3     9 VAL9     0.0000 BACKBONE
 120 HA      38.2230    33.4100    34.0750 H       9 VAL9     0.0000 
 121 CB      40.2970    33.1430    34.6120 C.3     9 VAL9     0.0000 
 122 HB      40.0320    32.2040    35.0970 H       9 VAL9     0.0000 
 123 CG1     40.9030    32.8530    33.2340 C.3     9 VAL9     0.0000 
 124 HG11    41.1680    33.7920    32.7480 H       9 VAL9     0.0000 
 125 HG12    41.7970    32.2400    33.3510 H       9 VAL9     0.0000 
 126 HG13    40.1760    32.3210    32.6210 H       9 VAL9     0.0000 
 127 CG2     41.3830    33.7390    35.5220 C.3     9 VAL9     0.0000 
 128 HG21    40.9880    33.8560    36.5310 H       9 VAL9     0.0000 
 129 HG22    42.2450    33.0730    35.5440 H       9 VAL9     0.0000 
 130 HG23    41.6870    34.7120    35.1360 H       9 VAL9     0.0000 
 131 C       38.4580    34.2820    35.9010 C.2     9 VAL9     0.0000 BACKBONE
 132 O       38.5580    35.3990    36.4050 O.2     9 VAL9     0.0000 BACKBONE
 133 N       37.8700    33.2580    36.5280 N.am   10 GLY10    0.0000 BACKBONE
 134 H       37.8390    32.3670    36.0540 H      10 GLY10    0.0000 
 135 CA      37.2700    33.3570    37.8600 C.3    10 GLY10    0.0000 BACKBONE
 136 HA2     38.0420    33.1090    38.5880 H      10 GLY10    0.0000 
 137 HA3     36.9550    34.3910    38.0030 H      10 GLY10    0.0000 
 138 C       36.0720    32.4380    38.0740 C.2    10 GLY10    0.0000 BACKBONE
 139 O       35.5550    31.8280    37.1390 O.2    10 GLY10    0.0000 BACKBONE
 140 N       35.6300    32.3810    39.3260 N.am   11 ASP11    0.0000 BACKBONE
 141 H       36.1090    32.9900    39.9740 H      11 ASP11    0.0000 
 142 CA      34.5980    31.4760    39.8520 C.3    11 ASP11    0.0000 BACKBONE
 143 HA      34.8480    30.4350    39.6480 H      11 ASP11    0.0000 
 144 CB      34.5280    31.6770    41.3810 C.3    11 ASP11    0.0000 
 145 HB2     35.0610    32.5930    41.6380 H      11 ASP11    0.0000 
 146 HB3     33.4710    31.7940    41.6180 H      11 ASP11    0.0000 
 147 CG      35.1040    30.5110    42.1820 C.2    11 ASP11    0.0000 
 148 OD1     36.2080    30.0190    41.8570 O.co2  11 ASP11   -0.5000 
 149 OD2     34.4550    30.1060    43.1720 O.co2  11 ASP11   -0.5000 
 150 C       33.2020    31.6370    39.2100 C.2    11 ASP11    0.0000 BACKBONE
 151 O       32.9010    32.6420    38.5620 O.2    11 ASP11    0.0000 BACKBONE
 152 N       32.3310    30.6430    39.4250 N.am   12 GLY12    0.0000 BACKBONE
 153 H       32.6500    29.8600    39.9770 H      12 GLY12    0.0000 
 154 CA      30.9570    30.6200    38.9150 C.3    12 GLY12    0.0000 BACKBONE
 155 HA2     30.9950    30.7530    37.8340 H      12 GLY12    0.0000 
 156 HA3     30.5260    29.6460    39.1460 H      12 GLY12    0.0000 
 157 C       30.0730    31.7110    39.5200 C.2    12 GLY12    0.0000 BACKBONE
 158 O       29.8240    31.7030    40.7290 O.2    12 GLY12    0.0000 BACKBONE
 159 N       29.5690    32.6150    38.6710 N.am   13 ALA13    0.0000 BACKBONE
 160 H       29.9760    32.5870    37.7470 H      13 ALA13    0.0000 
 161 CA      28.6690    33.7250    39.0010 C.3    13 ALA13    0.0000 BACKBONE
 162 HA      28.4100    34.1410    38.0270 H      13 ALA13    0.0000 
 163 CB      27.3820    33.2170    39.6780 C.3    13 ALA13    0.0000 
 164 HB1     27.6240    32.8060    40.6580 H      13 ALA13    0.0000 
 165 HB2     26.6820    34.0440    39.7940 H      13 ALA13    0.0000 
 166 HB3     26.9280    32.4420    39.0610 H      13 ALA13    0.0000 
 167 C       29.3820    34.8650    39.7590 C.2    13 ALA13    0.0000 BACKBONE
 168 O       28.8330    35.4020    40.7250 O.2    13 ALA13    0.0000 BACKBONE
 169 N       30.5980    35.2430    39.3440 N.am   14 VAL14    0.0000 BACKBONE
 170 H       31.0900    34.6620    38.6810 H      14 VAL14    0.0000 
 171 CA      31.3160    36.4020    39.9320 C.3    14 VAL14    0.0000 BACKBONE
 172 HA      30.8620    36.7670    40.8530 H      14 VAL14    0.0000 
 173 CB      32.8200    36.1470    40.1900 C.3    14 VAL14    0.0000 
 174 HB      33.2650    37.0560    40.5950 H      14 VAL14    0.0000 
 175 CG1     33.0210    34.9920    41.1840 C.3    14 VAL14    0.0000 
 176 HG11    32.5770    34.0830    40.7790 H      14 VAL14    0.0000 
 177 HG12    34.0870    34.8340    41.3470 H      14 VAL14    0.0000 
 178 HG13    32.5420    35.2400    42.1310 H      14 VAL14    0.0000 
 179 CG2     33.6300    35.9390    38.9030 C.3    14 VAL14    0.0000 
 180 HG21    33.5510    36.8270    38.2760 H      14 VAL14    0.0000 
 181 HG22    34.6760    35.7660    39.1550 H      14 VAL14    0.0000 
 182 HG23    33.2390    35.0770    38.3620 H      14 VAL14    0.0000 
 183 C       31.1180    37.6870    39.1180 C.2    14 VAL14    0.0000 BACKBONE
 184 O       31.4110    38.7680    39.6260 O.2    14 VAL14    0.0000 BACKBONE
 185 N       30.5800    37.5910    37.8960 N.am   15 GLY15    0.0000 BACKBONE
 186 H       30.4290    36.6620    37.5310 H      15 GLY15    0.0000 
 187 CA      30.2000    38.7340    37.0630 C.3    15 GLY15    0.0000 BACKBONE
 188 HA2     29.1590    38.5940    36.7730 H      15 GLY15    0.0000 
 189 HA3     30.2880    39.6300    37.6780 H      15 GLY15    0.0000 
 190 C       31.0440    38.9100    35.8090 C.2    15 GLY15    0.0000 BACKBONE
 191 O       31.0260    39.9950    35.2320 O.2    15 GLY15    0.0000 BACKBONE
 192 N       31.7990    37.8910    35.3810 N.am   16 LYS16    0.0000 BACKBONE
 193 H       31.7690    37.0240    35.8980 H      16 LYS16    0.0000 
 194 CA      32.7180    37.9900    34.2370 C.3    16 LYS16    0.0000 BACKBONE
 195 HA      33.4530    38.7760    34.4140 H      16 LYS16    0.0000 
 196 CB      33.4600    36.6570    34.0440 C.3    16 LYS16    0.0000 
 197 HB2     32.7190    35.8700    33.9070 H      16 LYS16    0.0000 
 198 HB3     34.0760    36.7350    33.1480 H      16 LYS16    0.0000 
 199 CG      34.3490    36.3190    35.2470 C.3    16 LYS16    0.0000 
 200 HG2     35.0430    37.1490    35.3840 H      16 LYS16    0.0000 
 201 HG3     33.7020    36.2390    36.1200 H      16 LYS16    0.0000 
 202 CD      35.1390    35.0150    35.0750 C.3    16 LYS16    0.0000 
 203 HD2     35.8220    35.1660    34.2390 H      16 LYS16    0.0000 
 204 HD3     35.7120    34.8680    35.9900 H      16 LYS16    0.0000 
 205 CE      34.2720    33.7770    34.8100 C.3    16 LYS16    0.0000 
 206 HE2     33.7220    33.9460    33.8840 H      16 LYS16    0.0000 
 207 HE3     34.9370    32.9230    34.6860 H      16 LYS16    0.0000 
 208 NZ      33.3170    33.5040    35.9080 N.4    16 LYS16    1.0000 
 209 HZ1     32.7000    34.2960    36.0220 H      16 LYS16    0.0000 
 210 HZ2     32.7730    32.6830    35.6850 H      16 LYS16    0.0000 
 211 HZ3     33.8260    33.3480    36.7660 H      16 LYS16    0.0000 
 212 C       31.9900    38.3870    32.9470 C.2    16 LYS16    0.0000 BACKBONE
 213 O       32.4310    39.3090    32.2550 O.2    16 LYS16    0.0000 BACKBONE
 214 N       30.8480    37.7510    32.6600 N.am   17 THR17    0.0000 BACKBONE
 215 H       30.5540    37.0020    33.2700 H      17 THR17    0.0000 
 216 CA      30.0270    38.0490    31.4750 C.3    17 THR17    0.0000 BACKBONE
 217 HA      30.6690    38.0750    30.5940 H      17 THR17    0.0000 
 218 CB      28.9800    36.9520    31.2840 C.3    17 THR17    0.0000 
 219 HB      28.2850    37.0030    32.1220 H      17 THR17    0.0000 
 220 CG2     28.2110    37.0970    29.9770 C.3    17 THR17    0.0000 
 221 HG21    28.9060    37.0460    29.1380 H      17 THR17    0.0000 
 222 HG22    27.4810    36.2920    29.8930 H      17 THR17    0.0000 
 223 HG23    27.6960    38.0570    29.9630 H      17 THR17    0.0000 
 224 OG1     29.6550    35.7150    31.2490 O.3    17 THR17    0.0000 
 225 HG1     29.0190    35.0070    31.1290 H      17 THR17    0.0000 
 226 C       29.3720    39.4120    31.6290 C.2    17 THR17    0.0000 BACKBONE
 227 O       29.4540    40.2430    30.7250 O.2    17 THR17    0.0000 BACKBONE
 228 N       28.7750    39.6670    32.7940 N.am   18 CYS18    0.0000 BACKBONE
 229 H       28.7390    38.9200    33.4730 H      18 CYS18    0.0000 
 230 CA      28.0840    40.9160    33.1010 C.3    18 CYS18    0.0000 BACKBONE
 231 HA      27.2700    41.1080    32.4020 H      18 CYS18    0.0000 
 232 CB      27.4950    40.7580    34.5080 C.3    18 CYS18    0.0000 
 233 HB2     27.0450    39.7800    34.6750 H      18 CYS18    0.0000 
 234 HB3     28.2170    40.9650    35.2980 H      18 CYS18    0.0000 
 235 SG      26.1630    41.9660    34.7160 S.3    18 CYS18    0.0000 
 236 HG      25.8530    41.6180    35.9610 H      18 CYS18    0.0000 
 237 C       28.9840    42.1620    32.9560 C.2    18 CYS18    0.0000 BACKBONE
 238 O       28.5860    43.1430    32.3140 O.2    18 CYS18    0.0000 BACKBONE
 239 N       30.2130    42.1310    33.4920 N.am   19 LEU19    0.0000 BACKBONE
 240 H       30.4350    41.3620    34.1080 H      19 LEU19    0.0000 
 241 CA      31.1610    43.2520    33.4070 C.3    19 LEU19    0.0000 BACKBONE
 242 HA      30.6230    44.1960    33.4980 H      19 LEU19    0.0000 
 243 CB      32.2100    43.1690    34.5410 C.3    19 LEU19    0.0000 
 244 HB2     32.6220    44.1760    34.6170 H      19 LEU19    0.0000 
 245 HB3     31.6320    42.9450    35.4370 H      19 LEU19    0.0000 
 246 CG      33.3650    42.1490    34.4040 C.3    19 LEU19    0.0000 
 247 HG      32.9650    41.2620    33.9120 H      19 LEU19    0.0000 
 248 CD1     34.5580    42.6900    33.5950 C.3    19 LEU19    0.0000 
 249 HD11    34.9590    43.5770    34.0860 H      19 LEU19    0.0000 
 250 HD12    35.3340    41.9270    33.5360 H      19 LEU19    0.0000 
 251 HD13    34.2280    42.9500    32.5890 H      19 LEU19    0.0000 
 252 CD2     33.8850    41.7760    35.8020 C.3    19 LEU19    0.0000 
 253 HD21    33.0770    41.3350    36.3850 H      19 LEU19    0.0000 
 254 HD22    34.6990    41.0580    35.7070 H      19 LEU19    0.0000 
 255 HD23    34.2480    42.6720    36.3060 H      19 LEU19    0.0000 
 256 C       31.7430    43.4300    31.9980 C.2    19 LEU19    0.0000 BACKBONE
 257 O       31.8930    44.5700    31.5640 O.2    19 LEU19    0.0000 BACKBONE
 258 N       31.9940    42.3440    31.2500 N.am   20 LEU20    0.0000 BACKBONE
 259 H       31.9150    41.4330    31.6770 H      20 LEU20    0.0000 
 260 CA      32.4580    42.4230    29.8570 C.3    20 LEU20    0.0000 BACKBONE
 261 HA      33.3080    43.1020    29.7820 H      20 LEU20    0.0000 
 262 CB      32.8980    41.0270    29.3720 C.3    20 LEU20    0.0000 
 263 HB2     32.1610    40.3110    29.7330 H      20 LEU20    0.0000 
 264 HB3     32.8800    41.0480    28.2820 H      20 LEU20    0.0000 
 265 CG      34.3020    40.6070    29.8540 C.3    20 LEU20    0.0000 
 266 HG      34.3820    40.7740    30.9280 H      20 LEU20    0.0000 
 267 CD1     34.5270    39.1200    29.5500 C.3    20 LEU20    0.0000 
 268 HD11    34.4480    38.9520    28.4760 H      20 LEU20    0.0000 
 269 HD12    35.5190    38.8250    29.8910 H      20 LEU20    0.0000 
 270 HD13    33.7740    38.5250    30.0660 H      20 LEU20    0.0000 
 271 CD2     35.3980    41.4180    29.1440 C.3    20 LEU20    0.0000 
 272 HD21    35.2610    42.4790    29.3550 H      20 LEU20    0.0000 
 273 HD22    36.3770    41.1000    29.5040 H      20 LEU20    0.0000 
 274 HD23    35.3350    41.2510    28.0680 H      20 LEU20    0.0000 
 275 C       31.3890    43.0150    28.9320 C.2    20 LEU20    0.0000 BACKBONE
 276 O       31.6980    43.8800    28.1120 O.2    20 LEU20    0.0000 BACKBONE
 277 N       30.1270    42.6070    29.0900 N.am   21 ILE21    0.0000 BACKBONE
 278 H       29.9500    41.7850    29.6500 H      21 ILE21    0.0000 
 279 CA      28.9940    43.2250    28.3790 C.3    21 ILE21    0.0000 BACKBONE
 280 HA      29.1950    43.2900    27.3100 H      21 ILE21    0.0000 
 281 CB      27.7030    42.4000    28.6120 C.3    21 ILE21    0.0000 
 282 HB      27.6320    42.1680    29.6740 H      21 ILE21    0.0000 
 283 CG2     26.4430    43.1730    28.1690 C.3    21 ILE21    0.0000 
 284 HG21    26.5140    43.4060    27.1060 H      21 ILE21    0.0000 
 285 HG22    25.5590    42.5610    28.3480 H      21 ILE21    0.0000 
 286 HG23    26.3650    44.0990    28.7390 H      21 ILE21    0.0000 
 287 CG1     27.8270    41.0690    27.8340 C.3    21 ILE21    0.0000 
 288 HG12    27.8530    41.3250    26.7740 H      21 ILE21    0.0000 
 289 HG13    28.7780    40.6230    28.1230 H      21 ILE21    0.0000 
 290 CD1     26.6950    40.0690    28.0900 C.3    21 ILE21    0.0000 
 291 HD11    25.7430    40.5150    27.8000 H      21 ILE21    0.0000 
 292 HD12    26.8670    39.1670    27.5020 H      21 ILE21    0.0000 
 293 HD13    26.6690    39.8130    29.1490 H      21 ILE21    0.0000 
 294 C       28.8530    44.6980    28.7730 C.2    21 ILE21    0.0000 BACKBONE
 295 O       28.7190    45.5530    27.9010 O.2    21 ILE21    0.0000 BACKBONE
 296 N       28.9370    45.0290    30.0590 N.am   22 SER22    0.0000 BACKBONE
 297 H       29.0150    44.2990    30.7520 H      22 SER22    0.0000 
 298 CA      28.8270    46.4210    30.5220 C.3    22 SER22    0.0000 BACKBONE
 299 HA      27.8970    46.8600    30.1610 H      22 SER22    0.0000 
 300 CB      28.8310    46.4720    32.0570 C.3    22 SER22    0.0000 
 301 HB2     29.7900    46.0970    32.4160 H      22 SER22    0.0000 
 302 HB3     28.7060    47.5080    32.3720 H      22 SER22    0.0000 
 303 OG      27.7820    45.6830    32.5980 O.3    22 SER22    0.0000 
 304 HG      27.8070    45.7320    33.5560 H      22 SER22    0.0000 
 305 C       29.9350    47.3210    29.9350 C.2    22 SER22    0.0000 BACKBONE
 306 O       29.6510    48.4210    29.4600 O.2    22 SER22    0.0000 BACKBONE
 307 N       31.1880    46.8510    29.8760 N.am   23 TYR23    0.0000 BACKBONE
 308 H       31.3740    45.9590    30.3110 H      23 TYR23    0.0000 
 309 CA      32.3190    47.5930    29.2960 C.3    23 TYR23    0.0000 BACKBONE
 310 HA      32.3740    48.5980    29.7150 H      23 TYR23    0.0000 
 311 CB      33.6250    46.8500    29.6280 C.3    23 TYR23    0.0000 
 312 HB2     33.6960    46.8490    30.7160 H      23 TYR23    0.0000 
 313 HB3     33.5310    45.8250    29.2690 H      23 TYR23    0.0000 
 314 CG      34.8800    47.4800    29.0390 C.ar   23 TYR23    0.0000 
 315 CD1     35.3830    48.6920    29.5550 C.ar   23 TYR23    0.0000 
 316 HD1     34.8780    49.1730    30.3930 H      23 TYR23    0.0000 
 317 CE1     36.5340    49.2830    28.9920 C.ar   23 TYR23    0.0000 
 318 HE1     36.9120    50.2260    29.3870 H      23 TYR23    0.0000 
 319 CZ      37.1870    48.6600    27.9040 C.ar   23 TYR23    0.0000 
 320 OH      38.3150    49.2000    27.3640 O.3    23 TYR23    0.0000 
 321 HH      38.5870    50.0120    27.7980 H      23 TYR23    0.0000 
 322 CE2     36.6740    47.4540    27.3800 C.ar   23 TYR23    0.0000 
 323 HE2     37.1670    46.9780    26.5320 H      23 TYR23    0.0000 
 324 CD2     35.5280    46.8660    27.9490 C.ar   23 TYR23    0.0000 
 325 HD2     35.1380    45.9310    27.5460 H      23 TYR23    0.0000 
 326 C       32.1920    47.8290    27.7760 C.2    23 TYR23    0.0000 BACKBONE
 327 O       32.6890    48.8430    27.2790 O.2    23 TYR23    0.0000 BACKBONE
 328 N       31.5340    46.9180    27.0420 N.am   24 THR24    0.0000 BACKBONE
 329 H       31.1070    46.1530    27.5440 H      24 THR24    0.0000 
 330 CA      31.4630    46.9140    25.5610 C.3    24 THR24    0.0000 BACKBONE
 331 HA      32.2180    47.5830    25.1470 H      24 THR24    0.0000 
 332 CB      31.7100    45.5010    25.0200 C.3    24 THR24    0.0000 
 333 HB      31.5290    45.5100    23.9450 H      24 THR24    0.0000 
 334 CG2     33.1380    45.0290    25.2920 C.3    24 THR24    0.0000 
 335 HG21    33.3200    45.0200    26.3670 H      24 THR24    0.0000 
 336 HG22    33.2710    44.0240    24.8930 H      24 THR24    0.0000 
 337 HG23    33.8430    45.7070    24.8110 H      24 THR24    0.0000 
 338 OG1     30.8210    44.5970    25.6290 O.3    24 THR24    0.0000 
 339 HG1     30.9790    43.7140    25.2870 H      24 THR24    0.0000 
 340 C       30.1530    47.4570    24.9840 C.2    24 THR24    0.0000 BACKBONE
 341 O       30.1480    47.8920    23.8260 O.2    24 THR24    0.0000 BACKBONE
 342 N       29.0650    47.4510    25.7680 N.am   25 THR25    0.0000 BACKBONE
 343 H       29.1780    47.0070    26.6680 H      25 THR25    0.0000 
 344 CA      27.7180    47.9420    25.3910 C.3    25 THR25    0.0000 BACKBONE
 345 HA      27.7150    48.2740    24.3520 H      25 THR25    0.0000 
 346 CB      26.6680    46.8350    25.5550 C.3    25 THR25    0.0000 
 347 HB      25.7260    47.2140    25.1580 H      25 THR25    0.0000 
 348 CG2     27.0390    45.5370    24.8350 C.3    25 THR25    0.0000 
 349 HG21    27.9810    45.1570    25.2320 H      25 THR25    0.0000 
 350 HG22    26.2540    44.7970    24.9920 H      25 THR25    0.0000 
 351 HG23    27.1470    45.7310    23.7680 H      25 THR25    0.0000 
 352 OG1     26.5000    46.5410    26.9200 O.3    25 THR25    0.0000 
 353 HG1     25.8430    45.8490    27.0190 H      25 THR25    0.0000 
 354 C       27.2780    49.2020    26.1500 C.2    25 THR25    0.0000 BACKBONE
 355 O       26.2290    49.7720    25.8470 O.2    25 THR25    0.0000 BACKBONE
 356 N       28.0630    49.6290    27.1460 N.am   26 ASN26    0.0000 BACKBONE
 357 H       28.7110    48.9310    27.4830 H      26 ASN26    0.0000 
 358 CA      27.9440    50.8910    27.8960 C.3    26 ASN26    0.0000 BACKBONE
 359 HA      28.7800    50.9780    28.5900 H      26 ASN26    0.0000 
 360 CB      27.9580    52.1150    26.9520 C.3    26 ASN26    0.0000 
 361 HB2     27.0700    52.0690    26.3220 H      26 ASN26    0.0000 
 362 HB3     27.9340    53.0280    27.5470 H      26 ASN26    0.0000 
 363 CG      29.1930    52.1510    26.0520 C.2    26 ASN26    0.0000 
 364 OD1     29.1510    51.7570    24.8890 O.2    26 ASN26    0.0000 
 365 ND2     30.3220    52.6070    26.5620 N.am   26 ASN26    0.0000 
 366 HD21    31.1540    52.6420    25.9890 H      26 ASN26    0.0000 
 367 HD22    30.3490    52.9190    27.5220 H      26 ASN26    0.0000 
 368 C       26.7770    50.9270    28.9140 C.2    26 ASN26    0.0000 BACKBONE
 369 O       26.5660    51.9560    29.5610 O.2    26 ASN26    0.0000 BACKBONE
 370 N       26.0480    49.8160    29.0980 N.am   27 ALA27    0.0000 BACKBONE
 371 H       26.2850    49.0260    28.5160 H      27 ALA27    0.0000 
 372 CA      24.9230    49.6800    30.0340 C.3    27 ALA27    0.0000 BACKBONE
 373 HA      25.0100    50.4300    30.8210 H      27 ALA27    0.0000 
 374 CB      23.6190    49.9270    29.2630 C.3    27 ALA27    0.0000 
 375 HB1     23.5140    49.1790    28.4770 H      27 ALA27    0.0000 
 376 HB2     22.7730    49.8570    29.9470 H      27 ALA27    0.0000 
 377 HB3     23.6430    50.9210    28.8160 H      27 ALA27    0.0000 
 378 C       24.8880    48.2990    30.7130 C.2    27 ALA27    0.0000 BACKBONE
 379 O       25.1670    47.2800    30.0750 O.2    27 ALA27    0.0000 BACKBONE
 380 N       24.4900    48.2600    31.9900 N.am   28 PHE28    0.0000 BACKBONE
 381 H       24.2980    49.1410    32.4440 H      28 PHE28    0.0000 
 382 CA      24.3490    47.0270    32.7740 C.3    28 PHE28    0.0000 BACKBONE
 383 HA      25.2620    46.4340    32.7260 H      28 PHE28    0.0000 
 384 CB      24.0850    47.4020    34.2370 C.3    28 PHE28    0.0000 
 385 HB2     24.9050    47.9870    34.6540 H      28 PHE28    0.0000 
 386 HB3     23.1710    47.9950    34.2540 H      28 PHE28    0.0000 
 387 CG      23.8620    46.2320    35.1800 C.ar   28 PHE28    0.0000 
 388 CD1     24.9440    45.4180    35.5650 C.ar   28 PHE28    0.0000 
 389 HD1     25.9240    45.5680    35.1110 H      28 PHE28    0.0000 
 390 CE1     24.7630    44.4130    36.5330 C.ar   28 PHE28    0.0000 
 391 HE1     25.6120    43.8090    36.8530 H      28 PHE28    0.0000 
 392 CZ      23.4920    44.1870    37.0860 C.ar   28 PHE28    0.0000 
 393 HZ      23.3500    43.4080    37.8350 H      28 PHE28    0.0000 
 394 CE2     22.4000    44.9700    36.6700 C.ar   28 PHE28    0.0000 
 395 HE2     21.4090    44.7840    37.0840 H      28 PHE28    0.0000 
 396 CD2     22.5850    45.9920    35.7220 C.ar   28 PHE28    0.0000 
 397 HD2     21.7390    46.6010    35.4050 H      28 PHE28    0.0000 
 398 C       23.2030    46.1410    32.2390 C.2    28 PHE28    0.0000 BACKBONE
 399 O       22.0800    46.6450    32.1170 O.2    28 PHE28    0.0000 BACKBONE
 400 N       23.4450    44.8450    31.9540 N.am   29 PRO29    0.0000 BACKBONE
 401 CD      24.7560    44.2060    31.9230 C.3    29 PRO29    0.0000 
 402 HD2     25.1780    44.2530    32.9270 H      29 PRO29    0.0000 
 403 HD3     25.3890    44.7680    31.2360 H      29 PRO29    0.0000 
 404 CG      24.5170    42.7750    31.4550 C.3    29 PRO29    0.0000 
 405 HG2     24.3850    42.1020    32.3020 H      29 PRO29    0.0000 
 406 HG3     25.3420    42.4220    30.8360 H      29 PRO29    0.0000 
 407 CB      23.2330    42.8970    30.6340 C.3    29 PRO29    0.0000 
 408 HB2     22.6770    41.9610    30.5930 H      29 PRO29    0.0000 
 409 HB3     23.4250    43.2490    29.6200 H      29 PRO29    0.0000 
 410 CA      22.4310    43.9450    31.4070 C.3    29 PRO29    0.0000 BACKBONE
 411 HA      21.8140    44.5310    30.7260 H      29 PRO29    0.0000 
 412 C       21.5370    43.2890    32.4730 C.2    29 PRO29    0.0000 BACKBONE
 413 O       20.3820    42.9930    32.1760 O.2    29 PRO29    0.0000 BACKBONE
 414 N       22.0240    43.0680    33.7030 N.am   30 GLY30    0.0000 BACKBONE
 415 H       22.9600    43.3850    33.9130 H      30 GLY30    0.0000 
 416 CA      21.2650    42.3880    34.7610 C.3    30 GLY30    0.0000 BACKBONE
 417 HA2     21.6440    42.7190    35.7280 H      30 GLY30    0.0000 
 418 HA3     20.2150    42.6660    34.6680 H      30 GLY30    0.0000 
 419 C       21.3870    40.8700    34.6730 C.2    30 GLY30    0.0000 BACKBONE
 420 O       22.4940    40.3320    34.7250 O.2    30 GLY30    0.0000 BACKBONE
 421 N       20.2490    40.1780    34.5970 N.am   31 GLU31    0.0000 BACKBONE
 422 H       19.3820    40.6870    34.6980 H      31 GLU31    0.0000 
 423 CA      20.1850    38.7200    34.4130 C.3    31 GLU31    0.0000 BACKBONE
 424 HA      21.1120    38.2630    34.7580 H      31 GLU31    0.0000 
 425 CB      19.0170    38.1290    35.2170 C.3    31 GLU31    0.0000 
 426 HB2     18.1050    38.4290    34.7000 H      31 GLU31    0.0000 
 427 HB3     19.1240    37.0460    35.1640 H      31 GLU31    0.0000 
 428 CG      18.9390    38.5650    36.6880 C.3    31 GLU31    0.0000 
 429 HG2     18.8570    39.6500    36.6220 H      31 GLU31    0.0000 
 430 HG3     18.0280    38.1590    37.1270 H      31 GLU31    0.0000 
 431 CD      20.1350    38.1970    37.5650 C.2    31 GLU31    0.0000 
 432 OE1     20.9370    37.3020    37.2030 O.co2  31 GLU31   -0.5000 
 433 OE2     20.2380    38.7680    38.6760 O.co2  31 GLU31   -0.5000 
 434 C       20.0240    38.3270    32.9330 C.2    31 GLU31    0.0000 BACKBONE
 435 O       20.1960    37.1580    32.5830 O.2    31 GLU31    0.0000 BACKBONE
 436 N       19.7230    39.2870    32.0500 N.am   32 TYR32    0.0000 BACKBONE
 437 H       19.4660    40.1840    32.4380 H      32 TYR32    0.0000 
 438 CA      19.6410    39.1090    30.5950 C.3    32 TYR32    0.0000 BACKBONE
 439 HA      19.1350    38.1740    30.3570 H      32 TYR32    0.0000 
 440 CB      18.8430    40.2710    29.9760 C.3    32 TYR32    0.0000 
 441 HB2     19.3610    41.1290    30.4050 H      32 TYR32    0.0000 
 442 HB3     18.9770    40.2710    28.8940 H      32 TYR32    0.0000 
 443 CG      17.3600    40.3590    30.3030 C.ar   32 TYR32    0.0000 
 444 CD1     16.5380    39.2150    30.2360 C.ar   32 TYR32    0.0000 
 445 HD1     16.9900    38.2400    30.0570 H      32 TYR32    0.0000 
 446 CE1     15.1440    39.3260    30.3980 C.ar   32 TYR32    0.0000 
 447 HE1     14.5190    38.4330    30.3870 H      32 TYR32    0.0000 
 448 CZ      14.5610    40.5930    30.6130 C.ar   32 TYR32    0.0000 
 449 OH      13.2080    40.7130    30.6890 O.3    32 TYR32    0.0000 
 450 HH      12.7510    39.8760    30.5830 H      32 TYR32    0.0000 
 451 CE2     15.3820    41.7380    30.7100 C.ar   32 TYR32    0.0000 
 452 HE2     14.9380    42.7150    30.9030 H      32 TYR32    0.0000 
 453 CD2     16.7770    41.6170    30.5570 C.ar   32 TYR32    0.0000 
 454 HD2     17.4120    42.4990    30.6350 H      32 TYR32    0.0000 
 455 C       21.0380    38.9590    29.9560 C.2    32 TYR32    0.0000 BACKBONE
 456 O       21.4660    39.7690    29.1300 O.2    32 TYR32    0.0000 BACKBONE
 457 N       21.7610    37.9160    30.3720 N.am   33 ILE33    0.0000 BACKBONE
 458 H       21.3320    37.3550    31.0930 H      33 ILE33    0.0000 
 459 CA      23.1200    37.5690    29.9360 C.3    33 ILE33    0.0000 BACKBONE
 460 HA      23.3710    38.0000    28.9660 H      33 ILE33    0.0000 
 461 CB      24.1750    38.0100    30.9860 C.3    33 ILE33    0.0000 
 462 HB      25.1470    37.5930    30.7210 H      33 ILE33    0.0000 
 463 CG2     24.2660    39.5400    31.0120 C.3    33 ILE33    0.0000 
 464 HG21    23.2950    39.9580    31.2770 H      33 ILE33    0.0000 
 465 HG22    25.0070    39.8480    31.7490 H      33 ILE33    0.0000 
 466 HG23    24.5610    39.9040    30.0280 H      33 ILE33    0.0000 
 467 CG1     23.9160    37.4440    32.4030 C.3    33 ILE33    0.0000 
 468 HG12    22.9400    37.8080    32.7240 H      33 ILE33    0.0000 
 469 HG13    23.8880    36.3580    32.3180 H      33 ILE33    0.0000 
 470 CD1     24.9770    37.8490    33.4340 C.3    33 ILE33    0.0000 
 471 HD11    25.0050    38.9360    33.5200 H      33 ILE33    0.0000 
 472 HD12    24.7280    37.4150    34.4020 H      33 ILE33    0.0000 
 473 HD13    25.9530    37.4850    33.1140 H      33 ILE33    0.0000 
 474 C       23.2560    36.0630    29.6410 C.2    33 ILE33    0.0000 BACKBONE
 475 O       22.5810    35.2550    30.2910 O.2    33 ILE33    0.0000 BACKBONE
 476 N       24.1540    35.6740    28.7150 N.am   34 PRO34    0.0000 BACKBONE
 477 CD      24.9080    36.5480    27.8210 C.3    34 PRO34    0.0000 
 478 HD2     25.4000    37.3060    28.4300 H      34 PRO34    0.0000 
 479 HD3     24.1990    37.0290    27.1470 H      34 PRO34    0.0000 
 480 CG      25.9000    35.6560    27.0820 C.3    34 PRO34    0.0000 
 481 HG2     26.8610    35.6240    27.5950 H      34 PRO34    0.0000 
 482 HG3     26.0480    35.9950    26.0560 H      34 PRO34    0.0000 
 483 CB      25.2060    34.2980    27.1120 C.3    34 PRO34    0.0000 
 484 HB2     25.9490    33.5020    27.0560 H      34 PRO34    0.0000 
 485 HB3     24.4610    34.1550    26.3300 H      34 PRO34    0.0000 
 486 CA      24.5300    34.2840    28.4870 C.3    34 PRO34    0.0000 BACKBONE
 487 HA      23.6250    33.6770    28.4610 H      34 PRO34    0.0000 
 488 C       25.4580    33.7730    29.6020 C.2    34 PRO34    0.0000 BACKBONE
 489 O       25.8130    34.5130    30.5250 O.2    34 PRO34    0.0000 BACKBONE
 490 N       25.8860    32.5100    29.4980 N.am   35 THR35    0.0000 BACKBONE
 491 H       25.4280    31.9030    28.8330 H      35 THR35    0.0000 
 492 CA      26.9370    31.9400    30.3550 C.3    35 THR35    0.0000 BACKBONE
 493 HA      26.7130    32.1870    31.3930 H      35 THR35    0.0000 
 494 CB      26.9750    30.4120    30.2110 C.3    35 THR35    0.0000 
 495 HB      27.2540    30.1760    29.1840 H      35 THR35    0.0000 
 496 CG2     27.9720    29.7630    31.1720 C.3    35 THR35    0.0000 
 497 HG21    27.6930    29.9980    32.1990 H      35 THR35    0.0000 
 498 HG22    27.9620    28.6820    31.0310 H      35 THR35    0.0000 
 499 HG23    28.9730    30.1460    30.9710 H      35 THR35    0.0000 
 500 OG1     25.7060    29.8690    30.5160 O.3    35 THR35    0.0000 
 501 HG1     25.7360    28.9140    30.4240 H      35 THR35    0.0000 
 502 C       28.2830    32.5800    30.0050 C.2    35 THR35    0.0000 BACKBONE
 503 O       29.0060    33.0310    30.8980 O.2    35 THR35    0.0000 BACKBONE
 504 N       28.5940    32.6900    28.7150 N.am   36 VAL36    0.0000 BACKBONE
 505 H       27.9160    32.3270    28.0600 H      36 VAL36    0.0000 
 506 CA      29.8430    33.2550    28.1830 C.3    36 VAL36    0.0000 BACKBONE
 507 HA      30.3970    33.7620    28.9730 H      36 VAL36    0.0000 
 508 CB      30.7320    32.1310    27.5980 C.3    36 VAL36    0.0000 
 509 HB      30.2320    31.7190    26.7210 H      36 VAL36    0.0000 
 510 CG1     32.1150    32.6540    27.1980 C.3    36 VAL36    0.0000 
 511 HG11    32.6160    33.0660    28.0740 H      36 VAL36    0.0000 
 512 HG12    32.7100    31.8360    26.7920 H      36 VAL36    0.0000 
 513 HG13    32.0050    33.4330    26.4430 H      36 VAL36    0.0000 
 514 CG2     30.9540    30.9740    28.5940 C.3    36 VAL36    0.0000 
 515 HG21    29.9930    30.5360    28.8620 H      36 VAL36    0.0000 
 516 HG22    31.5840    30.2130    28.1330 H      36 VAL36    0.0000 
 517 HG23    31.4420    31.3550    29.4910 H      36 VAL36    0.0000 
 518 C       29.5360    34.3050    27.1020 C.2    36 VAL36    0.0000 BACKBONE
 519 O       28.7230    34.0720    26.2050 O.2    36 VAL36    0.0000 BACKBONE
 520 N       30.1990    35.4650    27.1730 N.am   37 PHE37    0.0000 BACKBONE
 521 H       30.7360    35.6440    28.0090 H      37 PHE37    0.0000 
 522 CA      30.1320    36.5160    26.1520 C.3    37 PHE37    0.0000 BACKBONE
 523 HA      29.0960    36.7390    25.8970 H      37 PHE37    0.0000 
 524 CB      30.7870    37.7930    26.7100 C.3    37 PHE37    0.0000 
 525 HB2     30.3570    38.0580    27.6750 H      37 PHE37    0.0000 
 526 HB3     31.8480    37.5730    26.8330 H      37 PHE37    0.0000 
 527 CG      30.6990    39.0370    25.8380 C.ar   37 PHE37    0.0000 
 528 CD1     29.4780    39.4220    25.2460 C.ar   37 PHE37    0.0000 
 529 HD1     28.5910    38.8050    25.3870 H      37 PHE37    0.0000 
 530 CE1     29.4030    40.5970    24.4760 C.ar   37 PHE37    0.0000 
 531 HE1     28.4600    40.8810    24.0080 H      37 PHE37    0.0000 
 532 CZ      30.5410    41.4050    24.3100 C.ar   37 PHE37    0.0000 
 533 HZ      30.4810    42.3210    23.7210 H      37 PHE37    0.0000 
 534 CE2     31.7580    41.0300    24.9050 C.ar   37 PHE37    0.0000 
 535 HE2     32.6410    41.6570    24.7790 H      37 PHE37    0.0000 
 536 CD2     31.8380    39.8480    25.6620 C.ar   37 PHE37    0.0000 
 537 HD2     32.7850    39.5550    26.1160 H      37 PHE37    0.0000 
 538 C       30.7920    36.0700    24.8320 C.2    37 PHE37    0.0000 BACKBONE
 539 O       31.8030    35.3660    24.8330 O.2    37 PHE37    0.0000 BACKBONE
 540 N       30.2260    36.4730    23.6920 N.am   38 ASP38    0.0000 BACKBONE
 541 H       29.3290    36.9350    23.7320 H      38 ASP38    0.0000 
 542 CA      30.8220    36.2240    22.3730 C.3    38 ASP38    0.0000 BACKBONE
 543 HA      31.2330    35.2150    22.3430 H      38 ASP38    0.0000 
 544 CB      29.7740    36.3590    21.2620 C.3    38 ASP38    0.0000 
 545 HB2     29.4860    37.4090    21.2070 H      38 ASP38    0.0000 
 546 HB3     30.2420    36.0620    20.3230 H      38 ASP38    0.0000 
 547 CG      28.5330    35.5030    21.5050 C.2    38 ASP38    0.0000 
 548 OD1     27.5730    36.0220    22.1240 O.co2  38 ASP38   -0.5000 
 549 OD2     28.5140    34.3200    21.0860 O.co2  38 ASP38   -0.5000 
 550 C       31.9910    37.1890    22.1280 C.2    38 ASP38    0.0000 BACKBONE
 551 O       31.8400    38.4010    22.3010 O.2    38 ASP38    0.0000 BACKBONE
 552 N       33.1390    36.6440    21.7100 N.am   39 ASN39    0.0000 BACKBONE
 553 H       33.1340    35.6450    21.5650 H      39 ASN39    0.0000 
 554 CA      34.4120    37.3640    21.5580 C.3    39 ASN39    0.0000 BACKBONE
 555 HA      34.8100    37.6610    22.5290 H      39 ASN39    0.0000 
 556 CB      35.4210    36.4210    20.8810 C.3    39 ASN39    0.0000 
 557 HB2     35.7590    35.6660    21.5910 H      39 ASN39    0.0000 
 558 HB3     34.8870    35.9370    20.0630 H      39 ASN39    0.0000 
 559 CG      36.6430    37.1350    20.3110 C.2    39 ASN39    0.0000 
 560 OD1     36.8550    37.1400    19.1030 O.2    39 ASN39    0.0000 
 561 ND2     37.4510    37.7890    21.1230 N.am   39 ASN39    0.0000 
 562 HD21    38.2610    38.2630    20.7500 H      39 ASN39    0.0000 
 563 HD22    37.2560    37.8130    22.1130 H      39 ASN39    0.0000 
 564 C       34.2820    38.7100    20.8130 C.2    39 ASN39    0.0000 BACKBONE
 565 O       33.6110    38.8030    19.7810 O.2    39 ASN39    0.0000 BACKBONE
 566 N       34.9600    39.7350    21.3330 N.am   40 TYR40    0.0000 BACKBONE
 567 H       35.5530    39.4980    22.1160 H      40 TYR40    0.0000 
 568 CA      34.9050    41.1360    20.9010 C.3    40 TYR40    0.0000 BACKBONE
 569 HA      34.3800    41.2450    19.9520 H      40 TYR40    0.0000 
 570 CB      34.1250    41.9020    21.9860 C.3    40 TYR40    0.0000 
 571 HB2     33.1120    41.5020    22.0300 H      40 TYR40    0.0000 
 572 HB3     34.6620    41.6320    22.8950 H      40 TYR40    0.0000 
 573 CG      34.0670    43.4150    21.8640 C.ar   40 TYR40    0.0000 
 574 CD1     32.9320    44.0420    21.3150 C.ar   40 TYR40    0.0000 
 575 HD1     32.1280    43.4330    20.9030 H      40 TYR40    0.0000 
 576 CE1     32.8320    45.4480    21.2950 C.ar   40 TYR40    0.0000 
 577 HE1     31.9630    45.9290    20.8450 H      40 TYR40    0.0000 
 578 CZ      33.8740    46.2350    21.8360 C.ar   40 TYR40    0.0000 
 579 OH      33.7710    47.5930    21.8700 O.3    40 TYR40    0.0000 
 580 HH      32.9470    47.9160    21.4990 H      40 TYR40    0.0000 
 581 CE2     35.0210    45.6070    22.3700 C.ar   40 TYR40    0.0000 
 582 HE2     35.8330    46.2110    22.7750 H      40 TYR40    0.0000 
 583 CD2     35.1160    44.2030    22.3790 C.ar   40 TYR40    0.0000 
 584 HD2     36.0040    43.7200    22.7850 H      40 TYR40    0.0000 
 585 C       36.3220    41.7150    20.7200 C.2    40 TYR40    0.0000 BACKBONE
 586 O       37.2330    41.3660    21.4760 O.2    40 TYR40    0.0000 BACKBONE
 587 N       36.5190    42.6430    19.7790 N.am   41 SER41    0.0000 BACKBONE
 588 H       35.8220    42.7570    19.0570 H      41 SER41    0.0000 
 589 CA      37.7770    43.3990    19.6590 C.3    41 SER41    0.0000 BACKBONE
 590 HA      38.2180    43.5230    20.6480 H      41 SER41    0.0000 
 591 CB      38.7920    42.6720    18.7550 C.3    41 SER41    0.0000 
 592 HB2     39.7170    43.2490    18.7720 H      41 SER41    0.0000 
 593 HB3     38.9700    41.6880    19.1880 H      41 SER41    0.0000 
 594 OG      38.3500    42.5250    17.4120 O.3    41 SER41    0.0000 
 595 HG      39.0220    42.0670    16.9020 H      41 SER41    0.0000 
 596 C       37.5680    44.8600    19.2240 C.2    41 SER41    0.0000 BACKBONE
 597 O       36.6410    45.1570    18.4630 O.2    41 SER41    0.0000 BACKBONE
 598 N       38.4100    45.7880    19.7050 N.am   42 ALA42    0.0000 BACKBONE
 599 H       39.1930    45.4840    20.2660 H      42 ALA42    0.0000 
 600 CA      38.2090    47.2320    19.5130 C.3    42 ALA42    0.0000 BACKBONE
 601 HA      37.8540    47.3750    18.4920 H      42 ALA42    0.0000 
 602 CB      37.1190    47.7110    20.4830 C.3    42 ALA42    0.0000 
 603 HB1     37.4640    47.5830    21.5090 H      42 ALA42    0.0000 
 604 HB2     36.9070    48.7650    20.3000 H      42 ALA42    0.0000 
 605 HB3     36.2120    47.1260    20.3290 H      42 ALA42    0.0000 
 606 C       39.4770    48.0860    19.6910 C.2    42 ALA42    0.0000 BACKBONE
 607 O       40.2530    47.9050    20.6320 O.2    42 ALA42    0.0000 BACKBONE
 608 N       39.6280    49.0990    18.8340 N.am   43 ASN43    0.0000 BACKBONE
 609 H       38.9950    49.0950    18.0470 H      43 ASN43    0.0000 
 610 CA      40.7030    50.1030    18.8580 C.3    43 ASN43    0.0000 BACKBONE
 611 HA      41.6470    49.6510    19.1630 H      43 ASN43    0.0000 
 612 CB      40.8680    50.6780    17.4380 C.3    43 ASN43    0.0000 
 613 HB2     39.8910    50.8560    16.9880 H      43 ASN43    0.0000 
 614 HB3     41.4120    51.6200    17.5100 H      43 ASN43    0.0000 
 615 CG      41.6520    49.7310    16.5390 C.2    43 ASN43    0.0000 
 616 OD1     42.8750    49.7690    16.5220 O.2    43 ASN43    0.0000 
 617 ND2     41.0010    48.8570    15.7980 N.am   43 ASN43    0.0000 
 618 HD21    41.5140    48.2260    15.1990 H      43 ASN43    0.0000 
 619 HD22    39.9920    48.8230    15.8320 H      43 ASN43    0.0000 
 620 C       40.5140    51.1900    19.9500 C.2    43 ASN43    0.0000 BACKBONE
 621 O       40.5340    52.3920    19.6700 O.2    43 ASN43    0.0000 BACKBONE
 622 N       40.3380    50.7660    21.2050 N.am   44 VAL44    0.0000 BACKBONE
 623 H       40.2880    49.7650    21.3300 H      44 VAL44    0.0000 
 624 CA      40.1260    51.6340    22.3890 C.3    44 VAL44    0.0000 BACKBONE
 625 HA      39.3280    52.3570    22.2180 H      44 VAL44    0.0000 
 626 CB      39.7870    50.8140    23.6600 C.3    44 VAL44    0.0000 
 627 HB      39.7930    51.4810    24.5220 H      44 VAL44    0.0000 
 628 CG1     38.4050    50.1600    23.5290 C.3    44 VAL44    0.0000 
 629 HG11    38.3980    49.4930    22.6670 H      44 VAL44    0.0000 
 630 HG12    38.1860    49.5890    24.4310 H      44 VAL44    0.0000 
 631 HG13    37.6480    50.9330    23.3950 H      44 VAL44    0.0000 
 632 CG2     40.8340    49.7330    23.9850 C.3    44 VAL44    0.0000 
 633 HG21    41.8040    50.2030    24.1470 H      44 VAL44    0.0000 
 634 HG22    40.5360    49.1970    24.8860 H      44 VAL44    0.0000 
 635 HG23    40.9050    49.0330    23.1520 H      44 VAL44    0.0000 
 636 C       41.3200    52.5620    22.6830 C.2    44 VAL44    0.0000 BACKBONE
 637 O       42.4630    52.2230    22.3830 O.2    44 VAL44    0.0000 BACKBONE
 638 N       41.0750    53.7290    23.2900 N.am   45 MET45    0.0000 BACKBONE
 639 H       40.1090    53.9850    23.4380 H      45 MET45    0.0000 
 640 CA      42.1210    54.6820    23.7020 C.3    45 MET45    0.0000 BACKBONE
 641 HA      42.9390    54.6780    22.9810 H      45 MET45    0.0000 
 642 CB      41.5300    56.1050    23.7690 C.3    45 MET45    0.0000 
 643 HB2     40.4710    56.0240    24.0150 H      45 MET45    0.0000 
 644 HB3     42.0460    56.6530    24.5580 H      45 MET45    0.0000 
 645 CG      41.6890    56.8520    22.4430 C.3    45 MET45    0.0000 
 646 HG2     41.3690    56.1860    21.6420 H      45 MET45    0.0000 
 647 HG3     41.0380    57.7260    22.4700 H      45 MET45    0.0000 
 648 SD      43.3900    57.3860    22.1280 S.3    45 MET45    0.0000 
 649 CE      43.1850    58.1600    20.5090 C.3    45 MET45    0.0000 
 650 HE1     42.4720    58.9810    20.5850 H      45 MET45    0.0000 
 651 HE2     44.1450    58.5450    20.1650 H      45 MET45    0.0000 
 652 HE3     42.8150    57.4220    19.7970 H      45 MET45    0.0000 
 653 C       42.7480    54.3080    25.0540 C.2    45 MET45    0.0000 BACKBONE
 654 O       42.0240    54.0890    26.0280 O.2    45 MET45    0.0000 BACKBONE
 655 N       44.0830    54.3220    25.1470 N.am   46 VAL46    0.0000 BACKBONE
 656 H       44.5970    54.3350    24.2780 H      46 VAL46    0.0000 
 657 CA      44.8440    54.2270    26.4100 C.3    46 VAL46    0.0000 BACKBONE
 658 HA      44.2400    54.6420    27.2170 H      46 VAL46    0.0000 
 659 CB      45.2340    52.7710    26.7810 C.3    46 VAL46    0.0000 
 660 HB      45.6690    52.3080    25.8950 H      46 VAL46    0.0000 
 661 CG1     46.2430    52.6970    27.9480 C.3    46 VAL46    0.0000 
 662 HG11    45.8090    53.1600    28.8340 H      46 VAL46    0.0000 
 663 HG12    46.4770    51.6540    28.1610 H      46 VAL46    0.0000 
 664 HG13    47.1560    53.2250    27.6730 H      46 VAL46    0.0000 
 665 CG2     43.9900    51.9680    27.1930 C.3    46 VAL46    0.0000 
 666 HG21    43.2820    51.9440    26.3650 H      46 VAL46    0.0000 
 667 HG22    44.2830    50.9500    27.4490 H      46 VAL46    0.0000 
 668 HG23    43.5220    52.4400    28.0570 H      46 VAL46    0.0000 
 669 C       46.0850    55.1210    26.3400 C.2    46 VAL46    0.0000 BACKBONE
 670 O       46.8930    55.0150    25.4160 O.2    46 VAL46    0.0000 BACKBONE
 671 N       46.2200    56.0020    27.3360 N.am   47 ASP47    0.0000 BACKBONE
 672 H       45.4320    56.0750    27.9630 H      47 ASP47    0.0000 
 673 CA      47.3250    56.9590    27.4910 C.3    47 ASP47    0.0000 BACKBONE
 674 HA      47.0750    57.6880    28.2610 H      47 ASP47    0.0000 
 675 CB      48.6210    56.2320    27.9030 C.3    47 ASP47    0.0000 
 676 HB2     48.7890    55.4550    27.1570 H      47 ASP47    0.0000 
 677 HB3     49.4470    56.9430    27.8790 H      47 ASP47    0.0000 
 678 CG      48.5360    55.5990    29.2860 C.2    47 ASP47    0.0000 
 679 OD1     47.9420    56.2310    30.1880 O.co2  47 ASP47   -0.5000 
 680 OD2     49.0900    54.4900    29.4620 O.co2  47 ASP47   -0.5000 
 681 C       47.5110    57.8670    26.2610 C.2    47 ASP47    0.0000 BACKBONE
 682 O       48.6370    58.1140    25.8220 O.2    47 ASP47    0.0000 BACKBONE
 683 N       46.4030    58.3310    25.6730 N.am   48 GLY48    0.0000 BACKBONE
 684 H       45.5200    58.0150    26.0470 H      48 GLY48    0.0000 
 685 CA      46.3850    59.2590    24.5330 C.3    48 GLY48    0.0000 BACKBONE
 686 HA2     45.4390    59.7990    24.5730 H      48 GLY48    0.0000 
 687 HA3     47.2090    59.9590    24.6750 H      48 GLY48    0.0000 
 688 C       46.5240    58.5990    23.1570 C.2    48 GLY48    0.0000 BACKBONE
 689 O       46.2430    59.2520    22.1510 O.2    48 GLY48    0.0000 BACKBONE
 690 N       46.9220    57.3210    23.1020 N.am   49 LYS49    0.0000 BACKBONE
 691 H       47.1360    56.8820    23.9860 H      49 LYS49    0.0000 
 692 CA      47.0830    56.5280    21.8720 C.3    49 LYS49    0.0000 BACKBONE
 693 HA      47.0240    57.1730    20.9950 H      49 LYS49    0.0000 
 694 CB      48.4630    55.8370    21.8830 C.3    49 LYS49    0.0000 
 695 HB2     48.4190    55.1110    22.6950 H      49 LYS49    0.0000 
 696 HB3     48.5340    55.3120    20.9300 H      49 LYS49    0.0000 
 697 CG      49.7000    56.7370    22.0660 C.3    49 LYS49    0.0000 
 698 HG2     49.5260    57.3430    22.9550 H      49 LYS49    0.0000 
 699 HG3     50.5520    56.0790    22.2360 H      49 LYS49    0.0000 
 700 CD      49.9950    57.6560    20.8710 C.3    49 LYS49    0.0000 
 701 HD2     50.0360    57.0670    19.9550 H      49 LYS49    0.0000 
 702 HD3     49.2110    58.4090    20.7830 H      49 LYS49    0.0000 
 703 CE      51.3480    58.3500    21.0940 C.3    49 LYS49    0.0000 
 704 HE2     51.2400    59.0410    21.9300 H      49 LYS49    0.0000 
 705 HE3     52.0830    57.5860    21.3470 H      49 LYS49    0.0000 
 706 NZ      51.8020    59.0930    19.8960 N.4    49 LYS49    1.0000 
 707 HZ1     51.1220    59.8020    19.6610 H      49 LYS49    0.0000 
 708 HZ2     52.6920    59.5310    20.0880 H      49 LYS49    0.0000 
 709 HZ3     51.9030    58.4530    19.1210 H      49 LYS49    0.0000 
 710 C       45.9790    55.4460    21.7360 C.2    49 LYS49    0.0000 BACKBONE
 711 O       45.5270    54.9030    22.7560 O.2    49 LYS49    0.0000 BACKBONE
 712 N       45.5600    55.0790    20.5080 N.am   50 PRO50    0.0000 BACKBONE
 713 CD      45.8810    55.7320    19.2430 C.3    50 PRO50    0.0000 
 714 HD2     46.9640    55.7190    19.1230 H      50 PRO50    0.0000 
 715 HD3     45.5350    56.7640    19.3000 H      50 PRO50    0.0000 
 716 CG      45.1590    54.9340    18.1540 C.3    50 PRO50    0.0000 
 717 HG2     45.8260    54.1990    17.7030 H      50 PRO50    0.0000 
 718 HG3     44.7730    55.5960    17.3790 H      50 PRO50    0.0000 
 719 CB      44.0170    54.2590    18.9150 C.3    50 PRO50    0.0000 
 720 HB2     43.7500    53.3210    18.4280 H      50 PRO50    0.0000 
 721 HB3     43.1260    54.8770    19.0260 H      50 PRO50    0.0000 
 722 CA      44.6290    53.9770    20.2830 C.3    50 PRO50    0.0000 BACKBONE
 723 HA      43.8630    54.0040    21.0570 H      50 PRO50    0.0000 
 724 C       45.3520    52.6240    20.3270 C.2    50 PRO50    0.0000 BACKBONE
 725 O       46.5010    52.5070    19.9000 O.2    50 PRO50    0.0000 BACKBONE
 726 N       44.6790    51.5940    20.8400 N.am   51 VAL51    0.0000 BACKBONE
 727 H       43.7180    51.7750    21.0920 H      51 VAL51    0.0000 
 728 CA      45.2230    50.2480    21.0820 C.3    51 VAL51    0.0000 BACKBONE
 729 HA      46.0650    50.0490    20.4190 H      51 VAL51    0.0000 
 730 CB      45.6980    50.0900    22.5480 C.3    51 VAL51    0.0000 
 731 HB      44.8460    50.2450    23.2100 H      51 VAL51    0.0000 
 732 CG1     46.2880    48.6900    22.7900 C.3    51 VAL51    0.0000 
 733 HG11    47.1410    48.5350    22.1280 H      51 VAL51    0.0000 
 734 HG12    46.6140    48.6070    23.8270 H      51 VAL51    0.0000 
 735 HG13    45.5290    47.9350    22.5860 H      51 VAL51    0.0000 
 736 CG2     46.7590    51.1380    22.9360 C.3    51 VAL51    0.0000 
 737 HG21    46.3410    52.1380    22.8230 H      51 VAL51    0.0000 
 738 HG22    47.0600    50.9850    23.9720 H      51 VAL51    0.0000 
 739 HG23    47.6290    51.0330    22.2870 H      51 VAL51    0.0000 
 740 C       44.1430    49.2050    20.7780 C.2    51 VAL51    0.0000 BACKBONE
 741 O       43.0040    49.3510    21.2170 O.2    51 VAL51    0.0000 BACKBONE
 742 N       44.4990    48.1520    20.0360 N.am   52 ASN52    0.0000 BACKBONE
 743 H       45.4300    48.1440    19.6430 H      52 ASN52    0.0000 
 744 CA      43.5870    47.0580    19.6860 C.3    52 ASN52    0.0000 BACKBONE
 745 HA      42.5670    47.4250    19.5700 H      52 ASN52    0.0000 
 746 CB      44.0470    46.4530    18.3480 C.3    52 ASN52    0.0000 
 747 HB2     44.1240    47.2610    17.6200 H      52 ASN52    0.0000 
 748 HB3     45.0300    46.0060    18.4990 H      52 ASN52    0.0000 
 749 CG      43.1060    45.3870    17.7950 C.2    52 ASN52    0.0000 
 750 OD1     42.0090    45.1570    18.2880 O.2    52 ASN52    0.0000 
 751 ND2     43.5170    44.7020    16.7440 N.am   52 ASN52    0.0000 
 752 HD21    42.9240    43.9870    16.3470 H      52 ASN52    0.0000 
 753 HD22    44.4230    44.8960    16.3410 H      52 ASN52    0.0000 
 754 C       43.5120    46.0120    20.8200 C.2    52 ASN52    0.0000 BACKBONE
 755 O       44.4660    45.2620    21.0480 O.2    52 ASN52    0.0000 BACKBONE
 756 N       42.3840    45.9560    21.5370 N.am   53 LEU53    0.0000 BACKBONE
 757 H       41.6780    46.6450    21.3220 H      53 LEU53    0.0000 
 758 CA      42.1220    45.0060    22.6300 C.3    53 LEU53    0.0000 BACKBONE
 759 HA      43.0470    44.5560    22.9900 H      53 LEU53    0.0000 
 760 CB      41.4710    45.7900    23.7900 C.3    53 LEU53    0.0000 
 761 HB2     42.2090    46.5470    24.0560 H      53 LEU53    0.0000 
 762 HB3     40.5770    46.2760    23.3990 H      53 LEU53    0.0000 
 763 CG      41.1030    44.9670    25.0440 C.3    53 LEU53    0.0000 
 764 HG      40.3970    44.1930    24.7430 H      53 LEU53    0.0000 
 765 CD1     42.3290    44.3140    25.6990 C.3    53 LEU53    0.0000 
 766 HD11    43.0360    45.0880    26.0010 H      53 LEU53    0.0000 
 767 HD12    42.0150    43.7480    26.5750 H      53 LEU53    0.0000 
 768 HD13    42.8080    43.6430    24.9860 H      53 LEU53    0.0000 
 769 CD2     40.3970    45.8680    26.0700 C.3    53 LEU53    0.0000 
 770 HD21    39.4890    46.2790    25.6290 H      53 LEU53    0.0000 
 771 HD22    40.1400    45.2820    26.9520 H      53 LEU53    0.0000 
 772 HD23    41.0620    46.6830    26.3560 H      53 LEU53    0.0000 
 773 C       41.2200    43.8650    22.1400 C.2    53 LEU53    0.0000 BACKBONE
 774 O       40.1880    44.1360    21.5290 O.2    53 LEU53    0.0000 BACKBONE
 775 N       41.5790    42.6100    22.4430 N.am   54 GLY54    0.0000 BACKBONE
 776 H       42.4880    42.4980    22.8680 H      54 GLY54    0.0000 
 777 CA      40.7660    41.4070    22.2080 C.3    54 GLY54    0.0000 BACKBONE
 778 HA2     39.8900    41.6760    21.6170 H      54 GLY54    0.0000 
 779 HA3     41.3600    40.6740    21.6620 H      54 GLY54    0.0000 
 780 C       40.3050    40.7900    23.5300 C.2    54 GLY54    0.0000 BACKBONE
 781 O       41.1340    40.4830    24.3880 O.2    54 GLY54    0.0000 BACKBONE
 782 N       38.9900    40.6110    23.6940 N.am   55 LEU55    0.0000 BACKBONE
 783 H       38.3970    40.8220    22.9040 H      55 LEU55    0.0000 
 784 CA      38.3550    40.1680    24.9430 C.3    55 LEU55    0.0000 BACKBONE
 785 HA      39.0770    40.1750    25.7600 H      55 LEU55    0.0000 
 786 CB      37.2010    41.1300    25.2960 C.3    55 LEU55    0.0000 
 787 HB2     36.5540    41.1400    24.4180 H      55 LEU55    0.0000 
 788 HB3     36.6610    40.7010    26.1400 H      55 LEU55    0.0000 
 789 CG      37.6250    42.5730    25.6370 C.3    55 LEU55    0.0000 
 790 HG      38.1890    42.9870    24.8010 H      55 LEU55    0.0000 
 791 CD1     36.3850    43.4410    25.8980 C.3    55 LEU55    0.0000 
 792 HD11    35.8210    43.0280    26.7340 H      55 LEU55    0.0000 
 793 HD12    36.6970    44.4580    26.1380 H      55 LEU55    0.0000 
 794 HD13    35.7570    43.4550    25.0070 H      55 LEU55    0.0000 
 795 CD2     38.5400    42.6150    26.8690 C.3    55 LEU55    0.0000 
 796 HD21    39.4380    42.0290    26.6750 H      55 LEU55    0.0000 
 797 HD22    38.8190    43.6480    27.0800 H      55 LEU55    0.0000 
 798 HD23    38.0130    42.1990    27.7280 H      55 LEU55    0.0000 
 799 C       37.8180    38.7340    24.8420 C.2    55 LEU55    0.0000 BACKBONE
 800 O       37.0830    38.4050    23.9070 O.2    55 LEU55    0.0000 BACKBONE
 801 N       38.1380    37.9140    25.8480 N.am   56 TRP56    0.0000 BACKBONE
 802 H       38.7730    38.2760    26.5450 H      56 TRP56    0.0000 
 803 CA      37.7050    36.5190    25.9600 C.3    56 TRP56    0.0000 BACKBONE
 804 HA      36.8340    36.3370    25.3300 H      56 TRP56    0.0000 
 805 CB      38.8520    35.5980    25.4930 C.3    56 TRP56    0.0000 
 806 HB2     39.6440    35.6650    26.2380 H      56 TRP56    0.0000 
 807 HB3     38.4960    34.5700    25.4330 H      56 TRP56    0.0000 
 808 CG      39.4860    35.9140    24.1590 C.2    56 TRP56    0.0000 
 809 CD1     40.4650    36.8290    23.9630 C.2    56 TRP56    0.0000 
 810 HD1     40.8150    37.3710    24.8420 H      56 TRP56    0.0000 
 811 NE1     40.8170    36.8720    22.6260 N.pl3  56 TRP56    0.0000 
 812 HE1     41.5220    37.4970    22.2620 H      56 TRP56    0.0000 
 813 CE2     40.0690    35.9930    21.8810 C.ar   56 TRP56    0.0000 
 814 CZ2     40.0390    35.6990    20.5090 C.ar   56 TRP56    0.0000 
 815 HZ2     40.7680    36.2110    19.8810 H      56 TRP56    0.0000 
 816 CH2     39.0940    34.7830    20.0260 C.ar   56 TRP56    0.0000 
 817 HH2     39.0290    34.5360    18.9660 H      56 TRP56    0.0000 
 818 CZ3     38.2080    34.1670    20.9250 C.ar   56 TRP56    0.0000 
 819 HZ3     37.4480    33.4670    20.5770 H      56 TRP56    0.0000 
 820 CE3     38.2760    34.4370    22.3060 C.ar   56 TRP56    0.0000 
 821 HE3     37.5600    33.9000    22.9270 H      56 TRP56    0.0000 
 822 CD2     39.1980    35.3710    22.8270 C.ar   56 TRP56    0.0000 
 823 C       37.2460    36.2060    27.4060 C.2    56 TRP56    0.0000 BACKBONE
 824 O       38.0250    36.2850    28.3590 O.2    56 TRP56    0.0000 BACKBONE
 825 N       35.9640    35.8660    27.5610 N.am   57 ASP57    0.0000 BACKBONE
 826 H       35.3940    35.9740    26.7340 H      57 ASP57    0.0000 
 827 CA      35.3100    35.4240    28.8100 C.3    57 ASP57    0.0000 BACKBONE
 828 HA      35.6570    35.9820    29.6800 H      57 ASP57    0.0000 
 829 CB      33.8060    35.7150    28.6050 C.3    57 ASP57    0.0000 
 830 HB2     33.7880    36.7290    28.2040 H      57 ASP57    0.0000 
 831 HB3     33.4630    35.0170    27.8420 H      57 ASP57    0.0000 
 832 CG      32.8810    35.6320    29.8270 C.2    57 ASP57    0.0000 
 833 OD1     33.3200    35.2950    30.9480 O.co2  57 ASP57   -0.5000 
 834 OD2     31.6690    35.8860    29.6480 O.co2  57 ASP57   -0.5000 
 835 C       35.6230    33.9300    29.0990 C.2    57 ASP57    0.0000 BACKBONE
 836 O       36.2320    33.2670    28.2590 O.2    57 ASP57    0.0000 BACKBONE
 837 N       35.2030    33.3710    30.2470 N.am   58 THR58    0.0000 BACKBONE
 838 H       34.8290    33.9990    30.9440 H      58 THR58    0.0000 
 839 CA      35.3020    31.9280    30.5800 C.3    58 THR58    0.0000 BACKBONE
 840 HA      35.1580    31.3120    29.6920 H      58 THR58    0.0000 
 841 CB      36.6410    31.5430    31.2340 C.3    58 THR58    0.0000 
 842 HB      36.5580    30.4910    31.5050 H      58 THR58    0.0000 
 843 CG2     37.8830    31.7490    30.3690 C.3    58 THR58    0.0000 
 844 HG21    37.9670    32.8020    30.0970 H      58 THR58    0.0000 
 845 HG22    38.7690    31.4470    30.9270 H      58 THR58    0.0000 
 846 HG23    37.8010    31.1470    29.4640 H      58 THR58    0.0000 
 847 OG1     36.7940    32.2590    32.4280 O.3    58 THR58    0.0000 
 848 HG1     37.6290    32.0220    32.8390 H      58 THR58    0.0000 
 849 C       34.1710    31.4750    31.5050 C.2    58 THR58    0.0000 BACKBONE
 850 O       33.5380    32.2860    32.1760 O.2    58 THR58    0.0000 BACKBONE
 851 N       33.9350    30.1630    31.5810 N.am   59 ALA59    0.0000 BACKBONE
 852 H       34.3370    29.5780    30.8620 H      59 ALA59    0.0000 
 853 CA      33.0650    29.5370    32.5820 C.3    59 ALA59    0.0000 BACKBONE
 854 HA      32.4990    30.2960    33.1220 H      59 ALA59    0.0000 
 855 CB      32.0790    28.6140    31.8560 C.3    59 ALA59    0.0000 
 856 HB1     32.6310    27.8440    31.3180 H      59 ALA59    0.0000 
 857 HB2     31.4170    28.1450    32.5830 H      59 ALA59    0.0000 
 858 HB3     31.4880    29.1970    31.1500 H      59 ALA59    0.0000 
 859 C       33.9160    28.8020    33.6410 C.2    59 ALA59    0.0000 BACKBONE
 860 O       34.8580    28.0780    33.2940 O.2    59 ALA59    0.0000 BACKBONE
 861 N       33.6170    29.0280    34.9270 N.am   60 GLY60    0.0000 BACKBONE
 862 H       32.7170    29.4290    35.1490 H      60 GLY60    0.0000 
 863 CA      34.5370    28.7210    36.0340 C.3    60 GLY60    0.0000 BACKBONE
 864 HA2     35.5440    28.7910    35.6230 H      60 GLY60    0.0000 
 865 HA3     34.3940    29.5050    36.7770 H      60 GLY60    0.0000 
 866 C       34.3670    27.3550    36.7100 C.2    60 GLY60    0.0000 BACKBONE
 867 O       35.3000    26.8830    37.3580 O.2    60 GLY60    0.0000 BACKBONE
 868 N       33.1970    26.7280    36.5870 N.am   61 GLN61    0.0000 BACKBONE
 869 H       32.5080    27.1550    35.9840 H      61 GLN61    0.0000 
 870 CA      32.8170    25.5210    37.3330 C.3    61 GLN61    0.0000 BACKBONE
 871 HA      33.2360    25.5520    38.3390 H      61 GLN61    0.0000 
 872 CB      31.2770    25.4430    37.4410 C.3    61 GLN61    0.0000 
 873 HB2     30.9080    25.2420    36.4350 H      61 GLN61    0.0000 
 874 HB3     31.0560    24.5930    38.0860 H      61 GLN61    0.0000 
 875 CG      30.5840    26.7080    38.0010 C.3    61 GLN61    0.0000 
 876 HG2     29.7120    26.3950    38.5750 H      61 GLN61    0.0000 
 877 HG3     31.2960    27.2010    38.6630 H      61 GLN61    0.0000 
 878 CD      30.1320    27.7120    36.9310 C.2    61 GLN61    0.0000 
 879 OE1     30.7380    27.8810    35.8790 O.2    61 GLN61    0.0000 
 880 NE2     29.0410    28.4180    37.1370 N.am   61 GLN61    0.0000 
 881 HE21    28.7340    29.0820    36.4400 H      61 GLN61    0.0000 
 882 HE22    28.5160    28.2930    37.9910 H      61 GLN61    0.0000 
 883 C       33.3970    24.2240    36.7210 C.2    61 GLN61    0.0000 BACKBONE
 884 O       33.8630    24.2150    35.5800 O.2    61 GLN61    0.0000 BACKBONE
 885 N       33.3340    23.1050    37.4600 N.am   62 GLU62    0.0000 BACKBONE
 886 H       32.9800    23.1900    38.4020 H      62 GLU62    0.0000 
 887 CA      33.8860    21.8020    37.0330 C.3    62 GLU62    0.0000 BACKBONE
 888 HA      34.9090    21.9270    36.6780 H      62 GLU62    0.0000 
 889 CB      33.8930    20.8160    38.2270 C.3    62 GLU62    0.0000 
 890 HB2     34.2880    21.3480    39.0920 H      62 GLU62    0.0000 
 891 HB3     32.8610    20.5240    38.4210 H      62 GLU62    0.0000 
 892 CG      34.7430    19.5560    37.9660 C.3    62 GLU62    0.0000 
 893 HG2     34.2890    18.9350    37.1940 H      62 GLU62    0.0000 
 894 HG3     35.6850    19.9630    37.5970 H      62 GLU62    0.0000 
 895 CD      35.0070    18.7070    39.2150 C.2    62 GLU62    0.0000 
 896 OE1     34.1850    17.8140    39.5330 O.co2  62 GLU62   -0.5000 
 897 OE2     36.0910    18.8680    39.8350 O.co2  62 GLU62   -0.5000 
 898 C       33.1990    21.2010    35.7810 C.2    62 GLU62    0.0000 BACKBONE
 899 O       33.7590    20.3150    35.1320 O.2    62 GLU62    0.0000 BACKBONE
 900 N       32.0240    21.6930    35.3710 N.am   63 ASP63    0.0000 BACKBONE
 901 H       31.5190    22.2970    36.0040 H      63 ASP63    0.0000 
 902 CA      31.3800    21.3200    34.0960 C.3    63 ASP63    0.0000 BACKBONE
 903 HA      31.3530    20.2350    33.9950 H      63 ASP63    0.0000 
 904 CB      29.9320    21.8560    34.0570 C.3    63 ASP63    0.0000 
 905 HB2     29.5730    21.9950    35.0770 H      63 ASP63    0.0000 
 906 HB3     29.9580    22.8190    33.5470 H      63 ASP63    0.0000 
 907 CG      28.9890    20.9060    33.3080 C.2    63 ASP63    0.0000 
 908 OD1     28.5860    21.1690    32.1470 O.co2  63 ASP63   -0.5000 
 909 OD2     28.6560    19.8460    33.8910 O.co2  63 ASP63   -0.5000 
 910 C       32.1820    21.7830    32.8580 C.2    63 ASP63    0.0000 BACKBONE
 911 O       31.9050    21.3410    31.7420 O.2    63 ASP63    0.0000 BACKBONE
 912 N       33.1810    22.6530    33.0540 N.am   64 TYR64    0.0000 BACKBONE
 913 H       33.3630    22.9160    34.0120 H      64 TYR64    0.0000 
 914 CA      33.9800    23.2840    31.9940 C.3    64 TYR64    0.0000 BACKBONE
 915 HA      33.7820    22.8210    31.0270 H      64 TYR64    0.0000 
 916 CB      33.5860    24.7660    31.9180 C.3    64 TYR64    0.0000 
 917 HB2     34.1240    25.3130    32.6930 H      64 TYR64    0.0000 
 918 HB3     33.9310    25.0940    30.9370 H      64 TYR64    0.0000 
 919 CG      32.0970    25.0380    32.0470 C.ar   64 TYR64    0.0000 
 920 CD1     31.2190    24.7400    30.9850 C.ar   64 TYR64    0.0000 
 921 HD1     31.6140    24.3520    30.0460 H      64 TYR64    0.0000 
 922 CE1     29.8330    24.9440    31.1360 C.ar   64 TYR64    0.0000 
 923 HE1     29.1560    24.7370    30.3070 H      64 TYR64    0.0000 
 924 CZ      29.3250    25.4520    32.3540 C.ar   64 TYR64    0.0000 
 925 OH      27.9900    25.6260    32.5340 O.3    64 TYR64    0.0000 
 926 HH      27.4720    25.3720    31.7670 H      64 TYR64    0.0000 
 927 CE2     30.2050    25.7520    33.4130 C.ar   64 TYR64    0.0000 
 928 HE2     29.8150    26.1490    34.3500 H      64 TYR64    0.0000 
 929 CD2     31.5860    25.5400    33.2600 C.ar   64 TYR64    0.0000 
 930 HD2     32.2660    25.7640    34.0820 H      64 TYR64    0.0000 
 931 C       35.5040    23.1530    32.1910 C.2    64 TYR64    0.0000 BACKBONE
 932 O       36.2700    23.5230    31.3000 O.2    64 TYR64    0.0000 BACKBONE
 933 N       35.9530    22.6340    33.3400 N.am   65 ASP65    0.0000 BACKBONE
 934 H       35.2380    22.3590    33.9970 H      65 ASP65    0.0000 
 935 CA      37.3640    22.4960    33.7440 C.3    65 ASP65    0.0000 BACKBONE
 936 HA      37.8250    23.4750    33.8790 H      65 ASP65    0.0000 
 937 CB      37.4170    21.7350    35.0890 C.3    65 ASP65    0.0000 
 938 HB2     36.4490    21.2400    35.1600 H      65 ASP65    0.0000 
 939 HB3     38.2050    20.9850    35.0230 H      65 ASP65    0.0000 
 940 CG      37.6410    22.6040    36.3370 C.2    65 ASP65    0.0000 
 941 OD1     37.2980    23.8090    36.3630 O.co2  65 ASP65   -0.5000 
 942 OD2     38.2230    22.0610    37.3060 O.co2  65 ASP65   -0.5000 
 943 C       38.2600    21.7920    32.7010 C.2    65 ASP65    0.0000 BACKBONE
 944 O       39.4180    22.1830    32.5310 O.2    65 ASP65    0.0000 BACKBONE
 945 N       37.7470    20.7810    31.9820 N.am   66 ARG66    0.0000 BACKBONE
 946 H       36.8260    20.4420    32.2170 H      66 ARG66    0.0000 
 947 CA      38.5210    20.0510    30.9610 C.3    66 ARG66    0.0000 BACKBONE
 948 HA      39.5730    20.0300    31.2450 H      66 ARG66    0.0000 
 949 CB      38.0180    18.5990    30.8240 C.3    66 ARG66    0.0000 
 950 HB2     36.9480    18.6280    30.6170 H      66 ARG66    0.0000 
 951 HB3     38.5370    18.1370    29.9840 H      66 ARG66    0.0000 
 952 CG      38.2730    17.7750    32.1030 C.3    66 ARG66    0.0000 
 953 HG2     39.3450    17.7990    32.2980 H      66 ARG66    0.0000 
 954 HG3     37.7440    18.2670    32.9190 H      66 ARG66    0.0000 
 955 CD      37.8040    16.3140    31.9960 C.3    66 ARG66    0.0000 
 956 HD2     37.7800    15.8780    32.9940 H      66 ARG66    0.0000 
 957 HD3     36.8020    16.2970    31.5680 H      66 ARG66    0.0000 
 958 NE      38.6950    15.5010    31.1460 N.pl3  66 ARG66    0.0000 
 959 HE      39.5320    15.9730    30.8340 H      66 ARG66    0.0000 
 960 CZ      38.4960    14.2430    30.7630 C.cat  66 ARG66    1.0000 
 961 NH1     37.4010    13.5640    31.0260 N.pl3  66 ARG66    0.0000 
 962 HH11    36.6530    14.0000    31.5470 H      66 ARG66    0.0000 
 963 HH12    37.3130    12.6100    30.7060 H      66 ARG66    0.0000 
 964 NH2     39.4340    13.6240    30.0880 N.pl3  66 ARG66    0.0000 
 965 HH21    40.2940    14.1060    29.8660 H      66 ARG66    0.0000 
 966 HH22    39.2930    12.6690    29.7920 H      66 ARG66    0.0000 
 967 C       38.5690    20.7700    29.5970 C.2    66 ARG66    0.0000 BACKBONE
 968 O       39.5130    20.5360    28.8380 O.2    66 ARG66    0.0000 BACKBONE
 969 N       37.6170    21.6640    29.2830 N.am   67 LEU67    0.0000 BACKBONE
 970 H       36.8610    21.7740    29.9430 H      67 LEU67    0.0000 
 971 CA      37.5490    22.4120    28.0080 C.3    67 LEU67    0.0000 BACKBONE
 972 HA      38.1900    21.9480    27.2580 H      67 LEU67    0.0000 
 973 CB      36.0910    22.3960    27.4910 C.3    67 LEU67    0.0000 
 974 HB2     35.5370    21.6990    28.1190 H      67 LEU67    0.0000 
 975 HB3     35.6790    23.3980    27.6100 H      67 LEU67    0.0000 
 976 CG      35.9710    21.9640    26.0150 C.3    67 LEU67    0.0000 
 977 HG      36.6400    22.5870    25.4200 H      67 LEU67    0.0000 
 978 CD1     36.3420    20.4820    25.8200 C.3    67 LEU67    0.0000 
 979 HD11    35.6740    19.8590    26.4140 H      67 LEU67    0.0000 
 980 HD12    36.2450    20.2180    24.7670 H      67 LEU67    0.0000 
 981 HD13    37.3710    20.3190    26.1410 H      67 LEU67    0.0000 
 982 CD2     34.5320    22.1770    25.5250 C.3    67 LEU67    0.0000 
 983 HD21    34.2700    23.2310    25.6130 H      67 LEU67    0.0000 
 984 HD22    34.4540    21.8700    24.4820 H      67 LEU67    0.0000 
 985 HD23    33.8500    21.5810    26.1310 H      67 LEU67    0.0000 
 986 C       38.0910    23.8520    28.0910 C.2    67 LEU67    0.0000 BACKBONE
 987 O       38.5560    24.3970    27.0880 O.2    67 LEU67    0.0000 BACKBONE
 988 N       38.1150    24.4570    29.2840 N.am   68 ARG68    0.0000 BACKBONE
 989 H       37.6010    24.0130    30.0310 H      68 ARG68    0.0000 
 990 CA      38.6900    25.7890    29.5290 C.3    68 ARG68    0.0000 BACKBONE
 991 HA      38.1980    26.5400    28.9110 H      68 ARG68    0.0000 
 992 CB      38.4790    26.1550    31.0080 C.3    68 ARG68    0.0000 
 993 HB2     37.4270    25.9960    31.2440 H      68 ARG68    0.0000 
 994 HB3     39.0910    25.4820    31.6080 H      68 ARG68    0.0000 
 995 CG      38.8610    27.6150    31.3230 C.3    68 ARG68    0.0000 
 996 HG2     39.9460    27.6990    31.2560 H      68 ARG68    0.0000 
 997 HG3     38.4010    28.2520    30.5680 H      68 ARG68    0.0000 
 998 CD      38.3990    28.0590    32.7170 C.3    68 ARG68    0.0000 
 999 HD2     38.6940    29.0960    32.8810 H      68 ARG68    0.0000 
1000 HD3     37.3140    27.9760    32.7810 H      68 ARG68    0.0000 
1001 NE      38.9980    27.2270    33.7690 N.pl3  68 ARG68    0.0000 
1002 HE      39.9890    27.3840    33.8840 H      68 ARG68    0.0000 
1003 CZ      38.4040    26.3360    34.5480 C.cat  68 ARG68    1.0000 
1004 NH1     37.1020    26.1130    34.5510 N.pl3  68 ARG68    0.0000 
1005 HH11    36.5010    26.6390    33.9320 H      68 ARG68    0.0000 
1006 HH12    36.7130    25.4180    35.1710 H      68 ARG68    0.0000 
1007 NH2     39.1450    25.6280    35.3650 N.pl3  68 ARG68    0.0000 
1008 HH21    40.1450    25.7710    35.3870 H      68 ARG68    0.0000 
1009 HH22    38.7130    24.9430    35.9680 H      68 ARG68    0.0000 
1010 C       40.1610    25.9860    29.0660 C.2    68 ARG68    0.0000 BACKBONE
1011 O       40.4580    27.1070    28.6410 O.2    68 ARG68    0.0000 BACKBONE
1012 N       41.0600    24.9690    29.0300 N.am   69 PRO69    0.0000 BACKBONE
1013 CD      40.9280    23.6270    29.5920 C.3    69 PRO69    0.0000 
1014 HD2     40.3330    23.0320    28.8990 H      69 PRO69    0.0000 
1015 HD3     40.4010    23.7130    30.5420 H      69 PRO69    0.0000 
1016 CG      42.3450    23.0880    29.7590 C.3    69 PRO69    0.0000 
1017 HG2     42.3730    22.0010    29.6860 H      69 PRO69    0.0000 
1018 HG3     42.7840    23.4000    30.7060 H      69 PRO69    0.0000 
1019 CB      43.0620    23.7430    28.5860 C.3    69 PRO69    0.0000 
1020 HB2     42.9260    23.2300    27.6340 H      69 PRO69    0.0000 
1021 HB3     44.1270    23.8320    28.8010 H      69 PRO69    0.0000 
1022 CA      42.4240    25.1330    28.5230 C.3    69 PRO69    0.0000 BACKBONE
1023 HA      42.9390    25.7880    29.2260 H      69 PRO69    0.0000 
1024 C       42.5350    25.7160    27.1070 C.2    69 PRO69    0.0000 BACKBONE
1025 O       43.5210    26.3900    26.8140 O.2    69 PRO69    0.0000 BACKBONE
1026 N       41.5370    25.5030    26.2340 N.am   70 LEU70    0.0000 BACKBONE
1027 H       40.7850    24.8940    26.5210 H      70 LEU70    0.0000 
1028 CA      41.5410    26.0000    24.8510 C.3    70 LEU70    0.0000 BACKBONE
1029 HA      42.5290    25.8680    24.4090 H      70 LEU70    0.0000 
1030 CB      40.5130    25.2160    24.0050 C.3    70 LEU70    0.0000 
1031 HB2     39.5730    25.2630    24.5550 H      70 LEU70    0.0000 
1032 HB3     40.4040    25.7400    23.0550 H      70 LEU70    0.0000 
1033 CG      40.8810    23.7360    23.7390 C.3    70 LEU70    0.0000 
1034 HG      41.9650    23.6810    23.6320 H      70 LEU70    0.0000 
1035 CD1     40.4270    22.7840    24.8600 C.3    70 LEU70    0.0000 
1036 HD11    39.3440    22.8380    24.9670 H      70 LEU70    0.0000 
1037 HD12    40.7170    21.7640    24.6100 H      70 LEU70    0.0000 
1038 HD13    40.8990    23.0760    25.7980 H      70 LEU70    0.0000 
1039 CD2     40.2350    23.2710    22.4250 C.3    70 LEU70    0.0000 
1040 HD21    40.5990    23.8870    21.6030 H      70 LEU70    0.0000 
1041 HD22    40.4960    22.2290    22.2400 H      70 LEU70    0.0000 
1042 HD23    39.1520    23.3670    22.4980 H      70 LEU70    0.0000 
1043 C       41.3250    27.5250    24.7450 C.2    70 LEU70    0.0000 BACKBONE
1044 O       41.4360    28.0930    23.6570 O.2    70 LEU70    0.0000 BACKBONE
1045 N       41.0490    28.2100    25.8540 N.am   71 SER71    0.0000 BACKBONE
1046 H       40.8070    27.6910    26.6860 H      71 SER71    0.0000 
1047 CA      40.9980    29.6760    25.9090 C.3    71 SER71    0.0000 BACKBONE
1048 HA      40.5370    30.0750    25.0050 H      71 SER71    0.0000 
1049 CB      40.1590    30.1090    27.1200 C.3    71 SER71    0.0000 
1050 HB2     40.5990    29.6790    28.0190 H      71 SER71    0.0000 
1051 HB3     40.1840    31.1970    27.1890 H      71 SER71    0.0000 
1052 OG      38.8100    29.6720    26.9960 O.3    71 SER71    0.0000 
1053 HG      38.3100    29.9560    27.7650 H      71 SER71    0.0000 
1054 C       42.3980    30.3170    25.9500 C.2    71 SER71    0.0000 BACKBONE
1055 O       42.6010    31.4000    25.4010 O.2    71 SER71    0.0000 BACKBONE
1056 N       43.3850    29.6430    26.5510 N.am   72 TYR72    0.0000 BACKBONE
1057 H       43.1830    28.7010    26.8540 H      72 TYR72    0.0000 
1058 CA      44.6840    30.2280    26.9120 C.3    72 TYR72    0.0000 BACKBONE
1059 HA      44.5680    31.2640    27.2300 H      72 TYR72    0.0000 
1060 CB      45.2700    29.4200    28.0780 C.3    72 TYR72    0.0000 
1061 HB2     45.3700    28.4020    27.7030 H      72 TYR72    0.0000 
1062 HB3     46.2580    29.8240    28.2990 H      72 TYR72    0.0000 
1063 CG      44.4310    29.4130    29.3450 C.ar   72 TYR72    0.0000 
1064 CD1     44.0010    30.6250    29.9220 C.ar   72 TYR72    0.0000 
1065 HD1     44.2700    31.5730    29.4550 H      72 TYR72    0.0000 
1066 CE1     43.2270    30.6140    31.0970 C.ar   72 TYR72    0.0000 
1067 HE1     42.8780    31.5550    31.5230 H      72 TYR72    0.0000 
1068 CZ      42.8890    29.3900    31.7160 C.ar   72 TYR72    0.0000 
1069 OH      42.1480    29.3930    32.8600 O.3    72 TYR72    0.0000 
1070 HH      41.9130    30.2770    33.1520 H      72 TYR72    0.0000 
1071 CE2     43.3370    28.1760    31.1490 C.ar   72 TYR72    0.0000 
1072 HE2     43.0900    27.2270    31.6230 H      72 TYR72    0.0000 
1073 CD2     44.1050    28.1940    29.9680 C.ar   72 TYR72    0.0000 
1074 HD2     44.4520    27.2590    29.5290 H      72 TYR72    0.0000 
1075 C       45.7680    30.4220    25.8190 C.2    72 TYR72    0.0000 BACKBONE
1076 O       46.6360    31.2670    26.0730 O.2    72 TYR72    0.0000 BACKBONE
1077 N       45.7830    29.7480    24.6430 N.am   73 PRO73    0.0000 BACKBONE
1078 CD      44.9010    28.6680    24.2190 C.3    73 PRO73    0.0000 
1079 HD2     43.9430    29.1080    23.9410 H      73 PRO73    0.0000 
1080 HD3     44.7600    27.9980    25.0670 H      73 PRO73    0.0000 
1081 CG      45.5940    27.9820    23.0440 C.3    73 PRO73    0.0000 
1082 HG2     44.8640    27.5880    22.3370 H      73 PRO73    0.0000 
1083 HG3     46.2370    27.1730    23.3900 H      73 PRO73    0.0000 
1084 CB      46.4180    29.1050    22.4240 C.3    73 PRO73    0.0000 
1085 HB2     45.8360    29.7180    21.7360 H      73 PRO73    0.0000 
1086 HB3     47.3030    28.7260    21.9120 H      73 PRO73    0.0000 
1087 CA      46.8350    29.9390    23.6400 C.3    73 PRO73    0.0000 BACKBONE
1088 HA      47.7590    29.5330    24.0500 H      73 PRO73    0.0000 
1089 C       47.0480    31.4060    23.2600 C.2    73 PRO73    0.0000 BACKBONE
1090 O       46.0740    32.1310    23.0770 O.2    73 PRO73    0.0000 BACKBONE
1091 N       48.3110    31.8450    23.1630 N.am   74 GLN74    0.0000 BACKBONE
1092 H       49.0240    31.2490    23.5580 H      74 GLN74    0.0000 
1093 CA      48.7030    33.1850    22.6920 C.3    74 GLN74    0.0000 BACKBONE
1094 HA      49.7710    33.3350    22.8480 H      74 GLN74    0.0000 
1095 CB      48.3980    33.3350    21.1790 C.3    74 GLN74    0.0000 
1096 HB2     47.3680    33.0080    21.0370 H      74 GLN74    0.0000 
1097 HB3     48.4750    34.3990    20.9520 H      74 GLN74    0.0000 
1098 CG      49.3240    32.5400    20.2360 C.3    74 GLN74    0.0000 
1099 HG2     49.1070    32.8420    19.2110 H      74 GLN74    0.0000 
1100 HG3     50.3450    32.8250    20.4890 H      74 GLN74    0.0000 
1101 CD      49.2020    31.0180    20.3340 C.2    74 GLN74    0.0000 
1102 OE1     48.2720    30.4010    19.8340 O.2    74 GLN74    0.0000 
1103 NE2     50.1390    30.3390    20.9610 N.am   74 GLN74    0.0000 
1104 HE21    50.0690    29.3340    21.0310 H      74 GLN74    0.0000 
1105 HE22    50.9240    30.8260    21.3680 H      74 GLN74    0.0000 
1106 C       48.1260    34.3420    23.5520 C.2    74 GLN74    0.0000 BACKBONE
1107 O       47.9690    35.4650    23.0660 O.2    74 GLN74    0.0000 BACKBONE
1108 N       47.8030    34.0940    24.8310 N.am   75 THR75    0.0000 BACKBONE
1109 H       47.8430    33.1350    25.1460 H      75 THR75    0.0000 
1110 CA      47.3090    35.1210    25.7720 C.3    75 THR75    0.0000 BACKBONE
1111 HA      46.5230    35.6890    25.2730 H      75 THR75    0.0000 
1112 CB      46.7230    34.4750    27.0300 C.3    75 THR75    0.0000 
1113 HB      47.5160    33.8740    27.4750 H      75 THR75    0.0000 
1114 CG2     46.1920    35.4660    28.0670 C.3    75 THR75    0.0000 
1115 HG21    45.3990    36.0680    27.6230 H      75 THR75    0.0000 
1116 HG22    45.7970    34.9200    28.9230 H      75 THR75    0.0000 
1117 HG23    47.0020    36.1180    28.3950 H      75 THR75    0.0000 
1118 OG1     45.6360    33.6970    26.6080 O.3    75 THR75    0.0000 
1119 HG1     45.2340    33.2700    27.3680 H      75 THR75    0.0000 
1120 C       48.4040    36.1160    26.1240 C.2    75 THR75    0.0000 BACKBONE
1121 O       49.5560    35.7240    26.3040 O.2    75 THR75    0.0000 BACKBONE
1122 N       48.0410    37.3950    26.2420 N.am   76 ASP76    0.0000 BACKBONE
1123 H       47.0840    37.6300    26.0230 H      76 ASP76    0.0000 
1124 CA      48.9570    38.4820    26.6160 C.3    76 ASP76    0.0000 BACKBONE
1125 HA      49.9870    38.1250    26.6260 H      76 ASP76    0.0000 
1126 CB      48.8420    39.6170    25.5910 C.3    76 ASP76    0.0000 
1127 HB2     47.7910    39.9060    25.6030 H      76 ASP76    0.0000 
1128 HB3     49.4550    40.4660    25.8960 H      76 ASP76    0.0000 
1129 CG      49.2360    39.1860    24.1780 C.2    76 ASP76    0.0000 
1130 OD1     50.3830    38.7280    23.9600 O.co2  76 ASP76   -0.5000 
1131 OD2     48.4050    39.3660    23.2580 O.co2  76 ASP76   -0.5000 
1132 C       48.7050    39.0370    28.0290 C.2    76 ASP76    0.0000 BACKBONE
1133 O       49.6510    39.5120    28.6540 O.2    76 ASP76    0.0000 BACKBONE
1134 N       47.4740    38.9550    28.5490 N.am   77 VAL77    0.0000 BACKBONE
1135 H       46.7280    38.6920    27.9210 H      77 VAL77    0.0000 
1136 CA      47.1210    39.3560    29.9260 C.3    77 VAL77    0.0000 BACKBONE
1137 HA      47.8790    39.0660    30.6530 H      77 VAL77    0.0000 
1138 CB      46.8750    40.8850    30.0490 C.3    77 VAL77    0.0000 
1139 HB      47.7870    41.3890    29.7300 H      77 VAL77    0.0000 
1140 CG1     45.6900    41.3870    29.2050 C.3    77 VAL77    0.0000 
1141 HG11    44.7770    40.8840    29.5240 H      77 VAL77    0.0000 
1142 HG12    45.5770    42.4630    29.3400 H      77 VAL77    0.0000 
1143 HG13    45.8750    41.1710    28.1530 H      77 VAL77    0.0000 
1144 CG2     46.6810    41.3480    31.5060 C.3    77 VAL77    0.0000 
1145 HG21    47.5730    41.1090    32.0850 H      77 VAL77    0.0000 
1146 HG22    46.5130    42.4250    31.5260 H      77 VAL77    0.0000 
1147 HG23    45.8200    40.8390    31.9380 H      77 VAL77    0.0000 
1148 C       45.9440    38.5430    30.4740 C.2    77 VAL77    0.0000 BACKBONE
1149 O       45.0120    38.1880    29.7460 O.2    77 VAL77    0.0000 BACKBONE
1150 N       46.0010    38.2570    31.7750 N.am   78 SER78    0.0000 BACKBONE
1151 H       46.8270    38.5580    32.2720 H      78 SER78    0.0000 
1152 CA      44.9740    37.5180    32.5170 C.3    78 SER78    0.0000 BACKBONE
1153 HA      44.1850    37.1930    31.8390 H      78 SER78    0.0000 
1154 CB      45.5940    36.2790    33.1780 C.3    78 SER78    0.0000 
1155 HB2     46.3570    36.6070    33.8840 H      78 SER78    0.0000 
1156 HB3     44.8110    35.7420    33.7130 H      78 SER78    0.0000 
1157 OG      46.1800    35.4210    32.2130 O.3    78 SER78    0.0000 
1158 HG      46.5590    34.6570    32.6530 H      78 SER78    0.0000 
1159 C       44.3200    38.4010    33.5930 C.2    78 SER78    0.0000 BACKBONE
1160 O       45.0060    38.8980    34.4920 O.2    78 SER78    0.0000 BACKBONE
1161 N       42.9920    38.5670    33.5390 N.am   79 LEU79    0.0000 BACKBONE
1162 H       42.5060    38.3090    32.6920 H      79 LEU79    0.0000 
1163 CA      42.2140    39.1480    34.6370 C.3    79 LEU79    0.0000 BACKBONE
1164 HA      42.8690    39.7530    35.2640 H      79 LEU79    0.0000 
1165 CB      41.0750    40.0440    34.1040 C.3    79 LEU79    0.0000 
1166 HB2     40.4710    39.3900    33.4760 H      79 LEU79    0.0000 
1167 HB3     40.4870    40.3670    34.9630 H      79 LEU79    0.0000 
1168 CG      41.5130    41.2770    33.2890 C.3    79 LEU79    0.0000 
1169 HG      41.9830    40.9470    32.3630 H      79 LEU79    0.0000 
1170 CD1     40.2920    42.1510    32.9600 C.3    79 LEU79    0.0000 
1171 HD11    39.8220    42.4820    33.8860 H      79 LEU79    0.0000 
1172 HD12    40.6110    43.0200    32.3840 H      79 LEU79    0.0000 
1173 HD13    39.5770    41.5720    32.3760 H      79 LEU79    0.0000 
1174 CD2     42.5470    42.1240    34.0370 C.3    79 LEU79    0.0000 
1175 HD21    43.4320    41.5210    34.2420 H      79 LEU79    0.0000 
1176 HD22    42.8260    42.9820    33.4250 H      79 LEU79    0.0000 
1177 HD23    42.1200    42.4730    34.9770 H      79 LEU79    0.0000 
1178 C       41.6490    38.0160    35.4940 C.2    79 LEU79    0.0000 BACKBONE
1179 O       40.8830    37.1860    34.9980 O.2    79 LEU79    0.0000 BACKBONE
1180 N       42.0030    37.9880    36.7800 N.am   80 ILE80    0.0000 BACKBONE
1181 H       42.7930    38.5410    37.0800 H      80 ILE80    0.0000 
1182 CA      41.3570    37.1070    37.7620 C.3    80 ILE80    0.0000 BACKBONE
1183 HA      40.8180    36.3130    37.2450 H      80 ILE80    0.0000 
1184 CB      42.3750    36.4830    38.7480 C.3    80 ILE80    0.0000 
1185 HB      42.8920    37.2750    39.2900 H      80 ILE80    0.0000 
1186 CG2     41.6250    35.5780    39.7500 C.3    80 ILE80    0.0000 
1187 HG21    41.1090    34.7860    39.2080 H      80 ILE80    0.0000 
1188 HG22    42.3380    35.1370    40.4460 H      80 ILE80    0.0000 
1189 HG23    40.8980    36.1730    40.3030 H      80 ILE80    0.0000 
1190 CG1     43.4510    35.6750    37.9820 C.3    80 ILE80    0.0000 
1191 HG12    42.9230    34.9060    37.4180 H      80 ILE80    0.0000 
1192 HG13    43.9300    36.3680    37.2900 H      80 ILE80    0.0000 
1193 CD1     44.5170    35.0180    38.8670 C.3    80 ILE80    0.0000 
1194 HD11    44.0390    34.3250    39.5590 H      80 ILE80    0.0000 
1195 HD12    45.2260    34.4760    38.2410 H      80 ILE80    0.0000 
1196 HD13    45.0460    35.7870    39.4310 H      80 ILE80    0.0000 
1197 C       40.2670    37.9160    38.4670 C.2    80 ILE80    0.0000 BACKBONE
1198 O       40.5610    38.8170    39.2550 O.2    80 ILE80    0.0000 BACKBONE
1199 N       39.0100    37.5930    38.1760 N.am   81 CYS81    0.0000 BACKBONE
1200 H       38.8710    36.9440    37.4150 H      81 CYS81    0.0000 
1201 CA      37.8350    38.1430    38.8380 C.3    81 CYS81    0.0000 BACKBONE
1202 HA      38.0560    39.1250    39.2570 H      81 CYS81    0.0000 
1203 CB      36.7050    38.2930    37.8070 C.3    81 CYS81    0.0000 
1204 HB2     36.5030    37.3640    37.2740 H      81 CYS81    0.0000 
1205 HB3     35.7820    38.6630    38.2530 H      81 CYS81    0.0000 
1206 SG      37.1750    39.5080    36.5410 S.3    81 CYS81    0.0000 
1207 HG      36.0510    39.4160    35.8360 H      81 CYS81    0.0000 
1208 C       37.4070    37.2410    40.0040 C.2    81 CYS81    0.0000 BACKBONE
1209 O       37.2760    36.0270    39.8480 O.2    81 CYS81    0.0000 BACKBONE
1210 N       37.1190    37.8520    41.1490 N.am   82 PHE82    0.0000 BACKBONE
1211 H       37.4260    38.8090    41.2490 H      82 PHE82    0.0000 
1212 CA      36.4530    37.2160    42.2830 C.3    82 PHE82    0.0000 BACKBONE
1213 HA      35.9100    36.3330    41.9470 H      82 PHE82    0.0000 
1214 CB      37.4900    36.7860    43.3360 C.3    82 PHE82    0.0000 
1215 HB2     37.1080    36.0190    44.0100 H      82 PHE82    0.0000 
1216 HB3     38.3540    36.3980    42.7960 H      82 PHE82    0.0000 
1217 CG      37.9970    37.9180    44.2090 C.ar   82 PHE82    0.0000 
1218 CD1     39.0060    38.7810    43.7420 C.ar   82 PHE82    0.0000 
1219 HD1     39.4620    38.6100    42.7670 H      82 PHE82    0.0000 
1220 CE1     39.4260    39.8640    44.5330 C.ar   82 PHE82    0.0000 
1221 HE1     40.2080    40.5300    44.1670 H      82 PHE82    0.0000 
1222 CZ      38.8420    40.0900    45.7910 C.ar   82 PHE82    0.0000 
1223 HZ      39.1730    40.9270    46.4060 H      82 PHE82    0.0000 
1224 CE2     37.8280    39.2340    46.2550 C.ar   82 PHE82    0.0000 
1225 HE2     37.3700    39.4110    47.2280 H      82 PHE82    0.0000 
1226 CD2     37.4050    38.1510    45.4650 C.ar   82 PHE82    0.0000 
1227 HD2     36.6170    37.4900    45.8240 H      82 PHE82    0.0000 
1228 C       35.4240    38.1990    42.8510 C.2    82 PHE82    0.0000 BACKBONE
1229 O       35.6070    39.4130    42.7570 O.2    82 PHE82    0.0000 BACKBONE
1230 N       34.3470    37.6980    43.4480 N.am   83 SER83    0.0000 BACKBONE
1231 H       34.1810    36.7020    43.4610 H      83 SER83    0.0000 
1232 CA      33.3370    38.5780    44.0380 C.3    83 SER83    0.0000 BACKBONE
1233 HA      33.2490    39.4890    43.4450 H      83 SER83    0.0000 
1234 CB      31.9740    37.8830    44.0710 C.3    83 SER83    0.0000 
1235 HB2     31.6010    37.7940    43.0510 H      83 SER83    0.0000 
1236 HB3     32.0980    36.8890    44.5010 H      83 SER83    0.0000 
1237 OG      31.0480    38.6220    44.8490 O.3    83 SER83    0.0000 
1238 HG      30.2020    38.1690    44.8550 H      83 SER83    0.0000 
1239 C       33.7700    39.0120    45.4380 C.2    83 SER83    0.0000 BACKBONE
1240 O       34.0090    38.1740    46.3120 O.2    83 SER83    0.0000 BACKBONE
1241 N       33.7950    40.3260    45.6900 N.am   84 LEU84    0.0000 BACKBONE
1242 H       33.6130    40.9620    44.9270 H      84 LEU84    0.0000 
1243 CA      34.1480    40.8910    46.9980 C.3    84 LEU84    0.0000 BACKBONE
1244 HA      35.1560    40.5900    47.2840 H      84 LEU84    0.0000 
1245 CB      34.0990    42.4300    46.9140 C.3    84 LEU84    0.0000 
1246 HB2     33.1420    42.6720    46.4520 H      84 LEU84    0.0000 
1247 HB3     34.1260    42.8350    47.9260 H      84 LEU84    0.0000 
1248 CG      35.2420    43.0490    46.0830 C.3    84 LEU84    0.0000 
1249 HG      35.3220    42.5220    45.1320 H      84 LEU84    0.0000 
1250 CD1     34.9550    44.5330    45.8220 C.3    84 LEU84    0.0000 
1251 HD11    34.8760    45.0610    46.7720 H      84 LEU84    0.0000 
1252 HD12    35.7670    44.9630    45.2350 H      84 LEU84    0.0000 
1253 HD13    34.0190    44.6320    45.2730 H      84 LEU84    0.0000 
1254 CD2     36.5970    42.9040    46.7900 C.3    84 LEU84    0.0000 
1255 HD21    36.8160    41.8480    46.9430 H      84 LEU84    0.0000 
1256 HD22    37.3780    43.3520    46.1750 H      84 LEU84    0.0000 
1257 HD23    36.5600    43.4100    47.7540 H      84 LEU84    0.0000 
1258 C       33.2480    40.3780    48.1280 C.2    84 LEU84    0.0000 BACKBONE
1259 O       33.6890    40.3580    49.2730 O.2    84 LEU84    0.0000 BACKBONE
1260 N       32.0280    39.9360    47.8060 N.am   85 VAL85    0.0000 BACKBONE
1261 H       31.7360    40.1030    46.8530 H      85 VAL85    0.0000 
1262 CA      31.0430    39.3820    48.7520 C.3    85 VAL85    0.0000 BACKBONE
1263 HA      31.3420    39.5410    49.7880 H      85 VAL85    0.0000 
1264 CB      29.6380    40.0030    48.5410 C.3    85 VAL85    0.0000 
1265 HB      28.9490    39.5610    49.2600 H      85 VAL85    0.0000 
1266 CG1     29.6730    41.5290    48.7360 C.3    85 VAL85    0.0000 
1267 HG11    30.3620    41.9720    48.0160 H      85 VAL85    0.0000 
1268 HG12    28.6750    41.9390    48.5820 H      85 VAL85    0.0000 
1269 HG13    30.0080    41.7590    49.7470 H      85 VAL85    0.0000 
1270 CG2     29.0210    39.6930    47.1690 C.3    85 VAL85    0.0000 
1271 HG21    28.9180    38.6140    47.0520 H      85 VAL85    0.0000 
1272 HG22    28.0390    40.1620    47.0970 H      85 VAL85    0.0000 
1273 HG23    29.6680    40.0830    46.3830 H      85 VAL85    0.0000 
1274 C       31.0030    37.8380    48.7550 C.2    85 VAL85    0.0000 BACKBONE
1275 O       30.1020    37.2520    49.3500 O.2    85 VAL85    0.0000 BACKBONE
1276 N       31.9680    37.1600    48.1170 N.am   86 SER86    0.0000 BACKBONE
1277 H       32.5820    37.6920    47.5160 H      86 SER86    0.0000 
1278 CA      32.1360    35.6960    48.1680 C.3    86 SER86    0.0000 BACKBONE
1279 HA      31.5200    35.2750    48.9620 H      86 SER86    0.0000 
1280 CB      31.7040    35.0750    46.8290 C.3    86 SER86    0.0000 
1281 HB2     30.6520    35.3100    46.6660 H      86 SER86    0.0000 
1282 HB3     32.3030    35.5230    46.0350 H      86 SER86    0.0000 
1283 OG      31.8810    33.6670    46.8180 O.3    86 SER86    0.0000 
1284 HG      31.6020    33.3160    45.9690 H      86 SER86    0.0000 
1285 C       33.5900    35.3180    48.5320 C.2    86 SER86    0.0000 BACKBONE
1286 O       34.4190    35.0980    47.6350 O.2    86 SER86    0.0000 BACKBONE
1287 N       33.9170    35.2230    49.8400 N.am   87 PRO87    0.0000 BACKBONE
1288 CD      33.1320    35.7590    50.9480 C.3    87 PRO87    0.0000 
1289 HD2     32.2820    35.0970    51.1120 H      87 PRO87    0.0000 
1290 HD3     32.7720    36.7470    50.6610 H      87 PRO87    0.0000 
1291 CG      34.0760    35.8090    52.1470 C.3    87 PRO87    0.0000 
1292 HG2     33.5330    35.6530    53.0790 H      87 PRO87    0.0000 
1293 HG3     34.6030    36.7620    52.1900 H      87 PRO87    0.0000 
1294 CB      35.0430    34.6640    51.8670 C.3    87 PRO87    0.0000 
1295 HB2     34.6700    33.6930    52.1910 H      87 PRO87    0.0000 
1296 HB3     36.0100    34.8560    52.3330 H      87 PRO87    0.0000 
1297 CA      35.1850    34.6850    50.3410 C.3    87 PRO87    0.0000 BACKBONE
1298 HA      35.9610    35.3980    50.0620 H      87 PRO87    0.0000 
1299 C       35.5530    33.2910    49.8030 C.2    87 PRO87    0.0000 BACKBONE
1300 O       36.7350    32.9520    49.7450 O.2    87 PRO87    0.0000 BACKBONE
1301 N       34.5720    32.4830    49.3850 N.am   88 ALA88    0.0000 BACKBONE
1302 H       33.6280    32.7400    49.6330 H      88 ALA88    0.0000 
1303 CA      34.7800    31.2390    48.6460 C.3    88 ALA88    0.0000 BACKBONE
1304 HA      35.4050    30.5580    49.2230 H      88 ALA88    0.0000 
1305 CB      33.4120    30.5800    48.4240 C.3    88 ALA88    0.0000 
1306 HB1     32.7780    31.2470    47.8400 H      88 ALA88    0.0000 
1307 HB2     33.5440    29.6410    47.8860 H      88 ALA88    0.0000 
1308 HB3     32.9420    30.3840    49.3870 H      88 ALA88    0.0000 
1309 C       35.4990    31.4890    47.3100 C.2    88 ALA88    0.0000 BACKBONE
1310 O       36.5180    30.8540    47.0320 O.2    88 ALA88    0.0000 BACKBONE
1311 N       35.0150    32.4450    46.5130 N.am   89 SER89    0.0000 BACKBONE
1312 H       34.1220    32.8590    46.7380 H      89 SER89    0.0000 
1313 CA      35.6720    32.8430    45.2600 C.3    89 SER89    0.0000 BACKBONE
1314 HA      35.8780    31.9590    44.6560 H      89 SER89    0.0000 
1315 CB      34.7690    33.7930    44.4500 C.3    89 SER89    0.0000 
1316 HB2     35.1760    33.8240    43.4390 H      89 SER89    0.0000 
1317 HB3     33.7790    33.3390    44.4280 H      89 SER89    0.0000 
1318 OG      34.6720    35.1150    44.9620 O.3    89 SER89    0.0000 
1319 HG      34.0930    35.6350    44.3990 H      89 SER89    0.0000 
1320 C       37.0600    33.4550    45.5050 C.2    89 SER89    0.0000 BACKBONE
1321 O       37.9990    33.1820    44.7550 O.2    89 SER89    0.0000 BACKBONE
1322 N       37.2200    34.2170    46.5970 N.am   90 PHE90    0.0000 BACKBONE
1323 H       36.4020    34.4310    47.1490 H      90 PHE90    0.0000 
1324 CA      38.4950    34.8140    46.9890 C.3    90 PHE90    0.0000 BACKBONE
1325 HA      38.9150    35.3930    46.1660 H      90 PHE90    0.0000 
1326 CB      38.2630    35.7520    48.1790 C.3    90 PHE90    0.0000 
1327 HB2     37.4930    36.4920    47.9610 H      90 PHE90    0.0000 
1328 HB3     37.9470    35.1360    49.0210 H      90 PHE90    0.0000 
1329 CG      39.4880    36.5230    48.6400 C.ar   90 PHE90    0.0000 
1330 CD1     40.1800    37.3570    47.7420 C.ar   90 PHE90    0.0000 
1331 HD1     39.8780    37.3940    46.6950 H      90 PHE90    0.0000 
1332 CE1     41.2560    38.1400    48.1900 C.ar   90 PHE90    0.0000 
1333 HE1     41.7860    38.7880    47.4910 H      90 PHE90    0.0000 
1334 CZ      41.6500    38.0890    49.5390 C.ar   90 PHE90    0.0000 
1335 HZ      42.4740    38.7110    49.8900 H      90 PHE90    0.0000 
1336 CE2     40.9820    37.2370    50.4330 C.ar   90 PHE90    0.0000 
1337 HE2     41.2980    37.1840    51.4750 H      90 PHE90    0.0000 
1338 CD2     39.9050    36.4520    49.9840 C.ar   90 PHE90    0.0000 
1339 HD2     39.3900    35.7860    50.6760 H      90 PHE90    0.0000 
1340 C       39.5450    33.7470    47.3160 C.2    90 PHE90    0.0000 BACKBONE
1341 O       40.6480    33.7960    46.7820 O.2    90 PHE90    0.0000 BACKBONE
1342 N       39.2140    32.7350    48.1230 N.am   91 GLU91    0.0000 BACKBONE
1343 H       38.3200    32.7440    48.5920 H      91 GLU91    0.0000 
1344 CA      40.1570    31.6560    48.4430 C.3    91 GLU91    0.0000 BACKBONE
1345 HA      41.1010    32.0690    48.7990 H      91 GLU91    0.0000 
1346 CB      39.5590    30.7740    49.5480 C.3    91 GLU91    0.0000 
1347 HB2     39.1420    31.4210    50.3200 H      91 GLU91    0.0000 
1348 HB3     38.7640    30.1670    49.1150 H      91 GLU91    0.0000 
1349 CG      40.6190    29.8600    50.1660 C.3    91 GLU91    0.0000 
1350 HG2     40.8450    29.1080    49.4100 H      91 GLU91    0.0000 
1351 HG3     41.5260    30.4140    50.4090 H      91 GLU91    0.0000 
1352 CD      40.0900    29.1760    51.4200 C.2    91 GLU91    0.0000 
1353 OE1     40.2370    29.7480    52.5250 O.co2  91 GLU91   -0.5000 
1354 OE2     39.5780    28.0360    51.3320 O.co2  91 GLU91   -0.5000 
1355 C       40.5500    30.8480    47.1890 C.2    91 GLU91    0.0000 BACKBONE
1356 O       41.7150    30.4820    47.0100 O.2    91 GLU91    0.0000 BACKBONE
1357 N       39.6160    30.6750    46.2460 N.am   92 ASN92    0.0000 BACKBONE
1358 H       38.6570    30.8990    46.4680 H      92 ASN92    0.0000 
1359 CA      39.9010    30.0470    44.9550 C.3    92 ASN92    0.0000 BACKBONE
1360 HA      40.4450    29.1150    45.1090 H      92 ASN92    0.0000 
1361 CB      38.5940    29.7360    44.2100 C.3    92 ASN92    0.0000 
1362 HB2     37.9890    30.6420    44.1790 H      92 ASN92    0.0000 
1363 HB3     38.8520    29.4380    43.1940 H      92 ASN92    0.0000 
1364 CG      37.7720    28.6210    44.8520 C.2    92 ASN92    0.0000 
1365 OD1     38.2390    27.8260    45.6650 O.2    92 ASN92    0.0000 
1366 ND2     36.5070    28.5390    44.5050 N.am   92 ASN92    0.0000 
1367 HD21    35.9230    27.8180    44.9030 H      92 ASN92    0.0000 
1368 HD22    36.1250    29.1980    43.8410 H      92 ASN92    0.0000 
1369 C       40.8800    30.8530    44.0780 C.2    92 ASN92    0.0000 BACKBONE
1370 O       41.4580    30.2670    43.1610 O.2    92 ASN92    0.0000 BACKBONE
1371 N       41.1510    32.1350    44.3680 N.am   93 VAL93    0.0000 BACKBONE
1372 H       40.5560    32.6180    45.0260 H      93 VAL93    0.0000 
1373 CA      42.2360    32.8980    43.7140 C.3    93 VAL93    0.0000 BACKBONE
1374 HA      42.0740    32.9230    42.6360 H      93 VAL93    0.0000 
1375 CB      42.3530    34.3530    44.2310 C.3    93 VAL93    0.0000 
1376 HB      42.4660    34.3180    45.3140 H      93 VAL93    0.0000 
1377 CG1     43.5490    35.0990    43.6150 C.3    93 VAL93    0.0000 
1378 HG11    43.4370    35.1350    42.5310 H      93 VAL93    0.0000 
1379 HG12    43.5870    36.1150    44.0090 H      93 VAL93    0.0000 
1380 HG13    44.4720    34.5770    43.8670 H      93 VAL93    0.0000 
1381 CG2     41.0720    35.1530    43.9320 C.3    93 VAL93    0.0000 
1382 HG21    40.2230    34.6770    44.4220 H      93 VAL93    0.0000 
1383 HG22    41.1830    36.1710    44.3060 H      93 VAL93    0.0000 
1384 HG23    40.9020    35.1790    42.8550 H      93 VAL93    0.0000 
1385 C       43.5740    32.1710    43.8930 C.2    93 VAL93    0.0000 BACKBONE
1386 O       44.2270    31.8680    42.8930 O.2    93 VAL93    0.0000 BACKBONE
1387 N       43.9590    31.8350    45.1370 N.am   94 ARG94    0.0000 BACKBONE
1388 H       43.4520    32.2030    45.9290 H      94 ARG94    0.0000 
1389 CA      45.1950    31.0830    45.3890 C.3    94 ARG94    0.0000 BACKBONE
1390 HA      45.9300    31.3470    44.6280 H      94 ARG94    0.0000 
1391 CB      45.7930    31.3860    46.7770 C.3    94 ARG94    0.0000 
1392 HB2     46.7840    30.9320    46.7820 H      94 ARG94    0.0000 
1393 HB3     45.8900    32.4710    46.8310 H      94 ARG94    0.0000 
1394 CG      44.9910    30.8810    47.9910 C.3    94 ARG94    0.0000 
1395 HG2     44.1410    31.5460    48.1460 H      94 ARG94    0.0000 
1396 HG3     44.6300    29.8760    47.7740 H      94 ARG94    0.0000 
1397 CD      45.8560    30.8520    49.2600 C.3    94 ARG94    0.0000 
1398 HD2     45.3040    30.3330    50.0440 H      94 ARG94    0.0000 
1399 HD3     46.7740    30.3070    49.0410 H      94 ARG94    0.0000 
1400 NE      46.2100    32.1980    49.7440 N.pl3  94 ARG94    0.0000 
1401 HE      47.0460    32.5950    49.3390 H      94 ARG94    0.0000 
1402 CZ      45.5310    32.9180    50.6280 C.cat  94 ARG94    1.0000 
1403 NH1     44.4210    32.4890    51.1900 N.pl3  94 ARG94    0.0000 
1404 HH11    44.0570    31.5780    50.9510 H      94 ARG94    0.0000 
1405 HH12    43.9390    33.0730    51.8580 H      94 ARG94    0.0000 
1406 NH2     45.9730    34.0980    50.9860 N.pl3  94 ARG94    0.0000 
1407 HH21    46.8300    34.4560    50.5870 H      94 ARG94    0.0000 
1408 HH22    45.4550    34.6450    51.6590 H      94 ARG94    0.0000 
1409 C       45.0410    29.5740    45.1550 C.2    94 ARG94    0.0000 BACKBONE
1410 O       46.0030    28.9380    44.7260 O.2    94 ARG94    0.0000 BACKBONE
1411 N       43.8690    28.9810    45.4130 N.am   95 ALA95    0.0000 BACKBONE
1412 H       43.0990    29.5360    45.7600 H      95 ALA95    0.0000 
1413 CA      43.6990    27.5230    45.3370 C.3    95 ALA95    0.0000 BACKBONE
1414 HA      44.6210    27.0880    45.7240 H      95 ALA95    0.0000 
1415 CB      42.5410    27.1200    46.2600 C.3    95 ALA95    0.0000 
1416 HB1     41.6100    27.5410    45.8800 H      95 ALA95    0.0000 
1417 HB2     42.4620    26.0340    46.2910 H      95 ALA95    0.0000 
1418 HB3     42.7280    27.5000    47.2640 H      95 ALA95    0.0000 
1419 C       43.5240    26.9760    43.9040 C.2    95 ALA95    0.0000 BACKBONE
1420 O       43.9060    25.8340    43.6370 O.2    95 ALA95    0.0000 BACKBONE
1421 N       42.9680    27.7680    42.9810 N.am   96 LYS96    0.0000 BACKBONE
1422 H       42.7060    28.7000    43.2690 H      96 LYS96    0.0000 
1423 CA      42.6350    27.3410    41.6120 C.3    96 LYS96    0.0000 BACKBONE
1424 HA      43.0870    26.3770    41.3800 H      96 LYS96    0.0000 
1425 CB      41.0980    27.2000    41.5230 C.3    96 LYS96    0.0000 
1426 HB2     40.7740    26.5480    42.3330 H      96 LYS96    0.0000 
1427 HB3     40.6630    28.1900    41.6580 H      96 LYS96    0.0000 
1428 CG      40.6340    26.6160    40.1790 C.3    96 LYS96    0.0000 
1429 HG2     40.8940    27.3210    39.3890 H      96 LYS96    0.0000 
1430 HG3     41.1580    25.6750    40.0130 H      96 LYS96    0.0000 
1431 CD      39.1190    26.3670    40.1640 C.3    96 LYS96    0.0000 
1432 HD2     38.8620    25.6930    40.9810 H      96 LYS96    0.0000 
1433 HD3     38.6020    27.3170    40.3000 H      96 LYS96    0.0000 
1434 CE      38.6930    25.7390    38.8300 C.3    96 LYS96    0.0000 
1435 HE2     38.9110    26.4540    38.0360 H      96 LYS96    0.0000 
1436 HE3     39.2860    24.8370    38.6780 H      96 LYS96    0.0000 
1437 NZ      37.2490    25.3930    38.8010 N.4    96 LYS96    1.0000 
1438 HZ1     36.7000    26.2290    38.9410 H      96 LYS96    0.0000 
1439 HZ2     37.0190    24.9850    37.9060 H      96 LYS96    0.0000 
1440 HZ3     37.0470    24.7300    39.5360 H      96 LYS96    0.0000 
1441 C       43.1970    28.2970    40.5460 C.2    96 LYS96    0.0000 BACKBONE
1442 O       44.0140    27.8920    39.7170 O.2    96 LYS96    0.0000 BACKBONE
1443 N       42.7820    29.5660    40.5630 N.am   97 TRP97    0.0000 BACKBONE
1444 H       42.2120    29.8750    41.3380 H      97 TRP97    0.0000 
1445 CA      42.9590    30.4740    39.4260 C.3    97 TRP97    0.0000 BACKBONE
1446 HA      42.6940    29.9780    38.4920 H      97 TRP97    0.0000 
1447 CB      42.0360    31.6890    39.6170 C.3    97 TRP97    0.0000 
1448 HB2     42.2630    32.0780    40.6100 H      97 TRP97    0.0000 
1449 HB3     42.1290    32.4900    38.8830 H      97 TRP97    0.0000 
1450 CG      40.5900    31.2870    39.6330 C.2    97 TRP97    0.0000 
1451 CD1     39.7150    31.4170    40.6580 C.2    97 TRP97    0.0000 
1452 HD1     40.0460    31.9810    41.5300 H      97 TRP97    0.0000 
1453 NE1     38.5330    30.7670    40.3470 N.pl3  97 TRP97    0.0000 
1454 HE1     37.7460    30.7240    40.9780 H      97 TRP97    0.0000 
1455 CE2     38.5910    30.1860    39.0980 C.ar   97 TRP97    0.0000 
1456 CZ2     37.7060    29.3840    38.3640 C.ar   97 TRP97    0.0000 
1457 HZ2     36.7510    29.1460    38.8320 H      97 TRP97    0.0000 
1458 CH2     38.0880    28.9380    37.0880 C.ar   97 TRP97    0.0000 
1459 HH2     37.4370    28.2910    36.5010 H      97 TRP97    0.0000 
1460 CZ3     39.3270    29.3260    36.5500 C.ar   97 TRP97    0.0000 
1461 HZ3     39.6350    29.0200    35.5500 H      97 TRP97    0.0000 
1462 CE3     40.2070    30.1250    37.2940 C.ar   97 TRP97    0.0000 
1463 HE3     41.1660    30.3440    36.8240 H      97 TRP97    0.0000 
1464 CD2     39.8730    30.5550    38.5960 C.ar   97 TRP97    0.0000 
1465 C       44.4250    30.8250    39.1500 C.2    97 TRP97    0.0000 BACKBONE
1466 O       44.9030    30.5980    38.0380 O.2    97 TRP97    0.0000 BACKBONE
1467 N       45.1780    31.2790    40.1550 N.am   98 TYR98    0.0000 BACKBONE
1468 H       44.7260    31.5890    41.0030 H      98 TYR98    0.0000 
1469 CA      46.6130    31.5330    40.0000 C.3    98 TYR98    0.0000 BACKBONE
1470 HA      46.7860    32.1650    39.1290 H      98 TYR98    0.0000 
1471 CB      47.1640    32.2480    41.2420 C.3    98 TYR98    0.0000 
1472 HB2     46.7790    33.2670    41.2100 H      98 TYR98    0.0000 
1473 HB3     46.7680    31.7380    42.1200 H      98 TYR98    0.0000 
1474 CG      48.6790    32.2830    41.3180 C.ar   98 TYR98    0.0000 
1475 CD1     49.4250    32.8100    40.2460 C.ar   98 TYR98    0.0000 
1476 HD1     48.9090    33.2200    39.3770 H      98 TYR98    0.0000 
1477 CE1     50.8290    32.8090    40.2930 C.ar   98 TYR98    0.0000 
1478 HE1     51.4020    33.2370    39.4700 H      98 TYR98    0.0000 
1479 CZ      51.4970    32.2980    41.4280 C.ar   98 TYR98    0.0000 
1480 OH      52.8550    32.2450    41.4660 O.3    98 TYR98    0.0000 
1481 HH      53.2660    32.5820    40.6660 H      98 TYR98    0.0000 
1482 CE2     50.7490    31.7920    42.5140 C.ar   98 TYR98    0.0000 
1483 HE2     51.2600    31.4140    43.3990 H      98 TYR98    0.0000 
1484 CD2     49.3440    31.7760    42.4520 C.ar   98 TYR98    0.0000 
1485 HD2     48.7670    31.3710    43.2830 H      98 TYR98    0.0000 
1486 C       47.4160    30.2740    39.5840 C.2    98 TYR98    0.0000 BACKBONE
1487 O       48.1010    30.3670    38.5650 O.2    98 TYR98    0.0000 BACKBONE
1488 N       47.3080    29.1040    40.2540 N.am   99 PRO99    0.0000 BACKBONE
1489 CD      46.7300    28.9100    41.5790 C.3    99 PRO99    0.0000 
1490 HD2     45.6450    28.9320    41.4800 H      99 PRO99    0.0000 
1491 HD3     47.0530    29.7370    42.2120 H      99 PRO99    0.0000 
1492 CG      47.2470    27.5610    42.0740 C.3    99 PRO99    0.0000 
1493 HG2     46.5090    27.0720    42.7100 H      99 PRO99    0.0000 
1494 HG3     48.1790    27.6820    42.6260 H      99 PRO99    0.0000 
1495 CB      47.4750    26.7820    40.7860 C.3    99 PRO99    0.0000 
1496 HB2     46.5790    26.2970    40.4010 H      99 PRO99    0.0000 
1497 HB3     48.2600    26.0380    40.9240 H      99 PRO99    0.0000 
1498 CA      47.9440    27.8600    39.8070 C.3    99 PRO99    0.0000 BACKBONE
1499 HA      49.0190    28.0000    39.9200 H      99 PRO99    0.0000 
1500 C       47.6310    27.4540    38.3580 C.2    99 PRO99    0.0000 BACKBONE
1501 O       48.5320    26.9800    37.6690 O.2    99 PRO99    0.0000 BACKBONE
1502 N       46.3910    27.6510    37.8840 N.am  100 GLU100   0.0000 BACKBONE
1503 H       45.6730    27.9490    38.5290 H     100 GLU100   0.0000 
1504 CA      46.0030    27.3560    36.4970 C.3   100 GLU100   0.0000 BACKBONE
1505 HA      46.4100    26.3950    36.1820 H     100 GLU100   0.0000 
1506 CB      44.4650    27.2930    36.4080 C.3   100 GLU100   0.0000 
1507 HB2     44.1100    26.6220    37.1890 H     100 GLU100   0.0000 
1508 HB3     44.0770    28.2960    36.5870 H     100 GLU100   0.0000 
1509 CG      43.9760    26.7920    35.0430 C.3   100 GLU100   0.0000 
1510 HG2     44.2130    27.6280    34.3840 H     100 GLU100   0.0000 
1511 HG3     44.5040    25.9010    34.7020 H     100 GLU100   0.0000 
1512 CD      42.4690    26.5330    35.0160 C.2   100 GLU100   0.0000 
1513 OE1     41.9690    25.6830    35.7880 O.co2 100 GLU100  -0.5000 
1514 OE2     41.7680    27.0830    34.1380 O.co2 100 GLU100  -0.5000 
1515 C       46.6080    28.3700    35.5050 C.2   100 GLU100   0.0000 BACKBONE
1516 O       47.2310    27.9780    34.5160 O.2   100 GLU100   0.0000 BACKBONE
1517 N       46.4970    29.6730    35.7910 N.am  101 VAL101   0.0000 BACKBONE
1518 H       45.9240    29.9310    36.5820 H     101 VAL101   0.0000 
1519 CA      47.0760    30.7520    34.9630 C.3   101 VAL101   0.0000 BACKBONE
1520 HA      46.7610    30.6450    33.9250 H     101 VAL101   0.0000 
1521 CB      46.6190    32.1410    35.4790 C.3   101 VAL101   0.0000 
1522 HB      46.7950    32.1600    36.5540 H     101 VAL101   0.0000 
1523 CG1     47.3500    33.3220    34.8190 C.3   101 VAL101   0.0000 
1524 HG11    47.1740    33.3040    33.7430 H     101 VAL101   0.0000 
1525 HG12    46.9760    34.2590    35.2320 H     101 VAL101   0.0000 
1526 HG13    48.4200    33.2420    35.0130 H     101 VAL101   0.0000 
1527 CG2     45.1110    32.3430    35.2320 C.3   101 VAL101   0.0000 
1528 HG21    44.5500    31.5700    35.7560 H     101 VAL101   0.0000 
1529 HG22    44.8100    33.3240    35.6010 H     101 VAL101   0.0000 
1530 HG23    44.9060    32.2790    34.1630 H     101 VAL101   0.0000 
1531 C       48.6120    30.6510    34.8940 C.2   101 VAL101   0.0000 BACKBONE
1532 O       49.1940    30.9190    33.8480 O.2   101 VAL101   0.0000 BACKBONE
1533 N       49.2760    30.2030    35.9650 N.am  102 ARG102   0.0000 BACKBONE
1534 H       48.7400    30.0690    36.8100 H     102 ARG102   0.0000 
1535 CA      50.7250    29.9600    36.0120 C.3   102 ARG102   0.0000 BACKBONE
1536 HA      51.2850    30.8150    35.6320 H     102 ARG102   0.0000 
1537 CB      51.1000    29.7440    37.4860 C.3   102 ARG102   0.0000 
1538 HB2     50.7120    30.5990    38.0390 H     102 ARG102   0.0000 
1539 HB3     50.5890    28.8380    37.8120 H     102 ARG102   0.0000 
1540 CG      52.6070    29.6050    37.7500 C.3   102 ARG102   0.0000 
1541 HG2     52.9830    28.7250    37.2290 H     102 ARG102   0.0000 
1542 HG3     53.1200    30.4930    37.3790 H     102 ARG102   0.0000 
1543 CD      52.8650    29.4570    39.2540 C.3   102 ARG102   0.0000 
1544 HD2     53.9370    29.5170    39.4420 H     102 ARG102   0.0000 
1545 HD3     52.3580    30.2620    39.7870 H     102 ARG102   0.0000 
1546 NE      52.3670    28.1670    39.7620 N.pl3 102 ARG102   0.0000 
1547 HE      52.3890    27.4140    39.0900 H     102 ARG102   0.0000 
1548 CZ      51.9130    27.9140    40.9810 C.cat 102 ARG102   1.0000 
1549 NH1     51.8680    28.8430    41.9080 N.pl3 102 ARG102   0.0000 
1550 HH11    52.1850    29.7790    41.6970 H     102 ARG102   0.0000 
1551 HH12    51.5160    28.6180    42.8270 H     102 ARG102   0.0000 
1552 NH2     51.4910    26.7030    41.2700 N.pl3 102 ARG102   0.0000 
1553 HH21    51.5170    25.9810    40.5640 H     102 ARG102   0.0000 
1554 HH22    51.1430    26.5010    42.1960 H     102 ARG102   0.0000 
1555 C       51.1630    28.7700    35.1370 C.2   102 ARG102   0.0000 BACKBONE
1556 O       52.2920    28.7460    34.6400 O.2   102 ARG102   0.0000 BACKBONE
1557 N       50.2820    27.7920    34.9090 N.am  103 HIE103   0.0000 BACKBONE
1558 H       49.4020    27.8120    35.4040 H     103 HIE103   0.0000 
1559 CA      50.5690    26.6420    34.0470 C.3   103 HIE103   0.0000 BACKBONE
1560 HA      51.6110    26.3370    34.1480 H     103 HIE103   0.0000 
1561 CB      49.6700    25.4680    34.4700 C.3   103 HIE103   0.0000 
1562 HB2     49.6590    25.2940    35.5460 H     103 HIE103   0.0000 
1563 HB3     48.6580    25.6810    34.1260 H     103 HIE103   0.0000 
1564 CG      50.0790    24.1700    33.8280 C.2   103 HIE103   0.0000 
1565 ND1     50.8950    23.2050    34.4220 N.2   103 HIE103   0.0000 
1566 CE1     51.0830    22.2600    33.4870 C.2   103 HIE103   0.0000 
1567 HE1     51.7110    21.4040    33.7350 H     103 HIE103   0.0000 
1568 NE2     50.4220    22.5710    32.3590 N.pl3 103 HIE103   0.0000 
1569 HE2     50.3930    22.0330    31.5050 H     103 HIE103   0.0000 
1570 CD2     49.7760    23.7700    32.5590 C.2   103 HIE103   0.0000 
1571 HD2     49.1690    24.2020    31.7630 H     103 HIE103   0.0000 
1572 C       50.4110    26.9730    32.5500 C.2   103 HIE103   0.0000 BACKBONE
1573 O       51.2830    26.6310    31.7510 O.2   103 HIE103   0.0000 BACKBONE
1574 N       49.3160    27.6470    32.1740 N.am  104 HIE104   0.0000 BACKBONE
1575 H       48.6680    27.9420    32.8900 H     104 HIE104   0.0000 
1576 CA      48.9740    27.9210    30.7670 C.3   104 HIE104   0.0000 BACKBONE
1577 HA      49.4730    27.2170    30.1000 H     104 HIE104   0.0000 
1578 CB      47.4610    27.7610    30.6040 C.3   104 HIE104   0.0000 
1579 HB2     46.9060    28.3850    31.3040 H     104 HIE104   0.0000 
1580 HB3     47.1960    28.0370    29.5830 H     104 HIE104   0.0000 
1581 CG      46.9790    26.3530    30.8070 C.2   104 HIE104   0.0000 
1582 ND1     47.2360    25.2870    29.9440 N.2   104 HIE104   0.0000 
1583 CE1     46.5770    24.2400    30.4690 C.2   104 HIE104   0.0000 
1584 HE1     46.6340    23.2850    29.9470 H     104 HIE104   0.0000 
1585 NE2     45.9390    24.5920    31.6000 N.pl3 104 HIE104   0.0000 
1586 HE2     45.3730    23.9990    32.1890 H     104 HIE104   0.0000 
1587 CD2     46.1890    25.9250    31.8310 C.2   104 HIE104   0.0000 
1588 HD2     45.7680    26.4150    32.7090 H     104 HIE104   0.0000 
1589 C       49.4140    29.3060    30.2480 C.2   104 HIE104   0.0000 BACKBONE
1590 O       49.6400    29.4750    29.0490 O.2   104 HIE104   0.0000 BACKBONE
1591 N       49.5470    30.2960    31.1370 N.am  105 CYS105   0.0000 BACKBONE
1592 H       49.2530    30.0860    32.0800 H     105 CYS105   0.0000 
1593 CA      49.9730    31.6690    30.8300 C.3   105 CYS105   0.0000 BACKBONE
1594 HA      50.3690    31.7310    29.8160 H     105 CYS105   0.0000 
1595 CB      48.7510    32.6040    30.9400 C.3   105 CYS105   0.0000 
1596 HB2     48.3040    32.5660    31.9330 H     105 CYS105   0.0000 
1597 HB3     49.0110    33.6350    30.6980 H     105 CYS105   0.0000 
1598 SG      47.4380    32.1310    29.7790 S.3   105 CYS105   0.0000 
1599 HG      46.5900    33.0950    30.1280 H     105 CYS105   0.0000 
1600 C       51.1630    32.1440    31.7120 C.2   105 CYS105   0.0000 BACKBONE
1601 O       51.0550    33.1870    32.3750 O.2   105 CYS105   0.0000 BACKBONE
1602 N       52.3010    31.4150    31.7540 N.am  106 PRO106   0.0000 BACKBONE
1603 CD      52.5820    30.1640    31.0570 C.3   106 PRO106   0.0000 
1604 HD2     52.2540    30.2750    30.0230 H     106 PRO106   0.0000 
1605 HD3     52.0050    29.3750    31.5380 H     106 PRO106   0.0000 
1606 CG      54.0880    29.9370    31.1730 C.3   106 PRO106   0.0000 
1607 HG2     54.6140    30.3690    30.3210 H     106 PRO106   0.0000 
1608 HG3     54.3170    28.8740    31.2400 H     106 PRO106   0.0000 
1609 CB      54.4480    30.6550    32.4720 C.3   106 PRO106   0.0000 
1610 HB2     55.4780    31.0110    32.4350 H     106 PRO106   0.0000 
1611 HB3     54.3060    30.0480    33.3660 H     106 PRO106   0.0000 
1612 CA      53.4870    31.8450    32.4910 C.3   106 PRO106   0.0000 BACKBONE
1613 HA      53.1930    32.0790    33.5140 H     106 PRO106   0.0000 
1614 C       54.1280    33.0800    31.8500 C.2   106 PRO106   0.0000 BACKBONE
1615 O       54.0420    33.2830    30.6380 O.2   106 PRO106   0.0000 BACKBONE
1616 N       54.7700    33.9050    32.6830 N.am  107 ASN107   0.0000 BACKBONE
1617 H       54.5630    33.7320    33.6560 H     107 ASN107   0.0000 
1618 CA      55.5680    35.0920    32.3410 C.3   107 ASN107   0.0000 BACKBONE
1619 HA      55.9780    35.5250    33.2540 H     107 ASN107   0.0000 
1620 CB      56.7350    34.7390    31.3960 C.3   107 ASN107   0.0000 
1621 HB2     56.3450    34.3220    30.4680 H     107 ASN107   0.0000 
1622 HB3     57.2590    35.6710    31.1820 H     107 ASN107   0.0000 
1623 CG      57.7280    33.7470    31.9980 C.2   107 ASN107   0.0000 
1624 OD1     57.9520    32.6590    31.4720 O.2   107 ASN107   0.0000 
1625 ND2     58.3800    34.1000    33.0900 N.am  107 ASN107   0.0000 
1626 HD21    59.0420    33.4620    33.5070 H     107 ASN107   0.0000 
1627 HD22    58.2140    35.0070    33.5030 H     107 ASN107   0.0000 
1628 C       54.7580    36.3010    31.8230 C.2   107 ASN107   0.0000 BACKBONE
1629 O       55.2880    37.4140    31.8200 O.2   107 ASN107   0.0000 BACKBONE
1630 N       53.4840    36.1350    31.4370 N.am  108 THR108   0.0000 BACKBONE
1631 H       53.1600    35.1850    31.3260 H     108 THR108   0.0000 
1632 CA      52.5620    37.2360    31.0810 C.3   108 THR108   0.0000 BACKBONE
1633 HA      53.1350    38.0830    30.7030 H     108 THR108   0.0000 
1634 CB      51.5530    36.8080    30.0080 C.3   108 THR108   0.0000 
1635 HB      50.7790    37.5710    29.9200 H     108 THR108   0.0000 
1636 CG2     52.2550    36.6390    28.6620 C.3   108 THR108   0.0000 
1637 HG21    53.0290    35.8760    28.7480 H     108 THR108   0.0000 
1638 HG22    51.5290    36.3350    27.9080 H     108 THR108   0.0000 
1639 HG23    52.7090    37.5850    28.3670 H     108 THR108   0.0000 
1640 OG1     50.9480    35.5880    30.3700 O.3   108 THR108   0.0000 
1641 HG1     50.3190    35.3300    29.6920 H     108 THR108   0.0000 
1642 C       51.8410    37.7740    32.3230 C.2   108 THR108   0.0000 BACKBONE
1643 O       51.6160    36.9960    33.2550 O.2   108 THR108   0.0000 BACKBONE
1644 N       51.4640    39.0680    32.3550 N.am  109 PRO109   0.0000 BACKBONE
1645 CD      51.6580    40.0490    31.2970 C.3   109 PRO109   0.0000 
1646 HD2     51.3500    39.5970    30.3540 H     109 PRO109   0.0000 
1647 HD3     52.7190    40.2950    31.2520 H     109 PRO109   0.0000 
1648 CG      50.8000    41.2490    31.6780 C.3   109 PRO109   0.0000 
1649 HG2     49.7750    41.1340    31.3260 H     109 PRO109   0.0000 
1650 HG3     51.2160    42.1770    31.2840 H     109 PRO109   0.0000 
1651 CB      50.8720    41.2230    33.2040 C.3   109 PRO109   0.0000 
1652 HB2     49.9970    41.6750    33.6710 H     109 PRO109   0.0000 
1653 HB3     51.7730    41.7210    33.5630 H     109 PRO109   0.0000 
1654 CA      50.9300    39.7270    33.5420 C.3   109 PRO109   0.0000 BACKBONE
1655 HA      51.6470    39.5760    34.3490 H     109 PRO109   0.0000 
1656 C       49.5600    39.1990    33.9730 C.2   109 PRO109   0.0000 BACKBONE
1657 O       48.7530    38.7280    33.1660 O.2   109 PRO109   0.0000 BACKBONE
1658 N       49.3020    39.3190    35.2750 N.am  110 ILE110   0.0000 BACKBONE
1659 H       50.0820    39.6020    35.8510 H     110 ILE110   0.0000 
1660 CA      48.0180    39.0470    35.9280 C.3   110 ILE110   0.0000 BACKBONE
1661 HA      47.2320    38.8280    35.2050 H     110 ILE110   0.0000 
1662 CB      48.1540    37.8600    36.9200 C.3   110 ILE110   0.0000 
1663 HB      48.8480    38.1360    37.7140 H     110 ILE110   0.0000 
1664 CG2     46.7820    37.5190    37.5320 C.3   110 ILE110   0.0000 
1665 HG21    46.0880    37.2430    36.7380 H     110 ILE110   0.0000 
1666 HG22    46.8900    36.6860    38.2260 H     110 ILE110   0.0000 
1667 HG23    46.3960    38.3880    38.0650 H     110 ILE110   0.0000 
1668 CG1     48.7790    36.6070    36.2570 C.3   110 ILE110   0.0000 
1669 HG12    48.0970    36.2880    35.4690 H     110 ILE110   0.0000 
1670 HG13    49.7260    36.9170    35.8140 H     110 ILE110   0.0000 
1671 CD1     49.0250    35.4390    37.2250 C.3   110 ILE110   0.0000 
1672 HD11    48.0790    35.1280    37.6680 H     110 ILE110   0.0000 
1673 HD12    49.4640    34.6020    36.6810 H     110 ILE110   0.0000 
1674 HD13    49.7070    35.7580    38.0130 H     110 ILE110   0.0000 
1675 C       47.5610    40.3170    36.6590 C.2   110 ILE110   0.0000 BACKBONE
1676 O       48.3660    40.9690    37.3290 O.2   110 ILE110   0.0000 BACKBONE
1677 N       46.2690    40.6450    36.5980 N.am  111 ILE111   0.0000 BACKBONE
1678 H       45.7230    40.2630    35.8400 H     111 ILE111   0.0000 
1679 CA      45.6200    41.6060    37.5140 C.3   111 ILE111   0.0000 BACKBONE
1680 HA      46.3010    41.9390    38.2970 H     111 ILE111   0.0000 
1681 CB      45.0820    42.8360    36.7400 C.3   111 ILE111   0.0000 
1682 HB      44.5390    42.4710    35.8680 H     111 ILE111   0.0000 
1683 CG2     44.1470    43.7170    37.5970 C.3   111 ILE111   0.0000 
1684 HG21    44.6900    44.0830    38.4690 H     111 ILE111   0.0000 
1685 HG22    43.8000    44.5640    37.0040 H     111 ILE111   0.0000 
1686 HG23    43.2900    43.1280    37.9240 H     111 ILE111   0.0000 
1687 CG1     46.2680    43.6660    36.1960 C.3   111 ILE111   0.0000 
1688 HG12    46.8470    43.9960    37.0590 H     111 ILE111   0.0000 
1689 HG13    46.8740    42.9930    35.5890 H     111 ILE111   0.0000 
1690 CD1     45.8620    44.8840    35.3580 C.3   111 ILE111   0.0000 
1691 HD11    45.2570    45.5580    35.9640 H     111 ILE111   0.0000 
1692 HD12    46.7560    45.4070    35.0180 H     111 ILE111   0.0000 
1693 HD13    45.2840    44.5550    34.4940 H     111 ILE111   0.0000 
1694 C       44.5260    40.8730    38.2970 C.2   111 ILE111   0.0000 BACKBONE
1695 O       43.7890    40.0590    37.7320 O.2   111 ILE111   0.0000 BACKBONE
1696 N       44.4210    41.1670    39.5960 N.am  112 LEU112   0.0000 BACKBONE
1697 H       45.1500    41.7240    40.0190 H     112 LEU112   0.0000 
1698 CA      43.3400    40.6770    40.4490 C.3   112 LEU112   0.0000 BACKBONE
1699 HA      42.8910    39.7810    40.0220 H     112 LEU112   0.0000 
1700 CB      43.9180    40.3260    41.8340 C.3   112 LEU112   0.0000 
1701 HB2     44.7450    39.6400    41.6520 H     112 LEU112   0.0000 
1702 HB3     44.2980    41.2380    42.2930 H     112 LEU112   0.0000 
1703 CG      42.8970    39.6620    42.7790 C.3   112 LEU112   0.0000 
1704 HG      42.0230    40.3090    42.8480 H     112 LEU112   0.0000 
1705 CD1     42.4700    38.2780    42.2720 C.3   112 LEU112   0.0000 
1706 HD11    43.3440    37.6310    42.2020 H     112 LEU112   0.0000 
1707 HD12    41.7500    37.8430    42.9650 H     112 LEU112   0.0000 
1708 HD13    42.0120    38.3770    41.2880 H     112 LEU112   0.0000 
1709 CD2     43.4900    39.5220    44.1850 C.3   112 LEU112   0.0000 
1710 HD21    43.7450    40.5090    44.5720 H     112 LEU112   0.0000 
1711 HD22    42.7590    39.0520    44.8430 H     112 LEU112   0.0000 
1712 HD23    44.3880    38.9060    44.1410 H     112 LEU112   0.0000 
1713 C       42.2400    41.7440    40.5340 C.2   112 LEU112   0.0000 BACKBONE
1714 O       42.5220    42.8870    40.8950 O.2   112 LEU112   0.0000 BACKBONE
1715 N       41.0030    41.3640    40.2180 N.am  113 VAL113   0.0000 BACKBONE
1716 H       40.8690    40.3930    39.9750 H     113 VAL113   0.0000 
1717 CA      39.8440    42.2650    40.1540 C.3   113 VAL113   0.0000 BACKBONE
1718 HA      40.1260    43.2780    40.4410 H     113 VAL113   0.0000 
1719 CB      39.2350    42.3060    38.7310 C.3   113 VAL113   0.0000 
1720 HB      38.8190    41.3260    38.4970 H     113 VAL113   0.0000 
1721 CG1     38.1250    43.3680    38.6430 C.3   113 VAL113   0.0000 
1722 HG11    38.5400    44.3490    38.8760 H     113 VAL113   0.0000 
1723 HG12    37.7120    43.3800    37.6340 H     113 VAL113   0.0000 
1724 HG13    37.3360    43.1300    39.3560 H     113 VAL113   0.0000 
1725 CG2     40.2920    42.6040    37.6520 C.3   113 VAL113   0.0000 
1726 HG21    41.0580    41.8290    37.6690 H     113 VAL113   0.0000 
1727 HG22    39.8160    42.6230    36.6710 H     113 VAL113   0.0000 
1728 HG23    40.7520    43.5730    37.8500 H     113 VAL113   0.0000 
1729 C       38.7850    41.8210    41.1660 C.2   113 VAL113   0.0000 BACKBONE
1730 O       38.2260    40.7300    41.0520 O.2   113 VAL113   0.0000 BACKBONE
1731 N       38.4840    42.6910    42.1320 N.am  114 GLY114   0.0000 BACKBONE
1732 H       39.0690    43.5100    42.2210 H     114 GLY114   0.0000 
1733 CA      37.3670    42.5330    43.0620 C.3   114 GLY114   0.0000 BACKBONE
1734 HA2     37.2350    41.4780    43.3000 H     114 GLY114   0.0000 
1735 HA3     37.5710    43.0890    43.9770 H     114 GLY114   0.0000 
1736 C       36.0820    43.0650    42.4330 C.2   114 GLY114   0.0000 BACKBONE
1737 O       35.9310    44.2780    42.2710 O.2   114 GLY114   0.0000 BACKBONE
1738 N       35.1580    42.1690    42.0750 N.am  115 THR115   0.0000 BACKBONE
1739 H       35.3970    41.1940    42.1820 H     115 THR115   0.0000 
1740 CA      33.8680    42.5070    41.4550 C.3   115 THR115   0.0000 BACKBONE
1741 HA      33.9430    43.4770    40.9630 H     115 THR115   0.0000 
1742 CB      33.4540    41.4590    40.4120 C.3   115 THR115   0.0000 
1743 HB      32.5340    41.8040    39.9390 H     115 THR115   0.0000 
1744 CG2     34.5240    41.2340    39.3410 C.3   115 THR115   0.0000 
1745 HG21    35.4440    40.8890    39.8130 H     115 THR115   0.0000 
1746 HG22    34.1760    40.4840    38.6310 H     115 THR115   0.0000 
1747 HG23    34.7150    42.1700    38.8150 H     115 THR115   0.0000 
1748 OG1     33.2130    40.2300    41.0460 O.3   115 THR115   0.0000 
1749 HG1     32.9550    39.5780    40.3910 H     115 THR115   0.0000 
1750 C       32.7810    42.6900    42.5090 C.2   115 THR115   0.0000 BACKBONE
1751 O       32.9290    42.2830    43.6630 O.2   115 THR115   0.0000 BACKBONE
1752 N       31.6730    43.3110    42.0970 N.am  116 LYS116   0.0000 BACKBONE
1753 H       31.7350    43.7680    41.1980 H     116 LYS116   0.0000 
1754 CA      30.4680    43.5350    42.9120 C.3   116 LYS116   0.0000 BACKBONE
1755 HA      29.7480    44.1150    42.3350 H     116 LYS116   0.0000 
1756 CB      29.8060    42.2010    43.3320 C.3   116 LYS116   0.0000 
1757 HB2     30.4150    41.7820    44.1330 H     116 LYS116   0.0000 
1758 HB3     28.8160    42.4450    43.7170 H     116 LYS116   0.0000 
1759 CG      29.6750    41.1700    42.1950 C.3   116 LYS116   0.0000 
1760 HG2     29.3380    41.6880    41.2960 H     116 LYS116   0.0000 
1761 HG3     30.6550    40.7290    42.0140 H     116 LYS116   0.0000 
1762 CD      28.6750    40.0630    42.5520 C.3   116 LYS116   0.0000 
1763 HD2     28.9030    39.6920    43.5510 H     116 LYS116   0.0000 
1764 HD3     27.6690    40.4820    42.5410 H     116 LYS116   0.0000 
1765 CE      28.7590    38.9070    41.5460 C.3   116 LYS116   0.0000 
1766 HE2     28.4850    39.2810    40.5590 H     116 LYS116   0.0000 
1767 HE3     29.7840    38.5380    41.5220 H     116 LYS116   0.0000 
1768 NZ      27.8470    37.8060    41.9260 N.4   116 LYS116   1.0000 
1769 HZ1     26.8970    38.1480    41.9470 H     116 LYS116   0.0000 
1770 HZ2     27.9210    37.0600    41.2500 H     116 LYS116   0.0000 
1771 HZ3     28.1010    37.4590    42.8400 H     116 LYS116   0.0000 
1772 C       30.7120    44.4980    44.0980 C.2   116 LYS116   0.0000 BACKBONE
1773 O       30.1210    44.3480    45.1690 O.2   116 LYS116   0.0000 BACKBONE
1774 N       31.5680    45.5140    43.9140 N.am  117 LEU117   0.0000 BACKBONE
1775 H       32.0850    45.5150    43.0460 H     117 LEU117   0.0000 
1776 CA      31.8640    46.5670    44.9060 C.3   117 LEU117   0.0000 BACKBONE
1777 HA      32.3310    46.1560    45.8010 H     117 LEU117   0.0000 
1778 CB      32.8540    47.5420    44.2380 C.3   117 LEU117   0.0000 
1779 HB2     33.7110    46.9230    43.9740 H     117 LEU117   0.0000 
1780 HB3     32.3830    47.9160    43.3280 H     117 LEU117   0.0000 
1781 CG      33.3250    48.7310    45.0980 C.3   117 LEU117   0.0000 
1782 HG      32.4460    49.3140    45.3750 H     117 LEU117   0.0000 
1783 CD1     34.0640    48.2840    46.3680 C.3   117 LEU117   0.0000 
1784 HD11    34.9430    47.7020    46.0910 H     117 LEU117   0.0000 
1785 HD12    34.3740    49.1610    46.9360 H     117 LEU117   0.0000 
1786 HD13    33.4010    47.6720    46.9780 H     117 LEU117   0.0000 
1787 CD2     34.2390    49.6140    44.2390 C.3   117 LEU117   0.0000 
1788 HD21    33.6860    49.9760    43.3720 H     117 LEU117   0.0000 
1789 HD22    34.5840    50.4630    44.8290 H     117 LEU117   0.0000 
1790 HD23    35.0980    49.0320    43.9040 H     117 LEU117   0.0000 
1791 C       30.6090    47.2910    45.4340 C.2   117 LEU117   0.0000 BACKBONE
1792 O       30.5720    47.7240    46.5820 O.2   117 LEU117   0.0000 BACKBONE
1793 N       29.5550    47.3760    44.6240 N.am  118 ASP118   0.0000 BACKBONE
1794 H       29.6950    47.0850    43.6670 H     118 ASP118   0.0000 
1795 CA      28.2450    47.9160    45.0020 C.3   118 ASP118   0.0000 BACKBONE
1796 HA      28.3430    48.8940    45.4730 H     118 ASP118   0.0000 
1797 CB      27.4170    48.0710    43.7200 C.3   118 ASP118   0.0000 
1798 HB2     26.4850    48.5920    43.9390 H     118 ASP118   0.0000 
1799 HB3     28.0090    48.6640    43.0230 H     118 ASP118   0.0000 
1800 CG      27.1050    46.7120    43.0950 C.2   118 ASP118   0.0000 
1801 OD1     27.9900    46.1830    42.3810 O.co2 118 ASP118  -0.5000 
1802 OD2     26.0040    46.1740    43.3450 O.co2 118 ASP118  -0.5000 
1803 C       27.4930    47.0540    46.0390 C.2   118 ASP118   0.0000 BACKBONE
1804 O       26.6450    47.5760    46.7600 O.2   118 ASP118   0.0000 BACKBONE
1805 N       27.7930    45.7520    46.1410 N.am  119 LEU119   0.0000 BACKBONE
1806 H       28.3630    45.3470    45.4120 H     119 LEU119   0.0000 
1807 CA      27.2590    44.8640    47.1820 C.3   119 LEU119   0.0000 BACKBONE
1808 HA      26.2890    45.2300    47.5190 H     119 LEU119   0.0000 
1809 CB      27.0820    43.4340    46.6290 C.3   119 LEU119   0.0000 
1810 HB2     28.0360    43.1720    46.1710 H     119 LEU119   0.0000 
1811 HB3     26.8940    42.7760    47.4770 H     119 LEU119   0.0000 
1812 CG      25.9510    43.2710    45.5910 C.3   119 LEU119   0.0000 
1813 HG      26.1270    43.9450    44.7520 H     119 LEU119   0.0000 
1814 CD1     25.9260    41.8210    45.0860 C.3   119 LEU119   0.0000 
1815 HD11    25.7500    41.1470    45.9240 H     119 LEU119   0.0000 
1816 HD12    25.1280    41.7050    44.3530 H     119 LEU119   0.0000 
1817 HD13    26.8830    41.5810    44.6220 H     119 LEU119   0.0000 
1818 CD2     24.5660    43.6180    46.1650 C.3   119 LEU119   0.0000 
1819 HD21    24.5620    44.6540    46.5040 H     119 LEU119   0.0000 
1820 HD22    23.8090    43.4860    45.3920 H     119 LEU119   0.0000 
1821 HD23    24.3450    42.9610    47.0060 H     119 LEU119   0.0000 
1822 C       28.1220    44.8770    48.4500 C.2   119 LEU119   0.0000 BACKBONE
1823 O       27.5910    44.6130    49.5260 O.2   119 LEU119   0.0000 BACKBONE
1824 N       29.4040    45.2740    48.3660 N.am  120 ARG120   0.0000 BACKBONE
1825 H       29.8710    45.2530    47.4710 H     120 ARG120   0.0000 
1826 CA      30.1990    45.6080    49.5610 C.3   120 ARG120   0.0000 BACKBONE
1827 HA      30.0560    44.8380    50.3190 H     120 ARG120   0.0000 
1828 CB      31.7060    45.6950    49.2240 C.3   120 ARG120   0.0000 
1829 HB2     31.9710    44.8450    48.5950 H     120 ARG120   0.0000 
1830 HB3     31.8870    46.6210    48.6780 H     120 ARG120   0.0000 
1831 CG      32.5690    45.6760    50.5030 C.3   120 ARG120   0.0000 
1832 HG2     32.4020    46.6300    51.0030 H     120 ARG120   0.0000 
1833 HG3     32.1840    44.8680    51.1250 H     120 ARG120   0.0000 
1834 CD      34.0770    45.4730    50.2760 C.3   120 ARG120   0.0000 
1835 HD2     34.5260    45.1050    51.1980 H     120 ARG120   0.0000 
1836 HD3     34.2190    44.7380    49.4840 H     120 ARG120   0.0000 
1837 NE      34.7540    46.7210    49.8870 N.pl3 120 ARG120   0.0000 
1838 HE      34.2510    47.5680    50.1110 H     120 ARG120   0.0000 
1839 CZ      35.9270    46.8250    49.2730 C.cat 120 ARG120   1.0000 
1840 NH1     36.6630    45.7830    48.9720 N.pl3 120 ARG120   0.0000 
1841 HH11    36.3410    44.8560    49.2090 H     120 ARG120   0.0000 
1842 HH12    37.5490    45.9130    48.5040 H     120 ARG120   0.0000 
1843 NH2     36.4020    48.0050    48.9550 N.pl3 120 ARG120   0.0000 
1844 HH21    35.8730    48.8360    49.1780 H     120 ARG120   0.0000 
1845 HH22    37.2950    48.0780    48.4880 H     120 ARG120   0.0000 
1846 C       29.6760    46.8830    50.2530 C.2   120 ARG120   0.0000 BACKBONE
1847 O       29.9100    47.0660    51.4450 O.2   120 ARG120   0.0000 BACKBONE
1848 N       28.9490    47.7550    49.5430 N.am  121 ASP121   0.0000 BACKBONE
1849 H       28.8850    47.6040    48.5460 H     121 ASP121   0.0000 
1850 CA      28.3160    48.9580    50.1090 C.3   121 ASP121   0.0000 BACKBONE
1851 HA      28.8370    49.2770    51.0120 H     121 ASP121   0.0000 
1852 CB      28.3880    50.0960    49.0710 C.3   121 ASP121   0.0000 
1853 HB2     29.2590    49.8900    48.4480 H     121 ASP121   0.0000 
1854 HB3     27.4890    50.0820    48.4540 H     121 ASP121   0.0000 
1855 CG      28.5400    51.4780    49.7210 C.2   121 ASP121   0.0000 
1856 OD1     27.5600    52.2570    49.7940 O.co2 121 ASP121  -0.5000 
1857 OD2     29.6830    51.7950    50.1330 O.co2 121 ASP121  -0.5000 
1858 C       26.8600    48.7430    50.5810 C.2   121 ASP121   0.0000 BACKBONE
1859 O       26.3720    49.5210    51.4000 O.2   121 ASP121   0.0000 BACKBONE
1860 N       26.1560    47.7150    50.0900 N.am  122 ASP122   0.0000 BACKBONE
1861 H       26.6310    47.1040    49.4410 H     122 ASP122   0.0000 
1862 CA      24.7230    47.4880    50.3420 C.3   122 ASP122   0.0000 BACKBONE
1863 HA      24.1860    48.4370    50.3270 H     122 ASP122   0.0000 
1864 CB      24.1360    46.5730    49.2520 C.3   122 ASP122   0.0000 
1865 HB2     24.3250    47.0270    48.2790 H     122 ASP122   0.0000 
1866 HB3     24.6540    45.6160    49.3130 H     122 ASP122   0.0000 
1867 CG      22.6290    46.3500    49.4270 C.2   122 ASP122   0.0000 
1868 OD1     21.8460    47.3170    49.2520 O.co2 122 ASP122  -0.5000 
1869 OD2     22.2200    45.2050    49.7280 O.co2 122 ASP122  -0.5000 
1870 C       24.4520    46.9420    51.7580 C.2   122 ASP122   0.0000 BACKBONE
1871 O       24.6920    45.7740    52.0640 O.2   122 ASP122   0.0000 BACKBONE
1872 N       23.9000    47.7980    52.6230 N.am  123 LYS123   0.0000 BACKBONE
1873 H       23.6950    48.7240    52.2740 H     123 LYS123   0.0000 
1874 CA      23.6620    47.5220    54.0470 C.3   123 LYS123   0.0000 BACKBONE
1875 HA      24.5910    47.3320    54.5850 H     123 LYS123   0.0000 
1876 CB      23.0080    48.7890    54.6270 C.3   123 LYS123   0.0000 
1877 HB2     23.6800    49.6210    54.4150 H     123 LYS123   0.0000 
1878 HB3     22.0690    48.9360    54.0940 H     123 LYS123   0.0000 
1879 CG      22.7350    48.7240    56.1360 C.3   123 LYS123   0.0000 
1880 HG2     22.0950    47.8680    56.3500 H     123 LYS123   0.0000 
1881 HG3     23.6790    48.6140    56.6690 H     123 LYS123   0.0000 
1882 CD      22.0370    50.0120    56.5940 C.3   123 LYS123   0.0000 
1883 HD2     22.7330    50.8450    56.4970 H     123 LYS123   0.0000 
1884 HD3     21.1690    50.1890    55.9590 H     123 LYS123   0.0000 
1885 CE      21.5860    49.8910    58.0520 C.3   123 LYS123   0.0000 
1886 HE2     21.0350    48.9580    58.1670 H     123 LYS123   0.0000 
1887 HE3     22.4720    49.8700    58.6870 H     123 LYS123   0.0000 
1888 NZ      20.7210    51.0270    58.4480 N.4   123 LYS123   1.0000 
1889 HZ1     19.9000    51.0460    57.8600 H     123 LYS123   0.0000 
1890 HZ2     20.4420    50.9170    59.4120 H     123 LYS123   0.0000 
1891 HZ3     21.2320    51.8920    58.3420 H     123 LYS123   0.0000 
1892 C       22.8250    46.2470    54.2940 C.2   123 LYS123   0.0000 BACKBONE
1893 O       23.1700    45.4320    55.1520 O.2   123 LYS123   0.0000 BACKBONE
1894 N       21.7720    46.0310    53.4960 N.am  124 ASP124   0.0000 BACKBONE
1895 H       21.5220    46.7730    52.8580 H     124 ASP124   0.0000 
1896 CA      20.9310    44.8250    53.5270 C.3   124 ASP124   0.0000 BACKBONE
1897 HA      20.4550    44.7050    54.5000 H     124 ASP124   0.0000 
1898 CB      19.8350    44.9820    52.4600 C.3   124 ASP124   0.0000 
1899 HB2     19.1670    45.7840    52.7740 H     124 ASP124   0.0000 
1900 HB3     20.3240    45.2620    51.5260 H     124 ASP124   0.0000 
1901 CG      19.0290    43.7000    52.2490 C.2   124 ASP124   0.0000 
1902 OD1     18.2020    43.3640    53.1310 O.co2 124 ASP124  -0.5000 
1903 OD2     19.2130    43.0320    51.2020 O.co2 124 ASP124  -0.5000 
1904 C       21.7330    43.5290    53.3000 C.2   124 ASP124   0.0000 BACKBONE
1905 O       21.4780    42.5260    53.9720 O.2   124 ASP124   0.0000 BACKBONE
1906 N       22.7060    43.5690    52.3790 N.am  125 THR125   0.0000 BACKBONE
1907 H       22.7730    44.4250    51.8460 H     125 THR125   0.0000 
1908 CA      23.6040    42.4570    52.0280 C.3   125 THR125   0.0000 BACKBONE
1909 HA      23.0290    41.5320    51.9940 H     125 THR125   0.0000 
1910 CB      24.1970    42.7170    50.6380 C.3   125 THR125   0.0000 
1911 HB      24.7150    43.6750    50.6850 H     125 THR125   0.0000 
1912 CG2     25.1640    41.6390    50.1580 C.3   125 THR125   0.0000 
1913 HG21    24.6460    40.6810    50.1100 H     125 THR125   0.0000 
1914 HG22    25.5370    41.9000    49.1670 H     125 THR125   0.0000 
1915 HG23    26.0010    41.5650    50.8530 H     125 THR125   0.0000 
1916 OG1     23.1110    42.7360    49.7400 O.3   125 THR125   0.0000 
1917 HG1     23.4340    42.8970    48.8500 H     125 THR125   0.0000 
1918 C       24.6830    42.2500    53.0850 C.2   125 THR125   0.0000 BACKBONE
1919 O       24.9510    41.1080    53.4500 O.2   125 THR125   0.0000 BACKBONE
1920 N       25.2530    43.3270    53.6380 N.am  126 ILE126   0.0000 BACKBONE
1921 H       25.0770    44.2260    53.2120 H     126 ILE126   0.0000 
1922 CA      26.2050    43.2610    54.7670 C.3   126 ILE126   0.0000 BACKBONE
1923 HA      27.0700    42.6330    54.5530 H     126 ILE126   0.0000 
1924 CB      26.6840    44.6860    55.1560 C.3   126 ILE126   0.0000 
1925 HB      25.8090    45.3330    55.2150 H     126 ILE126   0.0000 
1926 CG2     27.4290    44.7050    56.5070 C.3   126 ILE126   0.0000 
1927 HG21    28.3050    44.0590    56.4480 H     126 ILE126   0.0000 
1928 HG22    27.7440    45.7240    56.7340 H     126 ILE126   0.0000 
1929 HG23    26.7650    44.3460    57.2930 H     126 ILE126   0.0000 
1930 CG1     27.5620    45.3370    54.0630 C.3   126 ILE126   0.0000 
1931 HG12    26.9380    45.4320    53.1750 H     126 ILE126   0.0000 
1932 HG13    27.8300    46.3300    54.4260 H     126 ILE126   0.0000 
1933 CD1     28.8350    44.5620    53.7110 C.3   126 ILE126   0.0000 
1934 HD11    28.5680    43.5700    53.3470 H     126 ILE126   0.0000 
1935 HD12    29.3840    45.0970    52.9360 H     126 ILE126   0.0000 
1936 HD13    29.4600    44.4670    54.5990 H     126 ILE126   0.0000 
1937 C       25.6110    42.5150    55.9660 C.2   126 ILE126   0.0000 BACKBONE
1938 O       26.2510    41.5980    56.4880 O.2   126 ILE126   0.0000 BACKBONE
1939 N       24.3930    42.8760    56.3780 N.am  127 GLU127   0.0000 BACKBONE
1940 H       23.9490    43.6630    55.9260 H     127 GLU127   0.0000 
1941 CA      23.6900    42.2250    57.4900 C.3   127 GLU127   0.0000 BACKBONE
1942 HA      24.3330    42.1830    58.3690 H     127 GLU127   0.0000 
1943 CB      22.4260    43.0260    57.8440 C.3   127 GLU127   0.0000 
1944 HB2     21.8580    43.1480    56.9210 H     127 GLU127   0.0000 
1945 HB3     21.8520    42.4210    58.5460 H     127 GLU127   0.0000 
1946 CG      22.7010    44.4090    58.4640 C.3   127 GLU127   0.0000 
1947 HG2     23.4480    44.8370    57.7940 H     127 GLU127   0.0000 
1948 HG3     21.7980    45.0190    58.4370 H     127 GLU127   0.0000 
1949 CD      23.2540    44.3790    59.8930 C.2   127 GLU127   0.0000 
1950 OE1     22.9620    43.4270    60.6570 O.co2 127 GLU127  -0.5000 
1951 OE2     23.9220    45.3670    60.2850 O.co2 127 GLU127  -0.5000 
1952 C       23.3190    40.7650    57.1630 C.2   127 GLU127   0.0000 BACKBONE
1953 O       23.4280    39.8980    58.0350 O.2   127 GLU127   0.0000 BACKBONE
1954 N       22.9330    40.4750    55.9090 N.am  128 LYS128   0.0000 BACKBONE
1955 H       22.7970    41.2480    55.2730 H     128 LYS128   0.0000 
1956 CA      22.6170    39.1180    55.4350 C.3   128 LYS128   0.0000 BACKBONE
1957 HA      21.8530    38.6620    56.0640 H     128 LYS128   0.0000 
1958 CB      22.0800    39.2030    53.9890 C.3   128 LYS128   0.0000 
1959 HB2     21.3500    40.0110    53.9510 H     128 LYS128   0.0000 
1960 HB3     22.9190    39.4410    53.3350 H     128 LYS128   0.0000 
1961 CG      21.4220    37.8960    53.5220 C.3   128 LYS128   0.0000 
1962 HG2     22.1450    37.0910    53.6500 H     128 LYS128   0.0000 
1963 HG3     20.5550    37.7100    54.1560 H     128 LYS128   0.0000 
1964 CD      20.9790    37.9560    52.0560 C.3   128 LYS128   0.0000 
1965 HD2     20.3190    38.8110    51.9090 H     128 LYS128   0.0000 
1966 HD3     21.8540    38.0590    51.4140 H     128 LYS128   0.0000 
1967 CE      20.2300    36.6640    51.6970 C.3   128 LYS128   0.0000 
1968 HE2     20.8830    35.8220    51.9250 H     128 LYS128   0.0000 
1969 HE3     19.3360    36.6090    52.3170 H     128 LYS128   0.0000 
1970 NZ      19.8430    36.6150    50.2680 N.4   128 LYS128   1.0000 
1971 HZ1     20.6720    36.6660    49.6930 H     128 LYS128   0.0000 
1972 HZ2     19.3550    35.7510    50.0810 H     128 LYS128   0.0000 
1973 HZ3     19.2380    37.3960    50.0560 H     128 LYS128   0.0000 
1974 C       23.8280    38.1720    55.5350 C.2   128 LYS128   0.0000 BACKBONE
1975 O       23.6720    37.0140    55.9370 O.2   128 LYS128   0.0000 BACKBONE
1976 N       25.0270    38.6750    55.2170 N.am  129 LEU129   0.0000 BACKBONE
1977 H       25.0400    39.5980    54.8050 H     129 LEU129   0.0000 
1978 CA      26.3010    37.9630    55.3700 C.3   129 LEU129   0.0000 BACKBONE
1979 HA      26.2210    36.9470    54.9830 H     129 LEU129   0.0000 
1980 CB      27.3890    38.7080    54.5750 C.3   129 LEU129   0.0000 
1981 HB2     27.3110    39.7500    54.8870 H     129 LEU129   0.0000 
1982 HB3     28.3550    38.3080    54.8840 H     129 LEU129   0.0000 
1983 CG      27.2650    38.6210    53.0420 C.3   129 LEU129   0.0000 
1984 HG      26.2470    38.8650    52.7370 H     129 LEU129   0.0000 
1985 CD1     28.2410    39.6240    52.4130 C.3   129 LEU129   0.0000 
1986 HD11    29.2590    39.3810    52.7160 H     129 LEU129   0.0000 
1987 HD12    28.1650    39.5740    51.3270 H     129 LEU129   0.0000 
1988 HD13    27.9940    40.6320    52.7480 H     129 LEU129   0.0000 
1989 CD2     27.5620    37.2100    52.5110 C.3   129 LEU129   0.0000 
1990 HD21    26.8580    36.5020    52.9460 H     129 LEU129   0.0000 
1991 HD22    27.4610    37.2010    51.4260 H     129 LEU129   0.0000 
1992 HD23    28.5780    36.9250    52.7830 H     129 LEU129   0.0000 
1993 C       26.7080    37.8210    56.8430 C.2   129 LEU129   0.0000 BACKBONE
1994 O       27.1590    36.7460    57.2310 O.2   129 LEU129   0.0000 BACKBONE
1995 N       26.5150    38.8500    57.6820 N.am  130 LYS130   0.0000 BACKBONE
1996 H       26.2210    39.7380    57.2990 H     130 LYS130   0.0000 
1997 CA      26.8200    38.7760    59.1240 C.3   130 LYS130   0.0000 BACKBONE
1998 HA      27.8550    38.4650    59.2670 H     130 LYS130   0.0000 
1999 CB      26.6230    40.1540    59.7900 C.3   130 LYS130   0.0000 
2000 HB2     25.7040    40.5870    59.3950 H     130 LYS130   0.0000 
2001 HB3     26.5160    39.9930    60.8630 H     130 LYS130   0.0000 
2002 CG      27.7920    41.1140    59.5310 C.3   130 LYS130   0.0000 
2003 HG2     28.6980    40.6440    59.9140 H     130 LYS130   0.0000 
2004 HG3     27.8800    41.2450    58.4520 H     130 LYS130   0.0000 
2005 CD      27.6050    42.4840    60.1990 C.3   130 LYS130   0.0000 
2006 HD2     26.6450    42.9020    59.8980 H     130 LYS130   0.0000 
2007 HD3     27.6240    42.3610    61.2820 H     130 LYS130   0.0000 
2008 CE      28.7360    43.4380    59.7720 C.3   130 LYS130   0.0000 
2009 HE2     29.3520    42.9250    59.0330 H     130 LYS130   0.0000 
2010 HE3     28.2830    44.3190    59.3170 H     130 LYS130   0.0000 
2011 NZ      29.5800    43.8520    60.9160 N.4   130 LYS130   1.0000 
2012 HZ1     30.0000    43.0360    61.3370 H     130 LYS130   0.0000 
2013 HZ2     30.3060    44.4750    60.5910 H     130 LYS130   0.0000 
2014 HZ3     29.0100    44.3280    61.6000 H     130 LYS130   0.0000 
2015 C       26.0070    37.6830    59.8440 C.2   130 LYS130   0.0000 BACKBONE
2016 O       26.5750    36.9460    60.6480 O.2   130 LYS130   0.0000 BACKBONE
2017 N       24.7240    37.5000    59.5040 N.am  131 GLU131   0.0000 BACKBONE
2018 H       24.2640    38.1950    58.9330 H     131 GLU131   0.0000 
2019 CA      23.9330    36.3470    59.9760 C.3   131 GLU131   0.0000 BACKBONE
2020 HA      23.8680    36.3650    61.0640 H     131 GLU131   0.0000 
2021 CB      22.5070    36.3970    59.3970 C.3   131 GLU131   0.0000 
2022 HB2     22.6060    36.5130    58.3170 H     131 GLU131   0.0000 
2023 HB3     22.0400    35.4380    59.6180 H     131 GLU131   0.0000 
2024 CG      21.6350    37.5310    59.9550 C.3   131 GLU131   0.0000 
2025 HG2     22.2120    38.4560    59.9830 H     131 GLU131   0.0000 
2026 HG3     20.8030    37.6440    59.2600 H     131 GLU131   0.0000 
2027 CD      21.0950    37.2260    61.3490 C.2   131 GLU131   0.0000 
2028 OE1     21.8140    37.4510    62.3520 O.co2 131 GLU131  -0.5000 
2029 OE2     19.9230    36.7930    61.4680 O.co2 131 GLU131  -0.5000 
2030 C       24.6120    35.0150    59.5980 C.2   131 GLU131   0.0000 BACKBONE
2031 O       24.8380    34.1630    60.4600 O.2   131 GLU131   0.0000 BACKBONE
2032 N       25.0310    34.8700    58.3330 N.am  132 LYS132   0.0000 BACKBONE
2033 H       24.7440    35.5890    57.6850 H     132 LYS132   0.0000 
2034 CA      25.7430    33.6930    57.8010 C.3   132 LYS132   0.0000 BACKBONE
2035 HA      25.2890    32.7670    58.1520 H     132 LYS132   0.0000 
2036 CB      25.6410    33.7390    56.2560 C.3   132 LYS132   0.0000 
2037 HB2     24.6590    34.1540    56.0300 H     132 LYS132   0.0000 
2038 HB3     26.4130    34.4330    55.9220 H     132 LYS132   0.0000 
2039 CG      25.8110    32.3890    55.5240 C.3   132 LYS132   0.0000 
2040 HG2     25.8140    32.6170    54.4580 H     132 LYS132   0.0000 
2041 HG3     26.7880    32.0040    55.8150 H     132 LYS132   0.0000 
2042 CD      24.7330    31.3290    55.8190 C.3   132 LYS132   0.0000 
2043 HD2     25.0380    30.3940    55.3490 H     132 LYS132   0.0000 
2044 HD3     24.6780    31.1920    56.8990 H     132 LYS132   0.0000 
2045 CE      23.3550    31.7440    55.2850 C.3   132 LYS132   0.0000 
2046 HE2     23.1000    32.7130    55.7140 H     132 LYS132   0.0000 
2047 HE3     23.4210    31.8330    54.2000 H     132 LYS132   0.0000 
2048 NZ      22.3080    30.7580    55.6360 N.4   132 LYS132   1.0000 
2049 HZ1     22.2470    30.6760    56.6410 H     132 LYS132   0.0000 
2050 HZ2     21.4190    31.0660    55.2680 H     132 LYS132   0.0000 
2051 HZ3     22.5440    29.8600    55.2380 H     132 LYS132   0.0000 
2052 C       27.2020    33.5410    58.3170 C.2   132 LYS132   0.0000 BACKBONE
2053 O       27.9120    32.6330    57.8860 O.2   132 LYS132   0.0000 BACKBONE
2054 N       27.6720    34.4370    59.2020 N.am  133 LYS133   0.0000 BACKBONE
2055 H       27.0490    35.2170    59.3560 H     133 LYS133   0.0000 
2056 CA      29.0170    34.4780    59.8250 C.3   133 LYS133   0.0000 BACKBONE
2057 HA      29.0410    35.2310    60.6130 H     133 LYS133   0.0000 
2058 CB      29.3560    33.1000    60.4460 C.3   133 LYS133   0.0000 
2059 HB2     28.4200    32.6690    60.8000 H     133 LYS133   0.0000 
2060 HB3     29.7620    32.4790    59.6470 H     133 LYS133   0.0000 
2061 CG      30.3620    33.1640    61.6060 C.3   133 LYS133   0.0000 
2062 HG2     31.2710    33.6580    61.2620 H     133 LYS133   0.0000 
2063 HG3     29.9260    33.7370    62.4240 H     133 LYS133   0.0000 
2064 CD      30.7020    31.7510    62.0950 C.3   133 LYS133   0.0000 
2065 HD2     29.8020    31.2830    62.4940 H     133 LYS133   0.0000 
2066 HD3     31.0770    31.1620    61.2580 H     133 LYS133   0.0000 
2067 CE      31.7710    31.8190    63.1900 C.3   133 LYS133   0.0000 
2068 HE2     32.6520    32.3160    62.7820 H     133 LYS133   0.0000 
2069 HE3     31.3770    32.4040    64.0210 H     133 LYS133   0.0000 
2070 NZ      32.1430    30.4700    63.6690 N.4   133 LYS133   1.0000 
2071 HZ1     32.5080    29.9280    62.8990 H     133 LYS133   0.0000 
2072 HZ2     32.8480    30.5510    64.3880 H     133 LYS133   0.0000 
2073 HZ3     31.3270    30.0100    64.0470 H     133 LYS133   0.0000 
2074 C       30.1200    35.0070    58.8690 C.2   133 LYS133   0.0000 BACKBONE
2075 O       31.3170    34.8870    59.1460 O.2   133 LYS133   0.0000 BACKBONE
2076 N       29.7380    35.5720    57.7180 N.am  134 LEU134   0.0000 BACKBONE
2077 H       28.7440    35.6140    57.5460 H     134 LEU134   0.0000 
2078 CA      30.6460    36.0480    56.6670 C.3   134 LEU134   0.0000 BACKBONE
2079 HA      31.6480    35.6480    56.8220 H     134 LEU134   0.0000 
2080 CB      30.1320    35.5720    55.2890 C.3   134 LEU134   0.0000 
2081 HB2     29.0570    35.4350    55.4070 H     134 LEU134   0.0000 
2082 HB3     30.3190    36.3590    54.5580 H     134 LEU134   0.0000 
2083 CG      30.7680    34.2520    54.7990 C.3   134 LEU134   0.0000 
2084 HG      31.8440    34.4160    54.7330 H     134 LEU134   0.0000 
2085 CD1     30.4880    33.0510    55.7140 C.3   134 LEU134   0.0000 
2086 HD11    29.4130    32.8870    55.7790 H     134 LEU134   0.0000 
2087 HD12    30.9670    32.1620    55.3040 H     134 LEU134   0.0000 
2088 HD13    30.8860    33.2510    56.7090 H     134 LEU134   0.0000 
2089 CD2     30.2480    33.9360    53.3910 C.3   134 LEU134   0.0000 
2090 HD21    30.5180    34.7460    52.7130 H     134 LEU134   0.0000 
2091 HD22    30.6930    33.0060    53.0390 H     134 LEU134   0.0000 
2092 HD23    29.1630    33.8320    53.4180 H     134 LEU134   0.0000 
2093 C       30.8260    37.5740    56.7030 C.2   134 LEU134   0.0000 BACKBONE
2094 O       29.9710    38.3200    57.1970 O.2   134 LEU134   0.0000 BACKBONE
2095 N       31.9360    38.0370    56.1220 N.am  135 THR135   0.0000 BACKBONE
2096 H       32.6510    37.3550    55.9140 H     135 THR135   0.0000 
2097 CA      32.2260    39.4530    55.8580 C.3   135 THR135   0.0000 BACKBONE
2098 HA      31.3050    40.0330    55.7990 H     135 THR135   0.0000 
2099 CB      33.1030    40.0380    56.9720 C.3   135 THR135   0.0000 
2100 HB      32.6030    39.8140    57.9140 H     135 THR135   0.0000 
2101 CG2     34.5350    39.5020    57.0150 C.3   135 THR135   0.0000 
2102 HG21    35.0360    39.7260    56.0730 H     135 THR135   0.0000 
2103 HG22    35.0760    39.9750    57.8350 H     135 THR135   0.0000 
2104 HG23    34.5150    38.4230    57.1670 H     135 THR135   0.0000 
2105 OG1     33.1590    41.4320    56.8050 O.3   135 THR135   0.0000 
2106 HG1     33.7050    41.8160    57.4950 H     135 THR135   0.0000 
2107 C       32.8600    39.5940    54.4680 C.2   135 THR135   0.0000 BACKBONE
2108 O       33.6320    38.7050    54.0920 O.2   135 THR135   0.0000 BACKBONE
2109 N       32.5460    40.6480    53.6870 N.am  136 PRO136   0.0000 BACKBONE
2110 CD      31.4550    41.5930    53.8740 C.3   136 PRO136   0.0000 
2111 HD2     31.7750    42.3500    54.5900 H     136 PRO136   0.0000 
2112 HD3     30.5970    41.0530    54.2750 H     136 PRO136   0.0000 
2113 CG      31.1810    42.1740    52.4900 C.3   136 PRO136   0.0000 
2114 HG2     30.7800    43.1850    52.5620 H     136 PRO136   0.0000 
2115 HG3     30.4850    41.5460    51.9330 H     136 PRO136   0.0000 
2116 CB      32.5550    42.1680    51.8410 C.3   136 PRO136   0.0000 
2117 HB2     33.1270    43.0530    52.1190 H     136 PRO136   0.0000 
2118 HB3     32.5080    42.0930    50.7540 H     136 PRO136   0.0000 
2119 CA      33.2160    40.9180    52.4220 C.3   136 PRO136   0.0000 BACKBONE
2120 HA      33.0540    40.0610    51.7680 H     136 PRO136   0.0000 
2121 C       34.7150    41.1550    52.5860 C.2   136 PRO136   0.0000 BACKBONE
2122 O       35.2010    41.5390    53.6510 O.2   136 PRO136   0.0000 BACKBONE
2123 N       35.4380    40.9850    51.4840 N.am  137 ILE137   0.0000 BACKBONE
2124 H       34.9740    40.6090    50.6700 H     137 ILE137   0.0000 
2125 CA      36.8800    41.2320    51.4090 C.3   137 ILE137   0.0000 BACKBONE
2126 HA      37.4110    40.9670    52.3230 H     137 ILE137   0.0000 
2127 CB      37.4690    40.4360    50.2230 C.3   137 ILE137   0.0000 
2128 HB      37.0060    40.7930    49.3030 H     137 ILE137   0.0000 
2129 CG2     38.9930    40.6120    50.1310 C.3   137 ILE137   0.0000 
2130 HG21    39.4570    40.2560    51.0510 H     137 ILE137   0.0000 
2131 HG22    39.3750    40.0390    49.2860 H     137 ILE137   0.0000 
2132 HG23    39.2300    41.6670    49.9910 H     137 ILE137   0.0000 
2133 CG1     37.1080    38.9290    50.2720 C.3   137 ILE137   0.0000 
2134 HG12    36.0380    38.8650    50.0760 H     137 ILE137   0.0000 
2135 HG13    37.6550    38.4580    49.4550 H     137 ILE137   0.0000 
2136 CD1     37.4320    38.2060    51.5900 C.3   137 ILE137   0.0000 
2137 HD11    36.8850    38.6770    52.4070 H     137 ILE137   0.0000 
2138 HD12    37.1380    37.1590    51.5120 H     137 ILE137   0.0000 
2139 HD13    38.5030    38.2690    51.7860 H     137 ILE137   0.0000 
2140 C       37.1440    42.7420    51.3000 C.2   137 ILE137   0.0000 BACKBONE
2141 O       36.5630    43.4110    50.4400 O.2   137 ILE137   0.0000 BACKBONE
2142 N       38.0130    43.2720    52.1700 N.am  138 THR138   0.0000 BACKBONE
2143 H       38.3740    42.6490    52.8780 H     138 THR138   0.0000 
2144 CA      38.3940    44.6980    52.2320 C.3   138 THR138   0.0000 BACKBONE
2145 HA      37.6090    45.3060    51.7820 H     138 THR138   0.0000 
2146 CB      38.6100    45.1670    53.6800 C.3   138 THR138   0.0000 
2147 HB      38.8730    46.2250    53.6620 H     138 THR138   0.0000 
2148 CG2     37.3580    44.9680    54.5320 C.3   138 THR138   0.0000 
2149 HG21    37.0950    43.9110    54.5500 H     138 THR138   0.0000 
2150 HG22    37.5510    45.3120    55.5480 H     138 THR138   0.0000 
2151 HG23    36.5340    45.5400    54.1060 H     138 THR138   0.0000 
2152 OG1     39.6640    44.4620    54.2940 O.3   138 THR138   0.0000 
2153 HG1     39.7760    44.7750    55.1950 H     138 THR138   0.0000 
2154 C       39.6210    44.9960    51.3750 C.2   138 THR138   0.0000 BACKBONE
2155 O       40.4280    44.1080    51.1020 O.2   138 THR138   0.0000 BACKBONE
2156 N       39.7960    46.2600    50.9840 N.am  139 TYR139   0.0000 BACKBONE
2157 H       39.0730    46.9210    51.2280 H     139 TYR139   0.0000 
2158 CA      40.8820    46.7090    50.0950 C.3   139 TYR139   0.0000 BACKBONE
2159 HA      40.7310    46.3200    49.0880 H     139 TYR139   0.0000 
2160 CB      40.8930    48.2460    50.0310 C.3   139 TYR139   0.0000 
2161 HB2     39.9290    48.6120    49.6760 H     139 TYR139   0.0000 
2162 HB3     41.0480    48.5710    51.0600 H     139 TYR139   0.0000 
2163 CG      42.0000    48.8030    49.1520 C.ar  139 TYR139   0.0000 
2164 CD1     43.2070    49.2630    49.7170 C.ar  139 TYR139   0.0000 
2165 HD1     43.3250    49.2860    50.8000 H     139 TYR139   0.0000 
2166 CE1     44.2590    49.6930    48.8850 C.ar  139 TYR139   0.0000 
2167 HE1     45.1860    50.0620    49.3240 H     139 TYR139   0.0000 
2168 CZ      44.1080    49.6570    47.4800 C.ar  139 TYR139   0.0000 
2169 OH      45.1320    50.0330    46.6670 O.3   139 TYR139   0.0000 
2170 HH      45.9150    50.3060    47.1510 H     139 TYR139   0.0000 
2171 CE2     42.8930    49.2180    46.9140 C.ar  139 TYR139   0.0000 
2172 HE2     42.7630    49.2030    45.8320 H     139 TYR139   0.0000 
2173 CD2     41.8470    48.7990    47.7540 C.ar  139 TYR139   0.0000 
2174 HD2     40.9030    48.4660    47.3230 H     139 TYR139   0.0000 
2175 C       42.2900    46.1350    50.4020 C.2   139 TYR139   0.0000 BACKBONE
2176 O       42.8960    45.5630    49.4870 O.2   139 TYR139   0.0000 BACKBONE
2177 N       42.8240    46.2150    51.6430 N.am  140 PRO140   0.0000 BACKBONE
2178 CD      42.2530    46.8540    52.8230 C.3   140 PRO140   0.0000 
2179 HD2     41.2120    46.5420    52.9100 H     140 PRO140   0.0000 
2180 HD3     42.2970    47.9340    52.6810 H     140 PRO140   0.0000 
2181 CG      43.1030    46.3880    53.9960 C.3   140 PRO140   0.0000 
2182 HG2     42.7350    45.4450    54.3980 H     140 PRO140   0.0000 
2183 HG3     43.1240    47.1370    54.7880 H     140 PRO140   0.0000 
2184 CB      44.4810    46.2240    53.3660 C.3   140 PRO140   0.0000 
2185 HB2     45.0980    45.4940    53.8900 H     140 PRO140   0.0000 
2186 HB3     45.0100    47.1760    53.3140 H     140 PRO140   0.0000 
2187 CA      44.1690    45.7220    51.9520 C.3   140 PRO140   0.0000 BACKBONE
2188 HA      44.8570    46.1910    51.2480 H     140 PRO140   0.0000 
2189 C       44.3040    44.1940    51.8590 C.2   140 PRO140   0.0000 BACKBONE
2190 O       45.4200    43.7080    51.6860 O.2   140 PRO140   0.0000 BACKBONE
2191 N       43.2020    43.4340    51.9380 N.am  141 GLN141   0.0000 BACKBONE
2192 H       42.3150    43.8970    52.0730 H     141 GLN141   0.0000 
2193 CA      43.2140    41.9710    51.8310 C.3   141 GLN141   0.0000 BACKBONE
2194 HA      44.0200    41.5560    52.4360 H     141 GLN141   0.0000 
2195 CB      41.8810    41.4070    52.3360 C.3   141 GLN141   0.0000 
2196 HB2     41.0920    41.8540    51.7310 H     141 GLN141   0.0000 
2197 HB3     41.9020    40.3310    52.1670 H     141 GLN141   0.0000 
2198 CG      41.6080    41.6860    53.8160 C.3   141 GLN141   0.0000 
2199 HG2     42.3870    41.2800    54.4610 H     141 GLN141   0.0000 
2200 HG3     41.5580    42.7670    53.9440 H     141 GLN141   0.0000 
2201 CD      40.2720    41.0840    54.2290 C.2   141 GLN141   0.0000 
2202 OE1     39.2770    41.7840    54.3990 O.2   141 GLN141   0.0000 
2203 NE2     40.1920    39.7780    54.3480 N.am  141 GLN141   0.0000 
2204 HE21    39.3180    39.3520    54.6200 H     141 GLN141   0.0000 
2205 HE22    41.0050    39.2070    54.1660 H     141 GLN141   0.0000 
2206 C       43.4030    41.5170    50.3830 C.2   141 GLN141   0.0000 BACKBONE
2207 O       44.2070    40.6200    50.1140 O.2   141 GLN141   0.0000 BACKBONE
2208 N       42.6780    42.1510    49.4520 N.am  142 GLY142   0.0000 BACKBONE
2209 H       42.0180    42.8510    49.7580 H     142 GLY142   0.0000 
2210 CA      42.7910    41.8850    48.0180 C.3   142 GLY142   0.0000 BACKBONE
2211 HA2     42.7260    40.8100    47.8510 H     142 GLY142   0.0000 
2212 HA3     41.9710    42.3830    47.5000 H     142 GLY142   0.0000 
2213 C       44.1160    42.3950    47.4570 C.2   142 GLY142   0.0000 BACKBONE
2214 O       44.7370    41.7110    46.6450 O.2   142 GLY142   0.0000 BACKBONE
2215 N       44.6080    43.5300    47.9660 N.am  143 LEU143   0.0000 BACKBONE
2216 H       43.9850    44.1080    48.5120 H     143 LEU143   0.0000 
2217 CA      45.9620    44.0240    47.7040 C.3   143 LEU143   0.0000 BACKBONE
2218 HA      46.1330    44.1620    46.6360 H     143 LEU143   0.0000 
2219 CB      46.1020    45.3900    48.4050 C.3   143 LEU143   0.0000 
2220 HB2     45.2910    46.0010    48.0070 H     143 LEU143   0.0000 
2221 HB3     45.9480    45.2340    49.4720 H     143 LEU143   0.0000 
2222 CG      47.4460    46.1110    48.1800 C.3   143 LEU143   0.0000 
2223 HG      48.2440    45.4660    48.5480 H     143 LEU143   0.0000 
2224 CD1     47.6900    46.4310    46.6980 C.3   143 LEU143   0.0000 
2225 HD11    46.8930    47.0770    46.3290 H     143 LEU143   0.0000 
2226 HD12    48.6490    46.9390    46.5880 H     143 LEU143   0.0000 
2227 HD13    47.7020    45.5050    46.1230 H     143 LEU143   0.0000 
2228 CD2     47.4660    47.4110    48.9960 C.3   143 LEU143   0.0000 
2229 HD21    47.3500    47.1780    50.0540 H     143 LEU143   0.0000 
2230 HD22    48.4150    47.9240    48.8400 H     143 LEU143   0.0000 
2231 HD23    46.6480    48.0560    48.6740 H     143 LEU143   0.0000 
2232 C       47.0300    43.0080    48.1510 C.2   143 LEU143   0.0000 BACKBONE
2233 O       47.9420    42.7060    47.3840 O.2   143 LEU143   0.0000 BACKBONE
2234 N       46.8930    42.4260    49.3490 N.am  144 ALA144   0.0000 BACKBONE
2235 H       46.1700    42.7690    49.9650 H     144 ALA144   0.0000 
2236 CA      47.7980    41.3850    49.8490 C.3   144 ALA144   0.0000 BACKBONE
2237 HA      48.8200    41.7530    49.7550 H     144 ALA144   0.0000 
2238 CB      47.4970    41.1490    51.3340 C.3   144 ALA144   0.0000 
2239 HB1     46.4800    40.7720    51.4440 H     144 ALA144   0.0000 
2240 HB2     48.2000    40.4200    51.7360 H     144 ALA144   0.0000 
2241 HB3     47.5970    42.0880    51.8790 H     144 ALA144   0.0000 
2242 C       47.7190    40.0790    49.0340 C.2   144 ALA144   0.0000 BACKBONE
2243 O       48.7560    39.4690    48.7640 O.2   144 ALA144   0.0000 BACKBONE
2244 N       46.5190    39.6690    48.5990 N.am  145 MET145   0.0000 BACKBONE
2245 H       45.7040    40.1570    48.9420 H     145 MET145   0.0000 
2246 CA      46.3170    38.5060    47.7180 C.3   145 MET145   0.0000 BACKBONE
2247 HA      46.7910    37.6220    48.1430 H     145 MET145   0.0000 
2248 CB      44.8100    38.2330    47.5690 C.3   145 MET145   0.0000 
2249 HB2     44.4020    38.0960    48.5700 H     145 MET145   0.0000 
2250 HB3     44.3620    39.1150    47.1120 H     145 MET145   0.0000 
2251 CG      44.4930    36.9960    46.7130 C.3   145 MET145   0.0000 
2252 HG2     43.4220    37.0290    46.5130 H     145 MET145   0.0000 
2253 HG3     45.0410    37.1220    45.7790 H     145 MET145   0.0000 
2254 SD      44.9150    35.3900    47.4400 S.3   145 MET145   0.0000 
2255 CE      43.4980    35.1960    48.5520 C.3   145 MET145   0.0000 
2256 HE1     42.5760    35.1980    47.9700 H     145 MET145   0.0000 
2257 HE2     43.5850    34.2530    49.0910 H     145 MET145   0.0000 
2258 HE3     43.4790    36.0210    49.2640 H     145 MET145   0.0000 
2259 C       46.9900    38.7150    46.3530 C.2   145 MET145   0.0000 BACKBONE
2260 O       47.7110    37.8350    45.8850 O.2   145 MET145   0.0000 BACKBONE
2261 N       46.8170    39.8880    45.7350 N.am  146 ALA146   0.0000 BACKBONE
2262 H       46.1570    40.5380    46.1370 H     146 ALA146   0.0000 
2263 CA      47.4630    40.2480    44.4700 C.3   146 ALA146   0.0000 BACKBONE
2264 HA      47.1580    39.5470    43.6930 H     146 ALA146   0.0000 
2265 CB      46.9910    41.6520    44.0750 C.3   146 ALA146   0.0000 
2266 HB1     47.2970    42.3670    44.8380 H     146 ALA146   0.0000 
2267 HB2     47.4350    41.9300    43.1190 H     146 ALA146   0.0000 
2268 HB3     45.9050    41.6590    43.9860 H     146 ALA146   0.0000 
2269 C       48.9970    40.1540    44.5670 C.2   146 ALA146   0.0000 BACKBONE
2270 O       49.6340    39.5270    43.7210 O.2   146 ALA146   0.0000 BACKBONE
2271 N       49.5810    40.6950    45.6410 N.am  147 LYS147   0.0000 BACKBONE
2272 H       49.0100    41.2720    46.2420 H     147 LYS147   0.0000 
2273 CA      51.0160    40.5830    45.9400 C.3   147 LYS147   0.0000 BACKBONE
2274 HA      51.6180    40.9040    45.0890 H     147 LYS147   0.0000 
2275 CB      51.3300    41.4990    47.1390 C.3   147 LYS147   0.0000 
2276 HB2     50.6240    41.2660    47.9360 H     147 LYS147   0.0000 
2277 HB3     52.3430    41.2790    47.4760 H     147 LYS147   0.0000 
2278 CG      51.2230    42.9940    46.7790 C.3   147 LYS147   0.0000 
2279 HG2     52.0740    43.2600    46.1520 H     147 LYS147   0.0000 
2280 HG3     50.3000    43.1500    46.2210 H     147 LYS147   0.0000 
2281 CD      51.2170    43.8770    48.0340 C.3   147 LYS147   0.0000 
2282 HD2     50.3650    43.5880    48.6490 H     147 LYS147   0.0000 
2283 HD3     52.1400    43.6930    48.5830 H     147 LYS147   0.0000 
2284 CE      51.1160    45.3700    47.6890 C.3   147 LYS147   0.0000 
2285 HE2     50.4580    45.4700    46.8260 H     147 LYS147   0.0000 
2286 HE3     50.6740    45.8820    48.5440 H     147 LYS147   0.0000 
2287 NZ      52.4330    45.9760    47.3780 N.4   147 LYS147   1.0000 
2288 HZ1     52.8430    45.5030    46.5850 H     147 LYS147   0.0000 
2289 HZ2     52.3100    46.9550    47.1590 H     147 LYS147   0.0000 
2290 HZ3     53.0430    45.8840    48.1770 H     147 LYS147   0.0000 
2291 C       51.4590    39.1210    46.1830 C.2   147 LYS147   0.0000 BACKBONE
2292 O       52.5220    38.7180    45.7000 O.2   147 LYS147   0.0000 BACKBONE
2293 N       50.6280    38.3050    46.8470 N.am  148 GLU148   0.0000 BACKBONE
2294 H       49.8130    38.7230    47.2720 H     148 GLU148   0.0000 
2295 CA      50.8820    36.8740    47.0820 C.3   148 GLU148   0.0000 BACKBONE
2296 HA      51.8700    36.7400    47.5230 H     148 GLU148   0.0000 
2297 CB      49.8240    36.2950    48.0510 C.3   148 GLU148   0.0000 
2298 HB2     49.7480    36.9650    48.9070 H     148 GLU148   0.0000 
2299 HB3     48.8680    36.2660    47.5280 H     148 GLU148   0.0000 
2300 CG      50.1860    34.8820    48.5370 C.3   148 GLU148   0.0000 
2301 HG2     50.2840    34.2920    47.6250 H     148 GLU148   0.0000 
2302 HG3     51.1450    34.9110    49.0550 H     148 GLU148   0.0000 
2303 CD      49.1330    34.2430    49.4480 C.2   148 GLU148   0.0000 
2304 OE1     48.5610    34.9230    50.3350 O.co2 148 GLU148  -0.5000 
2305 OE2     48.9070    33.0150    49.3170 O.co2 148 GLU148  -0.5000 
2306 C       50.9480    36.0700    45.7660 C.2   148 GLU148   0.0000 BACKBONE
2307 O       51.8230    35.2160    45.6160 O.2   148 GLU148   0.0000 BACKBONE
2308 N       50.0800    36.3490    44.7850 N.am  149 ILE149   0.0000 BACKBONE
2309 H       49.3080    36.9630    45.0000 H     149 ILE149   0.0000 
2310 CA      50.0990    35.6790    43.4610 C.3   149 ILE149   0.0000 BACKBONE
2311 HA      50.6080    34.7150    43.4640 H     149 ILE149   0.0000 
2312 CB      48.6630    35.5020    42.9090 C.3   149 ILE149   0.0000 
2313 HB      48.7090    34.9700    41.9590 H     149 ILE149   0.0000 
2314 CG2     47.8020    34.6990    43.9060 C.3   149 ILE149   0.0000 
2315 HG21    47.7550    35.2310    44.8560 H     149 ILE149   0.0000 
2316 HG22    46.7950    34.5820    43.5050 H     149 ILE149   0.0000 
2317 HG23    48.2470    33.7160    44.0620 H     149 ILE149   0.0000 
2318 CG1     47.9950    36.8360    42.5140 C.3   149 ILE149   0.0000 
2319 HG12    47.8270    37.4000    43.4310 H     149 ILE149   0.0000 
2320 HG13    48.6980    37.3770    41.8790 H     149 ILE149   0.0000 
2321 CD1     46.6660    36.6620    41.7710 C.3   149 ILE149   0.0000 
2322 HD11    45.9630    36.1220    42.4050 H     149 ILE149   0.0000 
2323 HD12    46.2550    37.6420    41.5260 H     149 ILE149   0.0000 
2324 HD13    46.8340    36.0990    40.8530 H     149 ILE149   0.0000 
2325 C       51.0380    36.3390    42.4270 C.2   149 ILE149   0.0000 BACKBONE
2326 O       51.1610    35.8620    41.2960 O.2   149 ILE149   0.0000 BACKBONE
2327 N       51.6860    37.4540    42.7810 N.am  150 GLY150   0.0000 BACKBONE
2328 H       51.5500    37.8030    43.7190 H     150 GLY150   0.0000 
2329 CA      52.5820    38.1970    41.8840 C.3   150 GLY150   0.0000 BACKBONE
2330 HA2     53.1450    38.9080    42.4880 H     150 GLY150   0.0000 
2331 HA3     53.2690    37.4830    41.4300 H     150 GLY150   0.0000 
2332 C       51.8480    38.9570    40.7740 C.2   150 GLY150   0.0000 BACKBONE
2333 O       52.4500    39.2560    39.7400 O.2   150 GLY150   0.0000 BACKBONE
2334 N       50.5630    39.2740    40.9660 N.am  151 ALA151   0.0000 BACKBONE
2335 H       50.0880    38.8510    41.7510 H     151 ALA151   0.0000 
2336 CA      49.7870    40.1240    40.0610 C.3   151 ALA151   0.0000 BACKBONE
2337 HA      49.8540    39.7320    39.0460 H     151 ALA151   0.0000 
2338 CB      48.3150    40.1130    40.4950 C.3   151 ALA151   0.0000 
2339 HB1     48.2310    40.5120    41.5060 H     151 ALA151   0.0000 
2340 HB2     47.7300    40.7290    39.8120 H     151 ALA151   0.0000 
2341 HB3     47.9380    39.0910    40.4750 H     151 ALA151   0.0000 
2342 C       50.3740    41.5440    40.0190 C.2   151 ALA151   0.0000 BACKBONE
2343 O       50.9180    42.0220    41.0170 O.2   151 ALA151   0.0000 BACKBONE
2344 N       50.2880    42.2140    38.8700 N.am  152 VAL152   0.0000 BACKBONE
2345 H       49.8630    41.7660    38.0710 H     152 VAL152   0.0000 
2346 CA      50.9260    43.5320    38.6770 C.3   152 VAL152   0.0000 BACKBONE
2347 HA      51.8650    43.5990    39.2260 H     152 VAL152   0.0000 
2348 CB      51.1960    43.8770    37.1930 C.3   152 VAL152   0.0000 
2349 HB      51.7100    44.8370    37.1420 H     152 VAL152   0.0000 
2350 CG1     52.0660    42.7950    36.5310 C.3   152 VAL152   0.0000 
2351 HG11    51.5530    41.8350    36.5800 H     152 VAL152   0.0000 
2352 HG12    52.2430    43.0580    35.4880 H     152 VAL152   0.0000 
2353 HG13    53.0200    42.7250    37.0540 H     152 VAL152   0.0000 
2354 CG2     49.9220    44.0840    36.3590 C.3   152 VAL152   0.0000 
2355 HG21    49.3410    44.9050    36.7790 H     152 VAL152   0.0000 
2356 HG22    50.1950    44.3220    35.3310 H     152 VAL152   0.0000 
2357 HG23    49.3250    43.1720    36.3740 H     152 VAL152   0.0000 
2358 C       50.1520    44.6610    39.3720 C.2   152 VAL152   0.0000 BACKBONE
2359 O       50.7670    45.6220    39.8250 O.2   152 VAL152   0.0000 BACKBONE
2360 N       48.8230    44.5180    39.5080 N.am  153 LYS153   0.0000 BACKBONE
2361 H       48.4050    43.7510    39.0020 H     153 LYS153   0.0000 
2362 CA      47.9380    45.4280    40.2520 C.3   153 LYS153   0.0000 BACKBONE
2363 HA      48.4710    45.8290    41.1140 H     153 LYS153   0.0000 
2364 CB      47.4770    46.6100    39.3620 C.3   153 LYS153   0.0000 
2365 HB2     47.0850    46.1870    38.4370 H     153 LYS153   0.0000 
2366 HB3     46.6760    47.1240    39.8930 H     153 LYS153   0.0000 
2367 CG      48.5980    47.6110    39.0330 C.3   153 LYS153   0.0000 
2368 HG2     49.2340    47.7100    39.9130 H     153 LYS153   0.0000 
2369 HG3     49.1830    47.2060    38.2070 H     153 LYS153   0.0000 
2370 CD      48.0480    48.9890    38.6430 C.3   153 LYS153   0.0000 
2371 HD2     47.4240    48.8920    37.7550 H     153 LYS153   0.0000 
2372 HD3     47.4510    49.3870    39.4640 H     153 LYS153   0.0000 
2373 CE      49.2110    49.9440    38.3480 C.3   153 LYS153   0.0000 
2374 HE2     49.9700    49.8100    39.1190 H     153 LYS153   0.0000 
2375 HE3     49.6310    49.6840    37.3760 H     153 LYS153   0.0000 
2376 NZ      48.7690    51.3580    38.3320 N.4   153 LYS153   1.0000 
2377 HZ1     48.3800    51.6000    39.2320 H     153 LYS153   0.0000 
2378 HZ2     49.5590    51.9560    38.1350 H     153 LYS153   0.0000 
2379 HZ3     48.0660    51.4830    37.6170 H     153 LYS153   0.0000 
2380 C       46.7140    44.7060    40.8560 C.2   153 LYS153   0.0000 BACKBONE
2381 O       46.3420    43.6060    40.4310 O.2   153 LYS153   0.0000 BACKBONE
2382 N       46.0650    45.3750    41.8140 N.am  154 TYR154   0.0000 BACKBONE
2383 H       46.5540    46.1790    42.1810 H     154 TYR154   0.0000 
2384 CA      44.7430    45.0490    42.3690 C.3   154 TYR154   0.0000 BACKBONE
2385 HA      44.3520    44.1370    41.9180 H     154 TYR154   0.0000 
2386 CB      44.8810    44.8280    43.8850 C.3   154 TYR154   0.0000 
2387 HB2     45.4770    43.9230    44.0030 H     154 TYR154   0.0000 
2388 HB3     45.4290    45.6790    44.2900 H     154 TYR154   0.0000 
2389 CG      43.5670    44.6700    44.6320 C.ar  154 TYR154   0.0000 
2390 CD1     42.7150    43.5840    44.3510 C.ar  154 TYR154   0.0000 
2391 HD1     43.0060    42.8470    43.6020 H     154 TYR154   0.0000 
2392 CE1     41.4910    43.4490    45.0340 C.ar  154 TYR154   0.0000 
2393 HE1     40.8300    42.6140    44.8020 H     154 TYR154   0.0000 
2394 CZ      41.1120    44.4010    46.0060 C.ar  154 TYR154   0.0000 
2395 OH      39.9380    44.2570    46.6810 O.3   154 TYR154   0.0000 
2396 HH      39.4480    43.4750    46.4180 H     154 TYR154   0.0000 
2397 CE2     41.9640    45.4900    46.2820 C.ar  154 TYR154   0.0000 
2398 HE2     41.6740    46.2300    47.0280 H     154 TYR154   0.0000 
2399 CD2     43.1860    45.6230    45.5980 C.ar  154 TYR154   0.0000 
2400 HD2     43.8430    46.4660    45.8140 H     154 TYR154   0.0000 
2401 C       43.7500    46.1960    42.1030 C.2   154 TYR154   0.0000 BACKBONE
2402 O       44.0950    47.3590    42.3330 O.2   154 TYR154   0.0000 BACKBONE
2403 N       42.5270    45.8870    41.6560 N.am  155 LEU155   0.0000 BACKBONE
2404 H       42.3600    44.9280    41.3860 H     155 LEU155   0.0000 
2405 CA      41.4510    46.8700    41.4440 C.3   155 LEU155   0.0000 BACKBONE
2406 HA      41.6630    47.7770    42.0110 H     155 LEU155   0.0000 
2407 CB      41.3400    47.2390    39.9460 C.3   155 LEU155   0.0000 
2408 HB2     41.3340    46.2890    39.4120 H     155 LEU155   0.0000 
2409 HB3     40.3950    47.7560    39.7780 H     155 LEU155   0.0000 
2410 CG      42.5060    48.1150    39.4250 C.3   155 LEU155   0.0000 
2411 HG      42.9960    48.5800    40.2800 H     155 LEU155   0.0000 
2412 CD1     43.5320    47.2830    38.6370 C.3   155 LEU155   0.0000 
2413 HD11    43.0430    46.8180    37.7810 H     155 LEU155   0.0000 
2414 HD12    44.3350    47.9320    38.2870 H     155 LEU155   0.0000 
2415 HD13    43.9460    46.5090    39.2830 H     155 LEU155   0.0000 
2416 CD2     41.9830    49.2520    38.5360 C.3   155 LEU155   0.0000 
2417 HD21    41.3030    49.8810    39.1110 H     155 LEU155   0.0000 
2418 HD22    42.8210    49.8530    38.1830 H     155 LEU155   0.0000 
2419 HD23    41.4530    48.8320    37.6810 H     155 LEU155   0.0000 
2420 C       40.1080    46.3690    41.9990 C.2   155 LEU155   0.0000 BACKBONE
2421 O       39.9140    45.1750    42.2080 O.2   155 LEU155   0.0000 BACKBONE
2422 N       39.1790    47.2980    42.2260 N.am  156 GLU156   0.0000 BACKBONE
2423 H       39.4400    48.2450    41.9900 H     156 GLU156   0.0000 
2424 CA      37.8370    47.0610    42.7700 C.3   156 GLU156   0.0000 BACKBONE
2425 HA      37.6200    45.9930    42.7650 H     156 GLU156   0.0000 
2426 CB      37.7430    47.5740    44.2150 C.3   156 GLU156   0.0000 
2427 HB2     37.8800    48.6550    44.1810 H     156 GLU156   0.0000 
2428 HB3     36.7380    47.3470    44.5710 H     156 GLU156   0.0000 
2429 CG      38.7700    46.9610    45.1640 C.3   156 GLU156   0.0000 
2430 HG2     38.6150    45.8820    45.1550 H     156 GLU156   0.0000 
2431 HG3     39.7710    47.1870    44.7950 H     156 GLU156   0.0000 
2432 CD      38.6240    47.4840    46.5920 C.2   156 GLU156   0.0000 
2433 OE1     38.3610    48.6960    46.8060 O.co2 156 GLU156  -0.5000 
2434 OE2     38.7950    46.6690    47.5220 O.co2 156 GLU156  -0.5000 
2435 C       36.7890    47.8010    41.9250 C.2   156 GLU156   0.0000 BACKBONE
2436 O       36.9370    49.0060    41.6780 O.2   156 GLU156   0.0000 BACKBONE
2437 N       35.7240    47.1080    41.5010 N.am  157 CYS157   0.0000 BACKBONE
2438 H       35.6200    46.1530    41.8110 H     157 CYS157   0.0000 
2439 CA      34.7700    47.6260    40.5120 C.3   157 CYS157   0.0000 BACKBONE
2440 HA      34.5840    48.6890    40.6690 H     157 CYS157   0.0000 
2441 CB      35.3820    47.4350    39.1080 C.3   157 CYS157   0.0000 
2442 HB2     34.7980    47.9300    38.3320 H     157 CYS157   0.0000 
2443 HB3     36.4150    47.7790    39.0580 H     157 CYS157   0.0000 
2444 SG      35.4150    45.6720    38.6660 S.3   157 CYS157   0.0000 
2445 HG      35.9680    45.8400    37.4680 H     157 CYS157   0.0000 
2446 C       33.3480    47.0340    40.6050 C.2   157 CYS157   0.0000 BACKBONE
2447 O       33.0650    46.1030    41.3650 O.2   157 CYS157   0.0000 BACKBONE
2448 N       32.4350    47.5720    39.7990 N.am  158 SER158   0.0000 BACKBONE
2449 H       32.7180    48.3800    39.2620 H     158 SER158   0.0000 
2450 CA      31.0600    47.0830    39.6480 C.3   158 SER158   0.0000 BACKBONE
2451 HA      30.9920    46.0410    39.9580 H     158 SER158   0.0000 
2452 CB      30.1250    47.9190    40.5290 C.3   158 SER158   0.0000 
2453 HB2     30.3970    47.7560    41.5720 H     158 SER158   0.0000 
2454 HB3     30.2630    48.9710    40.2780 H     158 SER158   0.0000 
2455 OG      28.7670    47.5610    40.3330 O.3   158 SER158   0.0000 
2456 HG      28.2090    48.1010    40.8970 H     158 SER158   0.0000 
2457 C       30.5890    47.1770    38.1910 C.2   158 SER158   0.0000 BACKBONE
2458 O       30.8450    48.1720    37.5120 O.2   158 SER158   0.0000 BACKBONE
2459 N       29.8400    46.1740    37.7240 N.am  159 ALA159   0.0000 BACKBONE
2460 H       29.8180    45.3150    38.2550 H     159 ALA159   0.0000 
2461 CA      29.0990    46.2300    36.4650 C.3   159 ALA159   0.0000 BACKBONE
2462 HA      29.7090    46.6800    35.6810 H     159 ALA159   0.0000 
2463 CB      28.7670    44.7860    36.0600 C.3   159 ALA159   0.0000 
2464 HB1     28.1490    44.3250    36.8300 H     159 ALA159   0.0000 
2465 HB2     28.2260    44.7890    35.1140 H     159 ALA159   0.0000 
2466 HB3     29.6910    44.2180    35.9480 H     159 ALA159   0.0000 
2467 C       27.8250    47.0900    36.5900 C.2   159 ALA159   0.0000 BACKBONE
2468 O       27.4650    47.7980    35.6540 O.2   159 ALA159   0.0000 BACKBONE
2469 N       27.1590    47.0580    37.7540 N.am  160 LEU160   0.0000 BACKBONE
2470 H       27.5580    46.4890    38.4860 H     160 LEU160   0.0000 
2471 CA      25.8660    47.7110    38.0050 C.3   160 LEU160   0.0000 BACKBONE
2472 HA      25.1460    47.4700    37.2230 H     160 LEU160   0.0000 
2473 CB      25.3250    47.1880    39.3510 C.3   160 LEU160   0.0000 
2474 HB2     25.1440    46.1260    39.1880 H     160 LEU160   0.0000 
2475 HB3     26.1000    47.3120    40.1070 H     160 LEU160   0.0000 
2476 CG      24.0230    47.8640    39.8330 C.3   160 LEU160   0.0000 
2477 HG      24.2120    48.9350    39.9110 H     160 LEU160   0.0000 
2478 CD1     22.8420    47.6220    38.8840 C.3   160 LEU160   0.0000 
2479 HD11    22.6520    46.5520    38.8050 H     160 LEU160   0.0000 
2480 HD12    21.9540    48.1210    39.2730 H     160 LEU160   0.0000 
2481 HD13    23.0800    48.0220    37.8980 H     160 LEU160   0.0000 
2482 CD2     23.6820    47.3450    41.2310 C.3   160 LEU160   0.0000 
2483 HD21    24.4960    47.5840    41.9160 H     160 LEU160   0.0000 
2484 HD22    22.7640    47.8170    41.5800 H     160 LEU160   0.0000 
2485 HD23    23.5440    46.2650    41.1940 H     160 LEU160   0.0000 
2486 C       25.9460    49.2430    37.9810 C.2   160 LEU160   0.0000 BACKBONE
2487 O       25.0270    49.8980    37.4750 O.2   160 LEU160   0.0000 BACKBONE
2488 N       27.0180    49.8060    38.5480 N.am  161 THR161   0.0000 BACKBONE
2489 H       27.6740    49.1850    39.0000 H     161 THR161   0.0000 
2490 CA      27.2810    51.2560    38.5970 C.3   161 THR161   0.0000 BACKBONE
2491 HA      26.3790    51.8050    38.3270 H     161 THR161   0.0000 
2492 CB      27.6980    51.6650    40.0130 C.3   161 THR161   0.0000 
2493 HB      27.8190    52.7480    40.0310 H     161 THR161   0.0000 
2494 CG2     26.6640    51.2500    41.0630 C.3   161 THR161   0.0000 
2495 HG21    26.5430    50.1670    41.0460 H     161 THR161   0.0000 
2496 HG22    27.0040    51.5620    42.0510 H     161 THR161   0.0000 
2497 HG23    25.7090    51.7260    40.8410 H     161 THR161   0.0000 
2498 OG1     28.9170    51.0330    40.3130 O.3   161 THR161   0.0000 
2499 HG1     29.1950    51.2780    41.1980 H     161 THR161   0.0000 
2500 C       28.3590    51.6910    37.6090 C.2   161 THR161   0.0000 BACKBONE
2501 O       28.5220    52.8870    37.3820 O.2   161 THR161   0.0000 BACKBONE
2502 N       29.1200    50.7330    37.0660 N.am  162 GLN162   0.0000 BACKBONE
2503 H       28.9660    49.8110    37.4490 H     162 GLN162   0.0000 
2504 CA      30.2550    50.9280    36.1570 C.3   162 GLN162   0.0000 BACKBONE
2505 HA      30.7220    49.9660    35.9470 H     162 GLN162   0.0000 
2506 CB      29.7990    51.5550    34.8260 C.3   162 GLN162   0.0000 
2507 HB2     29.4620    52.5720    35.0260 H     162 GLN162   0.0000 
2508 HB3     30.6550    51.5830    34.1510 H     162 GLN162   0.0000 
2509 CG      28.6550    50.7530    34.1730 C.3   162 GLN162   0.0000 
2510 HG2     28.8880    49.6890    34.2030 H     162 GLN162   0.0000 
2511 HG3     27.7450    50.9410    34.7420 H     162 GLN162   0.0000 
2512 CD      28.4160    51.1590    32.7230 C.2   162 GLN162   0.0000 
2513 OE1     29.2960    51.0530    31.8810 O.2   162 GLN162   0.0000 
2514 NE2     27.2380    51.6140    32.3540 N.am  162 GLN162   0.0000 
2515 HE21    27.0820    51.8830    31.3930 H     162 GLN162   0.0000 
2516 HE22    26.4950    51.6930    33.0330 H     162 GLN162   0.0000 
2517 C       31.4480    51.6430    36.8320 C.2   162 GLN162   0.0000 BACKBONE
2518 O       32.4250    51.9950    36.1640 O.2   162 GLN162   0.0000 BACKBONE
2519 N       31.4010    51.8180    38.1640 N.am  163 ARG163   0.0000 BACKBONE
2520 H       30.5190    51.6140    38.6110 H     163 ARG163   0.0000 
2521 CA      32.4980    52.3280    38.9910 C.3   163 ARG163   0.0000 BACKBONE
2522 HA      32.7610    53.3430    38.6920 H     163 ARG163   0.0000 
2523 CB      32.0500    52.3490    40.4650 C.3   163 ARG163   0.0000 
2524 HB2     31.1690    52.9880    40.5310 H     163 ARG163   0.0000 
2525 HB3     31.7810    51.3300    40.7410 H     163 ARG163   0.0000 
2526 CG      33.1340    52.8700    41.4230 C.3   163 ARG163   0.0000 
2527 HG2     34.0040    52.2170    41.3560 H     163 ARG163   0.0000 
2528 HG3     33.4140    53.8790    41.1210 H     163 ARG163   0.0000 
2529 CD      32.6220    52.8930    42.8690 C.3   163 ARG163   0.0000 
2530 HD2     31.7990    53.6030    42.9490 H     163 ARG163   0.0000 
2531 HD3     32.2720    51.8980    43.1430 H     163 ARG163   0.0000 
2532 NE      33.6820    53.2940    43.8060 N.pl3 163 ARG163   0.0000 
2533 HE      34.4800    53.7340    43.3700 H     163 ARG163   0.0000 
2534 CZ      33.6850    53.1420    45.1240 C.cat 163 ARG163   1.0000 
2535 NH1     32.6980    52.5770    45.7890 N.pl3 163 ARG163   0.0000 
2536 HH11    31.8890    52.2350    45.2910 H     163 ARG163   0.0000 
2537 HH12    32.7560    52.4890    46.7930 H     163 ARG163   0.0000 
2538 NH2     34.7300    53.5740    45.7860 N.pl3 163 ARG163   0.0000 
2539 HH21    35.4960    54.0050    45.2890 H     163 ARG163   0.0000 
2540 HH22    34.7650    53.4740    46.7900 H     163 ARG163   0.0000 
2541 C       33.7540    51.4700    38.8000 C.2   163 ARG163   0.0000 BACKBONE
2542 O       33.7140    50.2500    38.9830 O.2   163 ARG163   0.0000 BACKBONE
2543 N       34.8640    52.1120    38.4240 N.am  164 GLY164   0.0000 BACKBONE
2544 H       34.7620    53.1040    38.2610 H     164 GLY164   0.0000 
2545 CA      36.1910    51.5070    38.2330 C.3   164 GLY164   0.0000 BACKBONE
2546 HA2     36.9200    52.3180    38.2320 H     164 GLY164   0.0000 
2547 HA3     36.3750    50.8540    39.0860 H     164 GLY164   0.0000 
2548 C       36.3460    50.6960    36.9420 C.2   164 GLY164   0.0000 BACKBONE
2549 O       37.4660    50.3170    36.5990 O.2   164 GLY164   0.0000 BACKBONE
2550 N       35.2510    50.4240    36.2210 N.am  165 LEU165   0.0000 BACKBONE
2551 H       34.3900    50.8690    36.5040 H     165 LEU165   0.0000 
2552 CA      35.2000    49.4400    35.1380 C.3   165 LEU165   0.0000 BACKBONE
2553 HA      35.5320    48.4600    35.4810 H     165 LEU165   0.0000 
2554 CB      33.7340    49.3280    34.6720 C.3   165 LEU165   0.0000 
2555 HB2     33.1600    49.1120    35.5730 H     165 LEU165   0.0000 
2556 HB3     33.4400    50.3010    34.2790 H     165 LEU165   0.0000 
2557 CG      33.4580    48.2420    33.6140 C.3   165 LEU165   0.0000 
2558 HG      34.0310    48.4900    32.7200 H     165 LEU165   0.0000 
2559 CD1     33.8470    46.8360    34.0980 C.3   165 LEU165   0.0000 
2560 HD11    33.2740    46.5870    34.9910 H     165 LEU165   0.0000 
2561 HD12    33.6320    46.1090    33.3150 H     165 LEU165   0.0000 
2562 HD13    34.9110    46.8130    34.3320 H     165 LEU165   0.0000 
2563 CD2     31.9640    48.2640    33.2610 C.3   165 LEU165   0.0000 
2564 HD21    31.6990    49.2440    32.8630 H     165 LEU165   0.0000 
2565 HD22    31.7560    47.5000    32.5120 H     165 LEU165   0.0000 
2566 HD23    31.3760    48.0650    34.1560 H     165 LEU165   0.0000 
2567 C       36.1810    49.7690    34.0050 C.2   165 LEU165   0.0000 BACKBONE
2568 O       37.0160    48.9350    33.6660 O.2   165 LEU165   0.0000 BACKBONE
2569 N       36.1740    50.9990    33.4810 N.am  166 LYS166   0.0000 BACKBONE
2570 H       35.4340    51.6390    33.7340 H     166 LYS166   0.0000 
2571 CA      37.1480    51.4260    32.4660 C.3   166 LYS166   0.0000 BACKBONE
2572 HA      37.1310    50.7470    31.6140 H     166 LYS166   0.0000 
2573 CB      36.7860    52.8390    31.9760 C.3   166 LYS166   0.0000 
2574 HB2     35.7490    52.8330    31.6390 H     166 LYS166   0.0000 
2575 HB3     36.8920    53.5320    32.8110 H     166 LYS166   0.0000 
2576 CG      37.6960    53.2860    30.8220 C.3   166 LYS166   0.0000 
2577 HG2     38.7260    53.2810    31.1790 H     166 LYS166   0.0000 
2578 HG3     37.5900    52.5690    30.0080 H     166 LYS166   0.0000 
2579 CD      37.3380    54.6890    30.3170 C.3   166 LYS166   0.0000 
2580 HD2     36.3200    54.6730    29.9290 H     166 LYS166   0.0000 
2581 HD3     37.3970    55.3880    31.1510 H     166 LYS166   0.0000 
2582 CE      38.3010    55.1350    29.2070 C.3   166 LYS166   0.0000 
2583 HE2     38.3060    54.3680    28.4320 H     166 LYS166   0.0000 
2584 HE3     37.9290    56.0710    28.7890 H     166 LYS166   0.0000 
2585 NZ      39.6820    55.3350    29.7130 N.4   166 LYS166   1.0000 
2586 HZ1     40.0280    54.4690    30.1000 H     166 LYS166   0.0000 
2587 HZ2     40.2800    55.6270    28.9530 H     166 LYS166   0.0000 
2588 HZ3     39.6780    56.0460    30.4300 H     166 LYS166   0.0000 
2589 C       38.5960    51.3490    32.9830 C.2   166 LYS166   0.0000 BACKBONE
2590 O       39.4840    50.9170    32.2480 O.2   166 LYS166   0.0000 BACKBONE
2591 N       38.8300    51.7120    34.2520 N.am  167 THR167   0.0000 BACKBONE
2592 H       38.0410    52.0700    34.7700 H     167 THR167   0.0000 
2593 CA      40.1540    51.7240    34.8990 C.3   167 THR167   0.0000 BACKBONE
2594 HA      40.8260    52.3340    34.2950 H     167 THR167   0.0000 
2595 CB      40.0640    52.3370    36.3040 C.3   167 THR167   0.0000 
2596 HB      39.6210    51.5970    36.9700 H     167 THR167   0.0000 
2597 CG2     41.4350    52.7480    36.8400 C.3   167 THR167   0.0000 
2598 HG21    41.8790    53.4890    36.1740 H     167 THR167   0.0000 
2599 HG22    41.3230    53.1770    37.8360 H     167 THR167   0.0000 
2600 HG23    42.0830    51.8730    36.8920 H     167 THR167   0.0000 
2601 OG1     39.2730    53.5010    36.2270 O.3   167 THR167   0.0000 
2602 HG1     39.2050    53.9000    37.0970 H     167 THR167   0.0000 
2603 C       40.7890    50.3360    34.9360 C.2   167 THR167   0.0000 BACKBONE
2604 O       41.9860    50.2380    34.6830 O.2   167 THR167   0.0000 BACKBONE
2605 N       40.0030    49.2760    35.1570 N.am  168 VAL168   0.0000 BACKBONE
2606 H       39.0520    49.4370    35.4570 H     168 VAL168   0.0000 
2607 CA      40.4830    47.8780    35.0620 C.3   168 VAL168   0.0000 BACKBONE
2608 HA      41.2950    47.7240    35.7720 H     168 VAL168   0.0000 
2609 CB      39.3660    46.8420    35.3530 C.3   168 VAL168   0.0000 
2610 HB      38.5580    47.0030    34.6390 H     168 VAL168   0.0000 
2611 CG1     39.8760    45.3940    35.2330 C.3   168 VAL168   0.0000 
2612 HG11    40.6840    45.2330    35.9470 H     168 VAL168   0.0000 
2613 HG12    39.0610    44.7030    35.4450 H     168 VAL168   0.0000 
2614 HG13    40.2450    45.2210    34.2220 H     168 VAL168   0.0000 
2615 CG2     38.7800    47.0150    36.7650 C.3   168 VAL168   0.0000 
2616 HG21    38.3540    48.0140    36.8620 H     168 VAL168   0.0000 
2617 HG22    38.0010    46.2710    36.9290 H     168 VAL168   0.0000 
2618 HG23    39.5690    46.8840    37.5050 H     168 VAL168   0.0000 
2619 C       41.1080    47.6050    33.6850 C.2   168 VAL168   0.0000 BACKBONE
2620 O       42.2510    47.1550    33.6100 O.2   168 VAL168   0.0000 BACKBONE
2621 N       40.3880    47.9070    32.5970 N.am  169 PHE169   0.0000 BACKBONE
2622 H       39.4420    48.2360    32.7230 H     169 PHE169   0.0000 
2623 CA      40.8560    47.6440    31.2330 C.3   169 PHE169   0.0000 BACKBONE
2624 HA      41.3690    46.6840    31.1840 H     169 PHE169   0.0000 
2625 CB      39.6480    47.6040    30.2860 C.3   169 PHE169   0.0000 
2626 HB2     39.0140    48.4860    30.3790 H     169 PHE169   0.0000 
2627 HB3     40.0110    47.5250    29.2610 H     169 PHE169   0.0000 
2628 CG      38.7540    46.3970    30.5250 C.ar  169 PHE169   0.0000 
2629 CD1     39.1700    45.1220    30.0940 C.ar  169 PHE169   0.0000 
2630 HD1     40.1080    45.0160    29.5480 H     169 PHE169   0.0000 
2631 CE1     38.3820    43.9890    30.3650 C.ar  169 PHE169   0.0000 
2632 HE1     38.7100    43.0050    30.0300 H     169 PHE169   0.0000 
2633 CZ      37.1720    44.1260    31.0670 C.ar  169 PHE169   0.0000 
2634 HZ      36.5640    43.2480    31.2850 H     169 PHE169   0.0000 
2635 CE2     36.7460    45.3980    31.4880 C.ar  169 PHE169   0.0000 
2636 HE2     35.8030    45.5070    32.0230 H     169 PHE169   0.0000 
2637 CD2     37.5360    46.5300    31.2190 C.ar  169 PHE169   0.0000 
2638 HD2     37.2060    47.5160    31.5480 H     169 PHE169   0.0000 
2639 C       41.9550    48.6150    30.7640 C.2   169 PHE169   0.0000 BACKBONE
2640 O       42.8450    48.1950    30.0230 O.2   169 PHE169   0.0000 BACKBONE
2641 N       41.9550    49.8700    31.2350 N.am  170 ASP170   0.0000 BACKBONE
2642 H       41.1380    50.1860    31.7370 H     170 ASP170   0.0000 
2643 CA      43.0700    50.8150    31.0510 C.3   170 ASP170   0.0000 BACKBONE
2644 HA      43.2050    51.0090    29.9870 H     170 ASP170   0.0000 
2645 CB      42.8010    52.1580    31.7680 C.3   170 ASP170   0.0000 
2646 HB2     42.5460    51.8450    32.7800 H     170 ASP170   0.0000 
2647 HB3     43.7420    52.7080    31.7840 H     170 ASP170   0.0000 
2648 CG      41.6900    53.0630    31.2180 C.2   170 ASP170   0.0000 
2649 OD1     41.1900    52.8640    30.0900 O.co2 170 ASP170  -0.5000 
2650 OD2     41.3430    54.0430    31.9210 O.co2 170 ASP170  -0.5000 
2651 C       44.3790    50.2200    31.6090 C.2   170 ASP170   0.0000 BACKBONE
2652 O       45.3840    50.1520    30.8990 O.2   170 ASP170   0.0000 BACKBONE
2653 N       44.3600    49.7530    32.8660 N.am  171 GLU171   0.0000 BACKBONE
2654 H       43.5070    49.8440    33.3990 H     171 GLU171   0.0000 
2655 CA      45.5380    49.1790    33.5290 C.3   171 GLU171   0.0000 BACKBONE
2656 HA      46.3970    49.8340    33.3820 H     171 GLU171   0.0000 
2657 CB      45.2930    49.0210    35.0410 C.3   171 GLU171   0.0000 
2658 HB2     44.3860    48.4260    35.1510 H     171 GLU171   0.0000 
2659 HB3     46.1420    48.4660    35.4400 H     171 GLU171   0.0000 
2660 CG      45.1360    50.3430    35.8130 C.3   171 GLU171   0.0000 
2661 HG2     44.4280    50.9460    35.2440 H     171 GLU171   0.0000 
2662 HG3     44.7030    50.0930    36.7810 H     171 GLU171   0.0000 
2663 CD      46.4280    51.1360    36.0220 C.2   171 GLU171   0.0000 
2664 OE1     47.4580    50.9120    35.3440 O.co2 171 GLU171  -0.5000 
2665 OE2     46.4540    52.0270    36.9000 O.co2 171 GLU171  -0.5000 
2666 C       45.9530    47.8270    32.9290 C.2   171 GLU171   0.0000 BACKBONE
2667 O       47.1520    47.5430    32.8680 O.2   171 GLU171   0.0000 BACKBONE
2668 N       44.9940    47.0170    32.4600 N.am  172 ALA172   0.0000 BACKBONE
2669 H       44.0380    47.3090    32.6080 H     172 ALA172   0.0000 
2670 CA      45.2340    45.7220    31.8150 C.3   172 ALA172   0.0000 BACKBONE
2671 HA      45.8570    45.1100    32.4670 H     172 ALA172   0.0000 
2672 CB      43.8860    45.0160    31.6210 C.3   172 ALA172   0.0000 
2673 HB1     43.2540    45.6130    30.9620 H     172 ALA172   0.0000 
2674 HB2     44.0500    44.0350    31.1750 H     172 ALA172   0.0000 
2675 HB3     43.3950    44.8990    32.5870 H     172 ALA172   0.0000 
2676 C       45.9790    45.8630    30.4820 C.2   172 ALA172   0.0000 BACKBONE
2677 O       46.9440    45.1440    30.2330 O.2   172 ALA172   0.0000 BACKBONE
2678 N       45.5860    46.8310    29.6470 N.am  173 ILE173   0.0000 BACKBONE
2679 H       44.6890    47.2710    29.7930 H     173 ILE173   0.0000 
2680 CA      46.3630    47.2110    28.4570 C.3   173 ILE173   0.0000 BACKBONE
2681 HA      46.5710    46.3470    27.8260 H     173 ILE173   0.0000 
2682 CB      45.5830    48.2700    27.6410 C.3   173 ILE173   0.0000 
2683 HB      45.1500    48.9950    28.3300 H     173 ILE173   0.0000 
2684 CG2     46.5140    48.9950    26.6520 C.3   173 ILE173   0.0000 
2685 HG21    46.9470    48.2710    25.9620 H     173 ILE173   0.0000 
2686 HG22    45.9430    49.7350    26.0900 H     173 ILE173   0.0000 
2687 HG23    47.3120    49.4940    27.2020 H     173 ILE173   0.0000 
2688 CG1     44.4120    47.5980    26.8880 C.3   173 ILE173   0.0000 
2689 HG12    44.8450    47.0000    26.0860 H     173 ILE173   0.0000 
2690 HG13    43.9060    46.9430    27.5970 H     173 ILE173   0.0000 
2691 CD1     43.4010    48.5900    26.2980 C.3   173 ILE173   0.0000 
2692 HD11    43.9060    49.2460    25.5890 H     173 ILE173   0.0000 
2693 HD12    42.6100    48.0420    25.7860 H     173 ILE173   0.0000 
2694 HD13    42.9680    49.1880    27.1000 H     173 ILE173   0.0000 
2695 C       47.7580    47.6830    28.8860 C.2   173 ILE173   0.0000 BACKBONE
2696 O       48.7670    47.1350    28.4340 O.2   173 ILE173   0.0000 BACKBONE
2697 N       47.8250    48.6490    29.8080 N.am  174 ARG174   0.0000 BACKBONE
2698 H       46.9560    49.0380    30.1450 H     174 ARG174   0.0000 
2699 CA      49.0810    49.2570    30.2610 C.3   174 ARG174   0.0000 BACKBONE
2700 HA      49.6440    49.6650    29.4210 H     174 ARG174   0.0000 
2701 CB      48.7330    50.4040    31.2210 C.3   174 ARG174   0.0000 
2702 HB2     47.9210    50.9800    30.7770 H     174 ARG174   0.0000 
2703 HB3     48.3960    49.9660    32.1600 H     174 ARG174   0.0000 
2704 CG      49.9280    51.3280    31.4880 C.3   174 ARG174   0.0000 
2705 HG2     50.7480    50.7230    31.8750 H     174 ARG174   0.0000 
2706 HG3     50.2270    51.7810    30.5430 H     174 ARG174   0.0000 
2707 CD      49.5860    52.4280    32.4950 C.3   174 ARG174   0.0000 
2708 HD2     49.2110    51.9600    33.4050 H     174 ARG174   0.0000 
2709 HD3     50.4960    52.9840    32.7220 H     174 ARG174   0.0000 
2710 NE      48.5680    53.3710    31.9940 N.pl3 174 ARG174   0.0000 
2711 HE      48.8100    53.8120    31.1180 H     174 ARG174   0.0000 
2712 CZ      47.4010    53.6700    32.5530 C.cat 174 ARG174   1.0000 
2713 NH1     46.8780    52.9760    33.5340 N.pl3 174 ARG174   0.0000 
2714 HH11    47.3690    52.1720    33.8970 H     174 ARG174   0.0000 
2715 HH12    45.9860    53.2490    33.9220 H     174 ARG174   0.0000 
2716 NH2     46.7250    54.7150    32.1400 N.pl3 174 ARG174   0.0000 
2717 HH21    47.0950    55.2900    31.3960 H     174 ARG174   0.0000 
2718 HH22    45.8380    54.9400    32.5670 H     174 ARG174   0.0000 
2719 C       50.0680    48.2400    30.8710 C.2   174 ARG174   0.0000 BACKBONE
2720 O       51.2800    48.4340    30.7770 O.2   174 ARG174   0.0000 BACKBONE
2721 N       49.5850    47.1170    31.4180 N.am  175 ALA175   0.0000 BACKBONE
2722 H       48.5900    47.0690    31.5820 H     175 ALA175   0.0000 
2723 CA      50.4170    45.9920    31.8560 C.3   175 ALA175   0.0000 BACKBONE
2724 HA      51.1620    46.3680    32.5570 H     175 ALA175   0.0000 
2725 CB      49.5180    44.9870    32.5870 C.3   175 ALA175   0.0000 
2726 HB1     48.7730    44.5950    31.8950 H     175 ALA175   0.0000 
2727 HB2     50.1250    44.1670    32.9690 H     175 ALA175   0.0000 
2728 HB3     49.0170    45.4840    33.4170 H     175 ALA175   0.0000 
2729 C       51.1810    45.3090    30.7020 C.2   175 ALA175   0.0000 BACKBONE
2730 O       52.3100    44.8580    30.9110 O.2   175 ALA175   0.0000 BACKBONE
2731 N       50.5980    45.2490    29.4990 N.am  176 VAL176   0.0000 BACKBONE
2732 H       49.6740    45.6490    29.4180 H     176 VAL176   0.0000 
2733 CA      51.1820    44.5900    28.3130 C.3   176 VAL176   0.0000 BACKBONE
2734 HA      51.8410    43.7750    28.6100 H     176 VAL176   0.0000 
2735 CB      50.0730    44.0200    27.3920 C.3   176 VAL176   0.0000 
2736 HB      49.4060    44.8410    27.1270 H     176 VAL176   0.0000 
2737 CG1     50.6320    43.3790    26.1090 C.3   176 VAL176   0.0000 
2738 HG11    51.2990    42.5580    26.3730 H     176 VAL176   0.0000 
2739 HG12    49.8090    42.9980    25.5040 H     176 VAL176   0.0000 
2740 HG13    51.1850    44.1270    25.5400 H     176 VAL176   0.0000 
2741 CG2     49.2530    42.9660    28.1480 C.3   176 VAL176   0.0000 
2742 HG21    48.7920    43.4230    29.0230 H     176 VAL176   0.0000 
2743 HG22    48.4760    42.5710    27.4930 H     176 VAL176   0.0000 
2744 HG23    49.9080    42.1540    28.4650 H     176 VAL176   0.0000 
2745 C       52.0800    45.5460    27.5170 C.2   176 VAL176   0.0000 BACKBONE
2746 O       53.1470    45.1330    27.0550 O.2   176 VAL176   0.0000 BACKBONE
2747 N       51.6670    46.8110    27.3620 N.am  177 LEU177   0.0000 BACKBONE
2748 H       50.7910    47.0690    27.7940 H     177 LEU177   0.0000 
2749 CA      52.3800    47.8250    26.5730 C.3   177 LEU177   0.0000 BACKBONE
2750 HA      52.4800    47.4960    25.5390 H     177 LEU177   0.0000 
2751 CB      51.5900    49.1490    26.5940 C.3   177 LEU177   0.0000 
2752 HB2     51.4390    49.3690    27.6510 H     177 LEU177   0.0000 
2753 HB3     52.2380    49.9080    26.1550 H     177 LEU177   0.0000 
2754 CG      50.2310    49.1540    25.8690 C.3   177 LEU177   0.0000 
2755 HG      49.5580    48.4240    26.3190 H     177 LEU177   0.0000 
2756 CD1     49.6300    50.5600    26.0130 C.3   177 LEU177   0.0000 
2757 HD11    50.3020    51.2910    25.5630 H     177 LEU177   0.0000 
2758 HD12    48.6640    50.5970    25.5090 H     177 LEU177   0.0000 
2759 HD13    49.4970    50.7920    27.0690 H     177 LEU177   0.0000 
2760 CD2     50.3440    48.7920    24.3800 C.3   177 LEU177   0.0000 
2761 HD21    50.7690    47.7940    24.2790 H     177 LEU177   0.0000 
2762 HD22    49.3540    48.8130    23.9240 H     177 LEU177   0.0000 
2763 HD23    50.9890    49.5130    23.8780 H     177 LEU177   0.0000 
2764 C       53.8120    48.0930    27.0630 C.2   177 LEU177   0.0000 BACKBONE
2765 O       54.1300    47.9230    28.2400 O.2   177 LEU177   0.0000 BACKBONE
2766 N       54.6540    48.5920    26.1550 N.am  178 CYS178   0.0000 BACKBONE
2767 H       54.3810    48.5090    25.1860 H     178 CYS178   0.0000 
2768 CA      55.9460    49.2060    26.4610 C.3   178 CYS178   0.0000 BACKBONE
2769 HA      56.4660    48.6520    27.2420 H     178 CYS178   0.0000 
2770 CB      56.8020    49.1760    25.1850 C.3   178 CYS178   0.0000 
2771 HB2     56.8550    48.1850    24.7350 H     178 CYS178   0.0000 
2772 HB3     56.4700    49.8960    24.4370 H     178 CYS178   0.0000 
2773 SG      58.5090    49.6320    25.5990 S.3   178 CYS178   0.0000 
2774 HG      58.9860    49.5240    24.3620 H     178 CYS178   0.0000 
2775 C       55.7310    50.6530    26.9710 C.2   178 CYS178   0.0000 BACKBONE
2776 O       55.1250    51.4490    26.2350 O.2   178 CYS178   0.0000 BACKBONE
2777 N       56.1900    51.0200    28.1850 N.am  179 PRO179   0.0000 BACKBONE
2778 CD      56.7440    50.1460    29.2070 C.3   179 PRO179   0.0000 
2779 HD2     57.8000    49.9880    28.9870 H     179 PRO179   0.0000 
2780 HD3     56.2180    49.1930    29.1650 H     179 PRO179   0.0000 
2781 CG      56.5240    50.8730    30.5280 C.3   179 PRO179   0.0000 
2782 HG2     57.2970    50.6100    31.2500 H     179 PRO179   0.0000 
2783 HG3     55.5440    50.6370    30.9430 H     179 PRO179   0.0000 
2784 CB      56.6080    52.3450    30.1340 C.3   179 PRO179   0.0000 
2785 HB2     57.6420    52.6870    30.1810 H     179 PRO179   0.0000 
2786 HB3     55.9870    52.9830    30.7620 H     179 PRO179   0.0000 
2787 CA      56.1090    52.3930    28.6850 C.3   179 PRO179   0.0000 BACKBONE
2788 HA      55.0660    52.7070    28.6450 H     179 PRO179   0.0000 
2789 C       56.9690    53.3680    27.8590 C.2   179 PRO179   0.0000 BACKBONE
2790 O       57.8580    52.9200    27.1300 O.2   179 PRO179   0.0000 BACKBONE
2791 N       56.7710    54.6950    27.9940 N.am  180 PRO180   0.0000 BACKBONE
2792 CD      55.6530    55.3460    28.6560 C.3   180 PRO180   0.0000 
2793 HD2     55.8360    55.3440    29.7300 H     180 PRO180   0.0000 
2794 HD3     54.7450    54.7820    28.4410 H     180 PRO180   0.0000 
2795 CG      55.6150    56.7570    28.0700 C.3   180 PRO180   0.0000 
2796 HG2     55.1760    57.4640    28.7750 H     180 PRO180   0.0000 
2797 HG3     55.0530    56.7790    27.1360 H     180 PRO180   0.0000 
2798 CB      57.0920    57.0590    27.8240 C.3   180 PRO180   0.0000 
2799 HB2     57.5490    57.4330    28.7400 H     180 PRO180   0.0000 
2800 HB3     57.2660    57.7690    27.0150 H     180 PRO180   0.0000 
2801 CA      57.6930    55.6960    27.4610 C.3   180 PRO180   0.0000 BACKBONE
2802 HA      57.7440    55.5840    26.3780 H     180 PRO180   0.0000 
2803 C       59.1050    55.5250    28.0620 C.2   180 PRO180   0.0000 BACKBONE
2804 O       59.1990    55.2020    29.2500 O.2   180 PRO180   0.0000 BACKBONE
2805 N       60.1960    55.7400    27.2970 N.am  181 PRO181   0.0000 BACKBONE
2806 CD      60.2040    55.9950    25.8620 C.3   181 PRO181   0.0000 
2807 HD2     60.0330    57.0600    25.7060 H     181 PRO181   0.0000 
2808 HD3     59.3900    55.4270    25.4120 H     181 PRO181   0.0000 
2809 CG      61.5740    55.5430    25.3650 C.3   181 PRO181   0.0000 
2810 HG2     61.8800    56.1150    24.4890 H     181 PRO181   0.0000 
2811 HG3     61.5700    54.4810    25.1220 H     181 PRO181   0.0000 
2812 CB      62.4800    55.8250    26.5580 C.3   181 PRO181   0.0000 
2813 HB2     62.8700    56.8430    26.5920 H     181 PRO181   0.0000 
2814 HB3     63.3100    55.1190    26.5590 H     181 PRO181   0.0000 
2815 CA      61.5760    55.5720    27.7720 C.3   181 PRO181   0.0000 BACKBONE
2816 HA      61.7210    54.5260    28.0400 H     181 PRO181   0.0000 
2817 C       61.9680    56.4630    28.9580 C.2   181 PRO181   0.0000 BACKBONE
2818 O       62.5250    55.9190    29.9400 O.co2 181 PRO181  -0.5000 BACKBONE
2819 OXT     61.7670    57.7000    28.9080 O.co2 181 PRO181  -0.5000 BACKBONE
2820 O1B     31.1590    35.1810    36.2840 O.co2 182 GDP182  -0.6667 
2821 PB      29.9710    34.7570    35.5430 P.3   182 GDP182   0.0000 
2822 O2B     29.9870    34.9540    34.0800 O.co2 182 GDP182  -0.6667 
2823 O3B     29.5700    33.3700    35.8730 O.co2 182 GDP182  -0.6667 
2824 O3A     28.8890    35.6110    36.1350 O.3   182 GDP182   0.0000 
2825 PA      27.8050    36.4020    35.4150 P.3   182 GDP182   0.0000 
2826 O1A     28.3940    37.4290    34.5320 O.co2 182 GDP182  -0.5000 
2827 O2A     26.8260    35.4210    34.8740 O.co2 182 GDP182  -0.5000 
2828 O5*     27.0550    37.1730    36.5930 O.3   182 GDP182   0.0000 
2829 C5*     26.6080    36.4720    37.7440 C.3   182 GDP182   0.0000 
2830 H50     27.4440    35.8870    38.0280 H     182 GDP182   0.0000 
2831 H51     25.7780    35.8390    37.5660 H     182 GDP182   0.0000 
2832 C4*     25.5560    37.2320    38.5630 C.3   182 GDP182   0.0000 
2833 H40     25.2180    36.5780    39.3670 H     182 GDP182   0.0000 
2834 O4*     26.1490    38.3430    39.2320 O.3   182 GDP182   0.0000 
2835 C1*     25.4530    39.5250    38.8590 C.3   182 GDP182   0.0000 
2836 H10     24.7420    39.8580    39.6150 H     182 GDP182   0.0000 
2837 N9      26.4230    40.6380    38.7780 N.pl3 182 GDP182   0.0000 
2838 C8      27.5170    40.7130    37.9600 C.2   182 GDP182   0.0000 
2839 H80     27.6880    39.9360    37.2300 H     182 GDP182   0.0000 
2840 N7      28.2720    41.7590    38.1570 N.2   182 GDP182   0.0000 
2841 C5      27.6200    42.4440    39.1890 C.2   182 GDP182   0.0000 
2842 C6      27.9630    43.6550    39.8900 C.2   182 GDP182   0.0000 
2843 O6      28.9400    44.3930    39.7480 O.2   182 GDP182   0.0000 
2844 N1      27.0520    44.0020    40.8650 N.am  182 GDP182   0.0000 
2845 H1N     27.2140    44.8310    41.4000 H     182 GDP182   0.0000 
2846 C2      25.9270    43.2960    41.1340 C.2   182 GDP182   0.0000 
2847 N2      25.1420    43.7910    42.0520 N.pl3 182 GDP182   0.0000 
2848 H21     25.2900    44.6340    42.5880 H     182 GDP182   0.0000 
2849 H22     24.3060    43.2650    42.2630 H     182 GDP182   0.0000 
2850 N3      25.5720    42.1650    40.5180 N.2   182 GDP182   0.0000 
2851 C4      26.4680    41.7770    39.5570 C.2   182 GDP182   0.0000 
2852 C3*     24.3770    37.7480    37.7260 C.3   182 GDP182   0.0000 
2853 H30     23.6300    37.4680    36.9840 H     182 GDP182   0.0000 
2854 C2*     24.7850    39.2100    37.5130 C.3   182 GDP182   0.0000 
2855 H20     25.5040    39.2200    36.6940 H     182 GDP182   0.0000 
2856 O2*     23.7090    40.0940    37.2100 O.3   182 GDP182   0.0000 
2857 H2*     24.0880    40.9700    37.1000 H     182 GDP182   0.0000 
2858 O3*     23.1910    37.6180    38.5050 O.3   182 GDP182   0.0000 
2859 H3*     22.3870    37.9150    38.0720 H     182 GDP182   0.0000 
2860 MG      29.5360    34.1050    32.5190 Mg    183 MG183    2.0000 
@<TRIPOS>BOND
   1    1    2  1   
   2    1    3  1   
   3    1    4  1   
   4    1    5  1   BACKBONE
   5    5    6  1   
   6    5    7  1   
   7    5   11  1   BACKBONE
   8    7    8  1   
   9    7    9  1   
  10    7   10  1   
  11   11   12  2   BACKBONE
  12   11   13  am  BACKBONE|INTERRES
  13   13   14  1   
  14   13   15  1   BACKBONE
  15   15   16  1   
  16   15   17  1   
  17   15   21  1   BACKBONE
  18   17   18  1   
  19   17   19  1   
  20   17   20  1   
  21   21   22  2   BACKBONE
  22   21   23  am  BACKBONE|INTERRES
  23   23   24  1   
  24   23   25  1   BACKBONE
  25   25   26  1   
  26   25   27  1   
  27   25   31  1   BACKBONE
  28   27   28  1   
  29   27   29  1   
  30   27   30  1   
  31   31   32  2   BACKBONE
  32   31   33  am  BACKBONE|INTERRES
  33   33   34  1   
  34   33   35  1   BACKBONE
  35   35   36  1   
  36   35   37  1   
  37   35   50  1   BACKBONE
  38   37   38  1   
  39   37   39  1   
  40   37   43  1   
  41   39   40  1   
  42   39   41  1   
  43   39   42  1   
  44   43   44  1   
  45   43   45  1   
  46   43   46  1   
  47   46   47  1   
  48   46   48  1   
  49   46   49  1   
  50   50   51  2   BACKBONE
  51   50   52  am  BACKBONE|INTERRES
  52   52   53  1   
  53   52   54  1   BACKBONE
  54   54   55  1   
  55   54   56  1   
  56   54   72  1   BACKBONE
  57   56   57  1   
  58   56   58  1   
  59   56   59  1   
  60   59   60  1   
  61   59   61  1   
  62   59   62  1   
  63   62   63  1   
  64   62   64  1   
  65   62   65  1   
  66   65   66  1   
  67   65   67  1   
  68   65   68  1   
  69   68   69  1   
  70   68   70  1   
  71   68   71  1   
  72   72   73  2   BACKBONE
  73   72   74  am  BACKBONE|INTERRES
  74   74   75  1   
  75   74   76  1   BACKBONE
  76   76   77  1   
  77   76   78  1   
  78   76   83  1   BACKBONE
  79   78   79  1   
  80   78   80  1   
  81   78   81  1   
  82   81   82  1   
  83   83   84  2   BACKBONE
  84   83   85  am  BACKBONE|INTERRES
  85   85   86  1   
  86   85   87  1   BACKBONE
  87   87   88  1   
  88   87   89  1   
  89   87   99  1   BACKBONE
  90   89   90  1   
  91   89   91  1   
  92   89   95  1   
  93   91   92  1   
  94   91   93  1   
  95   91   94  1   
  96   95   96  1   
  97   95   97  1   
  98   95   98  1   
  99   99  100  2   BACKBONE
 100   99  101  am  BACKBONE|INTERRES
 101  101  102  1   
 102  101  103  1   BACKBONE
 103  103  104  1   
 104  103  105  1   
 105  103  115  1   BACKBONE
 106  105  106  1   
 107  105  107  1   
 108  105  111  1   
 109  107  108  1   
 110  107  109  1   
 111  107  110  1   
 112  111  112  1   
 113  111  113  1   
 114  111  114  1   
 115  115  116  2   BACKBONE
 116  115  117  am  BACKBONE|INTERRES
 117  117  118  1   
 118  117  119  1   BACKBONE
 119  119  120  1   
 120  119  121  1   
 121  119  131  1   BACKBONE
 122  121  122  1   
 123  121  123  1   
 124  121  127  1   
 125  123  124  1   
 126  123  125  1   
 127  123  126  1   
 128  127  128  1   
 129  127  129  1   
 130  127  130  1   
 131  131  132  2   BACKBONE
 132  131  133  am  BACKBONE|INTERRES
 133  133  134  1   
 134  133  135  1   BACKBONE
 135  135  136  1   
 136  135  137  1   
 137  135  138  1   BACKBONE
 138  138  139  2   BACKBONE
 139  138  140  am  BACKBONE|INTERRES
 140  140  141  1   
 141  140  142  1   BACKBONE
 142  142  143  1   
 143  142  144  1   
 144  142  150  1   BACKBONE
 145  144  145  1   
 146  144  146  1   
 147  144  147  1   
 148  147  148  ar  
 149  147  149  ar  
 150  150  151  2   BACKBONE
 151  150  152  am  BACKBONE|INTERRES
 152  152  153  1   
 153  152  154  1   BACKBONE
 154  154  155  1   
 155  154  156  1   
 156  154  157  1   BACKBONE
 157  157  158  2   BACKBONE
 158  157  159  am  BACKBONE|INTERRES
 159  159  160  1   
 160  159  161  1   BACKBONE
 161  161  162  1   
 162  161  163  1   
 163  161  167  1   BACKBONE
 164  163  164  1   
 165  163  165  1   
 166  163  166  1   
 167  167  168  2   BACKBONE
 168  167  169  am  BACKBONE|INTERRES
 169  169  170  1   
 170  169  171  1   BACKBONE
 171  171  172  1   
 172  171  173  1   
 173  171  183  1   BACKBONE
 174  173  174  1   
 175  173  175  1   
 176  173  179  1   
 177  175  176  1   
 178  175  177  1   
 179  175  178  1   
 180  179  180  1   
 181  179  181  1   
 182  179  182  1   
 183  183  184  2   BACKBONE
 184  183  185  am  BACKBONE|INTERRES
 185  185  186  1   
 186  185  187  1   BACKBONE
 187  187  188  1   
 188  187  189  1   
 189  187  190  1   BACKBONE
 190  190  191  2   BACKBONE
 191  190  192  am  BACKBONE|INTERRES
 192  192  193  1   
 193  192  194  1   BACKBONE
 194  194  195  1   
 195  194  196  1   
 196  194  212  1   BACKBONE
 197  196  197  1   
 198  196  198  1   
 199  196  199  1   
 200  199  200  1   
 201  199  201  1   
 202  199  202  1   
 203  202  203  1   
 204  202  204  1   
 205  202  205  1   
 206  205  206  1   
 207  205  207  1   
 208  205  208  1   
 209  208  209  1   
 210  208  210  1   
 211  208  211  1   
 212  212  213  2   BACKBONE
 213  212  214  am  BACKBONE|INTERRES
 214  214  215  1   
 215  214  216  1   BACKBONE
 216  216  217  1   
 217  216  218  1   
 218  216  226  1   BACKBONE
 219  218  219  1   
 220  218  220  1   
 221  218  224  1   
 222  220  221  1   
 223  220  222  1   
 224  220  223  1   
 225  224  225  1   
 226  226  227  2   BACKBONE
 227  226  228  am  BACKBONE|INTERRES
 228  228  229  1   
 229  228  230  1   BACKBONE
 230  230  231  1   
 231  230  232  1   
 232  230  237  1   BACKBONE
 233  232  233  1   
 234  232  234  1   
 235  232  235  1   
 236  235  236  1   
 237  237  238  2   BACKBONE
 238  237  239  am  BACKBONE|INTERRES
 239  239  240  1   
 240  239  241  1   BACKBONE
 241  241  242  1   
 242  241  243  1   
 243  241  256  1   BACKBONE
 244  243  244  1   
 245  243  245  1   
 246  243  246  1   
 247  246  247  1   
 248  246  248  1   
 249  246  252  1   
 250  248  249  1   
 251  248  250  1   
 252  248  251  1   
 253  252  253  1   
 254  252  254  1   
 255  252  255  1   
 256  256  257  2   BACKBONE
 257  256  258  am  BACKBONE|INTERRES
 258  258  259  1   
 259  258  260  1   BACKBONE
 260  260  261  1   
 261  260  262  1   
 262  260  275  1   BACKBONE
 263  262  263  1   
 264  262  264  1   
 265  262  265  1   
 266  265  266  1   
 267  265  267  1   
 268  265  271  1   
 269  267  268  1   
 270  267  269  1   
 271  267  270  1   
 272  271  272  1   
 273  271  273  1   
 274  271  274  1   
 275  275  276  2   BACKBONE
 276  275  277  am  BACKBONE|INTERRES
 277  277  278  1   
 278  277  279  1   BACKBONE
 279  279  280  1   
 280  279  281  1   
 281  279  294  1   BACKBONE
 282  281  282  1   
 283  281  283  1   
 284  281  287  1   
 285  283  284  1   
 286  283  285  1   
 287  283  286  1   
 288  287  288  1   
 289  287  289  1   
 290  287  290  1   
 291  290  291  1   
 292  290  292  1   
 293  290  293  1   
 294  294  295  2   BACKBONE
 295  294  296  am  BACKBONE|INTERRES
 296  296  297  1   
 297  296  298  1   BACKBONE
 298  298  299  1   
 299  298  300  1   
 300  298  305  1   BACKBONE
 301  300  301  1   
 302  300  302  1   
 303  300  303  1   
 304  303  304  1   
 305  305  306  2   BACKBONE
 306  305  307  am  BACKBONE|INTERRES
 307  307  308  1   
 308  307  309  1   BACKBONE
 309  309  310  1   
 310  309  311  1   
 311  309  326  1   BACKBONE
 312  311  312  1   
 313  311  313  1   
 314  311  314  1   
 315  314  315  ar  
 316  314  324  ar  
 317  315  316  1   
 318  315  317  ar  
 319  317  318  1   
 320  317  319  ar  
 321  319  320  1   
 322  319  322  ar  
 323  320  321  1   
 324  322  323  1   
 325  322  324  ar  
 326  324  325  1   
 327  326  327  2   BACKBONE
 328  326  328  am  BACKBONE|INTERRES
 329  328  329  1   
 330  328  330  1   BACKBONE
 331  330  331  1   
 332  330  332  1   
 333  330  340  1   BACKBONE
 334  332  333  1   
 335  332  334  1   
 336  332  338  1   
 337  334  335  1   
 338  334  336  1   
 339  334  337  1   
 340  338  339  1   
 341  340  341  2   BACKBONE
 342  340  342  am  BACKBONE|INTERRES
 343  342  343  1   
 344  342  344  1   BACKBONE
 345  344  345  1   
 346  344  346  1   
 347  344  354  1   BACKBONE
 348  346  347  1   
 349  346  348  1   
 350  346  352  1   
 351  348  349  1   
 352  348  350  1   
 353  348  351  1   
 354  352  353  1   
 355  354  355  2   BACKBONE
 356  354  356  am  BACKBONE|INTERRES
 357  356  357  1   
 358  356  358  1   BACKBONE
 359  358  359  1   
 360  358  360  1   
 361  358  368  1   BACKBONE
 362  360  361  1   
 363  360  362  1   
 364  360  363  1   
 365  363  364  2   
 366  363  365  am  
 367  365  366  1   
 368  365  367  1   
 369  368  369  2   BACKBONE
 370  368  370  am  BACKBONE|INTERRES
 371  370  371  1   
 372  370  372  1   BACKBONE
 373  372  373  1   
 374  372  374  1   
 375  372  378  1   BACKBONE
 376  374  375  1   
 377  374  376  1   
 378  374  377  1   
 379  378  379  2   BACKBONE
 380  378  380  am  BACKBONE|INTERRES
 381  380  381  1   
 382  380  382  1   BACKBONE
 383  382  383  1   
 384  382  384  1   
 385  382  398  1   BACKBONE
 386  384  385  1   
 387  384  386  1   
 388  384  387  1   
 389  387  388  ar  
 390  387  396  ar  
 391  388  389  1   
 392  388  390  ar  
 393  390  391  1   
 394  390  392  ar  
 395  392  393  1   
 396  392  394  ar  
 397  394  395  1   
 398  394  396  ar  
 399  396  397  1   
 400  398  399  2   BACKBONE
 401  398  400  am  BACKBONE|INTERRES
 402  400  401  1   
 403  400  410  1   BACKBONE
 404  401  402  1   
 405  401  403  1   
 406  401  404  1   
 407  404  405  1   
 408  404  406  1   
 409  404  407  1   
 410  407  408  1   
 411  407  409  1   
 412  407  410  1   
 413  410  411  1   
 414  410  412  1   BACKBONE
 415  412  413  2   BACKBONE
 416  412  414  am  BACKBONE|INTERRES
 417  414  415  1   
 418  414  416  1   BACKBONE
 419  416  417  1   
 420  416  418  1   
 421  416  419  1   BACKBONE
 422  419  420  2   BACKBONE
 423  419  421  am  BACKBONE|INTERRES
 424  421  422  1   
 425  421  423  1   BACKBONE
 426  423  424  1   
 427  423  425  1   
 428  423  434  1   BACKBONE
 429  425  426  1   
 430  425  427  1   
 431  425  428  1   
 432  428  429  1   
 433  428  430  1   
 434  428  431  1   
 435  431  432  ar  
 436  431  433  ar  
 437  434  435  2   BACKBONE
 438  434  436  am  BACKBONE|INTERRES
 439  436  437  1   
 440  436  438  1   BACKBONE
 441  438  439  1   
 442  438  440  1   
 443  438  455  1   BACKBONE
 444  440  441  1   
 445  440  442  1   
 446  440  443  1   
 447  443  444  ar  
 448  443  453  ar  
 449  444  445  1   
 450  444  446  ar  
 451  446  447  1   
 452  446  448  ar  
 453  448  449  1   
 454  448  451  ar  
 455  449  450  1   
 456  451  452  1   
 457  451  453  ar  
 458  453  454  1   
 459  455  456  2   BACKBONE
 460  455  457  am  BACKBONE|INTERRES
 461  457  458  1   
 462  457  459  1   BACKBONE
 463  459  460  1   
 464  459  461  1   
 465  459  474  1   BACKBONE
 466  461  462  1   
 467  461  463  1   
 468  461  467  1   
 469  463  464  1   
 470  463  465  1   
 471  463  466  1   
 472  467  468  1   
 473  467  469  1   
 474  467  470  1   
 475  470  471  1   
 476  470  472  1   
 477  470  473  1   
 478  474  475  2   BACKBONE
 479  474  476  am  BACKBONE|INTERRES
 480  476  477  1   
 481  476  486  1   BACKBONE
 482  477  478  1   
 483  477  479  1   
 484  477  480  1   
 485  480  481  1   
 486  480  482  1   
 487  480  483  1   
 488  483  484  1   
 489  483  485  1   
 490  483  486  1   
 491  486  487  1   
 492  486  488  1   BACKBONE
 493  488  489  2   BACKBONE
 494  488  490  am  BACKBONE|INTERRES
 495  490  491  1   
 496  490  492  1   BACKBONE
 497  492  493  1   
 498  492  494  1   
 499  492  502  1   BACKBONE
 500  494  495  1   
 501  494  496  1   
 502  494  500  1   
 503  496  497  1   
 504  496  498  1   
 505  496  499  1   
 506  500  501  1   
 507  502  503  2   BACKBONE
 508  502  504  am  BACKBONE|INTERRES
 509  504  505  1   
 510  504  506  1   BACKBONE
 511  506  507  1   
 512  506  508  1   
 513  506  518  1   BACKBONE
 514  508  509  1   
 515  508  510  1   
 516  508  514  1   
 517  510  511  1   
 518  510  512  1   
 519  510  513  1   
 520  514  515  1   
 521  514  516  1   
 522  514  517  1   
 523  518  519  2   BACKBONE
 524  518  520  am  BACKBONE|INTERRES
 525  520  521  1   
 526  520  522  1   BACKBONE
 527  522  523  1   
 528  522  524  1   
 529  522  538  1   BACKBONE
 530  524  525  1   
 531  524  526  1   
 532  524  527  1   
 533  527  528  ar  
 534  527  536  ar  
 535  528  529  1   
 536  528  530  ar  
 537  530  531  1   
 538  530  532  ar  
 539  532  533  1   
 540  532  534  ar  
 541  534  535  1   
 542  534  536  ar  
 543  536  537  1   
 544  538  539  2   BACKBONE
 545  538  540  am  BACKBONE|INTERRES
 546  540  541  1   
 547  540  542  1   BACKBONE
 548  542  543  1   
 549  542  544  1   
 550  542  550  1   BACKBONE
 551  544  545  1   
 552  544  546  1   
 553  544  547  1   
 554  547  548  ar  
 555  547  549  ar  
 556  550  551  2   BACKBONE
 557  550  552  am  BACKBONE|INTERRES
 558  552  553  1   
 559  552  554  1   BACKBONE
 560  554  555  1   
 561  554  556  1   
 562  554  564  1   BACKBONE
 563  556  557  1   
 564  556  558  1   
 565  556  559  1   
 566  559  560  2   
 567  559  561  am  
 568  561  562  1   
 569  561  563  1   
 570  564  565  2   BACKBONE
 571  564  566  am  BACKBONE|INTERRES
 572  566  567  1   
 573  566  568  1   BACKBONE
 574  568  569  1   
 575  568  570  1   
 576  568  585  1   BACKBONE
 577  570  571  1   
 578  570  572  1   
 579  570  573  1   
 580  573  574  ar  
 581  573  583  ar  
 582  574  575  1   
 583  574  576  ar  
 584  576  577  1   
 585  576  578  ar  
 586  578  579  1   
 587  578  581  ar  
 588  579  580  1   
 589  581  582  1   
 590  581  583  ar  
 591  583  584  1   
 592  585  586  2   BACKBONE
 593  585  587  am  BACKBONE|INTERRES
 594  587  588  1   
 595  587  589  1   BACKBONE
 596  589  590  1   
 597  589  591  1   
 598  589  596  1   BACKBONE
 599  591  592  1   
 600  591  593  1   
 601  591  594  1   
 602  594  595  1   
 603  596  597  2   BACKBONE
 604  596  598  am  BACKBONE|INTERRES
 605  598  599  1   
 606  598  600  1   BACKBONE
 607  600  601  1   
 608  600  602  1   
 609  600  606  1   BACKBONE
 610  602  603  1   
 611  602  604  1   
 612  602  605  1   
 613  606  607  2   BACKBONE
 614  606  608  am  BACKBONE|INTERRES
 615  608  609  1   
 616  608  610  1   BACKBONE
 617  610  611  1   
 618  610  612  1   
 619  610  620  1   BACKBONE
 620  612  613  1   
 621  612  614  1   
 622  612  615  1   
 623  615  616  2   
 624  615  617  am  
 625  617  618  1   
 626  617  619  1   
 627  620  621  2   BACKBONE
 628  620  622  am  BACKBONE|INTERRES
 629  622  623  1   
 630  622  624  1   BACKBONE
 631  624  625  1   
 632  624  626  1   
 633  624  636  1   BACKBONE
 634  626  627  1   
 635  626  628  1   
 636  626  632  1   
 637  628  629  1   
 638  628  630  1   
 639  628  631  1   
 640  632  633  1   
 641  632  634  1   
 642  632  635  1   
 643  636  637  2   BACKBONE
 644  636  638  am  BACKBONE|INTERRES
 645  638  639  1   
 646  638  640  1   BACKBONE
 647  640  641  1   
 648  640  642  1   
 649  640  653  1   BACKBONE
 650  642  643  1   
 651  642  644  1   
 652  642  645  1   
 653  645  646  1   
 654  645  647  1   
 655  645  648  1   
 656  648  649  1   
 657  649  650  1   
 658  649  651  1   
 659  649  652  1   
 660  653  654  2   BACKBONE
 661  653  655  am  BACKBONE|INTERRES
 662  655  656  1   
 663  655  657  1   BACKBONE
 664  657  658  1   
 665  657  659  1   
 666  657  669  1   BACKBONE
 667  659  660  1   
 668  659  661  1   
 669  659  665  1   
 670  661  662  1   
 671  661  663  1   
 672  661  664  1   
 673  665  666  1   
 674  665  667  1   
 675  665  668  1   
 676  669  670  2   BACKBONE
 677  669  671  am  BACKBONE|INTERRES
 678  671  672  1   
 679  671  673  1   BACKBONE
 680  673  674  1   
 681  673  675  1   
 682  673  681  1   BACKBONE
 683  675  676  1   
 684  675  677  1   
 685  675  678  1   
 686  678  679  ar  
 687  678  680  ar  
 688  681  682  2   BACKBONE
 689  681  683  am  BACKBONE|INTERRES
 690  683  684  1   
 691  683  685  1   BACKBONE
 692  685  686  1   
 693  685  687  1   
 694  685  688  1   BACKBONE
 695  688  689  2   BACKBONE
 696  688  690  am  BACKBONE|INTERRES
 697  690  691  1   
 698  690  692  1   BACKBONE
 699  692  693  1   
 700  692  694  1   
 701  692  710  1   BACKBONE
 702  694  695  1   
 703  694  696  1   
 704  694  697  1   
 705  697  698  1   
 706  697  699  1   
 707  697  700  1   
 708  700  701  1   
 709  700  702  1   
 710  700  703  1   
 711  703  704  1   
 712  703  705  1   
 713  703  706  1   
 714  706  707  1   
 715  706  708  1   
 716  706  709  1   
 717  710  711  2   BACKBONE
 718  710  712  am  BACKBONE|INTERRES
 719  712  713  1   
 720  712  722  1   BACKBONE
 721  713  714  1   
 722  713  715  1   
 723  713  716  1   
 724  716  717  1   
 725  716  718  1   
 726  716  719  1   
 727  719  720  1   
 728  719  721  1   
 729  719  722  1   
 730  722  723  1   
 731  722  724  1   BACKBONE
 732  724  725  2   BACKBONE
 733  724  726  am  BACKBONE|INTERRES
 734  726  727  1   
 735  726  728  1   BACKBONE
 736  728  729  1   
 737  728  730  1   
 738  728  740  1   BACKBONE
 739  730  731  1   
 740  730  732  1   
 741  730  736  1   
 742  732  733  1   
 743  732  734  1   
 744  732  735  1   
 745  736  737  1   
 746  736  738  1   
 747  736  739  1   
 748  740  741  2   BACKBONE
 749  740  742  am  BACKBONE|INTERRES
 750  742  743  1   
 751  742  744  1   BACKBONE
 752  744  745  1   
 753  744  746  1   
 754  744  754  1   BACKBONE
 755  746  747  1   
 756  746  748  1   
 757  746  749  1   
 758  749  750  2   
 759  749  751  am  
 760  751  752  1   
 761  751  753  1   
 762  754  755  2   BACKBONE
 763  754  756  am  BACKBONE|INTERRES
 764  756  757  1   
 765  756  758  1   BACKBONE
 766  758  759  1   
 767  758  760  1   
 768  758  773  1   BACKBONE
 769  760  761  1   
 770  760  762  1   
 771  760  763  1   
 772  763  764  1   
 773  763  765  1   
 774  763  769  1   
 775  765  766  1   
 776  765  767  1   
 777  765  768  1   
 778  769  770  1   
 779  769  771  1   
 780  769  772  1   
 781  773  774  2   BACKBONE
 782  773  775  am  BACKBONE|INTERRES
 783  775  776  1   
 784  775  777  1   BACKBONE
 785  777  778  1   
 786  777  779  1   
 787  777  780  1   BACKBONE
 788  780  781  2   BACKBONE
 789  780  782  am  BACKBONE|INTERRES
 790  782  783  1   
 791  782  784  1   BACKBONE
 792  784  785  1   
 793  784  786  1   
 794  784  799  1   BACKBONE
 795  786  787  1   
 796  786  788  1   
 797  786  789  1   
 798  789  790  1   
 799  789  791  1   
 800  789  795  1   
 801  791  792  1   
 802  791  793  1   
 803  791  794  1   
 804  795  796  1   
 805  795  797  1   
 806  795  798  1   
 807  799  800  2   BACKBONE
 808  799  801  am  BACKBONE|INTERRES
 809  801  802  1   
 810  801  803  1   BACKBONE
 811  803  804  1   
 812  803  805  1   
 813  803  823  1   BACKBONE
 814  805  806  1   
 815  805  807  1   
 816  805  808  1   
 817  808  809  2   
 818  808  822  1   
 819  809  810  1   
 820  809  811  1   
 821  811  812  1   
 822  811  813  1   
 823  813  814  ar  
 824  813  822  ar  
 825  814  815  1   
 826  814  816  ar  
 827  816  817  1   
 828  816  818  ar  
 829  818  819  1   
 830  818  820  ar  
 831  820  821  1   
 832  820  822  ar  
 833  823  824  2   BACKBONE
 834  823  825  am  BACKBONE|INTERRES
 835  825  826  1   
 836  825  827  1   BACKBONE
 837  827  828  1   
 838  827  829  1   
 839  827  835  1   BACKBONE
 840  829  830  1   
 841  829  831  1   
 842  829  832  1   
 843  832  833  ar  
 844  832  834  ar  
 845  835  836  2   BACKBONE
 846  835  837  am  BACKBONE|INTERRES
 847  837  838  1   
 848  837  839  1   BACKBONE
 849  839  840  1   
 850  839  841  1   
 851  839  849  1   BACKBONE
 852  841  842  1   
 853  841  843  1   
 854  841  847  1   
 855  843  844  1   
 856  843  845  1   
 857  843  846  1   
 858  847  848  1   
 859  849  850  2   BACKBONE
 860  849  851  am  BACKBONE|INTERRES
 861  851  852  1   
 862  851  853  1   BACKBONE
 863  853  854  1   
 864  853  855  1   
 865  853  859  1   BACKBONE
 866  855  856  1   
 867  855  857  1   
 868  855  858  1   
 869  859  860  2   BACKBONE
 870  859  861  am  BACKBONE|INTERRES
 871  861  862  1   
 872  861  863  1   BACKBONE
 873  863  864  1   
 874  863  865  1   
 875  863  866  1   BACKBONE
 876  866  867  2   BACKBONE
 877  866  868  am  BACKBONE|INTERRES
 878  868  869  1   
 879  868  870  1   BACKBONE
 880  870  871  1   
 881  870  872  1   
 882  870  883  1   BACKBONE
 883  872  873  1   
 884  872  874  1   
 885  872  875  1   
 886  875  876  1   
 887  875  877  1   
 888  875  878  1   
 889  878  879  2   
 890  878  880  am  
 891  880  881  1   
 892  880  882  1   
 893  883  884  2   BACKBONE
 894  883  885  am  BACKBONE|INTERRES
 895  885  886  1   
 896  885  887  1   BACKBONE
 897  887  888  1   
 898  887  889  1   
 899  887  898  1   BACKBONE
 900  889  890  1   
 901  889  891  1   
 902  889  892  1   
 903  892  893  1   
 904  892  894  1   
 905  892  895  1   
 906  895  896  ar  
 907  895  897  ar  
 908  898  899  2   BACKBONE
 909  898  900  am  BACKBONE|INTERRES
 910  900  901  1   
 911  900  902  1   BACKBONE
 912  902  903  1   
 913  902  904  1   
 914  902  910  1   BACKBONE
 915  904  905  1   
 916  904  906  1   
 917  904  907  1   
 918  907  908  ar  
 919  907  909  ar  
 920  910  911  2   BACKBONE
 921  910  912  am  BACKBONE|INTERRES
 922  912  913  1   
 923  912  914  1   BACKBONE
 924  914  915  1   
 925  914  916  1   
 926  914  931  1   BACKBONE
 927  916  917  1   
 928  916  918  1   
 929  916  919  1   
 930  919  920  ar  
 931  919  929  ar  
 932  920  921  1   
 933  920  922  ar  
 934  922  923  1   
 935  922  924  ar  
 936  924  925  1   
 937  924  927  ar  
 938  925  926  1   
 939  927  928  1   
 940  927  929  ar  
 941  929  930  1   
 942  931  932  2   BACKBONE
 943  931  933  am  BACKBONE|INTERRES
 944  933  934  1   
 945  933  935  1   BACKBONE
 946  935  936  1   
 947  935  937  1   
 948  935  943  1   BACKBONE
 949  937  938  1   
 950  937  939  1   
 951  937  940  1   
 952  940  941  ar  
 953  940  942  ar  
 954  943  944  2   BACKBONE
 955  943  945  am  BACKBONE|INTERRES
 956  945  946  1   
 957  945  947  1   BACKBONE
 958  947  948  1   
 959  947  949  1   
 960  947  967  1   BACKBONE
 961  949  950  1   
 962  949  951  1   
 963  949  952  1   
 964  952  953  1   
 965  952  954  1   
 966  952  955  1   
 967  955  956  1   
 968  955  957  1   
 969  955  958  1   
 970  958  959  1   
 971  958  960  ar  
 972  960  961  ar  
 973  960  964  ar  
 974  961  962  1   
 975  961  963  1   
 976  964  965  1   
 977  964  966  1   
 978  967  968  2   BACKBONE
 979  967  969  am  BACKBONE|INTERRES
 980  969  970  1   
 981  969  971  1   BACKBONE
 982  971  972  1   
 983  971  973  1   
 984  971  986  1   BACKBONE
 985  973  974  1   
 986  973  975  1   
 987  973  976  1   
 988  976  977  1   
 989  976  978  1   
 990  976  982  1   
 991  978  979  1   
 992  978  980  1   
 993  978  981  1   
 994  982  983  1   
 995  982  984  1   
 996  982  985  1   
 997  986  987  2   BACKBONE
 998  986  988  am  BACKBONE|INTERRES
 999  988  989  1   
1000  988  990  1   BACKBONE
1001  990  991  1   
1002  990  992  1   
1003  990 1010  1   BACKBONE
1004  992  993  1   
1005  992  994  1   
1006  992  995  1   
1007  995  996  1   
1008  995  997  1   
1009  995  998  1   
1010  998  999  1   
1011  998 1000  1   
1012  998 1001  1   
1013 1001 1002  1   
1014 1001 1003  ar  
1015 1003 1004  ar  
1016 1003 1007  ar  
1017 1004 1005  1   
1018 1004 1006  1   
1019 1007 1008  1   
1020 1007 1009  1   
1021 1010 1011  2   BACKBONE
1022 1010 1012  am  BACKBONE|INTERRES
1023 1012 1013  1   
1024 1012 1022  1   BACKBONE
1025 1013 1014  1   
1026 1013 1015  1   
1027 1013 1016  1   
1028 1016 1017  1   
1029 1016 1018  1   
1030 1016 1019  1   
1031 1019 1020  1   
1032 1019 1021  1   
1033 1019 1022  1   
1034 1022 1023  1   
1035 1022 1024  1   BACKBONE
1036 1024 1025  2   BACKBONE
1037 1024 1026  am  BACKBONE|INTERRES
1038 1026 1027  1   
1039 1026 1028  1   BACKBONE
1040 1028 1029  1   
1041 1028 1030  1   
1042 1028 1043  1   BACKBONE
1043 1030 1031  1   
1044 1030 1032  1   
1045 1030 1033  1   
1046 1033 1034  1   
1047 1033 1035  1   
1048 1033 1039  1   
1049 1035 1036  1   
1050 1035 1037  1   
1051 1035 1038  1   
1052 1039 1040  1   
1053 1039 1041  1   
1054 1039 1042  1   
1055 1043 1044  2   BACKBONE
1056 1043 1045  am  BACKBONE|INTERRES
1057 1045 1046  1   
1058 1045 1047  1   BACKBONE
1059 1047 1048  1   
1060 1047 1049  1   
1061 1047 1054  1   BACKBONE
1062 1049 1050  1   
1063 1049 1051  1   
1064 1049 1052  1   
1065 1052 1053  1   
1066 1054 1055  2   BACKBONE
1067 1054 1056  am  BACKBONE|INTERRES
1068 1056 1057  1   
1069 1056 1058  1   BACKBONE
1070 1058 1059  1   
1071 1058 1060  1   
1072 1058 1075  1   BACKBONE
1073 1060 1061  1   
1074 1060 1062  1   
1075 1060 1063  1   
1076 1063 1064  ar  
1077 1063 1073  ar  
1078 1064 1065  1   
1079 1064 1066  ar  
1080 1066 1067  1   
1081 1066 1068  ar  
1082 1068 1069  1   
1083 1068 1071  ar  
1084 1069 1070  1   
1085 1071 1072  1   
1086 1071 1073  ar  
1087 1073 1074  1   
1088 1075 1076  2   BACKBONE
1089 1075 1077  am  BACKBONE|INTERRES
1090 1077 1078  1   
1091 1077 1087  1   BACKBONE
1092 1078 1079  1   
1093 1078 1080  1   
1094 1078 1081  1   
1095 1081 1082  1   
1096 1081 1083  1   
1097 1081 1084  1   
1098 1084 1085  1   
1099 1084 1086  1   
1100 1084 1087  1   
1101 1087 1088  1   
1102 1087 1089  1   BACKBONE
1103 1089 1090  2   BACKBONE
1104 1089 1091  am  BACKBONE|INTERRES
1105 1091 1092  1   
1106 1091 1093  1   BACKBONE
1107 1093 1094  1   
1108 1093 1095  1   
1109 1093 1106  1   BACKBONE
1110 1095 1096  1   
1111 1095 1097  1   
1112 1095 1098  1   
1113 1098 1099  1   
1114 1098 1100  1   
1115 1098 1101  1   
1116 1101 1102  2   
1117 1101 1103  am  
1118 1103 1104  1   
1119 1103 1105  1   
1120 1106 1107  2   BACKBONE
1121 1106 1108  am  BACKBONE|INTERRES
1122 1108 1109  1   
1123 1108 1110  1   BACKBONE
1124 1110 1111  1   
1125 1110 1112  1   
1126 1110 1120  1   BACKBONE
1127 1112 1113  1   
1128 1112 1114  1   
1129 1112 1118  1   
1130 1114 1115  1   
1131 1114 1116  1   
1132 1114 1117  1   
1133 1118 1119  1   
1134 1120 1121  2   BACKBONE
1135 1120 1122  am  BACKBONE|INTERRES
1136 1122 1123  1   
1137 1122 1124  1   BACKBONE
1138 1124 1125  1   
1139 1124 1126  1   
1140 1124 1132  1   BACKBONE
1141 1126 1127  1   
1142 1126 1128  1   
1143 1126 1129  1   
1144 1129 1130  ar  
1145 1129 1131  ar  
1146 1132 1133  2   BACKBONE
1147 1132 1134  am  BACKBONE|INTERRES
1148 1134 1135  1   
1149 1134 1136  1   BACKBONE
1150 1136 1137  1   
1151 1136 1138  1   
1152 1136 1148  1   BACKBONE
1153 1138 1139  1   
1154 1138 1140  1   
1155 1138 1144  1   
1156 1140 1141  1   
1157 1140 1142  1   
1158 1140 1143  1   
1159 1144 1145  1   
1160 1144 1146  1   
1161 1144 1147  1   
1162 1148 1149  2   BACKBONE
1163 1148 1150  am  BACKBONE|INTERRES
1164 1150 1151  1   
1165 1150 1152  1   BACKBONE
1166 1152 1153  1   
1167 1152 1154  1   
1168 1152 1159  1   BACKBONE
1169 1154 1155  1   
1170 1154 1156  1   
1171 1154 1157  1   
1172 1157 1158  1   
1173 1159 1160  2   BACKBONE
1174 1159 1161  am  BACKBONE|INTERRES
1175 1161 1162  1   
1176 1161 1163  1   BACKBONE
1177 1163 1164  1   
1178 1163 1165  1   
1179 1163 1178  1   BACKBONE
1180 1165 1166  1   
1181 1165 1167  1   
1182 1165 1168  1   
1183 1168 1169  1   
1184 1168 1170  1   
1185 1168 1174  1   
1186 1170 1171  1   
1187 1170 1172  1   
1188 1170 1173  1   
1189 1174 1175  1   
1190 1174 1176  1   
1191 1174 1177  1   
1192 1178 1179  2   BACKBONE
1193 1178 1180  am  BACKBONE|INTERRES
1194 1180 1181  1   
1195 1180 1182  1   BACKBONE
1196 1182 1183  1   
1197 1182 1184  1   
1198 1182 1197  1   BACKBONE
1199 1184 1185  1   
1200 1184 1186  1   
1201 1184 1190  1   
1202 1186 1187  1   
1203 1186 1188  1   
1204 1186 1189  1   
1205 1190 1191  1   
1206 1190 1192  1   
1207 1190 1193  1   
1208 1193 1194  1   
1209 1193 1195  1   
1210 1193 1196  1   
1211 1197 1198  2   BACKBONE
1212 1197 1199  am  BACKBONE|INTERRES
1213 1199 1200  1   
1214 1199 1201  1   BACKBONE
1215 1201 1202  1   
1216 1201 1203  1   
1217 1201 1208  1   BACKBONE
1218 1203 1204  1   
1219 1203 1205  1   
1220 1203 1206  1   
1221 1206 1207  1   
1222 1208 1209  2   BACKBONE
1223 1208 1210  am  BACKBONE|INTERRES
1224 1210 1211  1   
1225 1210 1212  1   BACKBONE
1226 1212 1213  1   
1227 1212 1214  1   
1228 1212 1228  1   BACKBONE
1229 1214 1215  1   
1230 1214 1216  1   
1231 1214 1217  1   
1232 1217 1218  ar  
1233 1217 1226  ar  
1234 1218 1219  1   
1235 1218 1220  ar  
1236 1220 1221  1   
1237 1220 1222  ar  
1238 1222 1223  1   
1239 1222 1224  ar  
1240 1224 1225  1   
1241 1224 1226  ar  
1242 1226 1227  1   
1243 1228 1229  2   BACKBONE
1244 1228 1230  am  BACKBONE|INTERRES
1245 1230 1231  1   
1246 1230 1232  1   BACKBONE
1247 1232 1233  1   
1248 1232 1234  1   
1249 1232 1239  1   BACKBONE
1250 1234 1235  1   
1251 1234 1236  1   
1252 1234 1237  1   
1253 1237 1238  1   
1254 1239 1240  2   BACKBONE
1255 1239 1241  am  BACKBONE|INTERRES
1256 1241 1242  1   
1257 1241 1243  1   BACKBONE
1258 1243 1244  1   
1259 1243 1245  1   
1260 1243 1258  1   BACKBONE
1261 1245 1246  1   
1262 1245 1247  1   
1263 1245 1248  1   
1264 1248 1249  1   
1265 1248 1250  1   
1266 1248 1254  1   
1267 1250 1251  1   
1268 1250 1252  1   
1269 1250 1253  1   
1270 1254 1255  1   
1271 1254 1256  1   
1272 1254 1257  1   
1273 1258 1259  2   BACKBONE
1274 1258 1260  am  BACKBONE|INTERRES
1275 1260 1261  1   
1276 1260 1262  1   BACKBONE
1277 1262 1263  1   
1278 1262 1264  1   
1279 1262 1274  1   BACKBONE
1280 1264 1265  1   
1281 1264 1266  1   
1282 1264 1270  1   
1283 1266 1267  1   
1284 1266 1268  1   
1285 1266 1269  1   
1286 1270 1271  1   
1287 1270 1272  1   
1288 1270 1273  1   
1289 1274 1275  2   BACKBONE
1290 1274 1276  am  BACKBONE|INTERRES
1291 1276 1277  1   
1292 1276 1278  1   BACKBONE
1293 1278 1279  1   
1294 1278 1280  1   
1295 1278 1285  1   BACKBONE
1296 1280 1281  1   
1297 1280 1282  1   
1298 1280 1283  1   
1299 1283 1284  1   
1300 1285 1286  2   BACKBONE
1301 1285 1287  am  BACKBONE|INTERRES
1302 1287 1288  1   
1303 1287 1297  1   BACKBONE
1304 1288 1289  1   
1305 1288 1290  1   
1306 1288 1291  1   
1307 1291 1292  1   
1308 1291 1293  1   
1309 1291 1294  1   
1310 1294 1295  1   
1311 1294 1296  1   
1312 1294 1297  1   
1313 1297 1298  1   
1314 1297 1299  1   BACKBONE
1315 1299 1300  2   BACKBONE
1316 1299 1301  am  BACKBONE|INTERRES
1317 1301 1302  1   
1318 1301 1303  1   BACKBONE
1319 1303 1304  1   
1320 1303 1305  1   
1321 1303 1309  1   BACKBONE
1322 1305 1306  1   
1323 1305 1307  1   
1324 1305 1308  1   
1325 1309 1310  2   BACKBONE
1326 1309 1311  am  BACKBONE|INTERRES
1327 1311 1312  1   
1328 1311 1313  1   BACKBONE
1329 1313 1314  1   
1330 1313 1315  1   
1331 1313 1320  1   BACKBONE
1332 1315 1316  1   
1333 1315 1317  1   
1334 1315 1318  1   
1335 1318 1319  1   
1336 1320 1321  2   BACKBONE
1337 1320 1322  am  BACKBONE|INTERRES
1338 1322 1323  1   
1339 1322 1324  1   BACKBONE
1340 1324 1325  1   
1341 1324 1326  1   
1342 1324 1340  1   BACKBONE
1343 1326 1327  1   
1344 1326 1328  1   
1345 1326 1329  1   
1346 1329 1330  ar  
1347 1329 1338  ar  
1348 1330 1331  1   
1349 1330 1332  ar  
1350 1332 1333  1   
1351 1332 1334  ar  
1352 1334 1335  1   
1353 1334 1336  ar  
1354 1336 1337  1   
1355 1336 1338  ar  
1356 1338 1339  1   
1357 1340 1341  2   BACKBONE
1358 1340 1342  am  BACKBONE|INTERRES
1359 1342 1343  1   
1360 1342 1344  1   BACKBONE
1361 1344 1345  1   
1362 1344 1346  1   
1363 1344 1355  1   BACKBONE
1364 1346 1347  1   
1365 1346 1348  1   
1366 1346 1349  1   
1367 1349 1350  1   
1368 1349 1351  1   
1369 1349 1352  1   
1370 1352 1353  ar  
1371 1352 1354  ar  
1372 1355 1356  2   BACKBONE
1373 1355 1357  am  BACKBONE|INTERRES
1374 1357 1358  1   
1375 1357 1359  1   BACKBONE
1376 1359 1360  1   
1377 1359 1361  1   
1378 1359 1369  1   BACKBONE
1379 1361 1362  1   
1380 1361 1363  1   
1381 1361 1364  1   
1382 1364 1365  2   
1383 1364 1366  am  
1384 1366 1367  1   
1385 1366 1368  1   
1386 1369 1370  2   BACKBONE
1387 1369 1371  am  BACKBONE|INTERRES
1388 1371 1372  1   
1389 1371 1373  1   BACKBONE
1390 1373 1374  1   
1391 1373 1375  1   
1392 1373 1385  1   BACKBONE
1393 1375 1376  1   
1394 1375 1377  1   
1395 1375 1381  1   
1396 1377 1378  1   
1397 1377 1379  1   
1398 1377 1380  1   
1399 1381 1382  1   
1400 1381 1383  1   
1401 1381 1384  1   
1402 1385 1386  2   BACKBONE
1403 1385 1387  am  BACKBONE|INTERRES
1404 1387 1388  1   
1405 1387 1389  1   BACKBONE
1406 1389 1390  1   
1407 1389 1391  1   
1408 1389 1409  1   BACKBONE
1409 1391 1392  1   
1410 1391 1393  1   
1411 1391 1394  1   
1412 1394 1395  1   
1413 1394 1396  1   
1414 1394 1397  1   
1415 1397 1398  1   
1416 1397 1399  1   
1417 1397 1400  1   
1418 1400 1401  1   
1419 1400 1402  ar  
1420 1402 1403  ar  
1421 1402 1406  ar  
1422 1403 1404  1   
1423 1403 1405  1   
1424 1406 1407  1   
1425 1406 1408  1   
1426 1409 1410  2   BACKBONE
1427 1409 1411  am  BACKBONE|INTERRES
1428 1411 1412  1   
1429 1411 1413  1   BACKBONE
1430 1413 1414  1   
1431 1413 1415  1   
1432 1413 1419  1   BACKBONE
1433 1415 1416  1   
1434 1415 1417  1   
1435 1415 1418  1   
1436 1419 1420  2   BACKBONE
1437 1419 1421  am  BACKBONE|INTERRES
1438 1421 1422  1   
1439 1421 1423  1   BACKBONE
1440 1423 1424  1   
1441 1423 1425  1   
1442 1423 1441  1   BACKBONE
1443 1425 1426  1   
1444 1425 1427  1   
1445 1425 1428  1   
1446 1428 1429  1   
1447 1428 1430  1   
1448 1428 1431  1   
1449 1431 1432  1   
1450 1431 1433  1   
1451 1431 1434  1   
1452 1434 1435  1   
1453 1434 1436  1   
1454 1434 1437  1   
1455 1437 1438  1   
1456 1437 1439  1   
1457 1437 1440  1   
1458 1441 1442  2   BACKBONE
1459 1441 1443  am  BACKBONE|INTERRES
1460 1443 1444  1   
1461 1443 1445  1   BACKBONE
1462 1445 1446  1   
1463 1445 1447  1   
1464 1445 1465  1   BACKBONE
1465 1447 1448  1   
1466 1447 1449  1   
1467 1447 1450  1   
1468 1450 1451  2   
1469 1450 1464  1   
1470 1451 1452  1   
1471 1451 1453  1   
1472 1453 1454  1   
1473 1453 1455  1   
1474 1455 1456  ar  
1475 1455 1464  ar  
1476 1456 1457  1   
1477 1456 1458  ar  
1478 1458 1459  1   
1479 1458 1460  ar  
1480 1460 1461  1   
1481 1460 1462  ar  
1482 1462 1463  1   
1483 1462 1464  ar  
1484 1465 1466  2   BACKBONE
1485 1465 1467  am  BACKBONE|INTERRES
1486 1467 1468  1   
1487 1467 1469  1   BACKBONE
1488 1469 1470  1   
1489 1469 1471  1   
1490 1469 1486  1   BACKBONE
1491 1471 1472  1   
1492 1471 1473  1   
1493 1471 1474  1   
1494 1474 1475  ar  
1495 1474 1484  ar  
1496 1475 1476  1   
1497 1475 1477  ar  
1498 1477 1478  1   
1499 1477 1479  ar  
1500 1479 1480  1   
1501 1479 1482  ar  
1502 1480 1481  1   
1503 1482 1483  1   
1504 1482 1484  ar  
1505 1484 1485  1   
1506 1486 1487  2   BACKBONE
1507 1486 1488  am  BACKBONE|INTERRES
1508 1488 1489  1   
1509 1488 1498  1   BACKBONE
1510 1489 1490  1   
1511 1489 1491  1   
1512 1489 1492  1   
1513 1492 1493  1   
1514 1492 1494  1   
1515 1492 1495  1   
1516 1495 1496  1   
1517 1495 1497  1   
1518 1495 1498  1   
1519 1498 1499  1   
1520 1498 1500  1   BACKBONE
1521 1500 1501  2   BACKBONE
1522 1500 1502  am  BACKBONE|INTERRES
1523 1502 1503  1   
1524 1502 1504  1   BACKBONE
1525 1504 1505  1   
1526 1504 1506  1   
1527 1504 1515  1   BACKBONE
1528 1506 1507  1   
1529 1506 1508  1   
1530 1506 1509  1   
1531 1509 1510  1   
1532 1509 1511  1   
1533 1509 1512  1   
1534 1512 1513  ar  
1535 1512 1514  ar  
1536 1515 1516  2   BACKBONE
1537 1515 1517  am  BACKBONE|INTERRES
1538 1517 1518  1   
1539 1517 1519  1   BACKBONE
1540 1519 1520  1   
1541 1519 1521  1   
1542 1519 1531  1   BACKBONE
1543 1521 1522  1   
1544 1521 1523  1   
1545 1521 1527  1   
1546 1523 1524  1   
1547 1523 1525  1   
1548 1523 1526  1   
1549 1527 1528  1   
1550 1527 1529  1   
1551 1527 1530  1   
1552 1531 1532  2   BACKBONE
1553 1531 1533  am  BACKBONE|INTERRES
1554 1533 1534  1   
1555 1533 1535  1   BACKBONE
1556 1535 1536  1   
1557 1535 1537  1   
1558 1535 1555  1   BACKBONE
1559 1537 1538  1   
1560 1537 1539  1   
1561 1537 1540  1   
1562 1540 1541  1   
1563 1540 1542  1   
1564 1540 1543  1   
1565 1543 1544  1   
1566 1543 1545  1   
1567 1543 1546  1   
1568 1546 1547  1   
1569 1546 1548  ar  
1570 1548 1549  ar  
1571 1548 1552  ar  
1572 1549 1550  1   
1573 1549 1551  1   
1574 1552 1553  1   
1575 1552 1554  1   
1576 1555 1556  2   BACKBONE
1577 1555 1557  am  BACKBONE|INTERRES
1578 1557 1558  1   
1579 1557 1559  1   BACKBONE
1580 1559 1560  1   
1581 1559 1561  1   
1582 1559 1572  1   BACKBONE
1583 1561 1562  1   
1584 1561 1563  1   
1585 1561 1564  1   
1586 1564 1565  1   
1587 1564 1570  2   
1588 1565 1566  2   
1589 1566 1567  1   
1590 1566 1568  1   
1591 1568 1569  1   
1592 1568 1570  1   
1593 1570 1571  1   
1594 1572 1573  2   BACKBONE
1595 1572 1574  am  BACKBONE|INTERRES
1596 1574 1575  1   
1597 1574 1576  1   BACKBONE
1598 1576 1577  1   
1599 1576 1578  1   
1600 1576 1589  1   BACKBONE
1601 1578 1579  1   
1602 1578 1580  1   
1603 1578 1581  1   
1604 1581 1582  1   
1605 1581 1587  2   
1606 1582 1583  2   
1607 1583 1584  1   
1608 1583 1585  1   
1609 1585 1586  1   
1610 1585 1587  1   
1611 1587 1588  1   
1612 1589 1590  2   BACKBONE
1613 1589 1591  am  BACKBONE|INTERRES
1614 1591 1592  1   
1615 1591 1593  1   BACKBONE
1616 1593 1594  1   
1617 1593 1595  1   
1618 1593 1600  1   BACKBONE
1619 1595 1596  1   
1620 1595 1597  1   
1621 1595 1598  1   
1622 1598 1599  1   
1623 1600 1601  2   BACKBONE
1624 1600 1602  am  BACKBONE|INTERRES
1625 1602 1603  1   
1626 1602 1612  1   BACKBONE
1627 1603 1604  1   
1628 1603 1605  1   
1629 1603 1606  1   
1630 1606 1607  1   
1631 1606 1608  1   
1632 1606 1609  1   
1633 1609 1610  1   
1634 1609 1611  1   
1635 1609 1612  1   
1636 1612 1613  1   
1637 1612 1614  1   BACKBONE
1638 1614 1615  2   BACKBONE
1639 1614 1616  am  BACKBONE|INTERRES
1640 1616 1617  1   
1641 1616 1618  1   BACKBONE
1642 1618 1619  1   
1643 1618 1620  1   
1644 1618 1628  1   BACKBONE
1645 1620 1621  1   
1646 1620 1622  1   
1647 1620 1623  1   
1648 1623 1624  2   
1649 1623 1625  am  
1650 1625 1626  1   
1651 1625 1627  1   
1652 1628 1629  2   BACKBONE
1653 1628 1630  am  BACKBONE|INTERRES
1654 1630 1631  1   
1655 1630 1632  1   BACKBONE
1656 1632 1633  1   
1657 1632 1634  1   
1658 1632 1642  1   BACKBONE
1659 1634 1635  1   
1660 1634 1636  1   
1661 1634 1640  1   
1662 1636 1637  1   
1663 1636 1638  1   
1664 1636 1639  1   
1665 1640 1641  1   
1666 1642 1643  2   BACKBONE
1667 1642 1644  am  BACKBONE|INTERRES
1668 1644 1645  1   
1669 1644 1654  1   BACKBONE
1670 1645 1646  1   
1671 1645 1647  1   
1672 1645 1648  1   
1673 1648 1649  1   
1674 1648 1650  1   
1675 1648 1651  1   
1676 1651 1652  1   
1677 1651 1653  1   
1678 1651 1654  1   
1679 1654 1655  1   
1680 1654 1656  1   BACKBONE
1681 1656 1657  2   BACKBONE
1682 1656 1658  am  BACKBONE|INTERRES
1683 1658 1659  1   
1684 1658 1660  1   BACKBONE
1685 1660 1661  1   
1686 1660 1662  1   
1687 1660 1675  1   BACKBONE
1688 1662 1663  1   
1689 1662 1664  1   
1690 1662 1668  1   
1691 1664 1665  1   
1692 1664 1666  1   
1693 1664 1667  1   
1694 1668 1669  1   
1695 1668 1670  1   
1696 1668 1671  1   
1697 1671 1672  1   
1698 1671 1673  1   
1699 1671 1674  1   
1700 1675 1676  2   BACKBONE
1701 1675 1677  am  BACKBONE|INTERRES
1702 1677 1678  1   
1703 1677 1679  1   BACKBONE
1704 1679 1680  1   
1705 1679 1681  1   
1706 1679 1694  1   BACKBONE
1707 1681 1682  1   
1708 1681 1683  1   
1709 1681 1687  1   
1710 1683 1684  1   
1711 1683 1685  1   
1712 1683 1686  1   
1713 1687 1688  1   
1714 1687 1689  1   
1715 1687 1690  1   
1716 1690 1691  1   
1717 1690 1692  1   
1718 1690 1693  1   
1719 1694 1695  2   BACKBONE
1720 1694 1696  am  BACKBONE|INTERRES
1721 1696 1697  1   
1722 1696 1698  1   BACKBONE
1723 1698 1699  1   
1724 1698 1700  1   
1725 1698 1713  1   BACKBONE
1726 1700 1701  1   
1727 1700 1702  1   
1728 1700 1703  1   
1729 1703 1704  1   
1730 1703 1705  1   
1731 1703 1709  1   
1732 1705 1706  1   
1733 1705 1707  1   
1734 1705 1708  1   
1735 1709 1710  1   
1736 1709 1711  1   
1737 1709 1712  1   
1738 1713 1714  2   BACKBONE
1739 1713 1715  am  BACKBONE|INTERRES
1740 1715 1716  1   
1741 1715 1717  1   BACKBONE
1742 1717 1718  1   
1743 1717 1719  1   
1744 1717 1729  1   BACKBONE
1745 1719 1720  1   
1746 1719 1721  1   
1747 1719 1725  1   
1748 1721 1722  1   
1749 1721 1723  1   
1750 1721 1724  1   
1751 1725 1726  1   
1752 1725 1727  1   
1753 1725 1728  1   
1754 1729 1730  2   BACKBONE
1755 1729 1731  am  BACKBONE|INTERRES
1756 1731 1732  1   
1757 1731 1733  1   BACKBONE
1758 1733 1734  1   
1759 1733 1735  1   
1760 1733 1736  1   BACKBONE
1761 1736 1737  2   BACKBONE
1762 1736 1738  am  BACKBONE|INTERRES
1763 1738 1739  1   
1764 1738 1740  1   BACKBONE
1765 1740 1741  1   
1766 1740 1742  1   
1767 1740 1750  1   BACKBONE
1768 1742 1743  1   
1769 1742 1744  1   
1770 1742 1748  1   
1771 1744 1745  1   
1772 1744 1746  1   
1773 1744 1747  1   
1774 1748 1749  1   
1775 1750 1751  2   BACKBONE
1776 1750 1752  am  BACKBONE|INTERRES
1777 1752 1753  1   
1778 1752 1754  1   BACKBONE
1779 1754 1755  1   
1780 1754 1756  1   
1781 1754 1772  1   BACKBONE
1782 1756 1757  1   
1783 1756 1758  1   
1784 1756 1759  1   
1785 1759 1760  1   
1786 1759 1761  1   
1787 1759 1762  1   
1788 1762 1763  1   
1789 1762 1764  1   
1790 1762 1765  1   
1791 1765 1766  1   
1792 1765 1767  1   
1793 1765 1768  1   
1794 1768 1769  1   
1795 1768 1770  1   
1796 1768 1771  1   
1797 1772 1773  2   BACKBONE
1798 1772 1774  am  BACKBONE|INTERRES
1799 1774 1775  1   
1800 1774 1776  1   BACKBONE
1801 1776 1777  1   
1802 1776 1778  1   
1803 1776 1791  1   BACKBONE
1804 1778 1779  1   
1805 1778 1780  1   
1806 1778 1781  1   
1807 1781 1782  1   
1808 1781 1783  1   
1809 1781 1787  1   
1810 1783 1784  1   
1811 1783 1785  1   
1812 1783 1786  1   
1813 1787 1788  1   
1814 1787 1789  1   
1815 1787 1790  1   
1816 1791 1792  2   BACKBONE
1817 1791 1793  am  BACKBONE|INTERRES
1818 1793 1794  1   
1819 1793 1795  1   BACKBONE
1820 1795 1796  1   
1821 1795 1797  1   
1822 1795 1803  1   BACKBONE
1823 1797 1798  1   
1824 1797 1799  1   
1825 1797 1800  1   
1826 1800 1801  ar  
1827 1800 1802  ar  
1828 1803 1804  2   BACKBONE
1829 1803 1805  am  BACKBONE|INTERRES
1830 1805 1806  1   
1831 1805 1807  1   BACKBONE
1832 1807 1808  1   
1833 1807 1809  1   
1834 1807 1822  1   BACKBONE
1835 1809 1810  1   
1836 1809 1811  1   
1837 1809 1812  1   
1838 1812 1813  1   
1839 1812 1814  1   
1840 1812 1818  1   
1841 1814 1815  1   
1842 1814 1816  1   
1843 1814 1817  1   
1844 1818 1819  1   
1845 1818 1820  1   
1846 1818 1821  1   
1847 1822 1823  2   BACKBONE
1848 1822 1824  am  BACKBONE|INTERRES
1849 1824 1825  1   
1850 1824 1826  1   BACKBONE
1851 1826 1827  1   
1852 1826 1828  1   
1853 1826 1846  1   BACKBONE
1854 1828 1829  1   
1855 1828 1830  1   
1856 1828 1831  1   
1857 1831 1832  1   
1858 1831 1833  1   
1859 1831 1834  1   
1860 1834 1835  1   
1861 1834 1836  1   
1862 1834 1837  1   
1863 1837 1838  1   
1864 1837 1839  ar  
1865 1839 1840  ar  
1866 1839 1843  ar  
1867 1840 1841  1   
1868 1840 1842  1   
1869 1843 1844  1   
1870 1843 1845  1   
1871 1846 1847  2   BACKBONE
1872 1846 1848  am  BACKBONE|INTERRES
1873 1848 1849  1   
1874 1848 1850  1   BACKBONE
1875 1850 1851  1   
1876 1850 1852  1   
1877 1850 1858  1   BACKBONE
1878 1852 1853  1   
1879 1852 1854  1   
1880 1852 1855  1   
1881 1855 1856  ar  
1882 1855 1857  ar  
1883 1858 1859  2   BACKBONE
1884 1858 1860  am  BACKBONE|INTERRES
1885 1860 1861  1   
1886 1860 1862  1   BACKBONE
1887 1862 1863  1   
1888 1862 1864  1   
1889 1862 1870  1   BACKBONE
1890 1864 1865  1   
1891 1864 1866  1   
1892 1864 1867  1   
1893 1867 1868  ar  
1894 1867 1869  ar  
1895 1870 1871  2   BACKBONE
1896 1870 1872  am  BACKBONE|INTERRES
1897 1872 1873  1   
1898 1872 1874  1   BACKBONE
1899 1874 1875  1   
1900 1874 1876  1   
1901 1874 1892  1   BACKBONE
1902 1876 1877  1   
1903 1876 1878  1   
1904 1876 1879  1   
1905 1879 1880  1   
1906 1879 1881  1   
1907 1879 1882  1   
1908 1882 1883  1   
1909 1882 1884  1   
1910 1882 1885  1   
1911 1885 1886  1   
1912 1885 1887  1   
1913 1885 1888  1   
1914 1888 1889  1   
1915 1888 1890  1   
1916 1888 1891  1   
1917 1892 1893  2   BACKBONE
1918 1892 1894  am  BACKBONE|INTERRES
1919 1894 1895  1   
1920 1894 1896  1   BACKBONE
1921 1896 1897  1   
1922 1896 1898  1   
1923 1896 1904  1   BACKBONE
1924 1898 1899  1   
1925 1898 1900  1   
1926 1898 1901  1   
1927 1901 1902  ar  
1928 1901 1903  ar  
1929 1904 1905  2   BACKBONE
1930 1904 1906  am  BACKBONE|INTERRES
1931 1906 1907  1   
1932 1906 1908  1   BACKBONE
1933 1908 1909  1   
1934 1908 1910  1   
1935 1908 1918  1   BACKBONE
1936 1910 1911  1   
1937 1910 1912  1   
1938 1910 1916  1   
1939 1912 1913  1   
1940 1912 1914  1   
1941 1912 1915  1   
1942 1916 1917  1   
1943 1918 1919  2   BACKBONE
1944 1918 1920  am  BACKBONE|INTERRES
1945 1920 1921  1   
1946 1920 1922  1   BACKBONE
1947 1922 1923  1   
1948 1922 1924  1   
1949 1922 1937  1   BACKBONE
1950 1924 1925  1   
1951 1924 1926  1   
1952 1924 1930  1   
1953 1926 1927  1   
1954 1926 1928  1   
1955 1926 1929  1   
1956 1930 1931  1   
1957 1930 1932  1   
1958 1930 1933  1   
1959 1933 1934  1   
1960 1933 1935  1   
1961 1933 1936  1   
1962 1937 1938  2   BACKBONE
1963 1937 1939  am  BACKBONE|INTERRES
1964 1939 1940  1   
1965 1939 1941  1   BACKBONE
1966 1941 1942  1   
1967 1941 1943  1   
1968 1941 1952  1   BACKBONE
1969 1943 1944  1   
1970 1943 1945  1   
1971 1943 1946  1   
1972 1946 1947  1   
1973 1946 1948  1   
1974 1946 1949  1   
1975 1949 1950  ar  
1976 1949 1951  ar  
1977 1952 1953  2   BACKBONE
1978 1952 1954  am  BACKBONE|INTERRES
1979 1954 1955  1   
1980 1954 1956  1   BACKBONE
1981 1956 1957  1   
1982 1956 1958  1   
1983 1956 1974  1   BACKBONE
1984 1958 1959  1   
1985 1958 1960  1   
1986 1958 1961  1   
1987 1961 1962  1   
1988 1961 1963  1   
1989 1961 1964  1   
1990 1964 1965  1   
1991 1964 1966  1   
1992 1964 1967  1   
1993 1967 1968  1   
1994 1967 1969  1   
1995 1967 1970  1   
1996 1970 1971  1   
1997 1970 1972  1   
1998 1970 1973  1   
1999 1974 1975  2   BACKBONE
2000 1974 1976  am  BACKBONE|INTERRES
2001 1976 1977  1   
2002 1976 1978  1   BACKBONE
2003 1978 1979  1   
2004 1978 1980  1   
2005 1978 1993  1   BACKBONE
2006 1980 1981  1   
2007 1980 1982  1   
2008 1980 1983  1   
2009 1983 1984  1   
2010 1983 1985  1   
2011 1983 1989  1   
2012 1985 1986  1   
2013 1985 1987  1   
2014 1985 1988  1   
2015 1989 1990  1   
2016 1989 1991  1   
2017 1989 1992  1   
2018 1993 1994  2   BACKBONE
2019 1993 1995  am  BACKBONE|INTERRES
2020 1995 1996  1   
2021 1995 1997  1   BACKBONE
2022 1997 1998  1   
2023 1997 1999  1   
2024 1997 2015  1   BACKBONE
2025 1999 2000  1   
2026 1999 2001  1   
2027 1999 2002  1   
2028 2002 2003  1   
2029 2002 2004  1   
2030 2002 2005  1   
2031 2005 2006  1   
2032 2005 2007  1   
2033 2005 2008  1   
2034 2008 2009  1   
2035 2008 2010  1   
2036 2008 2011  1   
2037 2011 2012  1   
2038 2011 2013  1   
2039 2011 2014  1   
2040 2015 2016  2   BACKBONE
2041 2015 2017  am  BACKBONE|INTERRES
2042 2017 2018  1   
2043 2017 2019  1   BACKBONE
2044 2019 2020  1   
2045 2019 2021  1   
2046 2019 2030  1   BACKBONE
2047 2021 2022  1   
2048 2021 2023  1   
2049 2021 2024  1   
2050 2024 2025  1   
2051 2024 2026  1   
2052 2024 2027  1   
2053 2027 2028  ar  
2054 2027 2029  ar  
2055 2030 2031  2   BACKBONE
2056 2030 2032  am  BACKBONE|INTERRES
2057 2032 2033  1   
2058 2032 2034  1   BACKBONE
2059 2034 2035  1   
2060 2034 2036  1   
2061 2034 2052  1   BACKBONE
2062 2036 2037  1   
2063 2036 2038  1   
2064 2036 2039  1   
2065 2039 2040  1   
2066 2039 2041  1   
2067 2039 2042  1   
2068 2042 2043  1   
2069 2042 2044  1   
2070 2042 2045  1   
2071 2045 2046  1   
2072 2045 2047  1   
2073 2045 2048  1   
2074 2048 2049  1   
2075 2048 2050  1   
2076 2048 2051  1   
2077 2052 2053  2   BACKBONE
2078 2052 2054  am  BACKBONE|INTERRES
2079 2054 2055  1   
2080 2054 2056  1   BACKBONE
2081 2056 2057  1   
2082 2056 2058  1   
2083 2056 2074  1   BACKBONE
2084 2058 2059  1   
2085 2058 2060  1   
2086 2058 2061  1   
2087 2061 2062  1   
2088 2061 2063  1   
2089 2061 2064  1   
2090 2064 2065  1   
2091 2064 2066  1   
2092 2064 2067  1   
2093 2067 2068  1   
2094 2067 2069  1   
2095 2067 2070  1   
2096 2070 2071  1   
2097 2070 2072  1   
2098 2070 2073  1   
2099 2074 2075  2   BACKBONE
2100 2074 2076  am  BACKBONE|INTERRES
2101 2076 2077  1   
2102 2076 2078  1   BACKBONE
2103 2078 2079  1   
2104 2078 2080  1   
2105 2078 2093  1   BACKBONE
2106 2080 2081  1   
2107 2080 2082  1   
2108 2080 2083  1   
2109 2083 2084  1   
2110 2083 2085  1   
2111 2083 2089  1   
2112 2085 2086  1   
2113 2085 2087  1   
2114 2085 2088  1   
2115 2089 2090  1   
2116 2089 2091  1   
2117 2089 2092  1   
2118 2093 2094  2   BACKBONE
2119 2093 2095  am  BACKBONE|INTERRES
2120 2095 2096  1   
2121 2095 2097  1   BACKBONE
2122 2097 2098  1   
2123 2097 2099  1   
2124 2097 2107  1   BACKBONE
2125 2099 2100  1   
2126 2099 2101  1   
2127 2099 2105  1   
2128 2101 2102  1   
2129 2101 2103  1   
2130 2101 2104  1   
2131 2105 2106  1   
2132 2107 2108  2   BACKBONE
2133 2107 2109  am  BACKBONE|INTERRES
2134 2109 2110  1   
2135 2109 2119  1   BACKBONE
2136 2110 2111  1   
2137 2110 2112  1   
2138 2110 2113  1   
2139 2113 2114  1   
2140 2113 2115  1   
2141 2113 2116  1   
2142 2116 2117  1   
2143 2116 2118  1   
2144 2116 2119  1   
2145 2119 2120  1   
2146 2119 2121  1   BACKBONE
2147 2121 2122  2   BACKBONE
2148 2121 2123  am  BACKBONE|INTERRES
2149 2123 2124  1   
2150 2123 2125  1   BACKBONE
2151 2125 2126  1   
2152 2125 2127  1   
2153 2125 2140  1   BACKBONE
2154 2127 2128  1   
2155 2127 2129  1   
2156 2127 2133  1   
2157 2129 2130  1   
2158 2129 2131  1   
2159 2129 2132  1   
2160 2133 2134  1   
2161 2133 2135  1   
2162 2133 2136  1   
2163 2136 2137  1   
2164 2136 2138  1   
2165 2136 2139  1   
2166 2140 2141  2   BACKBONE
2167 2140 2142  am  BACKBONE|INTERRES
2168 2142 2143  1   
2169 2142 2144  1   BACKBONE
2170 2144 2145  1   
2171 2144 2146  1   
2172 2144 2154  1   BACKBONE
2173 2146 2147  1   
2174 2146 2148  1   
2175 2146 2152  1   
2176 2148 2149  1   
2177 2148 2150  1   
2178 2148 2151  1   
2179 2152 2153  1   
2180 2154 2155  2   BACKBONE
2181 2154 2156  am  BACKBONE|INTERRES
2182 2156 2157  1   
2183 2156 2158  1   BACKBONE
2184 2158 2159  1   
2185 2158 2160  1   
2186 2158 2175  1   BACKBONE
2187 2160 2161  1   
2188 2160 2162  1   
2189 2160 2163  1   
2190 2163 2164  ar  
2191 2163 2173  ar  
2192 2164 2165  1   
2193 2164 2166  ar  
2194 2166 2167  1   
2195 2166 2168  ar  
2196 2168 2169  1   
2197 2168 2171  ar  
2198 2169 2170  1   
2199 2171 2172  1   
2200 2171 2173  ar  
2201 2173 2174  1   
2202 2175 2176  2   BACKBONE
2203 2175 2177  am  BACKBONE|INTERRES
2204 2177 2178  1   
2205 2177 2187  1   BACKBONE
2206 2178 2179  1   
2207 2178 2180  1   
2208 2178 2181  1   
2209 2181 2182  1   
2210 2181 2183  1   
2211 2181 2184  1   
2212 2184 2185  1   
2213 2184 2186  1   
2214 2184 2187  1   
2215 2187 2188  1   
2216 2187 2189  1   BACKBONE
2217 2189 2190  2   BACKBONE
2218 2189 2191  am  BACKBONE|INTERRES
2219 2191 2192  1   
2220 2191 2193  1   BACKBONE
2221 2193 2194  1   
2222 2193 2195  1   
2223 2193 2206  1   BACKBONE
2224 2195 2196  1   
2225 2195 2197  1   
2226 2195 2198  1   
2227 2198 2199  1   
2228 2198 2200  1   
2229 2198 2201  1   
2230 2201 2202  2   
2231 2201 2203  am  
2232 2203 2204  1   
2233 2203 2205  1   
2234 2206 2207  2   BACKBONE
2235 2206 2208  am  BACKBONE|INTERRES
2236 2208 2209  1   
2237 2208 2210  1   BACKBONE
2238 2210 2211  1   
2239 2210 2212  1   
2240 2210 2213  1   BACKBONE
2241 2213 2214  2   BACKBONE
2242 2213 2215  am  BACKBONE|INTERRES
2243 2215 2216  1   
2244 2215 2217  1   BACKBONE
2245 2217 2218  1   
2246 2217 2219  1   
2247 2217 2232  1   BACKBONE
2248 2219 2220  1   
2249 2219 2221  1   
2250 2219 2222  1   
2251 2222 2223  1   
2252 2222 2224  1   
2253 2222 2228  1   
2254 2224 2225  1   
2255 2224 2226  1   
2256 2224 2227  1   
2257 2228 2229  1   
2258 2228 2230  1   
2259 2228 2231  1   
2260 2232 2233  2   BACKBONE
2261 2232 2234  am  BACKBONE|INTERRES
2262 2234 2235  1   
2263 2234 2236  1   BACKBONE
2264 2236 2237  1   
2265 2236 2238  1   
2266 2236 2242  1   BACKBONE
2267 2238 2239  1   
2268 2238 2240  1   
2269 2238 2241  1   
2270 2242 2243  2   BACKBONE
2271 2242 2244  am  BACKBONE|INTERRES
2272 2244 2245  1   
2273 2244 2246  1   BACKBONE
2274 2246 2247  1   
2275 2246 2248  1   
2276 2246 2259  1   BACKBONE
2277 2248 2249  1   
2278 2248 2250  1   
2279 2248 2251  1   
2280 2251 2252  1   
2281 2251 2253  1   
2282 2251 2254  1   
2283 2254 2255  1   
2284 2255 2256  1   
2285 2255 2257  1   
2286 2255 2258  1   
2287 2259 2260  2   BACKBONE
2288 2259 2261  am  BACKBONE|INTERRES
2289 2261 2262  1   
2290 2261 2263  1   BACKBONE
2291 2263 2264  1   
2292 2263 2265  1   
2293 2263 2269  1   BACKBONE
2294 2265 2266  1   
2295 2265 2267  1   
2296 2265 2268  1   
2297 2269 2270  2   BACKBONE
2298 2269 2271  am  BACKBONE|INTERRES
2299 2271 2272  1   
2300 2271 2273  1   BACKBONE
2301 2273 2274  1   
2302 2273 2275  1   
2303 2273 2291  1   BACKBONE
2304 2275 2276  1   
2305 2275 2277  1   
2306 2275 2278  1   
2307 2278 2279  1   
2308 2278 2280  1   
2309 2278 2281  1   
2310 2281 2282  1   
2311 2281 2283  1   
2312 2281 2284  1   
2313 2284 2285  1   
2314 2284 2286  1   
2315 2284 2287  1   
2316 2287 2288  1   
2317 2287 2289  1   
2318 2287 2290  1   
2319 2291 2292  2   BACKBONE
2320 2291 2293  am  BACKBONE|INTERRES
2321 2293 2294  1   
2322 2293 2295  1   BACKBONE
2323 2295 2296  1   
2324 2295 2297  1   
2325 2295 2306  1   BACKBONE
2326 2297 2298  1   
2327 2297 2299  1   
2328 2297 2300  1   
2329 2300 2301  1   
2330 2300 2302  1   
2331 2300 2303  1   
2332 2303 2304  ar  
2333 2303 2305  ar  
2334 2306 2307  2   BACKBONE
2335 2306 2308  am  BACKBONE|INTERRES
2336 2308 2309  1   
2337 2308 2310  1   BACKBONE
2338 2310 2311  1   
2339 2310 2312  1   
2340 2310 2325  1   BACKBONE
2341 2312 2313  1   
2342 2312 2314  1   
2343 2312 2318  1   
2344 2314 2315  1   
2345 2314 2316  1   
2346 2314 2317  1   
2347 2318 2319  1   
2348 2318 2320  1   
2349 2318 2321  1   
2350 2321 2322  1   
2351 2321 2323  1   
2352 2321 2324  1   
2353 2325 2326  2   BACKBONE
2354 2325 2327  am  BACKBONE|INTERRES
2355 2327 2328  1   
2356 2327 2329  1   BACKBONE
2357 2329 2330  1   
2358 2329 2331  1   
2359 2329 2332  1   BACKBONE
2360 2332 2333  2   BACKBONE
2361 2332 2334  am  BACKBONE|INTERRES
2362 2334 2335  1   
2363 2334 2336  1   BACKBONE
2364 2336 2337  1   
2365 2336 2338  1   
2366 2336 2342  1   BACKBONE
2367 2338 2339  1   
2368 2338 2340  1   
2369 2338 2341  1   
2370 2342 2343  2   BACKBONE
2371 2342 2344  am  BACKBONE|INTERRES
2372 2344 2345  1   
2373 2344 2346  1   BACKBONE
2374 2346 2347  1   
2375 2346 2348  1   
2376 2346 2358  1   BACKBONE
2377 2348 2349  1   
2378 2348 2350  1   
2379 2348 2354  1   
2380 2350 2351  1   
2381 2350 2352  1   
2382 2350 2353  1   
2383 2354 2355  1   
2384 2354 2356  1   
2385 2354 2357  1   
2386 2358 2359  2   BACKBONE
2387 2358 2360  am  BACKBONE|INTERRES
2388 2360 2361  1   
2389 2360 2362  1   BACKBONE
2390 2362 2363  1   
2391 2362 2364  1   
2392 2362 2380  1   BACKBONE
2393 2364 2365  1   
2394 2364 2366  1   
2395 2364 2367  1   
2396 2367 2368  1   
2397 2367 2369  1   
2398 2367 2370  1   
2399 2370 2371  1   
2400 2370 2372  1   
2401 2370 2373  1   
2402 2373 2374  1   
2403 2373 2375  1   
2404 2373 2376  1   
2405 2376 2377  1   
2406 2376 2378  1   
2407 2376 2379  1   
2408 2380 2381  2   BACKBONE
2409 2380 2382  am  BACKBONE|INTERRES
2410 2382 2383  1   
2411 2382 2384  1   BACKBONE
2412 2384 2385  1   
2413 2384 2386  1   
2414 2384 2401  1   BACKBONE
2415 2386 2387  1   
2416 2386 2388  1   
2417 2386 2389  1   
2418 2389 2390  ar  
2419 2389 2399  ar  
2420 2390 2391  1   
2421 2390 2392  ar  
2422 2392 2393  1   
2423 2392 2394  ar  
2424 2394 2395  1   
2425 2394 2397  ar  
2426 2395 2396  1   
2427 2397 2398  1   
2428 2397 2399  ar  
2429 2399 2400  1   
2430 2401 2402  2   BACKBONE
2431 2401 2403  am  BACKBONE|INTERRES
2432 2403 2404  1   
2433 2403 2405  1   BACKBONE
2434 2405 2406  1   
2435 2405 2407  1   
2436 2405 2420  1   BACKBONE
2437 2407 2408  1   
2438 2407 2409  1   
2439 2407 2410  1   
2440 2410 2411  1   
2441 2410 2412  1   
2442 2410 2416  1   
2443 2412 2413  1   
2444 2412 2414  1   
2445 2412 2415  1   
2446 2416 2417  1   
2447 2416 2418  1   
2448 2416 2419  1   
2449 2420 2421  2   BACKBONE
2450 2420 2422  am  BACKBONE|INTERRES
2451 2422 2423  1   
2452 2422 2424  1   BACKBONE
2453 2424 2425  1   
2454 2424 2426  1   
2455 2424 2435  1   BACKBONE
2456 2426 2427  1   
2457 2426 2428  1   
2458 2426 2429  1   
2459 2429 2430  1   
2460 2429 2431  1   
2461 2429 2432  1   
2462 2432 2433  ar  
2463 2432 2434  ar  
2464 2435 2436  2   BACKBONE
2465 2435 2437  am  BACKBONE|INTERRES
2466 2437 2438  1   
2467 2437 2439  1   BACKBONE
2468 2439 2440  1   
2469 2439 2441  1   
2470 2439 2446  1   BACKBONE
2471 2441 2442  1   
2472 2441 2443  1   
2473 2441 2444  1   
2474 2444 2445  1   
2475 2446 2447  2   BACKBONE
2476 2446 2448  am  BACKBONE|INTERRES
2477 2448 2449  1   
2478 2448 2450  1   BACKBONE
2479 2450 2451  1   
2480 2450 2452  1   
2481 2450 2457  1   BACKBONE
2482 2452 2453  1   
2483 2452 2454  1   
2484 2452 2455  1   
2485 2455 2456  1   
2486 2457 2458  2   BACKBONE
2487 2457 2459  am  BACKBONE|INTERRES
2488 2459 2460  1   
2489 2459 2461  1   BACKBONE
2490 2461 2462  1   
2491 2461 2463  1   
2492 2461 2467  1   BACKBONE
2493 2463 2464  1   
2494 2463 2465  1   
2495 2463 2466  1   
2496 2467 2468  2   BACKBONE
2497 2467 2469  am  BACKBONE|INTERRES
2498 2469 2470  1   
2499 2469 2471  1   BACKBONE
2500 2471 2472  1   
2501 2471 2473  1   
2502 2471 2486  1   BACKBONE
2503 2473 2474  1   
2504 2473 2475  1   
2505 2473 2476  1   
2506 2476 2477  1   
2507 2476 2478  1   
2508 2476 2482  1   
2509 2478 2479  1   
2510 2478 2480  1   
2511 2478 2481  1   
2512 2482 2483  1   
2513 2482 2484  1   
2514 2482 2485  1   
2515 2486 2487  2   BACKBONE
2516 2486 2488  am  BACKBONE|INTERRES
2517 2488 2489  1   
2518 2488 2490  1   BACKBONE
2519 2490 2491  1   
2520 2490 2492  1   
2521 2490 2500  1   BACKBONE
2522 2492 2493  1   
2523 2492 2494  1   
2524 2492 2498  1   
2525 2494 2495  1   
2526 2494 2496  1   
2527 2494 2497  1   
2528 2498 2499  1   
2529 2500 2501  2   BACKBONE
2530 2500 2502  am  BACKBONE|INTERRES
2531 2502 2503  1   
2532 2502 2504  1   BACKBONE
2533 2504 2505  1   
2534 2504 2506  1   
2535 2504 2517  1   BACKBONE
2536 2506 2507  1   
2537 2506 2508  1   
2538 2506 2509  1   
2539 2509 2510  1   
2540 2509 2511  1   
2541 2509 2512  1   
2542 2512 2513  2   
2543 2512 2514  am  
2544 2514 2515  1   
2545 2514 2516  1   
2546 2517 2518  2   BACKBONE
2547 2517 2519  am  BACKBONE|INTERRES
2548 2519 2520  1   
2549 2519 2521  1   BACKBONE
2550 2521 2522  1   
2551 2521 2523  1   
2552 2521 2541  1   BACKBONE
2553 2523 2524  1   
2554 2523 2525  1   
2555 2523 2526  1   
2556 2526 2527  1   
2557 2526 2528  1   
2558 2526 2529  1   
2559 2529 2530  1   
2560 2529 2531  1   
2561 2529 2532  1   
2562 2532 2533  1   
2563 2532 2534  ar  
2564 2534 2535  ar  
2565 2534 2538  ar  
2566 2535 2536  1   
2567 2535 2537  1   
2568 2538 2539  1   
2569 2538 2540  1   
2570 2541 2542  2   BACKBONE
2571 2541 2543  am  BACKBONE|INTERRES
2572 2543 2544  1   
2573 2543 2545  1   BACKBONE
2574 2545 2546  1   
2575 2545 2547  1   
2576 2545 2548  1   BACKBONE
2577 2548 2549  2   BACKBONE
2578 2548 2550  am  BACKBONE|INTERRES
2579 2550 2551  1   
2580 2550 2552  1   BACKBONE
2581 2552 2553  1   
2582 2552 2554  1   
2583 2552 2567  1   BACKBONE
2584 2554 2555  1   
2585 2554 2556  1   
2586 2554 2557  1   
2587 2557 2558  1   
2588 2557 2559  1   
2589 2557 2563  1   
2590 2559 2560  1   
2591 2559 2561  1   
2592 2559 2562  1   
2593 2563 2564  1   
2594 2563 2565  1   
2595 2563 2566  1   
2596 2567 2568  2   BACKBONE
2597 2567 2569  am  BACKBONE|INTERRES
2598 2569 2570  1   
2599 2569 2571  1   BACKBONE
2600 2571 2572  1   
2601 2571 2573  1   
2602 2571 2589  1   BACKBONE
2603 2573 2574  1   
2604 2573 2575  1   
2605 2573 2576  1   
2606 2576 2577  1   
2607 2576 2578  1   
2608 2576 2579  1   
2609 2579 2580  1   
2610 2579 2581  1   
2611 2579 2582  1   
2612 2582 2583  1   
2613 2582 2584  1   
2614 2582 2585  1   
2615 2585 2586  1   
2616 2585 2587  1   
2617 2585 2588  1   
2618 2589 2590  2   BACKBONE
2619 2589 2591  am  BACKBONE|INTERRES
2620 2591 2592  1   
2621 2591 2593  1   BACKBONE
2622 2593 2594  1   
2623 2593 2595  1   
2624 2593 2603  1   BACKBONE
2625 2595 2596  1   
2626 2595 2597  1   
2627 2595 2601  1   
2628 2597 2598  1   
2629 2597 2599  1   
2630 2597 2600  1   
2631 2601 2602  1   
2632 2603 2604  2   BACKBONE
2633 2603 2605  am  BACKBONE|INTERRES
2634 2605 2606  1   
2635 2605 2607  1   BACKBONE
2636 2607 2608  1   
2637 2607 2609  1   
2638 2607 2619  1   BACKBONE
2639 2609 2610  1   
2640 2609 2611  1   
2641 2609 2615  1   
2642 2611 2612  1   
2643 2611 2613  1   
2644 2611 2614  1   
2645 2615 2616  1   
2646 2615 2617  1   
2647 2615 2618  1   
2648 2619 2620  2   BACKBONE
2649 2619 2621  am  BACKBONE|INTERRES
2650 2621 2622  1   
2651 2621 2623  1   BACKBONE
2652 2623 2624  1   
2653 2623 2625  1   
2654 2623 2639  1   BACKBONE
2655 2625 2626  1   
2656 2625 2627  1   
2657 2625 2628  1   
2658 2628 2629  ar  
2659 2628 2637  ar  
2660 2629 2630  1   
2661 2629 2631  ar  
2662 2631 2632  1   
2663 2631 2633  ar  
2664 2633 2634  1   
2665 2633 2635  ar  
2666 2635 2636  1   
2667 2635 2637  ar  
2668 2637 2638  1   
2669 2639 2640  2   BACKBONE
2670 2639 2641  am  BACKBONE|INTERRES
2671 2641 2642  1   
2672 2641 2643  1   BACKBONE
2673 2643 2644  1   
2674 2643 2645  1   
2675 2643 2651  1   BACKBONE
2676 2645 2646  1   
2677 2645 2647  1   
2678 2645 2648  1   
2679 2648 2649  ar  
2680 2648 2650  ar  
2681 2651 2652  2   BACKBONE
2682 2651 2653  am  BACKBONE|INTERRES
2683 2653 2654  1   
2684 2653 2655  1   BACKBONE
2685 2655 2656  1   
2686 2655 2657  1   
2687 2655 2666  1   BACKBONE
2688 2657 2658  1   
2689 2657 2659  1   
2690 2657 2660  1   
2691 2660 2661  1   
2692 2660 2662  1   
2693 2660 2663  1   
2694 2663 2664  ar  
2695 2663 2665  ar  
2696 2666 2667  2   BACKBONE
2697 2666 2668  am  BACKBONE|INTERRES
2698 2668 2669  1   
2699 2668 2670  1   BACKBONE
2700 2670 2671  1   
2701 2670 2672  1   
2702 2670 2676  1   BACKBONE
2703 2672 2673  1   
2704 2672 2674  1   
2705 2672 2675  1   
2706 2676 2677  2   BACKBONE
2707 2676 2678  am  BACKBONE|INTERRES
2708 2678 2679  1   
2709 2678 2680  1   BACKBONE
2710 2680 2681  1   
2711 2680 2682  1   
2712 2680 2695  1   BACKBONE
2713 2682 2683  1   
2714 2682 2684  1   
2715 2682 2688  1   
2716 2684 2685  1   
2717 2684 2686  1   
2718 2684 2687  1   
2719 2688 2689  1   
2720 2688 2690  1   
2721 2688 2691  1   
2722 2691 2692  1   
2723 2691 2693  1   
2724 2691 2694  1   
2725 2695 2696  2   BACKBONE
2726 2695 2697  am  BACKBONE|INTERRES
2727 2697 2698  1   
2728 2697 2699  1   BACKBONE
2729 2699 2700  1   
2730 2699 2701  1   
2731 2699 2719  1   BACKBONE
2732 2701 2702  1   
2733 2701 2703  1   
2734 2701 2704  1   
2735 2704 2705  1   
2736 2704 2706  1   
2737 2704 2707  1   
2738 2707 2708  1   
2739 2707 2709  1   
2740 2707 2710  1   
2741 2710 2711  1   
2742 2710 2712  ar  
2743 2712 2713  ar  
2744 2712 2716  ar  
2745 2713 2714  1   
2746 2713 2715  1   
2747 2716 2717  1   
2748 2716 2718  1   
2749 2719 2720  2   BACKBONE
2750 2719 2721  am  BACKBONE|INTERRES
2751 2721 2722  1   
2752 2721 2723  1   BACKBONE
2753 2723 2724  1   
2754 2723 2725  1   
2755 2723 2729  1   BACKBONE
2756 2725 2726  1   
2757 2725 2727  1   
2758 2725 2728  1   
2759 2729 2730  2   BACKBONE
2760 2729 2731  am  BACKBONE|INTERRES
2761 2731 2732  1   
2762 2731 2733  1   BACKBONE
2763 2733 2734  1   
2764 2733 2735  1   
2765 2733 2745  1   BACKBONE
2766 2735 2736  1   
2767 2735 2737  1   
2768 2735 2741  1   
2769 2737 2738  1   
2770 2737 2739  1   
2771 2737 2740  1   
2772 2741 2742  1   
2773 2741 2743  1   
2774 2741 2744  1   
2775 2745 2746  2   BACKBONE
2776 2745 2747  am  BACKBONE|INTERRES
2777 2747 2748  1   
2778 2747 2749  1   BACKBONE
2779 2749 2750  1   
2780 2749 2751  1   
2781 2749 2764  1   BACKBONE
2782 2751 2752  1   
2783 2751 2753  1   
2784 2751 2754  1   
2785 2754 2755  1   
2786 2754 2756  1   
2787 2754 2760  1   
2788 2756 2757  1   
2789 2756 2758  1   
2790 2756 2759  1   
2791 2760 2761  1   
2792 2760 2762  1   
2793 2760 2763  1   
2794 2764 2765  2   BACKBONE
2795 2764 2766  am  BACKBONE|INTERRES
2796 2766 2767  1   
2797 2766 2768  1   BACKBONE
2798 2768 2769  1   
2799 2768 2770  1   
2800 2768 2775  1   BACKBONE
2801 2770 2771  1   
2802 2770 2772  1   
2803 2770 2773  1   
2804 2773 2774  1   
2805 2775 2776  2   BACKBONE
2806 2775 2777  am  BACKBONE|INTERRES
2807 2777 2778  1   
2808 2777 2787  1   BACKBONE
2809 2778 2779  1   
2810 2778 2780  1   
2811 2778 2781  1   
2812 2781 2782  1   
2813 2781 2783  1   
2814 2781 2784  1   
2815 2784 2785  1   
2816 2784 2786  1   
2817 2784 2787  1   
2818 2787 2788  1   
2819 2787 2789  1   BACKBONE
2820 2789 2790  2   BACKBONE
2821 2789 2791  am  BACKBONE|INTERRES
2822 2791 2792  1   
2823 2791 2801  1   BACKBONE
2824 2792 2793  1   
2825 2792 2794  1   
2826 2792 2795  1   
2827 2795 2796  1   
2828 2795 2797  1   
2829 2795 2798  1   
2830 2798 2799  1   
2831 2798 2800  1   
2832 2798 2801  1   
2833 2801 2802  1   
2834 2801 2803  1   BACKBONE
2835 2803 2804  2   BACKBONE
2836 2803 2805  am  BACKBONE|INTERRES
2837 2805 2806  1   
2838 2805 2815  1   BACKBONE
2839 2806 2807  1   
2840 2806 2808  1   
2841 2806 2809  1   
2842 2809 2810  1   
2843 2809 2811  1   
2844 2809 2812  1   
2845 2812 2813  1   
2846 2812 2814  1   
2847 2812 2815  1   
2848 2815 2816  1   
2849 2815 2817  1   BACKBONE
2850 2817 2818  ar  BACKBONE
2851 2817 2819  ar  BACKBONE
2852 2820 2821  ar  
2853 2821 2822  ar  
2854 2821 2823  ar  
2855 2821 2824  1   
2856 2824 2825  1   
2857 2825 2826  ar  
2858 2825 2827  ar  
2859 2825 2828  1   
2860 2828 2829  1   
2861 2829 2830  1   
2862 2829 2831  1   
2863 2829 2832  1   
2864 2832 2833  1   
2865 2832 2834  1   
2866 2832 2852  1   
2867 2834 2835  1   
2868 2835 2836  1   
2869 2835 2837  1   
2870 2835 2854  1   
2871 2837 2838  1   
2872 2837 2851  1   
2873 2838 2839  1   
2874 2838 2840  2   
2875 2840 2841  1   
2876 2841 2842  1   
2877 2841 2851  2   
2878 2842 2843  2   
2879 2842 2844  am  
2880 2844 2845  1   
2881 2844 2846  1   
2882 2846 2847  1   
2883 2846 2850  2   
2884 2847 2848  1   
2885 2847 2849  1   
2886 2850 2851  1   
2887 2852 2853  1   
2888 2852 2854  1   
2889 2852 2858  1   
2890 2854 2855  1   
2891 2854 2856  1   
2892 2856 2857  1   
2893 2858 2859  1   
@<TRIPOS>SUBSTRUCTURE
  1 ALA1      5 RESIDUE 4 Q1 ALA  1
  2 ALA2     15 RESIDUE 4 Q1 ALA  2
  3 ALA3     25 RESIDUE 4 Q1 ALA  2
  4 ILE4     35 RESIDUE 4 Q1 ILE  2
  5 LYS5     54 RESIDUE 4 Q1 LYS  2
  6 CYS6     76 RESIDUE 4 Q1 CYS  2
  7 VAL7     87 RESIDUE 4 Q1 VAL  2
  8 VAL8    103 RESIDUE 4 Q1 VAL  2
  9 VAL9    119 RESIDUE 4 Q1 VAL  2
 10 GLY10   135 RESIDUE 4 Q1 GLY  2
 11 ASP11   142 RESIDUE 4 Q1 ASP  2
 12 GLY12   154 RESIDUE 4 Q1 GLY  2
 13 ALA13   161 RESIDUE 4 Q1 ALA  2
 14 VAL14   171 RESIDUE 4 Q1 VAL  2
 15 GLY15   187 RESIDUE 4 Q1 GLY  2
 16 LYS16   194 RESIDUE 4 Q1 LYS  2
 17 THR17   216 RESIDUE 4 Q1 THR  2
 18 CYS18   230 RESIDUE 4 Q1 CYS  2
 19 LEU19   241 RESIDUE 4 Q1 LEU  2
 20 LEU20   260 RESIDUE 4 Q1 LEU  2
 21 ILE21   279 RESIDUE 4 Q1 ILE  2
 22 SER22   298 RESIDUE 4 Q1 SER  2
 23 TYR23   309 RESIDUE 4 Q1 TYR  2
 24 THR24   330 RESIDUE 4 Q1 THR  2
 25 THR25   344 RESIDUE 4 Q1 THR  2
 26 ASN26   358 RESIDUE 4 Q1 ASN  2
 27 ALA27   372 RESIDUE 4 Q1 ALA  2
 28 PHE28   382 RESIDUE 4 Q1 PHE  2
 29 PRO29   410 RESIDUE 4 Q1 PRO  2
 30 GLY30   416 RESIDUE 4 Q1 GLY  2
 31 GLU31   423 RESIDUE 4 Q1 GLU  2
 32 TYR32   438 RESIDUE 4 Q1 TYR  2
 33 ILE33   459 RESIDUE 4 Q1 ILE  2
 34 PRO34   486 RESIDUE 4 Q1 PRO  2
 35 THR35   492 RESIDUE 4 Q1 THR  2
 36 VAL36   506 RESIDUE 4 Q1 VAL  2
 37 PHE37   522 RESIDUE 4 Q1 PHE  2
 38 ASP38   542 RESIDUE 4 Q1 ASP  2
 39 ASN39   554 RESIDUE 4 Q1 ASN  2
 40 TYR40   568 RESIDUE 4 Q1 TYR  2
 41 SER41   589 RESIDUE 4 Q1 SER  2
 42 ALA42   600 RESIDUE 4 Q1 ALA  2
 43 ASN43   610 RESIDUE 4 Q1 ASN  2
 44 VAL44   624 RESIDUE 4 Q1 VAL  2
 45 MET45   640 RESIDUE 4 Q1 MET  2
 46 VAL46   657 RESIDUE 4 Q1 VAL  2
 47 ASP47   673 RESIDUE 4 Q1 ASP  2
 48 GLY48   685 RESIDUE 4 Q1 GLY  2
 49 LYS49   692 RESIDUE 4 Q1 LYS  2
 50 PRO50   722 RESIDUE 4 Q1 PRO  2
 51 VAL51   728 RESIDUE 4 Q1 VAL  2
 52 ASN52   744 RESIDUE 4 Q1 ASN  2
 53 LEU53   758 RESIDUE 4 Q1 LEU  2
 54 GLY54   777 RESIDUE 4 Q1 GLY  2
 55 LEU55   784 RESIDUE 4 Q1 LEU  2
 56 TRP56   803 RESIDUE 4 Q1 TRP  2
 57 ASP57   827 RESIDUE 4 Q1 ASP  2
 58 THR58   839 RESIDUE 4 Q1 THR  2
 59 ALA59   853 RESIDUE 4 Q1 ALA  2
 60 GLY60   863 RESIDUE 4 Q1 GLY  2
 61 GLN61   870 RESIDUE 4 Q1 GLN  2
 62 GLU62   887 RESIDUE 4 Q1 GLU  2
 63 ASP63   902 RESIDUE 4 Q1 ASP  2
 64 TYR64   914 RESIDUE 4 Q1 TYR  2
 65 ASP65   935 RESIDUE 4 Q1 ASP  2
 66 ARG66   947 RESIDUE 4 Q1 ARG  2
 67 LEU67   971 RESIDUE 4 Q1 LEU  2
 68 ARG68   990 RESIDUE 4 Q1 ARG  2
 69 PRO69  1022 RESIDUE 4 Q1 PRO  2
 70 LEU70  1028 RESIDUE 4 Q1 LEU  2
 71 SER71  1047 RESIDUE 4 Q1 SER  2
 72 TYR72  1058 RESIDUE 4 Q1 TYR  2
 73 PRO73  1087 RESIDUE 4 Q1 PRO  2
 74 GLN74  1093 RESIDUE 4 Q1 GLN  2
 75 THR75  1110 RESIDUE 4 Q1 THR  2
 76 ASP76  1124 RESIDUE 4 Q1 ASP  2
 77 VAL77  1136 RESIDUE 4 Q1 VAL  2
 78 SER78  1152 RESIDUE 4 Q1 SER  2
 79 LEU79  1163 RESIDUE 4 Q1 LEU  2
 80 ILE80  1182 RESIDUE 4 Q1 ILE  2
 81 CYS81  1201 RESIDUE 4 Q1 CYS  2
 82 PHE82  1212 RESIDUE 4 Q1 PHE  2
 83 SER83  1232 RESIDUE 4 Q1 SER  2
 84 LEU84  1243 RESIDUE 4 Q1 LEU  2
 85 VAL85  1262 RESIDUE 4 Q1 VAL  2
 86 SER86  1278 RESIDUE 4 Q1 SER  2
 87 PRO87  1297 RESIDUE 4 Q1 PRO  2
 88 ALA88  1303 RESIDUE 4 Q1 ALA  2
 89 SER89  1313 RESIDUE 4 Q1 SER  2
 90 PHE90  1324 RESIDUE 4 Q1 PHE  2
 91 GLU91  1344 RESIDUE 4 Q1 GLU  2
 92 ASN92  1359 RESIDUE 4 Q1 ASN  2
 93 VAL93  1373 RESIDUE 4 Q1 VAL  2
 94 ARG94  1389 RESIDUE 4 Q1 ARG  2
 95 ALA95  1413 RESIDUE 4 Q1 ALA  2
 96 LYS96  1423 RESIDUE 4 Q1 LYS  2
 97 TRP97  1445 RESIDUE 4 Q1 TRP  2
 98 TYR98  1469 RESIDUE 4 Q1 TYR  2
 99 PRO99  1498 RESIDUE 4 Q1 PRO  2
100 GLU100 1504 RESIDUE 4 Q1 GLU  2
101 VAL101 1519 RESIDUE 4 Q1 VAL  2
102 ARG102 1535 RESIDUE 4 Q1 ARG  2
103 HIE103 1559 RESIDUE 4 Q1 HIE  2
104 HIE104 1576 RESIDUE 4 Q1 HIE  2
105 CYS105 1593 RESIDUE 4 Q1 CYS  2
106 PRO106 1612 RESIDUE 4 Q1 PRO  2
107 ASN107 1618 RESIDUE 4 Q1 ASN  2
108 THR108 1632 RESIDUE 4 Q1 THR  2
109 PRO109 1654 RESIDUE 4 Q1 PRO  2
110 ILE110 1660 RESIDUE 4 Q1 ILE  2
111 ILE111 1679 RESIDUE 4 Q1 ILE  2
112 LEU112 1698 RESIDUE 4 Q1 LEU  2
113 VAL113 1717 RESIDUE 4 Q1 VAL  2
114 GLY114 1733 RESIDUE 4 Q1 GLY  2
115 THR115 1740 RESIDUE 4 Q1 THR  2
116 LYS116 1754 RESIDUE 4 Q1 LYS  2
117 LEU117 1776 RESIDUE 4 Q1 LEU  2
118 ASP118 1795 RESIDUE 4 Q1 ASP  2
119 LEU119 1807 RESIDUE 4 Q1 LEU  2
120 ARG120 1826 RESIDUE 4 Q1 ARG  2
121 ASP121 1850 RESIDUE 4 Q1 ASP  2
122 ASP122 1862 RESIDUE 4 Q1 ASP  2
123 LYS123 1874 RESIDUE 4 Q1 LYS  2
124 ASP124 1896 RESIDUE 4 Q1 ASP  2
125 THR125 1908 RESIDUE 4 Q1 THR  2
126 ILE126 1922 RESIDUE 4 Q1 ILE  2
127 GLU127 1941 RESIDUE 4 Q1 GLU  2
128 LYS128 1956 RESIDUE 4 Q1 LYS  2
129 LEU129 1978 RESIDUE 4 Q1 LEU  2
130 LYS130 1997 RESIDUE 4 Q1 LYS  2
131 GLU131 2019 RESIDUE 4 Q1 GLU  2
132 LYS132 2034 RESIDUE 4 Q1 LYS  2
133 LYS133 2056 RESIDUE 4 Q1 LYS  2
134 LEU134 2078 RESIDUE 4 Q1 LEU  2
135 THR135 2097 RESIDUE 4 Q1 THR  2
136 PRO136 2119 RESIDUE 4 Q1 PRO  2
137 ILE137 2125 RESIDUE 4 Q1 ILE  2
138 THR138 2144 RESIDUE 4 Q1 THR  2
139 TYR139 2158 RESIDUE 4 Q1 TYR  2
140 PRO140 2187 RESIDUE 4 Q1 PRO  2
141 GLN141 2193 RESIDUE 4 Q1 GLN  2
142 GLY142 2210 RESIDUE 4 Q1 GLY  2
143 LEU143 2217 RESIDUE 4 Q1 LEU  2
144 ALA144 2236 RESIDUE 4 Q1 ALA  2
145 MET145 2246 RESIDUE 4 Q1 MET  2
146 ALA146 2263 RESIDUE 4 Q1 ALA  2
147 LYS147 2273 RESIDUE 4 Q1 LYS  2
148 GLU148 2295 RESIDUE 4 Q1 GLU  2
149 ILE149 2310 RESIDUE 4 Q1 ILE  2
150 GLY150 2329 RESIDUE 4 Q1 GLY  2
151 ALA151 2336 RESIDUE 4 Q1 ALA  2
152 VAL152 2346 RESIDUE 4 Q1 VAL  2
153 LYS153 2362 RESIDUE 4 Q1 LYS  2
154 TYR154 2384 RESIDUE 4 Q1 TYR  2
155 LEU155 2405 RESIDUE 4 Q1 LEU  2
156 GLU156 2424 RESIDUE 4 Q1 GLU  2
157 CYS157 2439 RESIDUE 4 Q1 CYS  2
158 SER158 2450 RESIDUE 4 Q1 SER  2
159 ALA159 2461 RESIDUE 4 Q1 ALA  2
160 LEU160 2471 RESIDUE 4 Q1 LEU  2
161 THR161 2490 RESIDUE 4 Q1 THR  2
162 GLN162 2504 RESIDUE 4 Q1 GLN  2
163 ARG163 2521 RESIDUE 4 Q1 ARG  2
164 GLY164 2545 RESIDUE 4 Q1 GLY  2
165 LEU165 2552 RESIDUE 4 Q1 LEU  2
166 LYS166 2571 RESIDUE 4 Q1 LYS  2
167 THR167 2593 RESIDUE 4 Q1 THR  2
168 VAL168 2607 RESIDUE 4 Q1 VAL  2
169 PHE169 2623 RESIDUE 4 Q1 PHE  2
170 ASP170 2643 RESIDUE 4 Q1 ASP  2
171 GLU171 2655 RESIDUE 4 Q1 GLU  2
172 ALA172 2670 RESIDUE 4 Q1 ALA  2
173 ILE173 2680 RESIDUE 4 Q1 ILE  2
174 ARG174 2699 RESIDUE 4 Q1 ARG  2
175 ALA175 2723 RESIDUE 4 Q1 ALA  2
176 VAL176 2733 RESIDUE 4 Q1 VAL  2
177 LEU177 2749 RESIDUE 4 Q1 LEU  2
178 CYS178 2768 RESIDUE 4 Q1 CYS  2
179 PRO179 2787 RESIDUE 4 Q1 PRO  2
180 PRO180 2801 RESIDUE 4 Q1 PRO  2
181 PRO181 2815 RESIDUE 4 Q1 PRO  1
182 GDP182 2838 GROUP   4 Q2 **** 0
183 MG183  2860 GROUP   4 Q3 **** 0

# MOE 2014.09 (io_trps.svl 2012.10)
