# Supplementary material for: An Efficient Implementation of the Nwat-MMGBSA Method to Rescore Docking Results in Medium-Throughput Virtual Screenings
Source: Front Chem. 2018 Mar 5;6:43. doi: 10.3389/fchem.2018.00043 (PMC5844977; doi:10.3389/fchem.2018.00043)
Supplement: Supplementary file 2 [file DataSheet2.ZIP › SI_Examples_and_Scripts/examples/virtual_screenings/Rac1/Rac1.pdb]

ATOM      1  N   ALA     1      47.338  46.513  13.269  1.00  0.00           N  
ATOM      2  H1  ALA     1      46.488  45.997  13.092  1.00  0.00           H  
ATOM      3  H2  ALA     1      47.987  46.338  12.515  1.00  0.00           H  
ATOM      4  H3  ALA     1      47.096  47.462  13.516  1.00  0.00           H  
ATOM      5  CA  ALA     1      47.976  45.948  14.473  1.00  0.00           C  
ATOM      6  HA  ALA     1      48.970  45.615  14.173  1.00  0.00           H  
ATOM      7  CB  ALA     1      48.124  46.993  15.585  1.00  0.00           C  
ATOM      8  HB1 ALA     1      47.137  47.330  15.902  1.00  0.00           H  
ATOM      9  HB2 ALA     1      48.646  46.550  16.433  1.00  0.00           H  
ATOM     10  HB3 ALA     1      48.695  47.844  15.211  1.00  0.00           H  
ATOM     11  C   ALA     1      47.222  44.716  14.970  1.00  0.00           C  
ATOM     12  O   ALA     1      45.995  44.636  14.850  1.00  0.00           O  
ATOM     13  N   ALA     2      47.950  43.767  15.560  1.00  0.00           N  
ATOM     14  H   ALA     2      48.952  43.855  15.468  1.00  0.00           H  
ATOM     15  CA  ALA     2      47.417  42.599  16.261  1.00  0.00           C  
ATOM     16  HA  ALA     2      46.705  42.071  15.627  1.00  0.00           H  
ATOM     17  CB  ALA     2      48.595  41.661  16.563  1.00  0.00           C  
ATOM     18  HB1 ALA     2      49.313  42.173  17.204  1.00  0.00           H  
ATOM     19  HB2 ALA     2      48.229  40.768  17.069  1.00  0.00           H  
ATOM     20  HB3 ALA     2      49.081  41.376  15.630  1.00  0.00           H  
ATOM     21  C   ALA     2      46.661  42.998  17.543  1.00  0.00           C  
ATOM     22  O   ALA     2      46.949  44.036  18.146  1.00  0.00           O  
ATOM     23  N   ALA     3      45.704  42.172  17.969  1.00  0.00           N  
ATOM     24  H   ALA     3      45.475  41.369  17.401  1.00  0.00           H  
ATOM     25  CA  ALA     3      44.920  42.411  19.182  1.00  0.00           C  
ATOM     26  HA  ALA     3      44.773  43.483  19.315  1.00  0.00           H  
ATOM     27  CB  ALA     3      43.546  41.743  19.028  1.00  0.00           C  
ATOM     28  HB1 ALA     3      43.676  40.668  18.902  1.00  0.00           H  
ATOM     29  HB2 ALA     3      42.947  41.935  19.918  1.00  0.00           H  
ATOM     30  HB3 ALA     3      43.039  42.152  18.154  1.00  0.00           H  
ATOM     31  C   ALA     3      45.659  41.904  20.430  1.00  0.00           C  
ATOM     32  O   ALA     3      46.113  40.757  20.451  1.00  0.00           O  
ATOM     33  N   ILE     4      45.747  42.733  21.476  1.00  0.00           N  
ATOM     34  H   ILE     4      45.524  43.706  21.321  1.00  0.00           H  
ATOM     35  CA  ILE     4      46.210  42.327  22.815  1.00  0.00           C  
ATOM     36  HA  ILE     4      47.130  41.746  22.757  1.00  0.00           H  
ATOM     37  CB  ILE     4      46.435  43.561  23.729  1.00  0.00           C  
ATOM     38  HB  ILE     4      45.558  44.205  23.665  1.00  0.00           H  
ATOM     39  CG2 ILE     4      46.657  43.138  25.198  1.00  0.00           C  
ATOM     40 HG21 ILE     4      47.534  42.495  25.262  1.00  0.00           H  
ATOM     41 HG22 ILE     4      46.812  44.025  25.812  1.00  0.00           H  
ATOM     42 HG23 ILE     4      45.782  42.596  25.557  1.00  0.00           H  
ATOM     43  CG1 ILE     4      47.629  44.395  23.205  1.00  0.00           C  
ATOM     44 HG12 ILE     4      48.512  43.758  23.254  1.00  0.00           H  
ATOM     45 HG13 ILE     4      47.416  44.641  22.164  1.00  0.00           H  
ATOM     46  CD1 ILE     4      47.887  45.686  23.993  1.00  0.00           C  
ATOM     47 HD11 ILE     4      48.100  45.441  25.033  1.00  0.00           H  
ATOM     48 HD12 ILE     4      48.739  46.211  23.562  1.00  0.00           H  
ATOM     49 HD13 ILE     4      47.005  46.325  23.944  1.00  0.00           H  
ATOM     50  C   ILE     4      45.182  41.364  23.411  1.00  0.00           C  
ATOM     51  O   ILE     4      44.042  41.756  23.659  1.00  0.00           O  
ATOM     52  N   LYS     5      45.572  40.113  23.655  1.00  0.00           N  
ATOM     53  H   LYS     5      46.500  39.823  23.381  1.00  0.00           H  
ATOM     54  CA  LYS     5      44.653  39.100  24.166  1.00  0.00           C  
ATOM     55  HA  LYS     5      43.640  39.300  23.817  1.00  0.00           H  
ATOM     56  CB  LYS     5      45.082  37.715  23.661  1.00  0.00           C  
ATOM     57  HB2 LYS     5      45.043  37.706  22.572  1.00  0.00           H  
ATOM     58  HB3 LYS     5      46.103  37.518  23.989  1.00  0.00           H  
ATOM     59  CG  LYS     5      44.147  36.630  24.216  1.00  0.00           C  
ATOM     60  HG2 LYS     5      44.445  36.410  25.241  1.00  0.00           H  
ATOM     61  HG3 LYS     5      43.128  37.018  24.210  1.00  0.00           H  
ATOM     62  CD  LYS     5      44.210  35.353  23.383  1.00  0.00           C  
ATOM     63  HD2 LYS     5      43.854  35.570  22.376  1.00  0.00           H  
ATOM     64  HD3 LYS     5      45.244  35.012  23.336  1.00  0.00           H  
ATOM     65  CE  LYS     5      43.339  34.259  24.008  1.00  0.00           C  
ATOM     66  HE2 LYS     5      43.692  34.067  25.021  1.00  0.00           H  
ATOM     67  HE3 LYS     5      42.308  34.610  24.043  1.00  0.00           H  
ATOM     68  NZ  LYS     5      43.408  33.012  23.218  1.00  0.00           N  
ATOM     69  HZ1 LYS     5      44.364  32.687  23.185  1.00  0.00           H  
ATOM     70  HZ2 LYS     5      42.827  32.308  23.649  1.00  0.00           H  
ATOM     71  HZ3 LYS     5      43.081  33.190  22.279  1.00  0.00           H  
ATOM     72  C   LYS     5      44.496  39.177  25.694  1.00  0.00           C  
ATOM     73  O   LYS     5      45.357  38.715  26.458  1.00  0.00           O  
ATOM     74  N   CYS     6      43.348  39.698  26.130  1.00  0.00           N  
ATOM     75  H   CYS     6      42.791  40.184  25.441  1.00  0.00           H  
ATOM     76  CA  CYS     6      42.872  39.668  27.509  1.00  0.00           C  
ATOM     77  HA  CYS     6      43.696  39.542  28.211  1.00  0.00           H  
ATOM     78  CB  CYS     6      42.194  41.016  27.785  1.00  0.00           C  
ATOM     79  HB2 CYS     6      42.899  41.847  27.756  1.00  0.00           H  
ATOM     80  HB3 CYS     6      41.371  41.214  27.098  1.00  0.00           H  
ATOM     81  SG  CYS     6      41.473  41.026  29.450  1.00  0.00           S  
ATOM     82  HG  CYS     6      40.988  42.263  29.384  1.00  0.00           H  
ATOM     83  C   CYS     6      41.919  38.479  27.718  1.00  0.00           C  
ATOM     84  O   CYS     6      40.802  38.491  27.200  1.00  0.00           O  
ATOM     85  N   VAL     7      42.346  37.479  28.493  1.00  0.00           N  
ATOM     86  H   VAL     7      43.325  37.455  28.739  1.00  0.00           H  
ATOM     87  CA  VAL     7      41.484  36.371  28.946  1.00  0.00           C  
ATOM     88  HA  VAL     7      40.590  36.345  28.324  1.00  0.00           H  
ATOM     89  CB  VAL     7      42.186  34.994  28.862  1.00  0.00           C  
ATOM     90  HB  VAL     7      43.099  35.041  29.456  1.00  0.00           H  
ATOM     91  CG1 VAL     7      41.290  33.855  29.385  1.00  0.00           C  
ATOM     92 HG11 VAL     7      40.378  33.808  28.790  1.00  0.00           H  
ATOM     93 HG12 VAL     7      41.823  32.908  29.307  1.00  0.00           H  
ATOM     94 HG13 VAL     7      41.035  34.043  30.428  1.00  0.00           H  
ATOM     95  CG2 VAL     7      42.559  34.665  27.408  1.00  0.00           C  
ATOM     96 HG21 VAL     7      43.235  35.430  27.024  1.00  0.00           H  
ATOM     97 HG22 VAL     7      43.052  33.694  27.369  1.00  0.00           H  
ATOM     98 HG23 VAL     7      41.656  34.639  26.798  1.00  0.00           H  
ATOM     99  C   VAL     7      41.023  36.669  30.373  1.00  0.00           C  
ATOM    100  O   VAL     7      41.845  36.981  31.236  1.00  0.00           O  
ATOM    101  N   VAL     8      39.713  36.591  30.608  1.00  0.00           N  
ATOM    102  H   VAL     8      39.119  36.370  29.822  1.00  0.00           H  
ATOM    103  CA  VAL     8      39.078  36.865  31.906  1.00  0.00           C  
ATOM    104  HA  VAL     8      39.788  37.338  32.584  1.00  0.00           H  
ATOM    105  CB  VAL     8      37.855  37.798  31.742  1.00  0.00           C  
ATOM    106  HB  VAL     8      37.105  37.286  31.139  1.00  0.00           H  
ATOM    107  CG1 VAL     8      37.250  38.169  33.106  1.00  0.00           C  
ATOM    108 HG11 VAL     8      37.999  38.682  33.709  1.00  0.00           H  
ATOM    109 HG12 VAL     8      36.393  38.826  32.957  1.00  0.00           H  
ATOM    110 HG13 VAL     8      36.929  37.263  33.620  1.00  0.00           H  
ATOM    111  CG2 VAL     8      38.257  39.090  31.005  1.00  0.00           C  
ATOM    112 HG21 VAL     8      38.646  38.840  30.018  1.00  0.00           H  
ATOM    113 HG22 VAL     8      37.385  39.735  30.898  1.00  0.00           H  
ATOM    114 HG23 VAL     8      39.025  39.611  31.576  1.00  0.00           H  
ATOM    115  C   VAL     8      38.678  35.543  32.565  1.00  0.00           C  
ATOM    116  O   VAL     8      37.881  34.792  32.004  1.00  0.00           O  
ATOM    117  N   VAL     9      39.232  35.264  33.749  1.00  0.00           N  
ATOM    118  H   VAL     9      39.894  35.936  34.109  1.00  0.00           H  
ATOM    119  CA  VAL     9      39.021  34.013  34.507  1.00  0.00           C  
ATOM    120  HA  VAL     9      38.223  33.410  34.075  1.00  0.00           H  
ATOM    121  CB  VAL     9      40.297  33.143  34.612  1.00  0.00           C  
ATOM    122  HB  VAL     9      40.032  32.204  35.097  1.00  0.00           H  
ATOM    123  CG1 VAL     9      40.903  32.853  33.234  1.00  0.00           C  
ATOM    124 HG11 VAL     9      41.168  33.792  32.748  1.00  0.00           H  
ATOM    125 HG12 VAL     9      41.797  32.240  33.351  1.00  0.00           H  
ATOM    126 HG13 VAL     9      40.176  32.321  32.621  1.00  0.00           H  
ATOM    127  CG2 VAL     9      41.383  33.739  35.522  1.00  0.00           C  
ATOM    128 HG21 VAL     9      40.988  33.856  36.531  1.00  0.00           H  
ATOM    129 HG22 VAL     9      42.245  33.073  35.544  1.00  0.00           H  
ATOM    130 HG23 VAL     9      41.687  34.712  35.136  1.00  0.00           H  
ATOM    131  C   VAL     9      38.458  34.282  35.901  1.00  0.00           C  
ATOM    132  O   VAL     9      38.558  35.399  36.405  1.00  0.00           O  
ATOM    133  N   GLY    10      37.870  33.258  36.528  1.00  0.00           N  
ATOM    134  H   GLY    10      37.839  32.367  36.054  1.00  0.00           H  
ATOM    135  CA  GLY    10      37.270  33.357  37.860  1.00  0.00           C  
ATOM    136  HA2 GLY    10      38.042  33.109  38.588  1.00  0.00           H  
ATOM    137  HA3 GLY    10      36.955  34.391  38.003  1.00  0.00           H  
ATOM    138  C   GLY    10      36.072  32.438  38.074  1.00  0.00           C  
ATOM    139  O   GLY    10      35.555  31.828  37.139  1.00  0.00           O  
ATOM    140  N   ASP    11      35.630  32.381  39.326  1.00  0.00           N  
ATOM    141  H   ASP    11      36.109  32.990  39.974  1.00  0.00           H  
ATOM    142  CA  ASP    11      34.598  31.476  39.852  1.00  0.00           C  
ATOM    143  HA  ASP    11      34.848  30.435  39.648  1.00  0.00           H  
ATOM    144  CB  ASP    11      34.528  31.677  41.381  1.00  0.00           C  
ATOM    145  HB2 ASP    11      35.061  32.593  41.638  1.00  0.00           H  
ATOM    146  HB3 ASP    11      33.471  31.794  41.618  1.00  0.00           H  
ATOM    147  CG  ASP    11      35.104  30.511  42.182  1.00  0.00           C  
ATOM    148  OD1 ASP    11      36.208  30.019  41.857  1.00  0.00           O  
ATOM    149  OD2 ASP    11      34.455  30.106  43.172  1.00  0.00           O  
ATOM    150  C   ASP    11      33.202  31.637  39.210  1.00  0.00           C  
ATOM    151  O   ASP    11      32.901  32.642  38.562  1.00  0.00           O  
ATOM    152  N   GLY    12      32.331  30.643  39.425  1.00  0.00           N  
ATOM    153  H   GLY    12      32.650  29.860  39.977  1.00  0.00           H  
ATOM    154  CA  GLY    12      30.957  30.620  38.915  1.00  0.00           C  
ATOM    155  HA2 GLY    12      30.995  30.753  37.834  1.00  0.00           H  
ATOM    156  HA3 GLY    12      30.526  29.646  39.146  1.00  0.00           H  
ATOM    157  C   GLY    12      30.073  31.711  39.520  1.00  0.00           C  
ATOM    158  O   GLY    12      29.824  31.703  40.729  1.00  0.00           O  
ATOM    159  N   ALA    13      29.569  32.615  38.671  1.00  0.00           N  
ATOM    160  H   ALA    13      29.976  32.587  37.747  1.00  0.00           H  
ATOM    161  CA  ALA    13      28.669  33.725  39.001  1.00  0.00           C  
ATOM    162  HA  ALA    13      28.410  34.141  38.027  1.00  0.00           H  
ATOM    163  CB  ALA    13      27.382  33.217  39.678  1.00  0.00           C  
ATOM    164  HB1 ALA    13      27.624  32.806  40.658  1.00  0.00           H  
ATOM    165  HB2 ALA    13      26.682  34.044  39.794  1.00  0.00           H  
ATOM    166  HB3 ALA    13      26.928  32.442  39.061  1.00  0.00           H  
ATOM    167  C   ALA    13      29.382  34.865  39.759  1.00  0.00           C  
ATOM    168  O   ALA    13      28.833  35.402  40.725  1.00  0.00           O  
ATOM    169  N   VAL    14      30.598  35.243  39.344  1.00  0.00           N  
ATOM    170  H   VAL    14      31.090  34.662  38.681  1.00  0.00           H  
ATOM    171  CA  VAL    14      31.316  36.402  39.932  1.00  0.00           C  
ATOM    172  HA  VAL    14      30.862  36.767  40.853  1.00  0.00           H  
ATOM    173  CB  VAL    14      32.820  36.147  40.190  1.00  0.00           C  
ATOM    174  HB  VAL    14      33.265  37.056  40.595  1.00  0.00           H  
ATOM    175  CG1 VAL    14      33.021  34.992  41.184  1.00  0.00           C  
ATOM    176 HG11 VAL    14      32.577  34.083  40.779  1.00  0.00           H  
ATOM    177 HG12 VAL    14      34.087  34.834  41.347  1.00  0.00           H  
ATOM    178 HG13 VAL    14      32.542  35.240  42.131  1.00  0.00           H  
ATOM    179  CG2 VAL    14      33.630  35.939  38.903  1.00  0.00           C  
ATOM    180 HG21 VAL    14      33.551  36.827  38.276  1.00  0.00           H  
ATOM    181 HG22 VAL    14      34.676  35.766  39.155  1.00  0.00           H  
ATOM    182 HG23 VAL    14      33.239  35.077  38.362  1.00  0.00           H  
ATOM    183  C   VAL    14      31.118  37.687  39.118  1.00  0.00           C  
ATOM    184  O   VAL    14      31.411  38.768  39.626  1.00  0.00           O  
ATOM    185  N   GLY    15      30.580  37.591  37.896  1.00  0.00           N  
ATOM    186  H   GLY    15      30.429  36.662  37.531  1.00  0.00           H  
ATOM    187  CA  GLY    15      30.200  38.734  37.063  1.00  0.00           C  
ATOM    188  HA2 GLY    15      29.159  38.594  36.773  1.00  0.00           H  
ATOM    189  HA3 GLY    15      30.288  39.630  37.678  1.00  0.00           H  
ATOM    190  C   GLY    15      31.044  38.910  35.809  1.00  0.00           C  
ATOM    191  O   GLY    15      31.026  39.995  35.232  1.00  0.00           O  
ATOM    192  N   LYS    16      31.799  37.891  35.381  1.00  0.00           N  
ATOM    193  H   LYS    16      31.769  37.024  35.898  1.00  0.00           H  
ATOM    194  CA  LYS    16      32.718  37.990  34.237  1.00  0.00           C  
ATOM    195  HA  LYS    16      33.453  38.776  34.414  1.00  0.00           H  
ATOM    196  CB  LYS    16      33.460  36.657  34.044  1.00  0.00           C  
ATOM    197  HB2 LYS    16      32.719  35.870  33.907  1.00  0.00           H  
ATOM    198  HB3 LYS    16      34.076  36.735  33.148  1.00  0.00           H  
ATOM    199  CG  LYS    16      34.349  36.319  35.247  1.00  0.00           C  
ATOM    200  HG2 LYS    16      35.043  37.149  35.384  1.00  0.00           H  
ATOM    201  HG3 LYS    16      33.702  36.239  36.120  1.00  0.00           H  
ATOM    202  CD  LYS    16      35.139  35.015  35.075  1.00  0.00           C  
ATOM    203  HD2 LYS    16      35.822  35.166  34.239  1.00  0.00           H  
ATOM    204  HD3 LYS    16      35.712  34.868  35.990  1.00  0.00           H  
ATOM    205  CE  LYS    16      34.272  33.777  34.810  1.00  0.00           C  
ATOM    206  HE2 LYS    16      33.722  33.946  33.884  1.00  0.00           H  
ATOM    207  HE3 LYS    16      34.937  32.923  34.686  1.00  0.00           H  
ATOM    208  NZ  LYS    16      33.317  33.504  35.908  1.00  0.00           N  
ATOM    209  HZ1 LYS    16      32.700  34.296  36.022  1.00  0.00           H  
ATOM    210  HZ2 LYS    16      32.773  32.683  35.685  1.00  0.00           H  
ATOM    211  HZ3 LYS    16      33.826  33.348  36.766  1.00  0.00           H  
ATOM    212  C   LYS    16      31.990  38.387  32.947  1.00  0.00           C  
ATOM    213  O   LYS    16      32.431  39.309  32.255  1.00  0.00           O  
ATOM    214  N   THR    17      30.848  37.751  32.660  1.00  0.00           N  
ATOM    215  H   THR    17      30.554  37.002  33.270  1.00  0.00           H  
ATOM    216  CA  THR    17      30.027  38.049  31.475  1.00  0.00           C  
ATOM    217  HA  THR    17      30.669  38.075  30.594  1.00  0.00           H  
ATOM    218  CB  THR    17      28.980  36.952  31.284  1.00  0.00           C  
ATOM    219  HB  THR    17      28.285  37.003  32.122  1.00  0.00           H  
ATOM    220  CG2 THR    17      28.211  37.097  29.977  1.00  0.00           C  
ATOM    221 HG21 THR    17      28.906  37.046  29.138  1.00  0.00           H  
ATOM    222 HG22 THR    17      27.481  36.292  29.893  1.00  0.00           H  
ATOM    223 HG23 THR    17      27.696  38.057  29.963  1.00  0.00           H  
ATOM    224  OG1 THR    17      29.655  35.715  31.249  1.00  0.00           O  
ATOM    225  HG1 THR    17      29.019  35.007  31.129  1.00  0.00           H  
ATOM    226  C   THR    17      29.372  39.412  31.629  1.00  0.00           C  
ATOM    227  O   THR    17      29.454  40.243  30.725  1.00  0.00           O  
ATOM    228  N   CYS    18      28.775  39.667  32.794  1.00  0.00           N  
ATOM    229  H   CYS    18      28.739  38.920  33.473  1.00  0.00           H  
ATOM    230  CA  CYS    18      28.084  40.916  33.101  1.00  0.00           C  
ATOM    231  HA  CYS    18      27.270  41.108  32.402  1.00  0.00           H  
ATOM    232  CB  CYS    18      27.495  40.758  34.508  1.00  0.00           C  
ATOM    233  HB2 CYS    18      27.045  39.780  34.675  1.00  0.00           H  
ATOM    234  HB3 CYS    18      28.217  40.965  35.298  1.00  0.00           H  
ATOM    235  SG  CYS    18      26.163  41.966  34.716  1.00  0.00           S  
ATOM    236  HG  CYS    18      25.853  41.618  35.961  1.00  0.00           H  
ATOM    237  C   CYS    18      28.984  42.162  32.956  1.00  0.00           C  
ATOM    238  O   CYS    18      28.586  43.143  32.314  1.00  0.00           O  
ATOM    239  N   LEU    19      30.213  42.131  33.492  1.00  0.00           N  
ATOM    240  H   LEU    19      30.435  41.362  34.108  1.00  0.00           H  
ATOM    241  CA  LEU    19      31.161  43.252  33.407  1.00  0.00           C  
ATOM    242  HA  LEU    19      30.623  44.196  33.498  1.00  0.00           H  
ATOM    243  CB  LEU    19      32.210  43.169  34.541  1.00  0.00           C  
ATOM    244  HB2 LEU    19      32.622  44.176  34.617  1.00  0.00           H  
ATOM    245  HB3 LEU    19      31.632  42.945  35.437  1.00  0.00           H  
ATOM    246  CG  LEU    19      33.365  42.149  34.404  1.00  0.00           C  
ATOM    247  HG  LEU    19      32.965  41.262  33.912  1.00  0.00           H  
ATOM    248  CD1 LEU    19      34.558  42.690  33.595  1.00  0.00           C  
ATOM    249 HD11 LEU    19      34.959  43.577  34.086  1.00  0.00           H  
ATOM    250 HD12 LEU    19      35.334  41.927  33.536  1.00  0.00           H  
ATOM    251 HD13 LEU    19      34.228  42.950  32.589  1.00  0.00           H  
ATOM    252  CD2 LEU    19      33.885  41.776  35.802  1.00  0.00           C  
ATOM    253 HD21 LEU    19      33.077  41.335  36.385  1.00  0.00           H  
ATOM    254 HD22 LEU    19      34.699  41.058  35.707  1.00  0.00           H  
ATOM    255 HD23 LEU    19      34.248  42.672  36.306  1.00  0.00           H  
ATOM    256  C   LEU    19      31.743  43.430  31.998  1.00  0.00           C  
ATOM    257  O   LEU    19      31.893  44.570  31.564  1.00  0.00           O  
ATOM    258  N   LEU    20      31.994  42.344  31.250  1.00  0.00           N  
ATOM    259  H   LEU    20      31.915  41.433  31.677  1.00  0.00           H  
ATOM    260  CA  LEU    20      32.458  42.423  29.857  1.00  0.00           C  
ATOM    261  HA  LEU    20      33.308  43.102  29.782  1.00  0.00           H  
ATOM    262  CB  LEU    20      32.898  41.027  29.372  1.00  0.00           C  
ATOM    263  HB2 LEU    20      32.161  40.311  29.733  1.00  0.00           H  
ATOM    264  HB3 LEU    20      32.880  41.048  28.282  1.00  0.00           H  
ATOM    265  CG  LEU    20      34.302  40.607  29.854  1.00  0.00           C  
ATOM    266  HG  LEU    20      34.382  40.774  30.928  1.00  0.00           H  
ATOM    267  CD1 LEU    20      34.527  39.120  29.550  1.00  0.00           C  
ATOM    268 HD11 LEU    20      34.448  38.952  28.476  1.00  0.00           H  
ATOM    269 HD12 LEU    20      35.519  38.825  29.891  1.00  0.00           H  
ATOM    270 HD13 LEU    20      33.774  38.525  30.066  1.00  0.00           H  
ATOM    271  CD2 LEU    20      35.398  41.418  29.144  1.00  0.00           C  
ATOM    272 HD21 LEU    20      35.261  42.479  29.355  1.00  0.00           H  
ATOM    273 HD22 LEU    20      36.377  41.100  29.504  1.00  0.00           H  
ATOM    274 HD23 LEU    20      35.335  41.251  28.068  1.00  0.00           H  
ATOM    275  C   LEU    20      31.389  43.015  28.932  1.00  0.00           C  
ATOM    276  O   LEU    20      31.698  43.880  28.112  1.00  0.00           O  
ATOM    277  N   ILE    21      30.127  42.607  29.090  1.00  0.00           N  
ATOM    278  H   ILE    21      29.950  41.785  29.650  1.00  0.00           H  
ATOM    279  CA  ILE    21      28.994  43.225  28.379  1.00  0.00           C  
ATOM    280  HA  ILE    21      29.195  43.290  27.310  1.00  0.00           H  
ATOM    281  CB  ILE    21      27.703  42.400  28.612  1.00  0.00           C  
ATOM    282  HB  ILE    21      27.632  42.168  29.674  1.00  0.00           H  
ATOM    283  CG2 ILE    21      26.443  43.173  28.169  1.00  0.00           C  
ATOM    284 HG21 ILE    21      26.514  43.406  27.106  1.00  0.00           H  
ATOM    285 HG22 ILE    21      25.559  42.561  28.348  1.00  0.00           H  
ATOM    286 HG23 ILE    21      26.365  44.099  28.739  1.00  0.00           H  
ATOM    287  CG1 ILE    21      27.827  41.069  27.834  1.00  0.00           C  
ATOM    288 HG12 ILE    21      27.853  41.325  26.774  1.00  0.00           H  
ATOM    289 HG13 ILE    21      28.778  40.623  28.123  1.00  0.00           H  
ATOM    290  CD1 ILE    21      26.695  40.069  28.090  1.00  0.00           C  
ATOM    291 HD11 ILE    21      25.743  40.515  27.800  1.00  0.00           H  
ATOM    292 HD12 ILE    21      26.867  39.167  27.502  1.00  0.00           H  
ATOM    293 HD13 ILE    21      26.669  39.813  29.149  1.00  0.00           H  
ATOM    294  C   ILE    21      28.853  44.698  28.773  1.00  0.00           C  
ATOM    295  O   ILE    21      28.719  45.553  27.901  1.00  0.00           O  
ATOM    296  N   SER    22      28.937  45.029  30.059  1.00  0.00           N  
ATOM    297  H   SER    22      29.015  44.299  30.752  1.00  0.00           H  
ATOM    298  CA  SER    22      28.827  46.421  30.522  1.00  0.00           C  
ATOM    299  HA  SER    22      27.897  46.860  30.161  1.00  0.00           H  
ATOM    300  CB  SER    22      28.831  46.472  32.057  1.00  0.00           C  
ATOM    301  HB2 SER    22      29.790  46.097  32.416  1.00  0.00           H  
ATOM    302  HB3 SER    22      28.706  47.508  32.372  1.00  0.00           H  
ATOM    303  OG  SER    22      27.782  45.683  32.598  1.00  0.00           O  
ATOM    304  HG  SER    22      27.807  45.732  33.556  1.00  0.00           H  
ATOM    305  C   SER    22      29.935  47.321  29.935  1.00  0.00           C  
ATOM    306  O   SER    22      29.651  48.421  29.460  1.00  0.00           O  
ATOM    307  N   TYR    23      31.188  46.851  29.876  1.00  0.00           N  
ATOM    308  H   TYR    23      31.374  45.959  30.311  1.00  0.00           H  
ATOM    309  CA  TYR    23      32.319  47.593  29.296  1.00  0.00           C  
ATOM    310  HA  TYR    23      32.374  48.598  29.715  1.00  0.00           H  
ATOM    311  CB  TYR    23      33.625  46.850  29.628  1.00  0.00           C  
ATOM    312  HB2 TYR    23      33.696  46.849  30.716  1.00  0.00           H  
ATOM    313  HB3 TYR    23      33.531  45.825  29.269  1.00  0.00           H  
ATOM    314  CG  TYR    23      34.880  47.480  29.039  1.00  0.00           C  
ATOM    315  CD1 TYR    23      35.383  48.692  29.555  1.00  0.00           C  
ATOM    316  HD1 TYR    23      34.878  49.173  30.393  1.00  0.00           H  
ATOM    317  CE1 TYR    23      36.534  49.283  28.992  1.00  0.00           C  
ATOM    318  HE1 TYR    23      36.912  50.226  29.387  1.00  0.00           H  
ATOM    319  CZ  TYR    23      37.187  48.660  27.904  1.00  0.00           C  
ATOM    320  OH  TYR    23      38.315  49.200  27.364  1.00  0.00           O  
ATOM    321  HH  TYR    23      38.587  50.012  27.798  1.00  0.00           H  
ATOM    322  CE2 TYR    23      36.674  47.454  27.380  1.00  0.00           C  
ATOM    323  HE2 TYR    23      37.167  46.978  26.532  1.00  0.00           H  
ATOM    324  CD2 TYR    23      35.528  46.866  27.949  1.00  0.00           C  
ATOM    325  HD2 TYR    23      35.138  45.931  27.546  1.00  0.00           H  
ATOM    326  C   TYR    23      32.192  47.829  27.776  1.00  0.00           C  
ATOM    327  O   TYR    23      32.689  48.843  27.279  1.00  0.00           O  
ATOM    328  N   THR    24      31.534  46.918  27.042  1.00  0.00           N  
ATOM    329  H   THR    24      31.107  46.153  27.544  1.00  0.00           H  
ATOM    330  CA  THR    24      31.463  46.914  25.561  1.00  0.00           C  
ATOM    331  HA  THR    24      32.218  47.583  25.147  1.00  0.00           H  
ATOM    332  CB  THR    24      31.710  45.501  25.020  1.00  0.00           C  
ATOM    333  HB  THR    24      31.529  45.510  23.945  1.00  0.00           H  
ATOM    334  CG2 THR    24      33.138  45.029  25.292  1.00  0.00           C  
ATOM    335 HG21 THR    24      33.320  45.020  26.367  1.00  0.00           H  
ATOM    336 HG22 THR    24      33.271  44.024  24.893  1.00  0.00           H  
ATOM    337 HG23 THR    24      33.843  45.707  24.811  1.00  0.00           H  
ATOM    338  OG1 THR    24      30.821  44.597  25.629  1.00  0.00           O  
ATOM    339  HG1 THR    24      30.979  43.714  25.287  1.00  0.00           H  
ATOM    340  C   THR    24      30.153  47.457  24.984  1.00  0.00           C  
ATOM    341  O   THR    24      30.148  47.892  23.826  1.00  0.00           O  
ATOM    342  N   THR    25      29.065  47.451  25.768  1.00  0.00           N  
ATOM    343  H   THR    25      29.178  47.007  26.668  1.00  0.00           H  
ATOM    344  CA  THR    25      27.718  47.942  25.391  1.00  0.00           C  
ATOM    345  HA  THR    25      27.715  48.274  24.352  1.00  0.00           H  
ATOM    346  CB  THR    25      26.668  46.835  25.555  1.00  0.00           C  
ATOM    347  HB  THR    25      25.726  47.214  25.158  1.00  0.00           H  
ATOM    348  CG2 THR    25      27.039  45.537  24.835  1.00  0.00           C  
ATOM    349 HG21 THR    25      27.981  45.157  25.232  1.00  0.00           H  
ATOM    350 HG22 THR    25      26.254  44.797  24.992  1.00  0.00           H  
ATOM    351 HG23 THR    25      27.147  45.731  23.768  1.00  0.00           H  
ATOM    352  OG1 THR    25      26.500  46.541  26.920  1.00  0.00           O  
ATOM    353  HG1 THR    25      25.843  45.849  27.019  1.00  0.00           H  
ATOM    354  C   THR    25      27.278  49.202  26.150  1.00  0.00           C  
ATOM    355  O   THR    25      26.229  49.772  25.847  1.00  0.00           O  
ATOM    356  N   ASN    26      28.063  49.629  27.146  1.00  0.00           N  
ATOM    357  H   ASN    26      28.711  48.931  27.483  1.00  0.00           H  
ATOM    358  CA  ASN    26      27.944  50.891  27.896  1.00  0.00           C  
ATOM    359  HA  ASN    26      28.780  50.978  28.590  1.00  0.00           H  
ATOM    360  CB  ASN    26      27.958  52.115  26.952  1.00  0.00           C  
ATOM    361  HB2 ASN    26      27.070  52.069  26.322  1.00  0.00           H  
ATOM    362  HB3 ASN    26      27.934  53.028  27.547  1.00  0.00           H  
ATOM    363  CG  ASN    26      29.193  52.151  26.052  1.00  0.00           C  
ATOM    364  OD1 ASN    26      29.151  51.757  24.889  1.00  0.00           O  
ATOM    365  ND2 ASN    26      30.322  52.607  26.562  1.00  0.00           N  
ATOM    366 HD21 ASN    26      31.154  52.642  25.989  1.00  0.00           H  
ATOM    367 HD22 ASN    26      30.349  52.919  27.522  1.00  0.00           H  
ATOM    368  C   ASN    26      26.777  50.927  28.914  1.00  0.00           C  
ATOM    369  O   ASN    26      26.566  51.956  29.561  1.00  0.00           O  
ATOM    370  N   ALA    27      26.048  49.816  29.098  1.00  0.00           N  
ATOM    371  H   ALA    27      26.285  49.026  28.516  1.00  0.00           H  
ATOM    372  CA  ALA    27      24.923  49.680  30.034  1.00  0.00           C  
ATOM    373  HA  ALA    27      25.010  50.430  30.821  1.00  0.00           H  
ATOM    374  CB  ALA    27      23.619  49.927  29.263  1.00  0.00           C  
ATOM    375  HB1 ALA    27      23.514  49.179  28.477  1.00  0.00           H  
ATOM    376  HB2 ALA    27      22.773  49.857  29.947  1.00  0.00           H  
ATOM    377  HB3 ALA    27      23.643  50.921  28.816  1.00  0.00           H  
ATOM    378  C   ALA    27      24.888  48.299  30.713  1.00  0.00           C  
ATOM    379  O   ALA    27      25.167  47.280  30.075  1.00  0.00           O  
ATOM    380  N   PHE    28      24.490  48.260  31.990  1.00  0.00           N  
ATOM    381  H   PHE    28      24.298  49.141  32.444  1.00  0.00           H  
ATOM    382  CA  PHE    28      24.349  47.027  32.774  1.00  0.00           C  
ATOM    383  HA  PHE    28      25.262  46.434  32.726  1.00  0.00           H  
ATOM    384  CB  PHE    28      24.085  47.402  34.237  1.00  0.00           C  
ATOM    385  HB2 PHE    28      24.905  47.987  34.654  1.00  0.00           H  
ATOM    386  HB3 PHE    28      23.171  47.995  34.254  1.00  0.00           H  
ATOM    387  CG  PHE    28      23.862  46.232  35.180  1.00  0.00           C  
ATOM    388  CD1 PHE    28      24.944  45.418  35.565  1.00  0.00           C  
ATOM    389  HD1 PHE    28      25.924  45.568  35.111  1.00  0.00           H  
ATOM    390  CE1 PHE    28      24.763  44.413  36.533  1.00  0.00           C  
ATOM    391  HE1 PHE    28      25.612  43.809  36.853  1.00  0.00           H  
ATOM    392  CZ  PHE    28      23.492  44.187  37.086  1.00  0.00           C  
ATOM    393  HZ  PHE    28      23.350  43.408  37.835  1.00  0.00           H  
ATOM    394  CE2 PHE    28      22.400  44.970  36.670  1.00  0.00           C  
ATOM    395  HE2 PHE    28      21.409  44.784  37.084  1.00  0.00           H  
ATOM    396  CD2 PHE    28      22.585  45.992  35.722  1.00  0.00           C  
ATOM    397  HD2 PHE    28      21.739  46.601  35.405  1.00  0.00           H  
ATOM    398  C   PHE    28      23.203  46.141  32.239  1.00  0.00           C  
ATOM    399  O   PHE    28      22.080  46.645  32.117  1.00  0.00           O  
ATOM    400  N   PRO    29      23.445  44.845  31.954  1.00  0.00           N  
ATOM    401  CD  PRO    29      24.756  44.206  31.923  1.00  0.00           C  
ATOM    402  HD2 PRO    29      25.178  44.253  32.927  1.00  0.00           H  
ATOM    403  HD3 PRO    29      25.389  44.768  31.236  1.00  0.00           H  
ATOM    404  CG  PRO    29      24.517  42.775  31.455  1.00  0.00           C  
ATOM    405  HG2 PRO    29      24.385  42.102  32.302  1.00  0.00           H  
ATOM    406  HG3 PRO    29      25.342  42.422  30.836  1.00  0.00           H  
ATOM    407  CB  PRO    29      23.233  42.897  30.634  1.00  0.00           C  
ATOM    408  HB2 PRO    29      22.677  41.961  30.593  1.00  0.00           H  
ATOM    409  HB3 PRO    29      23.425  43.249  29.620  1.00  0.00           H  
ATOM    410  CA  PRO    29      22.431  43.945  31.407  1.00  0.00           C  
ATOM    411  HA  PRO    29      21.814  44.531  30.726  1.00  0.00           H  
ATOM    412  C   PRO    29      21.537  43.289  32.473  1.00  0.00           C  
ATOM    413  O   PRO    29      20.382  42.993  32.176  1.00  0.00           O  
ATOM    414  N   GLY    30      22.024  43.068  33.703  1.00  0.00           N  
ATOM    415  H   GLY    30      22.960  43.385  33.913  1.00  0.00           H  
ATOM    416  CA  GLY    30      21.265  42.388  34.761  1.00  0.00           C  
ATOM    417  HA2 GLY    30      21.644  42.719  35.728  1.00  0.00           H  
ATOM    418  HA3 GLY    30      20.215  42.666  34.668  1.00  0.00           H  
ATOM    419  C   GLY    30      21.387  40.870  34.673  1.00  0.00           C  
ATOM    420  O   GLY    30      22.494  40.332  34.725  1.00  0.00           O  
ATOM    421  N   GLU    31      20.249  40.178  34.597  1.00  0.00           N  
ATOM    422  H   GLU    31      19.382  40.687  34.698  1.00  0.00           H  
ATOM    423  CA  GLU    31      20.185  38.720  34.413  1.00  0.00           C  
ATOM    424  HA  GLU    31      21.112  38.263  34.758  1.00  0.00           H  
ATOM    425  CB  GLU    31      19.017  38.129  35.217  1.00  0.00           C  
ATOM    426  HB2 GLU    31      18.105  38.429  34.700  1.00  0.00           H  
ATOM    427  HB3 GLU    31      19.124  37.046  35.164  1.00  0.00           H  
ATOM    428  CG  GLU    31      18.939  38.565  36.688  1.00  0.00           C  
ATOM    429  HG2 GLU    31      18.857  39.650  36.622  1.00  0.00           H  
ATOM    430  HG3 GLU    31      18.028  38.159  37.127  1.00  0.00           H  
ATOM    431  CD  GLU    31      20.135  38.197  37.565  1.00  0.00           C  
ATOM    432  OE1 GLU    31      20.937  37.302  37.203  1.00  0.00           O  
ATOM    433  OE2 GLU    31      20.238  38.768  38.676  1.00  0.00           O  
ATOM    434  C   GLU    31      20.024  38.327  32.933  1.00  0.00           C  
ATOM    435  O   GLU    31      20.196  37.158  32.583  1.00  0.00           O  
ATOM    436  N   TYR    32      19.723  39.287  32.050  1.00  0.00           N  
ATOM    437  H   TYR    32      19.466  40.184  32.438  1.00  0.00           H  
ATOM    438  CA  TYR    32      19.641  39.109  30.595  1.00  0.00           C  
ATOM    439  HA  TYR    32      19.135  38.174  30.357  1.00  0.00           H  
ATOM    440  CB  TYR    32      18.843  40.271  29.976  1.00  0.00           C  
ATOM    441  HB2 TYR    32      19.361  41.129  30.405  1.00  0.00           H  
ATOM    442  HB3 TYR    32      18.977  40.271  28.894  1.00  0.00           H  
ATOM    443  CG  TYR    32      17.360  40.359  30.303  1.00  0.00           C  
ATOM    444  CD1 TYR    32      16.538  39.215  30.236  1.00  0.00           C  
ATOM    445  HD1 TYR    32      16.990  38.240  30.057  1.00  0.00           H  
ATOM    446  CE1 TYR    32      15.144  39.326  30.398  1.00  0.00           C  
ATOM    447  HE1 TYR    32      14.519  38.433  30.387  1.00  0.00           H  
ATOM    448  CZ  TYR    32      14.561  40.593  30.613  1.00  0.00           C  
ATOM    449  OH  TYR    32      13.208  40.713  30.689  1.00  0.00           O  
ATOM    450  HH  TYR    32      12.751  39.876  30.583  1.00  0.00           H  
ATOM    451  CE2 TYR    32      15.382  41.738  30.710  1.00  0.00           C  
ATOM    452  HE2 TYR    32      14.938  42.715  30.903  1.00  0.00           H  
ATOM    453  CD2 TYR    32      16.777  41.617  30.557  1.00  0.00           C  
ATOM    454  HD2 TYR    32      17.412  42.499  30.635  1.00  0.00           H  
ATOM    455  C   TYR    32      21.038  38.959  29.956  1.00  0.00           C  
ATOM    456  O   TYR    32      21.466  39.769  29.130  1.00  0.00           O  
ATOM    457  N   ILE    33      21.761  37.916  30.372  1.00  0.00           N  
ATOM    458  H   ILE    33      21.332  37.355  31.093  1.00  0.00           H  
ATOM    459  CA  ILE    33      23.120  37.569  29.936  1.00  0.00           C  
ATOM    460  HA  ILE    33      23.371  38.000  28.966  1.00  0.00           H  
ATOM    461  CB  ILE    33      24.175  38.010  30.986  1.00  0.00           C  
ATOM    462  HB  ILE    33      25.147  37.593  30.721  1.00  0.00           H  
ATOM    463  CG2 ILE    33      24.266  39.540  31.012  1.00  0.00           C  
ATOM    464 HG21 ILE    33      23.295  39.958  31.277  1.00  0.00           H  
ATOM    465 HG22 ILE    33      25.007  39.848  31.749  1.00  0.00           H  
ATOM    466 HG23 ILE    33      24.561  39.904  30.028  1.00  0.00           H  
ATOM    467  CG1 ILE    33      23.916  37.444  32.403  1.00  0.00           C  
ATOM    468 HG12 ILE    33      22.940  37.808  32.724  1.00  0.00           H  
ATOM    469 HG13 ILE    33      23.888  36.358  32.318  1.00  0.00           H  
ATOM    470  CD1 ILE    33      24.977  37.849  33.434  1.00  0.00           C  
ATOM    471 HD11 ILE    33      25.005  38.936  33.520  1.00  0.00           H  
ATOM    472 HD12 ILE    33      24.728  37.415  34.402  1.00  0.00           H  
ATOM    473 HD13 ILE    33      25.953  37.485  33.114  1.00  0.00           H  
ATOM    474  C   ILE    33      23.256  36.063  29.641  1.00  0.00           C  
ATOM    475  O   ILE    33      22.581  35.255  30.291  1.00  0.00           O  
ATOM    476  N   PRO    34      24.154  35.674  28.715  1.00  0.00           N  
ATOM    477  CD  PRO    34      24.908  36.548  27.821  1.00  0.00           C  
ATOM    478  HD2 PRO    34      25.400  37.306  28.430  1.00  0.00           H  
ATOM    479  HD3 PRO    34      24.199  37.029  27.147  1.00  0.00           H  
ATOM    480  CG  PRO    34      25.900  35.656  27.082  1.00  0.00           C  
ATOM    481  HG2 PRO    34      26.861  35.624  27.595  1.00  0.00           H  
ATOM    482  HG3 PRO    34      26.048  35.995  26.056  1.00  0.00           H  
ATOM    483  CB  PRO    34      25.206  34.298  27.112  1.00  0.00           C  
ATOM    484  HB2 PRO    34      25.949  33.502  27.056  1.00  0.00           H  
ATOM    485  HB3 PRO    34      24.461  34.155  26.330  1.00  0.00           H  
ATOM    486  CA  PRO    34      24.530  34.284  28.487  1.00  0.00           C  
ATOM    487  HA  PRO    34      23.625  33.677  28.461  1.00  0.00           H  
ATOM    488  C   PRO    34      25.458  33.773  29.602  1.00  0.00           C  
ATOM    489  O   PRO    34      25.813  34.513  30.525  1.00  0.00           O  
ATOM    490  N   THR    35      25.886  32.510  29.498  1.00  0.00           N  
ATOM    491  H   THR    35      25.428  31.903  28.833  1.00  0.00           H  
ATOM    492  CA  THR    35      26.937  31.940  30.355  1.00  0.00           C  
ATOM    493  HA  THR    35      26.713  32.187  31.393  1.00  0.00           H  
ATOM    494  CB  THR    35      26.975  30.412  30.211  1.00  0.00           C  
ATOM    495  HB  THR    35      27.254  30.176  29.184  1.00  0.00           H  
ATOM    496  CG2 THR    35      27.972  29.763  31.172  1.00  0.00           C  
ATOM    497 HG21 THR    35      27.693  29.998  32.199  1.00  0.00           H  
ATOM    498 HG22 THR    35      27.962  28.682  31.031  1.00  0.00           H  
ATOM    499 HG23 THR    35      28.973  30.146  30.971  1.00  0.00           H  
ATOM    500  OG1 THR    35      25.706  29.869  30.516  1.00  0.00           O  
ATOM    501  HG1 THR    35      25.736  28.914  30.424  1.00  0.00           H  
ATOM    502  C   THR    35      28.283  32.580  30.005  1.00  0.00           C  
ATOM    503  O   THR    35      29.006  33.031  30.898  1.00  0.00           O  
ATOM    504  N   VAL    36      28.594  32.690  28.715  1.00  0.00           N  
ATOM    505  H   VAL    36      27.916  32.327  28.060  1.00  0.00           H  
ATOM    506  CA  VAL    36      29.843  33.255  28.183  1.00  0.00           C  
ATOM    507  HA  VAL    36      30.397  33.762  28.973  1.00  0.00           H  
ATOM    508  CB  VAL    36      30.732  32.131  27.598  1.00  0.00           C  
ATOM    509  HB  VAL    36      30.232  31.719  26.721  1.00  0.00           H  
ATOM    510  CG1 VAL    36      32.115  32.654  27.198  1.00  0.00           C  
ATOM    511 HG11 VAL    36      32.616  33.066  28.074  1.00  0.00           H  
ATOM    512 HG12 VAL    36      32.710  31.836  26.792  1.00  0.00           H  
ATOM    513 HG13 VAL    36      32.005  33.433  26.443  1.00  0.00           H  
ATOM    514  CG2 VAL    36      30.954  30.974  28.594  1.00  0.00           C  
ATOM    515 HG21 VAL    36      29.993  30.536  28.862  1.00  0.00           H  
ATOM    516 HG22 VAL    36      31.584  30.213  28.133  1.00  0.00           H  
ATOM    517 HG23 VAL    36      31.442  31.355  29.491  1.00  0.00           H  
ATOM    518  C   VAL    36      29.536  34.305  27.102  1.00  0.00           C  
ATOM    519  O   VAL    36      28.723  34.072  26.205  1.00  0.00           O  
ATOM    520  N   PHE    37      30.199  35.465  27.173  1.00  0.00           N  
ATOM    521  H   PHE    37      30.736  35.644  28.009  1.00  0.00           H  
ATOM    522  CA  PHE    37      30.132  36.516  26.152  1.00  0.00           C  
ATOM    523  HA  PHE    37      29.096  36.739  25.897  1.00  0.00           H  
ATOM    524  CB  PHE    37      30.787  37.793  26.710  1.00  0.00           C  
ATOM    525  HB2 PHE    37      30.357  38.058  27.675  1.00  0.00           H  
ATOM    526  HB3 PHE    37      31.848  37.573  26.833  1.00  0.00           H  
ATOM    527  CG  PHE    37      30.699  39.037  25.838  1.00  0.00           C  
ATOM    528  CD1 PHE    37      29.478  39.422  25.246  1.00  0.00           C  
ATOM    529  HD1 PHE    37      28.591  38.805  25.387  1.00  0.00           H  
ATOM    530  CE1 PHE    37      29.403  40.597  24.476  1.00  0.00           C  
ATOM    531  HE1 PHE    37      28.460  40.881  24.008  1.00  0.00           H  
ATOM    532  CZ  PHE    37      30.541  41.405  24.310  1.00  0.00           C  
ATOM    533  HZ  PHE    37      30.481  42.321  23.721  1.00  0.00           H  
ATOM    534  CE2 PHE    37      31.758  41.030  24.905  1.00  0.00           C  
ATOM    535  HE2 PHE    37      32.641  41.657  24.779  1.00  0.00           H  
ATOM    536  CD2 PHE    37      31.838  39.848  25.662  1.00  0.00           C  
ATOM    537  HD2 PHE    37      32.785  39.555  26.116  1.00  0.00           H  
ATOM    538  C   PHE    37      30.792  36.070  24.832  1.00  0.00           C  
ATOM    539  O   PHE    37      31.803  35.366  24.833  1.00  0.00           O  
ATOM    540  N   ASP    38      30.226  36.473  23.692  1.00  0.00           N  
ATOM    541  H   ASP    38      29.329  36.935  23.732  1.00  0.00           H  
ATOM    542  CA  ASP    38      30.822  36.224  22.373  1.00  0.00           C  
ATOM    543  HA  ASP    38      31.233  35.215  22.343  1.00  0.00           H  
ATOM    544  CB  ASP    38      29.774  36.359  21.262  1.00  0.00           C  
ATOM    545  HB2 ASP    38      29.486  37.409  21.207  1.00  0.00           H  
ATOM    546  HB3 ASP    38      30.242  36.062  20.323  1.00  0.00           H  
ATOM    547  CG  ASP    38      28.533  35.503  21.505  1.00  0.00           C  
ATOM    548  OD1 ASP    38      27.573  36.022  22.124  1.00  0.00           O  
ATOM    549  OD2 ASP    38      28.514  34.320  21.086  1.00  0.00           O  
ATOM    550  C   ASP    38      31.991  37.189  22.128  1.00  0.00           C  
ATOM    551  O   ASP    38      31.840  38.401  22.301  1.00  0.00           O  
ATOM    552  N   ASN    39      33.139  36.644  21.710  1.00  0.00           N  
ATOM    553  H   ASN    39      33.134  35.645  21.565  1.00  0.00           H  
ATOM    554  CA  ASN    39      34.412  37.364  21.558  1.00  0.00           C  
ATOM    555  HA  ASN    39      34.810  37.661  22.529  1.00  0.00           H  
ATOM    556  CB  ASN    39      35.421  36.421  20.881  1.00  0.00           C  
ATOM    557  HB2 ASN    39      35.759  35.666  21.591  1.00  0.00           H  
ATOM    558  HB3 ASN    39      34.887  35.937  20.063  1.00  0.00           H  
ATOM    559  CG  ASN    39      36.643  37.135  20.311  1.00  0.00           C  
ATOM    560  OD1 ASN    39      36.855  37.140  19.103  1.00  0.00           O  
ATOM    561  ND2 ASN    39      37.451  37.789  21.123  1.00  0.00           N  
ATOM    562 HD21 ASN    39      38.261  38.263  20.750  1.00  0.00           H  
ATOM    563 HD22 ASN    39      37.256  37.813  22.113  1.00  0.00           H  
ATOM    564  C   ASN    39      34.282  38.710  20.813  1.00  0.00           C  
ATOM    565  O   ASN    39      33.611  38.803  19.781  1.00  0.00           O  
ATOM    566  N   TYR    40      34.960  39.735  21.333  1.00  0.00           N  
ATOM    567  H   TYR    40      35.553  39.498  22.116  1.00  0.00           H  
ATOM    568  CA  TYR    40      34.905  41.136  20.901  1.00  0.00           C  
ATOM    569  HA  TYR    40      34.380  41.245  19.952  1.00  0.00           H  
ATOM    570  CB  TYR    40      34.125  41.902  21.986  1.00  0.00           C  
ATOM    571  HB2 TYR    40      33.112  41.502  22.030  1.00  0.00           H  
ATOM    572  HB3 TYR    40      34.662  41.632  22.895  1.00  0.00           H  
ATOM    573  CG  TYR    40      34.067  43.415  21.864  1.00  0.00           C  
ATOM    574  CD1 TYR    40      32.932  44.042  21.315  1.00  0.00           C  
ATOM    575  HD1 TYR    40      32.128  43.433  20.903  1.00  0.00           H  
ATOM    576  CE1 TYR    40      32.832  45.448  21.295  1.00  0.00           C  
ATOM    577  HE1 TYR    40      31.963  45.929  20.845  1.00  0.00           H  
ATOM    578  CZ  TYR    40      33.874  46.235  21.836  1.00  0.00           C  
ATOM    579  OH  TYR    40      33.771  47.593  21.870  1.00  0.00           O  
ATOM    580  HH  TYR    40      32.947  47.916  21.499  1.00  0.00           H  
ATOM    581  CE2 TYR    40      35.021  45.607  22.370  1.00  0.00           C  
ATOM    582  HE2 TYR    40      35.833  46.211  22.775  1.00  0.00           H  
ATOM    583  CD2 TYR    40      35.116  44.203  22.379  1.00  0.00           C  
ATOM    584  HD2 TYR    40      36.004  43.720  22.785  1.00  0.00           H  
ATOM    585  C   TYR    40      36.322  41.715  20.720  1.00  0.00           C  
ATOM    586  O   TYR    40      37.233  41.366  21.476  1.00  0.00           O  
ATOM    587  N   SER    41      36.519  42.643  19.779  1.00  0.00           N  
ATOM    588  H   SER    41      35.822  42.757  19.057  1.00  0.00           H  
ATOM    589  CA  SER    41      37.777  43.399  19.659  1.00  0.00           C  
ATOM    590  HA  SER    41      38.218  43.523  20.648  1.00  0.00           H  
ATOM    591  CB  SER    41      38.792  42.672  18.755  1.00  0.00           C  
ATOM    592  HB2 SER    41      39.717  43.249  18.772  1.00  0.00           H  
ATOM    593  HB3 SER    41      38.970  41.688  19.188  1.00  0.00           H  
ATOM    594  OG  SER    41      38.350  42.525  17.412  1.00  0.00           O  
ATOM    595  HG  SER    41      39.022  42.067  16.902  1.00  0.00           H  
ATOM    596  C   SER    41      37.568  44.860  19.224  1.00  0.00           C  
ATOM    597  O   SER    41      36.641  45.157  18.463  1.00  0.00           O  
ATOM    598  N   ALA    42      38.410  45.788  19.705  1.00  0.00           N  
ATOM    599  H   ALA    42      39.193  45.484  20.266  1.00  0.00           H  
ATOM    600  CA  ALA    42      38.209  47.232  19.513  1.00  0.00           C  
ATOM    601  HA  ALA    42      37.854  47.375  18.492  1.00  0.00           H  
ATOM    602  CB  ALA    42      37.119  47.711  20.483  1.00  0.00           C  
ATOM    603  HB1 ALA    42      37.464  47.583  21.509  1.00  0.00           H  
ATOM    604  HB2 ALA    42      36.907  48.765  20.300  1.00  0.00           H  
ATOM    605  HB3 ALA    42      36.212  47.126  20.329  1.00  0.00           H  
ATOM    606  C   ALA    42      39.477  48.086  19.691  1.00  0.00           C  
ATOM    607  O   ALA    42      40.253  47.905  20.632  1.00  0.00           O  
ATOM    608  N   ASN    43      39.628  49.099  18.834  1.00  0.00           N  
ATOM    609  H   ASN    43      38.995  49.095  18.047  1.00  0.00           H  
ATOM    610  CA  ASN    43      40.703  50.103  18.858  1.00  0.00           C  
ATOM    611  HA  ASN    43      41.647  49.651  19.163  1.00  0.00           H  
ATOM    612  CB  ASN    43      40.868  50.678  17.438  1.00  0.00           C  
ATOM    613  HB2 ASN    43      39.891  50.856  16.988  1.00  0.00           H  
ATOM    614  HB3 ASN    43      41.412  51.620  17.510  1.00  0.00           H  
ATOM    615  CG  ASN    43      41.652  49.731  16.539  1.00  0.00           C  
ATOM    616  OD1 ASN    43      42.875  49.769  16.522  1.00  0.00           O  
ATOM    617  ND2 ASN    43      41.001  48.857  15.798  1.00  0.00           N  
ATOM    618 HD21 ASN    43      41.514  48.226  15.199  1.00  0.00           H  
ATOM    619 HD22 ASN    43      39.992  48.823  15.832  1.00  0.00           H  
ATOM    620  C   ASN    43      40.514  51.190  19.950  1.00  0.00           C  
ATOM    621  O   ASN    43      40.534  52.392  19.670  1.00  0.00           O  
ATOM    622  N   VAL    44      40.338  50.766  21.205  1.00  0.00           N  
ATOM    623  H   VAL    44      40.288  49.765  21.330  1.00  0.00           H  
ATOM    624  CA  VAL    44      40.126  51.634  22.389  1.00  0.00           C  
ATOM    625  HA  VAL    44      39.328  52.357  22.218  1.00  0.00           H  
ATOM    626  CB  VAL    44      39.787  50.814  23.660  1.00  0.00           C  
ATOM    627  HB  VAL    44      39.793  51.481  24.522  1.00  0.00           H  
ATOM    628  CG1 VAL    44      38.405  50.160  23.529  1.00  0.00           C  
ATOM    629 HG11 VAL    44      38.398  49.493  22.667  1.00  0.00           H  
ATOM    630 HG12 VAL    44      38.186  49.589  24.431  1.00  0.00           H  
ATOM    631 HG13 VAL    44      37.648  50.933  23.395  1.00  0.00           H  
ATOM    632  CG2 VAL    44      40.834  49.733  23.985  1.00  0.00           C  
ATOM    633 HG21 VAL    44      41.804  50.203  24.147  1.00  0.00           H  
ATOM    634 HG22 VAL    44      40.536  49.197  24.886  1.00  0.00           H  
ATOM    635 HG23 VAL    44      40.905  49.033  23.152  1.00  0.00           H  
ATOM    636  C   VAL    44      41.320  52.562  22.683  1.00  0.00           C  
ATOM    637  O   VAL    44      42.463  52.223  22.383  1.00  0.00           O  
ATOM    638  N   MET    45      41.075  53.729  23.290  1.00  0.00           N  
ATOM    639  H   MET    45      40.109  53.985  23.438  1.00  0.00           H  
ATOM    640  CA  MET    45      42.121  54.682  23.702  1.00  0.00           C  
ATOM    641  HA  MET    45      42.939  54.678  22.981  1.00  0.00           H  
ATOM    642  CB  MET    45      41.530  56.105  23.769  1.00  0.00           C  
ATOM    643  HB2 MET    45      40.471  56.024  24.015  1.00  0.00           H  
ATOM    644  HB3 MET    45      42.046  56.653  24.558  1.00  0.00           H  
ATOM    645  CG  MET    45      41.689  56.852  22.443  1.00  0.00           C  
ATOM    646  HG2 MET    45      41.369  56.186  21.642  1.00  0.00           H  
ATOM    647  HG3 MET    45      41.038  57.726  22.470  1.00  0.00           H  
ATOM    648  SD  MET    45      43.390  57.386  22.128  1.00  0.00           S  
ATOM    649  CE  MET    45      43.185  58.160  20.509  1.00  0.00           C  
ATOM    650  HE1 MET    45      42.472  58.981  20.585  1.00  0.00           H  
ATOM    651  HE2 MET    45      44.145  58.545  20.165  1.00  0.00           H  
ATOM    652  HE3 MET    45      42.815  57.422  19.797  1.00  0.00           H  
ATOM    653  C   MET    45      42.748  54.308  25.054  1.00  0.00           C  
ATOM    654  O   MET    45      42.024  54.089  26.028  1.00  0.00           O  
ATOM    655  N   VAL    46      44.083  54.322  25.147  1.00  0.00           N  
ATOM    656  H   VAL    46      44.597  54.335  24.278  1.00  0.00           H  
ATOM    657  CA  VAL    46      44.844  54.227  26.410  1.00  0.00           C  
ATOM    658  HA  VAL    46      44.240  54.642  27.217  1.00  0.00           H  
ATOM    659  CB  VAL    46      45.234  52.771  26.781  1.00  0.00           C  
ATOM    660  HB  VAL    46      45.669  52.308  25.895  1.00  0.00           H  
ATOM    661  CG1 VAL    46      46.243  52.697  27.948  1.00  0.00           C  
ATOM    662 HG11 VAL    46      45.809  53.160  28.834  1.00  0.00           H  
ATOM    663 HG12 VAL    46      46.477  51.654  28.161  1.00  0.00           H  
ATOM    664 HG13 VAL    46      47.156  53.225  27.673  1.00  0.00           H  
ATOM    665  CG2 VAL    46      43.990  51.968  27.193  1.00  0.00           C  
ATOM    666 HG21 VAL    46      43.282  51.944  26.365  1.00  0.00           H  
ATOM    667 HG22 VAL    46      44.283  50.950  27.449  1.00  0.00           H  
ATOM    668 HG23 VAL    46      43.522  52.440  28.057  1.00  0.00           H  
ATOM    669  C   VAL    46      46.085  55.121  26.340  1.00  0.00           C  
ATOM    670  O   VAL    46      46.893  55.015  25.416  1.00  0.00           O  
ATOM    671  N   ASP    47      46.220  56.002  27.336  1.00  0.00           N  
ATOM    672  H   ASP    47      45.432  56.075  27.963  1.00  0.00           H  
ATOM    673  CA  ASP    47      47.325  56.959  27.491  1.00  0.00           C  
ATOM    674  HA  ASP    47      47.075  57.688  28.261  1.00  0.00           H  
ATOM    675  CB  ASP    47      48.621  56.232  27.903  1.00  0.00           C  
ATOM    676  HB2 ASP    47      48.789  55.455  27.157  1.00  0.00           H  
ATOM    677  HB3 ASP    47      49.447  56.943  27.879  1.00  0.00           H  
ATOM    678  CG  ASP    47      48.536  55.599  29.286  1.00  0.00           C  
ATOM    679  OD1 ASP    47      47.942  56.231  30.188  1.00  0.00           O  
ATOM    680  OD2 ASP    47      49.090  54.490  29.462  1.00  0.00           O  
ATOM    681  C   ASP    47      47.511  57.867  26.261  1.00  0.00           C  
ATOM    682  O   ASP    47      48.637  58.114  25.822  1.00  0.00           O  
ATOM    683  N   GLY    48      46.403  58.331  25.673  1.00  0.00           N  
ATOM    684  H   GLY    48      45.520  58.015  26.047  1.00  0.00           H  
ATOM    685  CA  GLY    48      46.385  59.259  24.533  1.00  0.00           C  
ATOM    686  HA2 GLY    48      45.439  59.799  24.573  1.00  0.00           H  
ATOM    687  HA3 GLY    48      47.209  59.959  24.675  1.00  0.00           H  
ATOM    688  C   GLY    48      46.524  58.599  23.157  1.00  0.00           C  
ATOM    689  O   GLY    48      46.243  59.252  22.151  1.00  0.00           O  
ATOM    690  N   LYS    49      46.922  57.321  23.102  1.00  0.00           N  
ATOM    691  H   LYS    49      47.136  56.882  23.986  1.00  0.00           H  
ATOM    692  CA  LYS    49      47.083  56.528  21.872  1.00  0.00           C  
ATOM    693  HA  LYS    49      47.024  57.173  20.995  1.00  0.00           H  
ATOM    694  CB  LYS    49      48.463  55.837  21.883  1.00  0.00           C  
ATOM    695  HB2 LYS    49      48.419  55.111  22.695  1.00  0.00           H  
ATOM    696  HB3 LYS    49      48.534  55.312  20.930  1.00  0.00           H  
ATOM    697  CG  LYS    49      49.700  56.737  22.066  1.00  0.00           C  
ATOM    698  HG2 LYS    49      49.526  57.343  22.955  1.00  0.00           H  
ATOM    699  HG3 LYS    49      50.552  56.079  22.236  1.00  0.00           H  
ATOM    700  CD  LYS    49      49.995  57.656  20.871  1.00  0.00           C  
ATOM    701  HD2 LYS    49      50.036  57.067  19.955  1.00  0.00           H  
ATOM    702  HD3 LYS    49      49.211  58.409  20.783  1.00  0.00           H  
ATOM    703  CE  LYS    49      51.348  58.350  21.094  1.00  0.00           C  
ATOM    704  HE2 LYS    49      51.240  59.041  21.930  1.00  0.00           H  
ATOM    705  HE3 LYS    49      52.083  57.586  21.347  1.00  0.00           H  
ATOM    706  NZ  LYS    49      51.802  59.093  19.896  1.00  0.00           N  
ATOM    707  HZ1 LYS    49      51.122  59.802  19.661  1.00  0.00           H  
ATOM    708  HZ2 LYS    49      52.692  59.531  20.088  1.00  0.00           H  
ATOM    709  HZ3 LYS    49      51.903  58.453  19.121  1.00  0.00           H  
ATOM    710  C   LYS    49      45.979  55.446  21.736  1.00  0.00           C  
ATOM    711  O   LYS    49      45.527  54.903  22.756  1.00  0.00           O  
ATOM    712  N   PRO    50      45.560  55.079  20.508  1.00  0.00           N  
ATOM    713  CD  PRO    50      45.881  55.732  19.243  1.00  0.00           C  
ATOM    714  HD2 PRO    50      46.964  55.719  19.123  1.00  0.00           H  
ATOM    715  HD3 PRO    50      45.535  56.764  19.300  1.00  0.00           H  
ATOM    716  CG  PRO    50      45.159  54.934  18.154  1.00  0.00           C  
ATOM    717  HG2 PRO    50      45.826  54.199  17.703  1.00  0.00           H  
ATOM    718  HG3 PRO    50      44.773  55.596  17.379  1.00  0.00           H  
ATOM    719  CB  PRO    50      44.017  54.259  18.915  1.00  0.00           C  
ATOM    720  HB2 PRO    50      43.750  53.321  18.428  1.00  0.00           H  
ATOM    721  HB3 PRO    50      43.126  54.877  19.026  1.00  0.00           H  
ATOM    722  CA  PRO    50      44.629  53.977  20.283  1.00  0.00           C  
ATOM    723  HA  PRO    50      43.863  54.004  21.057  1.00  0.00           H  
ATOM    724  C   PRO    50      45.352  52.624  20.327  1.00  0.00           C  
ATOM    725  O   PRO    50      46.501  52.507  19.900  1.00  0.00           O  
ATOM    726  N   VAL    51      44.679  51.594  20.840  1.00  0.00           N  
ATOM    727  H   VAL    51      43.718  51.775  21.092  1.00  0.00           H  
ATOM    728  CA  VAL    51      45.223  50.248  21.082  1.00  0.00           C  
ATOM    729  HA  VAL    51      46.065  50.049  20.419  1.00  0.00           H  
ATOM    730  CB  VAL    51      45.698  50.090  22.548  1.00  0.00           C  
ATOM    731  HB  VAL    51      44.846  50.245  23.210  1.00  0.00           H  
ATOM    732  CG1 VAL    51      46.288  48.690  22.790  1.00  0.00           C  
ATOM    733 HG11 VAL    51      47.141  48.535  22.128  1.00  0.00           H  
ATOM    734 HG12 VAL    51      46.614  48.607  23.827  1.00  0.00           H  
ATOM    735 HG13 VAL    51      45.529  47.935  22.586  1.00  0.00           H  
ATOM    736  CG2 VAL    51      46.759  51.138  22.936  1.00  0.00           C  
ATOM    737 HG21 VAL    51      46.341  52.138  22.823  1.00  0.00           H  
ATOM    738 HG22 VAL    51      47.060  50.985  23.972  1.00  0.00           H  
ATOM    739 HG23 VAL    51      47.629  51.033  22.287  1.00  0.00           H  
ATOM    740  C   VAL    51      44.143  49.205  20.778  1.00  0.00           C  
ATOM    741  O   VAL    51      43.004  49.351  21.217  1.00  0.00           O  
ATOM    742  N   ASN    52      44.499  48.152  20.036  1.00  0.00           N  
ATOM    743  H   ASN    52      45.430  48.144  19.643  1.00  0.00           H  
ATOM    744  CA  ASN    52      43.587  47.058  19.686  1.00  0.00           C  
ATOM    745  HA  ASN    52      42.567  47.425  19.570  1.00  0.00           H  
ATOM    746  CB  ASN    52      44.047  46.453  18.348  1.00  0.00           C  
ATOM    747  HB2 ASN    52      44.124  47.261  17.620  1.00  0.00           H  
ATOM    748  HB3 ASN    52      45.030  46.006  18.499  1.00  0.00           H  
ATOM    749  CG  ASN    52      43.106  45.387  17.795  1.00  0.00           C  
ATOM    750  OD1 ASN    52      42.009  45.157  18.288  1.00  0.00           O  
ATOM    751  ND2 ASN    52      43.517  44.702  16.744  1.00  0.00           N  
ATOM    752 HD21 ASN    52      42.924  43.987  16.347  1.00  0.00           H  
ATOM    753 HD22 ASN    52      44.423  44.896  16.341  1.00  0.00           H  
ATOM    754  C   ASN    52      43.512  46.012  20.820  1.00  0.00           C  
ATOM    755  O   ASN    52      44.466  45.262  21.048  1.00  0.00           O  
ATOM    756  N   LEU    53      42.384  45.956  21.537  1.00  0.00           N  
ATOM    757  H   LEU    53      41.678  46.645  21.322  1.00  0.00           H  
ATOM    758  CA  LEU    53      42.122  45.006  22.630  1.00  0.00           C  
ATOM    759  HA  LEU    53      43.047  44.556  22.990  1.00  0.00           H  
ATOM    760  CB  LEU    53      41.471  45.790  23.790  1.00  0.00           C  
ATOM    761  HB2 LEU    53      42.209  46.547  24.056  1.00  0.00           H  
ATOM    762  HB3 LEU    53      40.577  46.276  23.399  1.00  0.00           H  
ATOM    763  CG  LEU    53      41.103  44.967  25.044  1.00  0.00           C  
ATOM    764  HG  LEU    53      40.397  44.193  24.743  1.00  0.00           H  
ATOM    765  CD1 LEU    53      42.329  44.314  25.699  1.00  0.00           C  
ATOM    766 HD11 LEU    53      43.036  45.088  26.001  1.00  0.00           H  
ATOM    767 HD12 LEU    53      42.015  43.748  26.575  1.00  0.00           H  
ATOM    768 HD13 LEU    53      42.808  43.643  24.986  1.00  0.00           H  
ATOM    769  CD2 LEU    53      40.397  45.868  26.070  1.00  0.00           C  
ATOM    770 HD21 LEU    53      39.489  46.279  25.629  1.00  0.00           H  
ATOM    771 HD22 LEU    53      40.140  45.282  26.952  1.00  0.00           H  
ATOM    772 HD23 LEU    53      41.062  46.683  26.356  1.00  0.00           H  
ATOM    773  C   LEU    53      41.220  43.865  22.140  1.00  0.00           C  
ATOM    774  O   LEU    53      40.188  44.136  21.529  1.00  0.00           O  
ATOM    775  N   GLY    54      41.579  42.610  22.443  1.00  0.00           N  
ATOM    776  H   GLY    54      42.488  42.498  22.868  1.00  0.00           H  
ATOM    777  CA  GLY    54      40.766  41.407  22.208  1.00  0.00           C  
ATOM    778  HA2 GLY    54      39.890  41.676  21.617  1.00  0.00           H  
ATOM    779  HA3 GLY    54      41.360  40.674  21.662  1.00  0.00           H  
ATOM    780  C   GLY    54      40.305  40.790  23.530  1.00  0.00           C  
ATOM    781  O   GLY    54      41.134  40.483  24.388  1.00  0.00           O  
ATOM    782  N   LEU    55      38.990  40.611  23.694  1.00  0.00           N  
ATOM    783  H   LEU    55      38.397  40.822  22.904  1.00  0.00           H  
ATOM    784  CA  LEU    55      38.355  40.168  24.943  1.00  0.00           C  
ATOM    785  HA  LEU    55      39.077  40.175  25.760  1.00  0.00           H  
ATOM    786  CB  LEU    55      37.201  41.130  25.296  1.00  0.00           C  
ATOM    787  HB2 LEU    55      36.554  41.140  24.418  1.00  0.00           H  
ATOM    788  HB3 LEU    55      36.661  40.701  26.140  1.00  0.00           H  
ATOM    789  CG  LEU    55      37.625  42.573  25.637  1.00  0.00           C  
ATOM    790  HG  LEU    55      38.189  42.987  24.801  1.00  0.00           H  
ATOM    791  CD1 LEU    55      36.385  43.441  25.898  1.00  0.00           C  
ATOM    792 HD11 LEU    55      35.821  43.028  26.734  1.00  0.00           H  
ATOM    793 HD12 LEU    55      36.697  44.458  26.138  1.00  0.00           H  
ATOM    794 HD13 LEU    55      35.757  43.455  25.007  1.00  0.00           H  
ATOM    795  CD2 LEU    55      38.540  42.615  26.869  1.00  0.00           C  
ATOM    796 HD21 LEU    55      39.438  42.029  26.675  1.00  0.00           H  
ATOM    797 HD22 LEU    55      38.819  43.648  27.080  1.00  0.00           H  
ATOM    798 HD23 LEU    55      38.013  42.199  27.728  1.00  0.00           H  
ATOM    799  C   LEU    55      37.818  38.734  24.842  1.00  0.00           C  
ATOM    800  O   LEU    55      37.083  38.405  23.907  1.00  0.00           O  
ATOM    801  N   TRP    56      38.138  37.914  25.848  1.00  0.00           N  
ATOM    802  H   TRP    56      38.773  38.276  26.545  1.00  0.00           H  
ATOM    803  CA  TRP    56      37.705  36.519  25.960  1.00  0.00           C  
ATOM    804  HA  TRP    56      36.834  36.337  25.330  1.00  0.00           H  
ATOM    805  CB  TRP    56      38.852  35.598  25.493  1.00  0.00           C  
ATOM    806  HB2 TRP    56      39.644  35.665  26.238  1.00  0.00           H  
ATOM    807  HB3 TRP    56      38.496  34.570  25.433  1.00  0.00           H  
ATOM    808  CG  TRP    56      39.486  35.914  24.159  1.00  0.00           C  
ATOM    809  CD1 TRP    56      40.465  36.829  23.963  1.00  0.00           C  
ATOM    810  HD1 TRP    56      40.815  37.371  24.842  1.00  0.00           H  
ATOM    811  NE1 TRP    56      40.817  36.872  22.626  1.00  0.00           N  
ATOM    812  HE1 TRP    56      41.522  37.497  22.262  1.00  0.00           H  
ATOM    813  CE2 TRP    56      40.069  35.993  21.881  1.00  0.00           C  
ATOM    814  CZ2 TRP    56      40.039  35.699  20.509  1.00  0.00           C  
ATOM    815  HZ2 TRP    56      40.768  36.211  19.881  1.00  0.00           H  
ATOM    816  CH2 TRP    56      39.094  34.783  20.026  1.00  0.00           C  
ATOM    817  HH2 TRP    56      39.029  34.536  18.966  1.00  0.00           H  
ATOM    818  CZ3 TRP    56      38.208  34.167  20.925  1.00  0.00           C  
ATOM    819  HZ3 TRP    56      37.448  33.467  20.577  1.00  0.00           H  
ATOM    820  CE3 TRP    56      38.276  34.437  22.306  1.00  0.00           C  
ATOM    821  HE3 TRP    56      37.560  33.900  22.927  1.00  0.00           H  
ATOM    822  CD2 TRP    56      39.198  35.371  22.827  1.00  0.00           C  
ATOM    823  C   TRP    56      37.246  36.206  27.406  1.00  0.00           C  
ATOM    824  O   TRP    56      38.025  36.285  28.359  1.00  0.00           O  
ATOM    825  N   ASP    57      35.964  35.866  27.561  1.00  0.00           N  
ATOM    826  H   ASP    57      35.394  35.974  26.734  1.00  0.00           H  
ATOM    827  CA  ASP    57      35.310  35.424  28.810  1.00  0.00           C  
ATOM    828  HA  ASP    57      35.657  35.982  29.680  1.00  0.00           H  
ATOM    829  CB  ASP    57      33.806  35.715  28.605  1.00  0.00           C  
ATOM    830  HB2 ASP    57      33.788  36.729  28.204  1.00  0.00           H  
ATOM    831  HB3 ASP    57      33.463  35.017  27.842  1.00  0.00           H  
ATOM    832  CG  ASP    57      32.881  35.632  29.827  1.00  0.00           C  
ATOM    833  OD1 ASP    57      33.320  35.295  30.948  1.00  0.00           O  
ATOM    834  OD2 ASP    57      31.669  35.886  29.648  1.00  0.00           O  
ATOM    835  C   ASP    57      35.623  33.930  29.099  1.00  0.00           C  
ATOM    836  O   ASP    57      36.232  33.267  28.259  1.00  0.00           O  
ATOM    837  N   THR    58      35.203  33.371  30.247  1.00  0.00           N  
ATOM    838  H   THR    58      34.829  33.999  30.944  1.00  0.00           H  
ATOM    839  CA  THR    58      35.302  31.928  30.580  1.00  0.00           C  
ATOM    840  HA  THR    58      35.158  31.312  29.692  1.00  0.00           H  
ATOM    841  CB  THR    58      36.641  31.543  31.234  1.00  0.00           C  
ATOM    842  HB  THR    58      36.558  30.491  31.505  1.00  0.00           H  
ATOM    843  CG2 THR    58      37.883  31.749  30.369  1.00  0.00           C  
ATOM    844 HG21 THR    58      37.967  32.802  30.097  1.00  0.00           H  
ATOM    845 HG22 THR    58      38.769  31.447  30.927  1.00  0.00           H  
ATOM    846 HG23 THR    58      37.801  31.147  29.464  1.00  0.00           H  
ATOM    847  OG1 THR    58      36.794  32.259  32.428  1.00  0.00           O  
ATOM    848  HG1 THR    58      37.629  32.022  32.839  1.00  0.00           H  
ATOM    849  C   THR    58      34.171  31.475  31.505  1.00  0.00           C  
ATOM    850  O   THR    58      33.538  32.286  32.176  1.00  0.00           O  
ATOM    851  N   ALA    59      33.935  30.163  31.581  1.00  0.00           N  
ATOM    852  H   ALA    59      34.337  29.578  30.862  1.00  0.00           H  
ATOM    853  CA  ALA    59      33.065  29.537  32.582  1.00  0.00           C  
ATOM    854  HA  ALA    59      32.499  30.296  33.122  1.00  0.00           H  
ATOM    855  CB  ALA    59      32.079  28.614  31.856  1.00  0.00           C  
ATOM    856  HB1 ALA    59      32.631  27.844  31.318  1.00  0.00           H  
ATOM    857  HB2 ALA    59      31.417  28.145  32.583  1.00  0.00           H  
ATOM    858  HB3 ALA    59      31.488  29.197  31.150  1.00  0.00           H  
ATOM    859  C   ALA    59      33.916  28.802  33.641  1.00  0.00           C  
ATOM    860  O   ALA    59      34.858  28.078  33.294  1.00  0.00           O  
ATOM    861  N   GLY    60      33.617  29.028  34.927  1.00  0.00           N  
ATOM    862  H   GLY    60      32.717  29.429  35.149  1.00  0.00           H  
ATOM    863  CA  GLY    60      34.537  28.721  36.034  1.00  0.00           C  
ATOM    864  HA2 GLY    60      35.544  28.791  35.623  1.00  0.00           H  
ATOM    865  HA3 GLY    60      34.394  29.505  36.777  1.00  0.00           H  
ATOM    866  C   GLY    60      34.367  27.355  36.710  1.00  0.00           C  
ATOM    867  O   GLY    60      35.300  26.883  37.358  1.00  0.00           O  
ATOM    868  N   GLN    61      33.197  26.728  36.587  1.00  0.00           N  
ATOM    869  H   GLN    61      32.508  27.155  35.984  1.00  0.00           H  
ATOM    870  CA  GLN    61      32.817  25.521  37.333  1.00  0.00           C  
ATOM    871  HA  GLN    61      33.236  25.552  38.339  1.00  0.00           H  
ATOM    872  CB  GLN    61      31.277  25.443  37.441  1.00  0.00           C  
ATOM    873  HB2 GLN    61      30.908  25.242  36.435  1.00  0.00           H  
ATOM    874  HB3 GLN    61      31.056  24.593  38.086  1.00  0.00           H  
ATOM    875  CG  GLN    61      30.584  26.708  38.001  1.00  0.00           C  
ATOM    876  HG2 GLN    61      29.712  26.395  38.575  1.00  0.00           H  
ATOM    877  HG3 GLN    61      31.296  27.201  38.663  1.00  0.00           H  
ATOM    878  CD  GLN    61      30.132  27.712  36.931  1.00  0.00           C  
ATOM    879  OE1 GLN    61      30.738  27.881  35.879  1.00  0.00           O  
ATOM    880  NE2 GLN    61      29.041  28.418  37.137  1.00  0.00           N  
ATOM    881 HE21 GLN    61      28.734  29.082  36.440  1.00  0.00           H  
ATOM    882 HE22 GLN    61      28.516  28.293  37.991  1.00  0.00           H  
ATOM    883  C   GLN    61      33.397  24.224  36.721  1.00  0.00           C  
ATOM    884  O   GLN    61      33.863  24.215  35.580  1.00  0.00           O  
ATOM    885  N   GLU    62      33.334  23.105  37.460  1.00  0.00           N  
ATOM    886  H   GLU    62      32.980  23.190  38.402  1.00  0.00           H  
ATOM    887  CA  GLU    62      33.886  21.802  37.033  1.00  0.00           C  
ATOM    888  HA  GLU    62      34.909  21.927  36.678  1.00  0.00           H  
ATOM    889  CB  GLU    62      33.893  20.816  38.227  1.00  0.00           C  
ATOM    890  HB2 GLU    62      34.288  21.348  39.092  1.00  0.00           H  
ATOM    891  HB3 GLU    62      32.861  20.524  38.421  1.00  0.00           H  
ATOM    892  CG  GLU    62      34.743  19.556  37.966  1.00  0.00           C  
ATOM    893  HG2 GLU    62      34.289  18.935  37.194  1.00  0.00           H  
ATOM    894  HG3 GLU    62      35.685  19.963  37.597  1.00  0.00           H  
ATOM    895  CD  GLU    62      35.007  18.707  39.215  1.00  0.00           C  
ATOM    896  OE1 GLU    62      34.185  17.814  39.533  1.00  0.00           O  
ATOM    897  OE2 GLU    62      36.091  18.868  39.835  1.00  0.00           O  
ATOM    898  C   GLU    62      33.199  21.201  35.781  1.00  0.00           C  
ATOM    899  O   GLU    62      33.759  20.315  35.132  1.00  0.00           O  
ATOM    900  N   ASP    63      32.024  21.693  35.371  1.00  0.00           N  
ATOM    901  H   ASP    63      31.519  22.297  36.004  1.00  0.00           H  
ATOM    902  CA  ASP    63      31.380  21.320  34.096  1.00  0.00           C  
ATOM    903  HA  ASP    63      31.353  20.235  33.995  1.00  0.00           H  
ATOM    904  CB  ASP    63      29.932  21.856  34.057  1.00  0.00           C  
ATOM    905  HB2 ASP    63      29.573  21.995  35.077  1.00  0.00           H  
ATOM    906  HB3 ASP    63      29.958  22.819  33.547  1.00  0.00           H  
ATOM    907  CG  ASP    63      28.989  20.906  33.308  1.00  0.00           C  
ATOM    908  OD1 ASP    63      28.586  21.169  32.147  1.00  0.00           O  
ATOM    909  OD2 ASP    63      28.656  19.846  33.891  1.00  0.00           O  
ATOM    910  C   ASP    63      32.182  21.783  32.858  1.00  0.00           C  
ATOM    911  O   ASP    63      31.905  21.341  31.742  1.00  0.00           O  
ATOM    912  N   TYR    64      33.181  22.653  33.054  1.00  0.00           N  
ATOM    913  H   TYR    64      33.363  22.916  34.012  1.00  0.00           H  
ATOM    914  CA  TYR    64      33.980  23.284  31.994  1.00  0.00           C  
ATOM    915  HA  TYR    64      33.782  22.821  31.027  1.00  0.00           H  
ATOM    916  CB  TYR    64      33.586  24.766  31.918  1.00  0.00           C  
ATOM    917  HB2 TYR    64      34.124  25.313  32.693  1.00  0.00           H  
ATOM    918  HB3 TYR    64      33.931  25.094  30.937  1.00  0.00           H  
ATOM    919  CG  TYR    64      32.097  25.038  32.047  1.00  0.00           C  
ATOM    920  CD1 TYR    64      31.219  24.740  30.985  1.00  0.00           C  
ATOM    921  HD1 TYR    64      31.614  24.352  30.046  1.00  0.00           H  
ATOM    922  CE1 TYR    64      29.833  24.944  31.136  1.00  0.00           C  
ATOM    923  HE1 TYR    64      29.156  24.737  30.307  1.00  0.00           H  
ATOM    924  CZ  TYR    64      29.325  25.452  32.354  1.00  0.00           C  
ATOM    925  OH  TYR    64      27.990  25.626  32.534  1.00  0.00           O  
ATOM    926  HH  TYR    64      27.472  25.372  31.767  1.00  0.00           H  
ATOM    927  CE2 TYR    64      30.205  25.752  33.413  1.00  0.00           C  
ATOM    928  HE2 TYR    64      29.815  26.149  34.350  1.00  0.00           H  
ATOM    929  CD2 TYR    64      31.586  25.540  33.260  1.00  0.00           C  
ATOM    930  HD2 TYR    64      32.266  25.764  34.082  1.00  0.00           H  
ATOM    931  C   TYR    64      35.504  23.153  32.191  1.00  0.00           C  
ATOM    932  O   TYR    64      36.270  23.523  31.300  1.00  0.00           O  
ATOM    933  N   ASP    65      35.953  22.634  33.340  1.00  0.00           N  
ATOM    934  H   ASP    65      35.238  22.359  33.997  1.00  0.00           H  
ATOM    935  CA  ASP    65      37.364  22.496  33.744  1.00  0.00           C  
ATOM    936  HA  ASP    65      37.825  23.475  33.879  1.00  0.00           H  
ATOM    937  CB  ASP    65      37.417  21.735  35.089  1.00  0.00           C  
ATOM    938  HB2 ASP    65      36.449  21.240  35.160  1.00  0.00           H  
ATOM    939  HB3 ASP    65      38.205  20.985  35.023  1.00  0.00           H  
ATOM    940  CG  ASP    65      37.641  22.604  36.337  1.00  0.00           C  
ATOM    941  OD1 ASP    65      37.298  23.809  36.363  1.00  0.00           O  
ATOM    942  OD2 ASP    65      38.223  22.061  37.306  1.00  0.00           O  
ATOM    943  C   ASP    65      38.260  21.792  32.701  1.00  0.00           C  
ATOM    944  O   ASP    65      39.418  22.183  32.531  1.00  0.00           O  
ATOM    945  N   ARG    66      37.747  20.781  31.982  1.00  0.00           N  
ATOM    946  H   ARG    66      36.826  20.442  32.217  1.00  0.00           H  
ATOM    947  CA  ARG    66      38.521  20.051  30.961  1.00  0.00           C  
ATOM    948  HA  ARG    66      39.573  20.030  31.245  1.00  0.00           H  
ATOM    949  CB  ARG    66      38.018  18.599  30.824  1.00  0.00           C  
ATOM    950  HB2 ARG    66      36.948  18.628  30.617  1.00  0.00           H  
ATOM    951  HB3 ARG    66      38.537  18.137  29.984  1.00  0.00           H  
ATOM    952  CG  ARG    66      38.273  17.775  32.103  1.00  0.00           C  
ATOM    953  HG2 ARG    66      39.345  17.799  32.298  1.00  0.00           H  
ATOM    954  HG3 ARG    66      37.744  18.267  32.919  1.00  0.00           H  
ATOM    955  CD  ARG    66      37.804  16.314  31.996  1.00  0.00           C  
ATOM    956  HD2 ARG    66      37.780  15.878  32.994  1.00  0.00           H  
ATOM    957  HD3 ARG    66      36.802  16.297  31.568  1.00  0.00           H  
ATOM    958  NE  ARG    66      38.695  15.501  31.146  1.00  0.00           N  
ATOM    959  HE  ARG    66      39.532  15.973  30.834  1.00  0.00           H  
ATOM    960  CZ  ARG    66      38.496  14.243  30.763  1.00  0.00           C  
ATOM    961  NH1 ARG    66      37.401  13.564  31.026  1.00  0.00           N  
ATOM    962 HH11 ARG    66      36.653  14.000  31.547  1.00  0.00           H  
ATOM    963 HH12 ARG    66      37.313  12.610  30.706  1.00  0.00           H  
ATOM    964  NH2 ARG    66      39.434  13.624  30.088  1.00  0.00           N  
ATOM    965 HH21 ARG    66      40.294  14.106  29.866  1.00  0.00           H  
ATOM    966 HH22 ARG    66      39.293  12.669  29.792  1.00  0.00           H  
ATOM    967  C   ARG    66      38.569  20.770  29.597  1.00  0.00           C  
ATOM    968  O   ARG    66      39.513  20.536  28.838  1.00  0.00           O  
ATOM    969  N   LEU    67      37.617  21.664  29.283  1.00  0.00           N  
ATOM    970  H   LEU    67      36.861  21.774  29.943  1.00  0.00           H  
ATOM    971  CA  LEU    67      37.549  22.412  28.008  1.00  0.00           C  
ATOM    972  HA  LEU    67      38.190  21.948  27.258  1.00  0.00           H  
ATOM    973  CB  LEU    67      36.091  22.396  27.491  1.00  0.00           C  
ATOM    974  HB2 LEU    67      35.537  21.699  28.119  1.00  0.00           H  
ATOM    975  HB3 LEU    67      35.679  23.398  27.610  1.00  0.00           H  
ATOM    976  CG  LEU    67      35.971  21.964  26.015  1.00  0.00           C  
ATOM    977  HG  LEU    67      36.640  22.587  25.420  1.00  0.00           H  
ATOM    978  CD1 LEU    67      36.342  20.482  25.820  1.00  0.00           C  
ATOM    979 HD11 LEU    67      35.674  19.859  26.414  1.00  0.00           H  
ATOM    980 HD12 LEU    67      36.245  20.218  24.767  1.00  0.00           H  
ATOM    981 HD13 LEU    67      37.371  20.319  26.141  1.00  0.00           H  
ATOM    982  CD2 LEU    67      34.532  22.177  25.525  1.00  0.00           C  
ATOM    983 HD21 LEU    67      34.270  23.231  25.613  1.00  0.00           H  
ATOM    984 HD22 LEU    67      34.454  21.870  24.482  1.00  0.00           H  
ATOM    985 HD23 LEU    67      33.850  21.581  26.131  1.00  0.00           H  
ATOM    986  C   LEU    67      38.091  23.852  28.091  1.00  0.00           C  
ATOM    987  O   LEU    67      38.556  24.397  27.088  1.00  0.00           O  
ATOM    988  N   ARG    68      38.115  24.457  29.284  1.00  0.00           N  
ATOM    989  H   ARG    68      37.601  24.013  30.031  1.00  0.00           H  
ATOM    990  CA  ARG    68      38.690  25.789  29.529  1.00  0.00           C  
ATOM    991  HA  ARG    68      38.198  26.540  28.911  1.00  0.00           H  
ATOM    992  CB  ARG    68      38.479  26.155  31.008  1.00  0.00           C  
ATOM    993  HB2 ARG    68      37.427  25.996  31.244  1.00  0.00           H  
ATOM    994  HB3 ARG    68      39.091  25.482  31.608  1.00  0.00           H  
ATOM    995  CG  ARG    68      38.861  27.615  31.323  1.00  0.00           C  
ATOM    996  HG2 ARG    68      39.946  27.699  31.256  1.00  0.00           H  
ATOM    997  HG3 ARG    68      38.401  28.252  30.568  1.00  0.00           H  
ATOM    998  CD  ARG    68      38.399  28.059  32.717  1.00  0.00           C  
ATOM    999  HD2 ARG    68      38.694  29.096  32.881  1.00  0.00           H  
ATOM   1000  HD3 ARG    68      37.314  27.976  32.781  1.00  0.00           H  
ATOM   1001  NE  ARG    68      38.998  27.227  33.769  1.00  0.00           N  
ATOM   1002  HE  ARG    68      39.989  27.384  33.884  1.00  0.00           H  
ATOM   1003  CZ  ARG    68      38.404  26.336  34.548  1.00  0.00           C  
ATOM   1004  NH1 ARG    68      37.102  26.113  34.551  1.00  0.00           N  
ATOM   1005 HH11 ARG    68      36.501  26.639  33.932  1.00  0.00           H  
ATOM   1006 HH12 ARG    68      36.713  25.418  35.171  1.00  0.00           H  
ATOM   1007  NH2 ARG    68      39.145  25.628  35.365  1.00  0.00           N  
ATOM   1008 HH21 ARG    68      40.145  25.771  35.387  1.00  0.00           H  
ATOM   1009 HH22 ARG    68      38.713  24.943  35.968  1.00  0.00           H  
ATOM   1010  C   ARG    68      40.161  25.986  29.066  1.00  0.00           C  
ATOM   1011  O   ARG    68      40.458  27.107  28.641  1.00  0.00           O  
ATOM   1012  N   PRO    69      41.060  24.969  29.030  1.00  0.00           N  
ATOM   1013  CD  PRO    69      40.928  23.627  29.592  1.00  0.00           C  
ATOM   1014  HD2 PRO    69      40.333  23.032  28.899  1.00  0.00           H  
ATOM   1015  HD3 PRO    69      40.401  23.713  30.542  1.00  0.00           H  
ATOM   1016  CG  PRO    69      42.345  23.088  29.759  1.00  0.00           C  
ATOM   1017  HG2 PRO    69      42.373  22.001  29.686  1.00  0.00           H  
ATOM   1018  HG3 PRO    69      42.784  23.400  30.706  1.00  0.00           H  
ATOM   1019  CB  PRO    69      43.062  23.743  28.586  1.00  0.00           C  
ATOM   1020  HB2 PRO    69      42.926  23.230  27.634  1.00  0.00           H  
ATOM   1021  HB3 PRO    69      44.127  23.832  28.801  1.00  0.00           H  
ATOM   1022  CA  PRO    69      42.424  25.133  28.523  1.00  0.00           C  
ATOM   1023  HA  PRO    69      42.939  25.788  29.226  1.00  0.00           H  
ATOM   1024  C   PRO    69      42.535  25.716  27.107  1.00  0.00           C  
ATOM   1025  O   PRO    69      43.521  26.390  26.814  1.00  0.00           O  
ATOM   1026  N   LEU    70      41.537  25.503  26.234  1.00  0.00           N  
ATOM   1027  H   LEU    70      40.785  24.894  26.521  1.00  0.00           H  
ATOM   1028  CA  LEU    70      41.541  26.000  24.851  1.00  0.00           C  
ATOM   1029  HA  LEU    70      42.529  25.868  24.409  1.00  0.00           H  
ATOM   1030  CB  LEU    70      40.513  25.216  24.005  1.00  0.00           C  
ATOM   1031  HB2 LEU    70      39.573  25.263  24.555  1.00  0.00           H  
ATOM   1032  HB3 LEU    70      40.404  25.740  23.055  1.00  0.00           H  
ATOM   1033  CG  LEU    70      40.881  23.736  23.739  1.00  0.00           C  
ATOM   1034  HG  LEU    70      41.965  23.681  23.632  1.00  0.00           H  
ATOM   1035  CD1 LEU    70      40.427  22.784  24.860  1.00  0.00           C  
ATOM   1036 HD11 LEU    70      39.344  22.838  24.967  1.00  0.00           H  
ATOM   1037 HD12 LEU    70      40.717  21.764  24.610  1.00  0.00           H  
ATOM   1038 HD13 LEU    70      40.899  23.076  25.798  1.00  0.00           H  
ATOM   1039  CD2 LEU    70      40.235  23.271  22.425  1.00  0.00           C  
ATOM   1040 HD21 LEU    70      40.599  23.887  21.603  1.00  0.00           H  
ATOM   1041 HD22 LEU    70      40.496  22.229  22.240  1.00  0.00           H  
ATOM   1042 HD23 LEU    70      39.152  23.367  22.498  1.00  0.00           H  
ATOM   1043  C   LEU    70      41.325  27.525  24.745  1.00  0.00           C  
ATOM   1044  O   LEU    70      41.436  28.093  23.657  1.00  0.00           O  
ATOM   1045  N   SER    71      41.049  28.210  25.854  1.00  0.00           N  
ATOM   1046  H   SER    71      40.807  27.691  26.686  1.00  0.00           H  
ATOM   1047  CA  SER    71      40.998  29.676  25.909  1.00  0.00           C  
ATOM   1048  HA  SER    71      40.537  30.075  25.005  1.00  0.00           H  
ATOM   1049  CB  SER    71      40.159  30.109  27.120  1.00  0.00           C  
ATOM   1050  HB2 SER    71      40.599  29.679  28.019  1.00  0.00           H  
ATOM   1051  HB3 SER    71      40.184  31.197  27.189  1.00  0.00           H  
ATOM   1052  OG  SER    71      38.810  29.672  26.996  1.00  0.00           O  
ATOM   1053  HG  SER    71      38.310  29.956  27.765  1.00  0.00           H  
ATOM   1054  C   SER    71      42.398  30.317  25.950  1.00  0.00           C  
ATOM   1055  O   SER    71      42.601  31.400  25.401  1.00  0.00           O  
ATOM   1056  N   TYR    72      43.385  29.643  26.551  1.00  0.00           N  
ATOM   1057  H   TYR    72      43.183  28.701  26.854  1.00  0.00           H  
ATOM   1058  CA  TYR    72      44.684  30.228  26.912  1.00  0.00           C  
ATOM   1059  HA  TYR    72      44.568  31.264  27.230  1.00  0.00           H  
ATOM   1060  CB  TYR    72      45.270  29.420  28.078  1.00  0.00           C  
ATOM   1061  HB2 TYR    72      45.370  28.402  27.703  1.00  0.00           H  
ATOM   1062  HB3 TYR    72      46.258  29.824  28.299  1.00  0.00           H  
ATOM   1063  CG  TYR    72      44.431  29.413  29.345  1.00  0.00           C  
ATOM   1064  CD1 TYR    72      44.001  30.625  29.922  1.00  0.00           C  
ATOM   1065  HD1 TYR    72      44.270  31.573  29.455  1.00  0.00           H  
ATOM   1066  CE1 TYR    72      43.227  30.614  31.097  1.00  0.00           C  
ATOM   1067  HE1 TYR    72      42.878  31.555  31.523  1.00  0.00           H  
ATOM   1068  CZ  TYR    72      42.889  29.390  31.716  1.00  0.00           C  
ATOM   1069  OH  TYR    72      42.148  29.393  32.860  1.00  0.00           O  
ATOM   1070  HH  TYR    72      41.913  30.277  33.152  1.00  0.00           H  
ATOM   1071  CE2 TYR    72      43.337  28.176  31.149  1.00  0.00           C  
ATOM   1072  HE2 TYR    72      43.090  27.227  31.623  1.00  0.00           H  
ATOM   1073  CD2 TYR    72      44.105  28.194  29.968  1.00  0.00           C  
ATOM   1074  HD2 TYR    72      44.452  27.259  29.529  1.00  0.00           H  
ATOM   1075  C   TYR    72      45.768  30.422  25.819  1.00  0.00           C  
ATOM   1076  O   TYR    72      46.636  31.267  26.073  1.00  0.00           O  
ATOM   1077  N   PRO    73      45.783  29.748  24.643  1.00  0.00           N  
ATOM   1078  CD  PRO    73      44.901  28.668  24.219  1.00  0.00           C  
ATOM   1079  HD2 PRO    73      43.943  29.108  23.941  1.00  0.00           H  
ATOM   1080  HD3 PRO    73      44.760  27.998  25.067  1.00  0.00           H  
ATOM   1081  CG  PRO    73      45.594  27.982  23.044  1.00  0.00           C  
ATOM   1082  HG2 PRO    73      44.864  27.588  22.337  1.00  0.00           H  
ATOM   1083  HG3 PRO    73      46.237  27.173  23.390  1.00  0.00           H  
ATOM   1084  CB  PRO    73      46.418  29.105  22.424  1.00  0.00           C  
ATOM   1085  HB2 PRO    73      45.836  29.718  21.736  1.00  0.00           H  
ATOM   1086  HB3 PRO    73      47.303  28.726  21.912  1.00  0.00           H  
ATOM   1087  CA  PRO    73      46.835  29.939  23.640  1.00  0.00           C  
ATOM   1088  HA  PRO    73      47.759  29.533  24.050  1.00  0.00           H  
ATOM   1089  C   PRO    73      47.048  31.406  23.260  1.00  0.00           C  
ATOM   1090  O   PRO    73      46.074  32.131  23.077  1.00  0.00           O  
ATOM   1091  N   GLN    74      48.311  31.845  23.163  1.00  0.00           N  
ATOM   1092  H   GLN    74      49.024  31.249  23.558  1.00  0.00           H  
ATOM   1093  CA  GLN    74      48.703  33.185  22.692  1.00  0.00           C  
ATOM   1094  HA  GLN    74      49.771  33.335  22.848  1.00  0.00           H  
ATOM   1095  CB  GLN    74      48.398  33.335  21.179  1.00  0.00           C  
ATOM   1096  HB2 GLN    74      47.368  33.008  21.037  1.00  0.00           H  
ATOM   1097  HB3 GLN    74      48.475  34.399  20.952  1.00  0.00           H  
ATOM   1098  CG  GLN    74      49.324  32.540  20.236  1.00  0.00           C  
ATOM   1099  HG2 GLN    74      49.107  32.842  19.211  1.00  0.00           H  
ATOM   1100  HG3 GLN    74      50.345  32.825  20.489  1.00  0.00           H  
ATOM   1101  CD  GLN    74      49.202  31.018  20.334  1.00  0.00           C  
ATOM   1102  OE1 GLN    74      48.272  30.401  19.834  1.00  0.00           O  
ATOM   1103  NE2 GLN    74      50.139  30.339  20.961  1.00  0.00           N  
ATOM   1104 HE21 GLN    74      50.069  29.334  21.031  1.00  0.00           H  
ATOM   1105 HE22 GLN    74      50.924  30.826  21.368  1.00  0.00           H  
ATOM   1106  C   GLN    74      48.126  34.342  23.552  1.00  0.00           C  
ATOM   1107  O   GLN    74      47.969  35.465  23.066  1.00  0.00           O  
ATOM   1108  N   THR    75      47.803  34.094  24.831  1.00  0.00           N  
ATOM   1109  H   THR    75      47.843  33.135  25.146  1.00  0.00           H  
ATOM   1110  CA  THR    75      47.309  35.121  25.772  1.00  0.00           C  
ATOM   1111  HA  THR    75      46.523  35.689  25.273  1.00  0.00           H  
ATOM   1112  CB  THR    75      46.723  34.475  27.030  1.00  0.00           C  
ATOM   1113  HB  THR    75      47.516  33.874  27.475  1.00  0.00           H  
ATOM   1114  CG2 THR    75      46.192  35.466  28.067  1.00  0.00           C  
ATOM   1115 HG21 THR    75      45.399  36.068  27.623  1.00  0.00           H  
ATOM   1116 HG22 THR    75      45.797  34.920  28.923  1.00  0.00           H  
ATOM   1117 HG23 THR    75      47.002  36.118  28.395  1.00  0.00           H  
ATOM   1118  OG1 THR    75      45.636  33.697  26.608  1.00  0.00           O  
ATOM   1119  HG1 THR    75      45.234  33.270  27.368  1.00  0.00           H  
ATOM   1120  C   THR    75      48.404  36.116  26.124  1.00  0.00           C  
ATOM   1121  O   THR    75      49.556  35.724  26.304  1.00  0.00           O  
ATOM   1122  N   ASP    76      48.041  37.395  26.242  1.00  0.00           N  
ATOM   1123  H   ASP    76      47.084  37.630  26.023  1.00  0.00           H  
ATOM   1124  CA  ASP    76      48.957  38.482  26.616  1.00  0.00           C  
ATOM   1125  HA  ASP    76      49.987  38.125  26.626  1.00  0.00           H  
ATOM   1126  CB  ASP    76      48.842  39.617  25.591  1.00  0.00           C  
ATOM   1127  HB2 ASP    76      47.791  39.906  25.603  1.00  0.00           H  
ATOM   1128  HB3 ASP    76      49.455  40.466  25.896  1.00  0.00           H  
ATOM   1129  CG  ASP    76      49.236  39.186  24.178  1.00  0.00           C  
ATOM   1130  OD1 ASP    76      50.383  38.728  23.960  1.00  0.00           O  
ATOM   1131  OD2 ASP    76      48.405  39.366  23.258  1.00  0.00           O  
ATOM   1132  C   ASP    76      48.705  39.037  28.029  1.00  0.00           C  
ATOM   1133  O   ASP    76      49.651  39.512  28.654  1.00  0.00           O  
ATOM   1134  N   VAL    77      47.474  38.955  28.549  1.00  0.00           N  
ATOM   1135  H   VAL    77      46.728  38.692  27.921  1.00  0.00           H  
ATOM   1136  CA  VAL    77      47.121  39.356  29.926  1.00  0.00           C  
ATOM   1137  HA  VAL    77      47.879  39.066  30.653  1.00  0.00           H  
ATOM   1138  CB  VAL    77      46.875  40.885  30.049  1.00  0.00           C  
ATOM   1139  HB  VAL    77      47.787  41.389  29.730  1.00  0.00           H  
ATOM   1140  CG1 VAL    77      45.690  41.387  29.205  1.00  0.00           C  
ATOM   1141 HG11 VAL    77      44.777  40.884  29.524  1.00  0.00           H  
ATOM   1142 HG12 VAL    77      45.577  42.463  29.340  1.00  0.00           H  
ATOM   1143 HG13 VAL    77      45.875  41.171  28.153  1.00  0.00           H  
ATOM   1144  CG2 VAL    77      46.681  41.348  31.506  1.00  0.00           C  
ATOM   1145 HG21 VAL    77      47.573  41.109  32.085  1.00  0.00           H  
ATOM   1146 HG22 VAL    77      46.513  42.425  31.526  1.00  0.00           H  
ATOM   1147 HG23 VAL    77      45.820  40.839  31.938  1.00  0.00           H  
ATOM   1148  C   VAL    77      45.944  38.543  30.474  1.00  0.00           C  
ATOM   1149  O   VAL    77      45.012  38.188  29.746  1.00  0.00           O  
ATOM   1150  N   SER    78      46.001  38.257  31.775  1.00  0.00           N  
ATOM   1151  H   SER    78      46.827  38.558  32.272  1.00  0.00           H  
ATOM   1152  CA  SER    78      44.974  37.518  32.517  1.00  0.00           C  
ATOM   1153  HA  SER    78      44.185  37.193  31.839  1.00  0.00           H  
ATOM   1154  CB  SER    78      45.594  36.279  33.178  1.00  0.00           C  
ATOM   1155  HB2 SER    78      46.357  36.607  33.884  1.00  0.00           H  
ATOM   1156  HB3 SER    78      44.811  35.742  33.713  1.00  0.00           H  
ATOM   1157  OG  SER    78      46.180  35.421  32.213  1.00  0.00           O  
ATOM   1158  HG  SER    78      46.559  34.657  32.653  1.00  0.00           H  
ATOM   1159  C   SER    78      44.320  38.401  33.593  1.00  0.00           C  
ATOM   1160  O   SER    78      45.006  38.898  34.492  1.00  0.00           O  
ATOM   1161  N   LEU    79      42.992  38.567  33.539  1.00  0.00           N  
ATOM   1162  H   LEU    79      42.506  38.309  32.692  1.00  0.00           H  
ATOM   1163  CA  LEU    79      42.214  39.148  34.637  1.00  0.00           C  
ATOM   1164  HA  LEU    79      42.869  39.753  35.264  1.00  0.00           H  
ATOM   1165  CB  LEU    79      41.075  40.044  34.104  1.00  0.00           C  
ATOM   1166  HB2 LEU    79      40.471  39.390  33.476  1.00  0.00           H  
ATOM   1167  HB3 LEU    79      40.487  40.367  34.963  1.00  0.00           H  
ATOM   1168  CG  LEU    79      41.513  41.277  33.289  1.00  0.00           C  
ATOM   1169  HG  LEU    79      41.983  40.947  32.363  1.00  0.00           H  
ATOM   1170  CD1 LEU    79      40.292  42.151  32.960  1.00  0.00           C  
ATOM   1171 HD11 LEU    79      39.822  42.482  33.886  1.00  0.00           H  
ATOM   1172 HD12 LEU    79      40.611  43.020  32.384  1.00  0.00           H  
ATOM   1173 HD13 LEU    79      39.577  41.572  32.376  1.00  0.00           H  
ATOM   1174  CD2 LEU    79      42.547  42.124  34.037  1.00  0.00           C  
ATOM   1175 HD21 LEU    79      43.432  41.521  34.242  1.00  0.00           H  
ATOM   1176 HD22 LEU    79      42.826  42.982  33.425  1.00  0.00           H  
ATOM   1177 HD23 LEU    79      42.120  42.473  34.977  1.00  0.00           H  
ATOM   1178  C   LEU    79      41.649  38.016  35.494  1.00  0.00           C  
ATOM   1179  O   LEU    79      40.883  37.186  34.998  1.00  0.00           O  
ATOM   1180  N   ILE    80      42.003  37.988  36.780  1.00  0.00           N  
ATOM   1181  H   ILE    80      42.793  38.541  37.080  1.00  0.00           H  
ATOM   1182  CA  ILE    80      41.357  37.107  37.762  1.00  0.00           C  
ATOM   1183  HA  ILE    80      40.818  36.313  37.245  1.00  0.00           H  
ATOM   1184  CB  ILE    80      42.375  36.483  38.748  1.00  0.00           C  
ATOM   1185  HB  ILE    80      42.892  37.275  39.290  1.00  0.00           H  
ATOM   1186  CG2 ILE    80      41.625  35.578  39.750  1.00  0.00           C  
ATOM   1187 HG21 ILE    80      41.109  34.786  39.208  1.00  0.00           H  
ATOM   1188 HG22 ILE    80      42.338  35.137  40.446  1.00  0.00           H  
ATOM   1189 HG23 ILE    80      40.898  36.173  40.303  1.00  0.00           H  
ATOM   1190  CG1 ILE    80      43.451  35.675  37.982  1.00  0.00           C  
ATOM   1191 HG12 ILE    80      42.923  34.906  37.418  1.00  0.00           H  
ATOM   1192 HG13 ILE    80      43.930  36.368  37.290  1.00  0.00           H  
ATOM   1193  CD1 ILE    80      44.517  35.018  38.867  1.00  0.00           C  
ATOM   1194 HD11 ILE    80      44.039  34.325  39.559  1.00  0.00           H  
ATOM   1195 HD12 ILE    80      45.226  34.476  38.241  1.00  0.00           H  
ATOM   1196 HD13 ILE    80      45.046  35.787  39.431  1.00  0.00           H  
ATOM   1197  C   ILE    80      40.267  37.916  38.467  1.00  0.00           C  
ATOM   1198  O   ILE    80      40.561  38.817  39.255  1.00  0.00           O  
ATOM   1199  N   CYS    81      39.010  37.593  38.176  1.00  0.00           N  
ATOM   1200  H   CYS    81      38.871  36.944  37.415  1.00  0.00           H  
ATOM   1201  CA  CYS    81      37.835  38.143  38.838  1.00  0.00           C  
ATOM   1202  HA  CYS    81      38.056  39.125  39.257  1.00  0.00           H  
ATOM   1203  CB  CYS    81      36.705  38.293  37.807  1.00  0.00           C  
ATOM   1204  HB2 CYS    81      36.503  37.364  37.274  1.00  0.00           H  
ATOM   1205  HB3 CYS    81      35.782  38.663  38.253  1.00  0.00           H  
ATOM   1206  SG  CYS    81      37.175  39.508  36.541  1.00  0.00           S  
ATOM   1207  HG  CYS    81      36.051  39.416  35.836  1.00  0.00           H  
ATOM   1208  C   CYS    81      37.407  37.241  40.004  1.00  0.00           C  
ATOM   1209  O   CYS    81      37.276  36.027  39.848  1.00  0.00           O  
ATOM   1210  N   PHE    82      37.119  37.852  41.149  1.00  0.00           N  
ATOM   1211  H   PHE    82      37.426  38.809  41.249  1.00  0.00           H  
ATOM   1212  CA  PHE    82      36.453  37.216  42.283  1.00  0.00           C  
ATOM   1213  HA  PHE    82      35.910  36.333  41.947  1.00  0.00           H  
ATOM   1214  CB  PHE    82      37.490  36.786  43.336  1.00  0.00           C  
ATOM   1215  HB2 PHE    82      37.108  36.019  44.010  1.00  0.00           H  
ATOM   1216  HB3 PHE    82      38.354  36.398  42.796  1.00  0.00           H  
ATOM   1217  CG  PHE    82      37.997  37.918  44.209  1.00  0.00           C  
ATOM   1218  CD1 PHE    82      39.006  38.781  43.742  1.00  0.00           C  
ATOM   1219  HD1 PHE    82      39.462  38.610  42.767  1.00  0.00           H  
ATOM   1220  CE1 PHE    82      39.426  39.864  44.533  1.00  0.00           C  
ATOM   1221  HE1 PHE    82      40.208  40.530  44.167  1.00  0.00           H  
ATOM   1222  CZ  PHE    82      38.842  40.090  45.791  1.00  0.00           C  
ATOM   1223  HZ  PHE    82      39.173  40.927  46.406  1.00  0.00           H  
ATOM   1224  CE2 PHE    82      37.828  39.234  46.255  1.00  0.00           C  
ATOM   1225  HE2 PHE    82      37.370  39.411  47.228  1.00  0.00           H  
ATOM   1226  CD2 PHE    82      37.405  38.151  45.465  1.00  0.00           C  
ATOM   1227  HD2 PHE    82      36.617  37.490  45.824  1.00  0.00           H  
ATOM   1228  C   PHE    82      35.424  38.199  42.851  1.00  0.00           C  
ATOM   1229  O   PHE    82      35.607  39.413  42.757  1.00  0.00           O  
ATOM   1230  N   SER    83      34.347  37.698  43.448  1.00  0.00           N  
ATOM   1231  H   SER    83      34.181  36.702  43.461  1.00  0.00           H  
ATOM   1232  CA  SER    83      33.337  38.578  44.038  1.00  0.00           C  
ATOM   1233  HA  SER    83      33.249  39.489  43.445  1.00  0.00           H  
ATOM   1234  CB  SER    83      31.974  37.883  44.071  1.00  0.00           C  
ATOM   1235  HB2 SER    83      31.601  37.794  43.051  1.00  0.00           H  
ATOM   1236  HB3 SER    83      32.098  36.889  44.501  1.00  0.00           H  
ATOM   1237  OG  SER    83      31.048  38.622  44.849  1.00  0.00           O  
ATOM   1238  HG  SER    83      30.202  38.169  44.855  1.00  0.00           H  
ATOM   1239  C   SER    83      33.770  39.012  45.438  1.00  0.00           C  
ATOM   1240  O   SER    83      34.009  38.174  46.312  1.00  0.00           O  
ATOM   1241  N   LEU    84      33.795  40.326  45.690  1.00  0.00           N  
ATOM   1242  H   LEU    84      33.613  40.962  44.927  1.00  0.00           H  
ATOM   1243  CA  LEU    84      34.148  40.891  46.998  1.00  0.00           C  
ATOM   1244  HA  LEU    84      35.156  40.590  47.284  1.00  0.00           H  
ATOM   1245  CB  LEU    84      34.099  42.430  46.914  1.00  0.00           C  
ATOM   1246  HB2 LEU    84      33.142  42.672  46.452  1.00  0.00           H  
ATOM   1247  HB3 LEU    84      34.126  42.835  47.926  1.00  0.00           H  
ATOM   1248  CG  LEU    84      35.242  43.049  46.083  1.00  0.00           C  
ATOM   1249  HG  LEU    84      35.322  42.522  45.132  1.00  0.00           H  
ATOM   1250  CD1 LEU    84      34.955  44.533  45.822  1.00  0.00           C  
ATOM   1251 HD11 LEU    84      34.876  45.061  46.772  1.00  0.00           H  
ATOM   1252 HD12 LEU    84      35.767  44.963  45.235  1.00  0.00           H  
ATOM   1253 HD13 LEU    84      34.019  44.632  45.273  1.00  0.00           H  
ATOM   1254  CD2 LEU    84      36.597  42.904  46.790  1.00  0.00           C  
ATOM   1255 HD21 LEU    84      36.816  41.848  46.943  1.00  0.00           H  
ATOM   1256 HD22 LEU    84      37.378  43.352  46.175  1.00  0.00           H  
ATOM   1257 HD23 LEU    84      36.560  43.410  47.754  1.00  0.00           H  
ATOM   1258  C   LEU    84      33.248  40.378  48.128  1.00  0.00           C  
ATOM   1259  O   LEU    84      33.689  40.358  49.273  1.00  0.00           O  
ATOM   1260  N   VAL    85      32.028  39.936  47.806  1.00  0.00           N  
ATOM   1261  H   VAL    85      31.736  40.103  46.853  1.00  0.00           H  
ATOM   1262  CA  VAL    85      31.043  39.382  48.752  1.00  0.00           C  
ATOM   1263  HA  VAL    85      31.342  39.541  49.788  1.00  0.00           H  
ATOM   1264  CB  VAL    85      29.638  40.003  48.541  1.00  0.00           C  
ATOM   1265  HB  VAL    85      28.949  39.561  49.260  1.00  0.00           H  
ATOM   1266  CG1 VAL    85      29.673  41.529  48.736  1.00  0.00           C  
ATOM   1267 HG11 VAL    85      30.362  41.972  48.016  1.00  0.00           H  
ATOM   1268 HG12 VAL    85      28.675  41.939  48.582  1.00  0.00           H  
ATOM   1269 HG13 VAL    85      30.008  41.759  49.747  1.00  0.00           H  
ATOM   1270  CG2 VAL    85      29.021  39.693  47.169  1.00  0.00           C  
ATOM   1271 HG21 VAL    85      28.918  38.614  47.052  1.00  0.00           H  
ATOM   1272 HG22 VAL    85      28.039  40.162  47.097  1.00  0.00           H  
ATOM   1273 HG23 VAL    85      29.668  40.083  46.383  1.00  0.00           H  
ATOM   1274  C   VAL    85      31.003  37.838  48.755  1.00  0.00           C  
ATOM   1275  O   VAL    85      30.102  37.252  49.350  1.00  0.00           O  
ATOM   1276  N   SER    86      31.968  37.160  48.117  1.00  0.00           N  
ATOM   1277  H   SER    86      32.582  37.692  47.516  1.00  0.00           H  
ATOM   1278  CA  SER    86      32.136  35.696  48.168  1.00  0.00           C  
ATOM   1279  HA  SER    86      31.520  35.275  48.962  1.00  0.00           H  
ATOM   1280  CB  SER    86      31.704  35.075  46.829  1.00  0.00           C  
ATOM   1281  HB2 SER    86      30.652  35.310  46.666  1.00  0.00           H  
ATOM   1282  HB3 SER    86      32.303  35.523  46.035  1.00  0.00           H  
ATOM   1283  OG  SER    86      31.881  33.667  46.818  1.00  0.00           O  
ATOM   1284  HG  SER    86      31.602  33.316  45.969  1.00  0.00           H  
ATOM   1285  C   SER    86      33.590  35.318  48.532  1.00  0.00           C  
ATOM   1286  O   SER    86      34.419  35.098  47.635  1.00  0.00           O  
ATOM   1287  N   PRO    87      33.917  35.223  49.840  1.00  0.00           N  
ATOM   1288  CD  PRO    87      33.132  35.759  50.948  1.00  0.00           C  
ATOM   1289  HD2 PRO    87      32.282  35.097  51.112  1.00  0.00           H  
ATOM   1290  HD3 PRO    87      32.772  36.747  50.661  1.00  0.00           H  
ATOM   1291  CG  PRO    87      34.076  35.809  52.147  1.00  0.00           C  
ATOM   1292  HG2 PRO    87      33.533  35.653  53.079  1.00  0.00           H  
ATOM   1293  HG3 PRO    87      34.603  36.762  52.190  1.00  0.00           H  
ATOM   1294  CB  PRO    87      35.043  34.664  51.867  1.00  0.00           C  
ATOM   1295  HB2 PRO    87      34.670  33.693  52.191  1.00  0.00           H  
ATOM   1296  HB3 PRO    87      36.010  34.856  52.333  1.00  0.00           H  
ATOM   1297  CA  PRO    87      35.185  34.685  50.341  1.00  0.00           C  
ATOM   1298  HA  PRO    87      35.961  35.398  50.062  1.00  0.00           H  
ATOM   1299  C   PRO    87      35.553  33.291  49.803  1.00  0.00           C  
ATOM   1300  O   PRO    87      36.735  32.952  49.745  1.00  0.00           O  
ATOM   1301  N   ALA    88      34.572  32.483  49.385  1.00  0.00           N  
ATOM   1302  H   ALA    88      33.628  32.740  49.633  1.00  0.00           H  
ATOM   1303  CA  ALA    88      34.780  31.239  48.646  1.00  0.00           C  
ATOM   1304  HA  ALA    88      35.405  30.558  49.223  1.00  0.00           H  
ATOM   1305  CB  ALA    88      33.412  30.580  48.424  1.00  0.00           C  
ATOM   1306  HB1 ALA    88      32.778  31.247  47.840  1.00  0.00           H  
ATOM   1307  HB2 ALA    88      33.544  29.641  47.886  1.00  0.00           H  
ATOM   1308  HB3 ALA    88      32.942  30.384  49.387  1.00  0.00           H  
ATOM   1309  C   ALA    88      35.499  31.489  47.310  1.00  0.00           C  
ATOM   1310  O   ALA    88      36.518  30.854  47.032  1.00  0.00           O  
ATOM   1311  N   SER    89      35.015  32.445  46.513  1.00  0.00           N  
ATOM   1312  H   SER    89      34.122  32.859  46.738  1.00  0.00           H  
ATOM   1313  CA  SER    89      35.672  32.843  45.260  1.00  0.00           C  
ATOM   1314  HA  SER    89      35.878  31.959  44.656  1.00  0.00           H  
ATOM   1315  CB  SER    89      34.769  33.793  44.450  1.00  0.00           C  
ATOM   1316  HB2 SER    89      35.176  33.824  43.439  1.00  0.00           H  
ATOM   1317  HB3 SER    89      33.779  33.339  44.428  1.00  0.00           H  
ATOM   1318  OG  SER    89      34.672  35.115  44.962  1.00  0.00           O  
ATOM   1319  HG  SER    89      34.093  35.635  44.399  1.00  0.00           H  
ATOM   1320  C   SER    89      37.060  33.455  45.505  1.00  0.00           C  
ATOM   1321  O   SER    89      37.999  33.182  44.755  1.00  0.00           O  
ATOM   1322  N   PHE    90      37.220  34.217  46.597  1.00  0.00           N  
ATOM   1323  H   PHE    90      36.402  34.431  47.149  1.00  0.00           H  
ATOM   1324  CA  PHE    90      38.495  34.814  46.989  1.00  0.00           C  
ATOM   1325  HA  PHE    90      38.915  35.393  46.166  1.00  0.00           H  
ATOM   1326  CB  PHE    90      38.263  35.752  48.179  1.00  0.00           C  
ATOM   1327  HB2 PHE    90      37.493  36.492  47.961  1.00  0.00           H  
ATOM   1328  HB3 PHE    90      37.947  35.136  49.021  1.00  0.00           H  
ATOM   1329  CG  PHE    90      39.488  36.523  48.640  1.00  0.00           C  
ATOM   1330  CD1 PHE    90      40.180  37.357  47.742  1.00  0.00           C  
ATOM   1331  HD1 PHE    90      39.878  37.394  46.695  1.00  0.00           H  
ATOM   1332  CE1 PHE    90      41.256  38.140  48.190  1.00  0.00           C  
ATOM   1333  HE1 PHE    90      41.786  38.788  47.491  1.00  0.00           H  
ATOM   1334  CZ  PHE    90      41.650  38.089  49.539  1.00  0.00           C  
ATOM   1335  HZ  PHE    90      42.474  38.711  49.890  1.00  0.00           H  
ATOM   1336  CE2 PHE    90      40.982  37.237  50.433  1.00  0.00           C  
ATOM   1337  HE2 PHE    90      41.298  37.184  51.475  1.00  0.00           H  
ATOM   1338  CD2 PHE    90      39.905  36.452  49.984  1.00  0.00           C  
ATOM   1339  HD2 PHE    90      39.390  35.786  50.676  1.00  0.00           H  
ATOM   1340  C   PHE    90      39.545  33.747  47.316  1.00  0.00           C  
ATOM   1341  O   PHE    90      40.648  33.796  46.782  1.00  0.00           O  
ATOM   1342  N   GLU    91      39.214  32.735  48.123  1.00  0.00           N  
ATOM   1343  H   GLU    91      38.320  32.744  48.592  1.00  0.00           H  
ATOM   1344  CA  GLU    91      40.157  31.656  48.443  1.00  0.00           C  
ATOM   1345  HA  GLU    91      41.101  32.069  48.799  1.00  0.00           H  
ATOM   1346  CB  GLU    91      39.559  30.774  49.548  1.00  0.00           C  
ATOM   1347  HB2 GLU    91      39.142  31.421  50.320  1.00  0.00           H  
ATOM   1348  HB3 GLU    91      38.764  30.167  49.115  1.00  0.00           H  
ATOM   1349  CG  GLU    91      40.619  29.860  50.166  1.00  0.00           C  
ATOM   1350  HG2 GLU    91      40.845  29.108  49.410  1.00  0.00           H  
ATOM   1351  HG3 GLU    91      41.526  30.414  50.409  1.00  0.00           H  
ATOM   1352  CD  GLU    91      40.090  29.176  51.420  1.00  0.00           C  
ATOM   1353  OE1 GLU    91      40.237  29.748  52.525  1.00  0.00           O  
ATOM   1354  OE2 GLU    91      39.578  28.036  51.332  1.00  0.00           O  
ATOM   1355  C   GLU    91      40.550  30.848  47.189  1.00  0.00           C  
ATOM   1356  O   GLU    91      41.715  30.482  47.010  1.00  0.00           O  
ATOM   1357  N   ASN    92      39.616  30.675  46.246  1.00  0.00           N  
ATOM   1358  H   ASN    92      38.657  30.899  46.468  1.00  0.00           H  
ATOM   1359  CA  ASN    92      39.901  30.047  44.955  1.00  0.00           C  
ATOM   1360  HA  ASN    92      40.445  29.115  45.109  1.00  0.00           H  
ATOM   1361  CB  ASN    92      38.594  29.736  44.210  1.00  0.00           C  
ATOM   1362  HB2 ASN    92      37.989  30.642  44.179  1.00  0.00           H  
ATOM   1363  HB3 ASN    92      38.852  29.438  43.194  1.00  0.00           H  
ATOM   1364  CG  ASN    92      37.772  28.621  44.852  1.00  0.00           C  
ATOM   1365  OD1 ASN    92      38.239  27.826  45.665  1.00  0.00           O  
ATOM   1366  ND2 ASN    92      36.507  28.539  44.505  1.00  0.00           N  
ATOM   1367 HD21 ASN    92      35.923  27.818  44.903  1.00  0.00           H  
ATOM   1368 HD22 ASN    92      36.125  29.198  43.841  1.00  0.00           H  
ATOM   1369  C   ASN    92      40.880  30.853  44.078  1.00  0.00           C  
ATOM   1370  O   ASN    92      41.458  30.267  43.161  1.00  0.00           O  
ATOM   1371  N   VAL    93      41.151  32.135  44.368  1.00  0.00           N  
ATOM   1372  H   VAL    93      40.556  32.618  45.026  1.00  0.00           H  
ATOM   1373  CA  VAL    93      42.236  32.898  43.714  1.00  0.00           C  
ATOM   1374  HA  VAL    93      42.074  32.923  42.636  1.00  0.00           H  
ATOM   1375  CB  VAL    93      42.353  34.353  44.231  1.00  0.00           C  
ATOM   1376  HB  VAL    93      42.466  34.318  45.314  1.00  0.00           H  
ATOM   1377  CG1 VAL    93      43.549  35.099  43.615  1.00  0.00           C  
ATOM   1378 HG11 VAL    93      43.437  35.135  42.531  1.00  0.00           H  
ATOM   1379 HG12 VAL    93      43.587  36.115  44.009  1.00  0.00           H  
ATOM   1380 HG13 VAL    93      44.472  34.577  43.867  1.00  0.00           H  
ATOM   1381  CG2 VAL    93      41.072  35.153  43.932  1.00  0.00           C  
ATOM   1382 HG21 VAL    93      40.223  34.677  44.422  1.00  0.00           H  
ATOM   1383 HG22 VAL    93      41.183  36.171  44.306  1.00  0.00           H  
ATOM   1384 HG23 VAL    93      40.902  35.179  42.855  1.00  0.00           H  
ATOM   1385  C   VAL    93      43.574  32.171  43.893  1.00  0.00           C  
ATOM   1386  O   VAL    93      44.227  31.868  42.893  1.00  0.00           O  
ATOM   1387  N   ARG    94      43.959  31.835  45.137  1.00  0.00           N  
ATOM   1388  H   ARG    94      43.452  32.203  45.929  1.00  0.00           H  
ATOM   1389  CA  ARG    94      45.195  31.083  45.389  1.00  0.00           C  
ATOM   1390  HA  ARG    94      45.930  31.347  44.628  1.00  0.00           H  
ATOM   1391  CB  ARG    94      45.793  31.386  46.777  1.00  0.00           C  
ATOM   1392  HB2 ARG    94      46.784  30.932  46.782  1.00  0.00           H  
ATOM   1393  HB3 ARG    94      45.890  32.471  46.831  1.00  0.00           H  
ATOM   1394  CG  ARG    94      44.991  30.881  47.991  1.00  0.00           C  
ATOM   1395  HG2 ARG    94      44.141  31.546  48.146  1.00  0.00           H  
ATOM   1396  HG3 ARG    94      44.630  29.876  47.774  1.00  0.00           H  
ATOM   1397  CD  ARG    94      45.856  30.852  49.260  1.00  0.00           C  
ATOM   1398  HD2 ARG    94      45.304  30.333  50.044  1.00  0.00           H  
ATOM   1399  HD3 ARG    94      46.774  30.307  49.041  1.00  0.00           H  
ATOM   1400  NE  ARG    94      46.210  32.198  49.744  1.00  0.00           N  
ATOM   1401  HE  ARG    94      47.046  32.595  49.339  1.00  0.00           H  
ATOM   1402  CZ  ARG    94      45.531  32.918  50.628  1.00  0.00           C  
ATOM   1403  NH1 ARG    94      44.421  32.489  51.190  1.00  0.00           N  
ATOM   1404 HH11 ARG    94      44.057  31.578  50.951  1.00  0.00           H  
ATOM   1405 HH12 ARG    94      43.939  33.073  51.858  1.00  0.00           H  
ATOM   1406  NH2 ARG    94      45.973  34.098  50.986  1.00  0.00           N  
ATOM   1407 HH21 ARG    94      46.830  34.456  50.587  1.00  0.00           H  
ATOM   1408 HH22 ARG    94      45.455  34.645  51.659  1.00  0.00           H  
ATOM   1409  C   ARG    94      45.041  29.574  45.155  1.00  0.00           C  
ATOM   1410  O   ARG    94      46.003  28.938  44.726  1.00  0.00           O  
ATOM   1411  N   ALA    95      43.869  28.981  45.413  1.00  0.00           N  
ATOM   1412  H   ALA    95      43.099  29.536  45.760  1.00  0.00           H  
ATOM   1413  CA  ALA    95      43.699  27.523  45.337  1.00  0.00           C  
ATOM   1414  HA  ALA    95      44.621  27.088  45.724  1.00  0.00           H  
ATOM   1415  CB  ALA    95      42.541  27.120  46.260  1.00  0.00           C  
ATOM   1416  HB1 ALA    95      41.610  27.541  45.880  1.00  0.00           H  
ATOM   1417  HB2 ALA    95      42.462  26.034  46.291  1.00  0.00           H  
ATOM   1418  HB3 ALA    95      42.728  27.500  47.264  1.00  0.00           H  
ATOM   1419  C   ALA    95      43.524  26.976  43.904  1.00  0.00           C  
ATOM   1420  O   ALA    95      43.906  25.834  43.637  1.00  0.00           O  
ATOM   1421  N   LYS    96      42.968  27.768  42.981  1.00  0.00           N  
ATOM   1422  H   LYS    96      42.706  28.700  43.269  1.00  0.00           H  
ATOM   1423  CA  LYS    96      42.635  27.341  41.612  1.00  0.00           C  
ATOM   1424  HA  LYS    96      43.087  26.377  41.380  1.00  0.00           H  
ATOM   1425  CB  LYS    96      41.098  27.200  41.523  1.00  0.00           C  
ATOM   1426  HB2 LYS    96      40.774  26.548  42.333  1.00  0.00           H  
ATOM   1427  HB3 LYS    96      40.663  28.190  41.658  1.00  0.00           H  
ATOM   1428  CG  LYS    96      40.634  26.616  40.179  1.00  0.00           C  
ATOM   1429  HG2 LYS    96      40.894  27.321  39.389  1.00  0.00           H  
ATOM   1430  HG3 LYS    96      41.158  25.675  40.013  1.00  0.00           H  
ATOM   1431  CD  LYS    96      39.119  26.367  40.164  1.00  0.00           C  
ATOM   1432  HD2 LYS    96      38.862  25.693  40.981  1.00  0.00           H  
ATOM   1433  HD3 LYS    96      38.602  27.317  40.300  1.00  0.00           H  
ATOM   1434  CE  LYS    96      38.693  25.739  38.830  1.00  0.00           C  
ATOM   1435  HE2 LYS    96      38.911  26.454  38.036  1.00  0.00           H  
ATOM   1436  HE3 LYS    96      39.286  24.837  38.678  1.00  0.00           H  
ATOM   1437  NZ  LYS    96      37.249  25.393  38.801  1.00  0.00           N  
ATOM   1438  HZ1 LYS    96      36.700  26.229  38.941  1.00  0.00           H  
ATOM   1439  HZ2 LYS    96      37.019  24.985  37.906  1.00  0.00           H  
ATOM   1440  HZ3 LYS    96      37.047  24.730  39.536  1.00  0.00           H  
ATOM   1441  C   LYS    96      43.197  28.297  40.546  1.00  0.00           C  
ATOM   1442  O   LYS    96      44.014  27.892  39.717  1.00  0.00           O  
ATOM   1443  N   TRP    97      42.782  29.566  40.563  1.00  0.00           N  
ATOM   1444  H   TRP    97      42.212  29.875  41.338  1.00  0.00           H  
ATOM   1445  CA  TRP    97      42.959  30.474  39.426  1.00  0.00           C  
ATOM   1446  HA  TRP    97      42.694  29.978  38.492  1.00  0.00           H  
ATOM   1447  CB  TRP    97      42.036  31.689  39.617  1.00  0.00           C  
ATOM   1448  HB2 TRP    97      42.263  32.078  40.610  1.00  0.00           H  
ATOM   1449  HB3 TRP    97      42.129  32.490  38.883  1.00  0.00           H  
ATOM   1450  CG  TRP    97      40.590  31.287  39.633  1.00  0.00           C  
ATOM   1451  CD1 TRP    97      39.715  31.417  40.658  1.00  0.00           C  
ATOM   1452  HD1 TRP    97      40.046  31.981  41.530  1.00  0.00           H  
ATOM   1453  NE1 TRP    97      38.533  30.767  40.347  1.00  0.00           N  
ATOM   1454  HE1 TRP    97      37.746  30.724  40.978  1.00  0.00           H  
ATOM   1455  CE2 TRP    97      38.591  30.186  39.098  1.00  0.00           C  
ATOM   1456  CZ2 TRP    97      37.706  29.384  38.364  1.00  0.00           C  
ATOM   1457  HZ2 TRP    97      36.751  29.146  38.832  1.00  0.00           H  
ATOM   1458  CH2 TRP    97      38.088  28.938  37.088  1.00  0.00           C  
ATOM   1459  HH2 TRP    97      37.437  28.291  36.501  1.00  0.00           H  
ATOM   1460  CZ3 TRP    97      39.327  29.326  36.550  1.00  0.00           C  
ATOM   1461  HZ3 TRP    97      39.635  29.020  35.550  1.00  0.00           H  
ATOM   1462  CE3 TRP    97      40.207  30.125  37.294  1.00  0.00           C  
ATOM   1463  HE3 TRP    97      41.166  30.344  36.824  1.00  0.00           H  
ATOM   1464  CD2 TRP    97      39.873  30.555  38.596  1.00  0.00           C  
ATOM   1465  C   TRP    97      44.425  30.825  39.150  1.00  0.00           C  
ATOM   1466  O   TRP    97      44.903  30.598  38.038  1.00  0.00           O  
ATOM   1467  N   TYR    98      45.178  31.279  40.155  1.00  0.00           N  
ATOM   1468  H   TYR    98      44.726  31.589  41.003  1.00  0.00           H  
ATOM   1469  CA  TYR    98      46.613  31.533  40.000  1.00  0.00           C  
ATOM   1470  HA  TYR    98      46.786  32.165  39.129  1.00  0.00           H  
ATOM   1471  CB  TYR    98      47.164  32.248  41.242  1.00  0.00           C  
ATOM   1472  HB2 TYR    98      46.779  33.267  41.210  1.00  0.00           H  
ATOM   1473  HB3 TYR    98      46.768  31.738  42.120  1.00  0.00           H  
ATOM   1474  CG  TYR    98      48.679  32.283  41.318  1.00  0.00           C  
ATOM   1475  CD1 TYR    98      49.425  32.810  40.246  1.00  0.00           C  
ATOM   1476  HD1 TYR    98      48.909  33.220  39.377  1.00  0.00           H  
ATOM   1477  CE1 TYR    98      50.829  32.809  40.293  1.00  0.00           C  
ATOM   1478  HE1 TYR    98      51.402  33.237  39.470  1.00  0.00           H  
ATOM   1479  CZ  TYR    98      51.497  32.298  41.428  1.00  0.00           C  
ATOM   1480  OH  TYR    98      52.855  32.245  41.466  1.00  0.00           O  
ATOM   1481  HH  TYR    98      53.266  32.582  40.666  1.00  0.00           H  
ATOM   1482  CE2 TYR    98      50.749  31.792  42.514  1.00  0.00           C  
ATOM   1483  HE2 TYR    98      51.260  31.414  43.399  1.00  0.00           H  
ATOM   1484  CD2 TYR    98      49.344  31.776  42.452  1.00  0.00           C  
ATOM   1485  HD2 TYR    98      48.767  31.371  43.283  1.00  0.00           H  
ATOM   1486  C   TYR    98      47.416  30.274  39.584  1.00  0.00           C  
ATOM   1487  O   TYR    98      48.101  30.367  38.565  1.00  0.00           O  
ATOM   1488  N   PRO    99      47.308  29.104  40.254  1.00  0.00           N  
ATOM   1489  CD  PRO    99      46.730  28.910  41.579  1.00  0.00           C  
ATOM   1490  HD2 PRO    99      45.645  28.932  41.480  1.00  0.00           H  
ATOM   1491  HD3 PRO    99      47.053  29.737  42.212  1.00  0.00           H  
ATOM   1492  CG  PRO    99      47.247  27.561  42.074  1.00  0.00           C  
ATOM   1493  HG2 PRO    99      46.509  27.072  42.710  1.00  0.00           H  
ATOM   1494  HG3 PRO    99      48.179  27.682  42.626  1.00  0.00           H  
ATOM   1495  CB  PRO    99      47.475  26.782  40.786  1.00  0.00           C  
ATOM   1496  HB2 PRO    99      46.579  26.297  40.401  1.00  0.00           H  
ATOM   1497  HB3 PRO    99      48.260  26.038  40.924  1.00  0.00           H  
ATOM   1498  CA  PRO    99      47.944  27.860  39.807  1.00  0.00           C  
ATOM   1499  HA  PRO    99      49.019  28.000  39.920  1.00  0.00           H  
ATOM   1500  C   PRO    99      47.631  27.454  38.358  1.00  0.00           C  
ATOM   1501  O   PRO    99      48.532  26.980  37.669  1.00  0.00           O  
ATOM   1502  N   GLU   100      46.391  27.651  37.884  1.00  0.00           N  
ATOM   1503  H   GLU   100      45.673  27.949  38.529  1.00  0.00           H  
ATOM   1504  CA  GLU   100      46.003  27.356  36.497  1.00  0.00           C  
ATOM   1505  HA  GLU   100      46.410  26.395  36.182  1.00  0.00           H  
ATOM   1506  CB  GLU   100      44.465  27.293  36.408  1.00  0.00           C  
ATOM   1507  HB2 GLU   100      44.110  26.622  37.189  1.00  0.00           H  
ATOM   1508  HB3 GLU   100      44.077  28.296  36.587  1.00  0.00           H  
ATOM   1509  CG  GLU   100      43.976  26.792  35.043  1.00  0.00           C  
ATOM   1510  HG2 GLU   100      44.213  27.628  34.384  1.00  0.00           H  
ATOM   1511  HG3 GLU   100      44.504  25.901  34.702  1.00  0.00           H  
ATOM   1512  CD  GLU   100      42.469  26.533  35.016  1.00  0.00           C  
ATOM   1513  OE1 GLU   100      41.969  25.683  35.788  1.00  0.00           O  
ATOM   1514  OE2 GLU   100      41.768  27.083  34.138  1.00  0.00           O  
ATOM   1515  C   GLU   100      46.608  28.370  35.505  1.00  0.00           C  
ATOM   1516  O   GLU   100      47.231  27.978  34.516  1.00  0.00           O  
ATOM   1517  N   VAL   101      46.497  29.673  35.791  1.00  0.00           N  
ATOM   1518  H   VAL   101      45.924  29.931  36.582  1.00  0.00           H  
ATOM   1519  CA  VAL   101      47.076  30.752  34.963  1.00  0.00           C  
ATOM   1520  HA  VAL   101      46.761  30.645  33.925  1.00  0.00           H  
ATOM   1521  CB  VAL   101      46.619  32.141  35.479  1.00  0.00           C  
ATOM   1522  HB  VAL   101      46.795  32.160  36.554  1.00  0.00           H  
ATOM   1523  CG1 VAL   101      47.350  33.322  34.819  1.00  0.00           C  
ATOM   1524 HG11 VAL   101      47.174  33.304  33.743  1.00  0.00           H  
ATOM   1525 HG12 VAL   101      46.976  34.259  35.232  1.00  0.00           H  
ATOM   1526 HG13 VAL   101      48.420  33.242  35.013  1.00  0.00           H  
ATOM   1527  CG2 VAL   101      45.111  32.343  35.232  1.00  0.00           C  
ATOM   1528 HG21 VAL   101      44.550  31.570  35.756  1.00  0.00           H  
ATOM   1529 HG22 VAL   101      44.810  33.324  35.601  1.00  0.00           H  
ATOM   1530 HG23 VAL   101      44.906  32.279  34.163  1.00  0.00           H  
ATOM   1531  C   VAL   101      48.612  30.651  34.894  1.00  0.00           C  
ATOM   1532  O   VAL   101      49.194  30.919  33.848  1.00  0.00           O  
ATOM   1533  N   ARG   102      49.276  30.203  35.965  1.00  0.00           N  
ATOM   1534  H   ARG   102      48.740  30.069  36.810  1.00  0.00           H  
ATOM   1535  CA  ARG   102      50.725  29.960  36.012  1.00  0.00           C  
ATOM   1536  HA  ARG   102      51.285  30.815  35.632  1.00  0.00           H  
ATOM   1537  CB  ARG   102      51.100  29.744  37.486  1.00  0.00           C  
ATOM   1538  HB2 ARG   102      50.712  30.599  38.039  1.00  0.00           H  
ATOM   1539  HB3 ARG   102      50.589  28.838  37.812  1.00  0.00           H  
ATOM   1540  CG  ARG   102      52.607  29.605  37.750  1.00  0.00           C  
ATOM   1541  HG2 ARG   102      52.983  28.725  37.229  1.00  0.00           H  
ATOM   1542  HG3 ARG   102      53.120  30.493  37.379  1.00  0.00           H  
ATOM   1543  CD  ARG   102      52.865  29.457  39.254  1.00  0.00           C  
ATOM   1544  HD2 ARG   102      53.937  29.517  39.442  1.00  0.00           H  
ATOM   1545  HD3 ARG   102      52.358  30.262  39.787  1.00  0.00           H  
ATOM   1546  NE  ARG   102      52.367  28.167  39.762  1.00  0.00           N  
ATOM   1547  HE  ARG   102      52.389  27.414  39.090  1.00  0.00           H  
ATOM   1548  CZ  ARG   102      51.913  27.914  40.981  1.00  0.00           C  
ATOM   1549  NH1 ARG   102      51.868  28.843  41.908  1.00  0.00           N  
ATOM   1550 HH11 ARG   102      52.185  29.779  41.697  1.00  0.00           H  
ATOM   1551 HH12 ARG   102      51.516  28.618  42.827  1.00  0.00           H  
ATOM   1552  NH2 ARG   102      51.491  26.703  41.270  1.00  0.00           N  
ATOM   1553 HH21 ARG   102      51.517  25.981  40.564  1.00  0.00           H  
ATOM   1554 HH22 ARG   102      51.143  26.501  42.196  1.00  0.00           H  
ATOM   1555  C   ARG   102      51.163  28.770  35.137  1.00  0.00           C  
ATOM   1556  O   ARG   102      52.292  28.746  34.640  1.00  0.00           O  
ATOM   1557  N   HIE   103      50.282  27.792  34.909  1.00  0.00           N  
ATOM   1558  H   HIE   103      49.402  27.812  35.404  1.00  0.00           H  
ATOM   1559  CA  HIE   103      50.569  26.642  34.047  1.00  0.00           C  
ATOM   1560  HA  HIE   103      51.611  26.337  34.148  1.00  0.00           H  
ATOM   1561  CB  HIE   103      49.670  25.468  34.470  1.00  0.00           C  
ATOM   1562  HB2 HIE   103      49.659  25.294  35.546  1.00  0.00           H  
ATOM   1563  HB3 HIE   103      48.658  25.681  34.126  1.00  0.00           H  
ATOM   1564  CG  HIE   103      50.079  24.170  33.828  1.00  0.00           C  
ATOM   1565  ND1 HIE   103      50.895  23.205  34.422  1.00  0.00           N  
ATOM   1566  CE1 HIE   103      51.083  22.260  33.487  1.00  0.00           C  
ATOM   1567  HE1 HIE   103      51.711  21.404  33.735  1.00  0.00           H  
ATOM   1568  NE2 HIE   103      50.422  22.571  32.359  1.00  0.00           N  
ATOM   1569  HE2 HIE   103      50.393  22.033  31.505  1.00  0.00           H  
ATOM   1570  CD2 HIE   103      49.776  23.770  32.559  1.00  0.00           C  
ATOM   1571  HD2 HIE   103      49.169  24.202  31.763  1.00  0.00           H  
ATOM   1572  C   HIE   103      50.411  26.973  32.550  1.00  0.00           C  
ATOM   1573  O   HIE   103      51.283  26.631  31.751  1.00  0.00           O  
ATOM   1574  N   HIE   104      49.316  27.647  32.174  1.00  0.00           N  
ATOM   1575  H   HIE   104      48.668  27.942  32.890  1.00  0.00           H  
ATOM   1576  CA  HIE   104      48.974  27.921  30.767  1.00  0.00           C  
ATOM   1577  HA  HIE   104      49.473  27.217  30.100  1.00  0.00           H  
ATOM   1578  CB  HIE   104      47.461  27.761  30.604  1.00  0.00           C  
ATOM   1579  HB2 HIE   104      46.906  28.385  31.304  1.00  0.00           H  
ATOM   1580  HB3 HIE   104      47.196  28.037  29.583  1.00  0.00           H  
ATOM   1581  CG  HIE   104      46.979  26.353  30.807  1.00  0.00           C  
ATOM   1582  ND1 HIE   104      47.236  25.287  29.944  1.00  0.00           N  
ATOM   1583  CE1 HIE   104      46.577  24.240  30.469  1.00  0.00           C  
ATOM   1584  HE1 HIE   104      46.634  23.285  29.947  1.00  0.00           H  
ATOM   1585  NE2 HIE   104      45.939  24.592  31.600  1.00  0.00           N  
ATOM   1586  HE2 HIE   104      45.373  23.999  32.189  1.00  0.00           H  
ATOM   1587  CD2 HIE   104      46.189  25.925  31.831  1.00  0.00           C  
ATOM   1588  HD2 HIE   104      45.768  26.415  32.709  1.00  0.00           H  
ATOM   1589  C   HIE   104      49.414  29.306  30.248  1.00  0.00           C  
ATOM   1590  O   HIE   104      49.640  29.475  29.049  1.00  0.00           O  
ATOM   1591  N   CYS   105      49.547  30.296  31.137  1.00  0.00           N  
ATOM   1592  H   CYS   105      49.253  30.086  32.080  1.00  0.00           H  
ATOM   1593  CA  CYS   105      49.973  31.669  30.830  1.00  0.00           C  
ATOM   1594  HA  CYS   105      50.369  31.731  29.816  1.00  0.00           H  
ATOM   1595  CB  CYS   105      48.751  32.604  30.940  1.00  0.00           C  
ATOM   1596  HB2 CYS   105      48.304  32.566  31.933  1.00  0.00           H  
ATOM   1597  HB3 CYS   105      49.011  33.635  30.698  1.00  0.00           H  
ATOM   1598  SG  CYS   105      47.438  32.131  29.779  1.00  0.00           S  
ATOM   1599  HG  CYS   105      46.590  33.095  30.128  1.00  0.00           H  
ATOM   1600  C   CYS   105      51.163  32.144  31.712  1.00  0.00           C  
ATOM   1601  O   CYS   105      51.055  33.187  32.375  1.00  0.00           O  
ATOM   1602  N   PRO   106      52.301  31.415  31.754  1.00  0.00           N  
ATOM   1603  CD  PRO   106      52.582  30.164  31.057  1.00  0.00           C  
ATOM   1604  HD2 PRO   106      52.254  30.275  30.023  1.00  0.00           H  
ATOM   1605  HD3 PRO   106      52.005  29.375  31.538  1.00  0.00           H  
ATOM   1606  CG  PRO   106      54.088  29.937  31.173  1.00  0.00           C  
ATOM   1607  HG2 PRO   106      54.614  30.369  30.321  1.00  0.00           H  
ATOM   1608  HG3 PRO   106      54.317  28.874  31.240  1.00  0.00           H  
ATOM   1609  CB  PRO   106      54.448  30.655  32.472  1.00  0.00           C  
ATOM   1610  HB2 PRO   106      55.478  31.011  32.435  1.00  0.00           H  
ATOM   1611  HB3 PRO   106      54.306  30.048  33.366  1.00  0.00           H  
ATOM   1612  CA  PRO   106      53.487  31.845  32.491  1.00  0.00           C  
ATOM   1613  HA  PRO   106      53.193  32.079  33.514  1.00  0.00           H  
ATOM   1614  C   PRO   106      54.128  33.080  31.850  1.00  0.00           C  
ATOM   1615  O   PRO   106      54.042  33.283  30.638  1.00  0.00           O  
ATOM   1616  N   ASN   107      54.770  33.905  32.683  1.00  0.00           N  
ATOM   1617  H   ASN   107      54.563  33.732  33.656  1.00  0.00           H  
ATOM   1618  CA  ASN   107      55.568  35.092  32.341  1.00  0.00           C  
ATOM   1619  HA  ASN   107      55.978  35.525  33.254  1.00  0.00           H  
ATOM   1620  CB  ASN   107      56.735  34.739  31.396  1.00  0.00           C  
ATOM   1621  HB2 ASN   107      56.345  34.322  30.468  1.00  0.00           H  
ATOM   1622  HB3 ASN   107      57.259  35.671  31.182  1.00  0.00           H  
ATOM   1623  CG  ASN   107      57.728  33.747  31.998  1.00  0.00           C  
ATOM   1624  OD1 ASN   107      57.952  32.659  31.472  1.00  0.00           O  
ATOM   1625  ND2 ASN   107      58.380  34.100  33.090  1.00  0.00           N  
ATOM   1626 HD21 ASN   107      59.042  33.462  33.507  1.00  0.00           H  
ATOM   1627 HD22 ASN   107      58.214  35.007  33.503  1.00  0.00           H  
ATOM   1628  C   ASN   107      54.758  36.301  31.823  1.00  0.00           C  
ATOM   1629  O   ASN   107      55.288  37.414  31.820  1.00  0.00           O  
ATOM   1630  N   THR   108      53.484  36.135  31.437  1.00  0.00           N  
ATOM   1631  H   THR   108      53.160  35.185  31.326  1.00  0.00           H  
ATOM   1632  CA  THR   108      52.562  37.236  31.081  1.00  0.00           C  
ATOM   1633  HA  THR   108      53.135  38.083  30.703  1.00  0.00           H  
ATOM   1634  CB  THR   108      51.553  36.808  30.008  1.00  0.00           C  
ATOM   1635  HB  THR   108      50.779  37.571  29.920  1.00  0.00           H  
ATOM   1636  CG2 THR   108      52.255  36.639  28.662  1.00  0.00           C  
ATOM   1637 HG21 THR   108      53.029  35.876  28.748  1.00  0.00           H  
ATOM   1638 HG22 THR   108      51.529  36.335  27.908  1.00  0.00           H  
ATOM   1639 HG23 THR   108      52.709  37.585  28.367  1.00  0.00           H  
ATOM   1640  OG1 THR   108      50.948  35.588  30.370  1.00  0.00           O  
ATOM   1641  HG1 THR   108      50.319  35.330  29.692  1.00  0.00           H  
ATOM   1642  C   THR   108      51.841  37.774  32.323  1.00  0.00           C  
ATOM   1643  O   THR   108      51.616  36.996  33.255  1.00  0.00           O  
ATOM   1644  N   PRO   109      51.464  39.068  32.355  1.00  0.00           N  
ATOM   1645  CD  PRO   109      51.658  40.049  31.297  1.00  0.00           C  
ATOM   1646  HD2 PRO   109      51.350  39.597  30.354  1.00  0.00           H  
ATOM   1647  HD3 PRO   109      52.719  40.295  31.252  1.00  0.00           H  
ATOM   1648  CG  PRO   109      50.800  41.249  31.678  1.00  0.00           C  
ATOM   1649  HG2 PRO   109      49.775  41.134  31.326  1.00  0.00           H  
ATOM   1650  HG3 PRO   109      51.216  42.177  31.284  1.00  0.00           H  
ATOM   1651  CB  PRO   109      50.872  41.223  33.204  1.00  0.00           C  
ATOM   1652  HB2 PRO   109      49.997  41.675  33.671  1.00  0.00           H  
ATOM   1653  HB3 PRO   109      51.773  41.721  33.563  1.00  0.00           H  
ATOM   1654  CA  PRO   109      50.930  39.727  33.542  1.00  0.00           C  
ATOM   1655  HA  PRO   109      51.647  39.576  34.349  1.00  0.00           H  
ATOM   1656  C   PRO   109      49.560  39.199  33.973  1.00  0.00           C  
ATOM   1657  O   PRO   109      48.753  38.728  33.166  1.00  0.00           O  
ATOM   1658  N   ILE   110      49.302  39.319  35.275  1.00  0.00           N  
ATOM   1659  H   ILE   110      50.082  39.602  35.851  1.00  0.00           H  
ATOM   1660  CA  ILE   110      48.018  39.047  35.928  1.00  0.00           C  
ATOM   1661  HA  ILE   110      47.232  38.828  35.205  1.00  0.00           H  
ATOM   1662  CB  ILE   110      48.154  37.860  36.920  1.00  0.00           C  
ATOM   1663  HB  ILE   110      48.848  38.136  37.714  1.00  0.00           H  
ATOM   1664  CG2 ILE   110      46.782  37.519  37.532  1.00  0.00           C  
ATOM   1665 HG21 ILE   110      46.088  37.243  36.738  1.00  0.00           H  
ATOM   1666 HG22 ILE   110      46.890  36.686  38.226  1.00  0.00           H  
ATOM   1667 HG23 ILE   110      46.396  38.388  38.065  1.00  0.00           H  
ATOM   1668  CG1 ILE   110      48.779  36.607  36.257  1.00  0.00           C  
ATOM   1669 HG12 ILE   110      48.097  36.288  35.469  1.00  0.00           H  
ATOM   1670 HG13 ILE   110      49.726  36.917  35.814  1.00  0.00           H  
ATOM   1671  CD1 ILE   110      49.025  35.439  37.225  1.00  0.00           C  
ATOM   1672 HD11 ILE   110      48.079  35.128  37.668  1.00  0.00           H  
ATOM   1673 HD12 ILE   110      49.464  34.602  36.681  1.00  0.00           H  
ATOM   1674 HD13 ILE   110      49.707  35.758  38.013  1.00  0.00           H  
ATOM   1675  C   ILE   110      47.561  40.317  36.659  1.00  0.00           C  
ATOM   1676  O   ILE   110      48.366  40.969  37.329  1.00  0.00           O  
ATOM   1677  N   ILE   111      46.269  40.645  36.598  1.00  0.00           N  
ATOM   1678  H   ILE   111      45.723  40.263  35.840  1.00  0.00           H  
ATOM   1679  CA  ILE   111      45.620  41.606  37.514  1.00  0.00           C  
ATOM   1680  HA  ILE   111      46.301  41.939  38.297  1.00  0.00           H  
ATOM   1681  CB  ILE   111      45.082  42.836  36.740  1.00  0.00           C  
ATOM   1682  HB  ILE   111      44.539  42.471  35.868  1.00  0.00           H  
ATOM   1683  CG2 ILE   111      44.147  43.717  37.597  1.00  0.00           C  
ATOM   1684 HG21 ILE   111      44.690  44.083  38.469  1.00  0.00           H  
ATOM   1685 HG22 ILE   111      43.800  44.564  37.004  1.00  0.00           H  
ATOM   1686 HG23 ILE   111      43.290  43.128  37.924  1.00  0.00           H  
ATOM   1687  CG1 ILE   111      46.268  43.666  36.196  1.00  0.00           C  
ATOM   1688 HG12 ILE   111      46.847  43.996  37.059  1.00  0.00           H  
ATOM   1689 HG13 ILE   111      46.874  42.993  35.589  1.00  0.00           H  
ATOM   1690  CD1 ILE   111      45.862  44.884  35.358  1.00  0.00           C  
ATOM   1691 HD11 ILE   111      45.257  45.558  35.964  1.00  0.00           H  
ATOM   1692 HD12 ILE   111      46.756  45.407  35.018  1.00  0.00           H  
ATOM   1693 HD13 ILE   111      45.284  44.555  34.494  1.00  0.00           H  
ATOM   1694  C   ILE   111      44.526  40.873  38.297  1.00  0.00           C  
ATOM   1695  O   ILE   111      43.789  40.059  37.732  1.00  0.00           O  
ATOM   1696  N   LEU   112      44.421  41.167  39.596  1.00  0.00           N  
ATOM   1697  H   LEU   112      45.150  41.724  40.019  1.00  0.00           H  
ATOM   1698  CA  LEU   112      43.340  40.677  40.449  1.00  0.00           C  
ATOM   1699  HA  LEU   112      42.891  39.781  40.022  1.00  0.00           H  
ATOM   1700  CB  LEU   112      43.918  40.326  41.834  1.00  0.00           C  
ATOM   1701  HB2 LEU   112      44.745  39.640  41.652  1.00  0.00           H  
ATOM   1702  HB3 LEU   112      44.298  41.238  42.293  1.00  0.00           H  
ATOM   1703  CG  LEU   112      42.897  39.662  42.779  1.00  0.00           C  
ATOM   1704  HG  LEU   112      42.023  40.309  42.848  1.00  0.00           H  
ATOM   1705  CD1 LEU   112      42.470  38.278  42.272  1.00  0.00           C  
ATOM   1706 HD11 LEU   112      43.344  37.631  42.202  1.00  0.00           H  
ATOM   1707 HD12 LEU   112      41.750  37.843  42.965  1.00  0.00           H  
ATOM   1708 HD13 LEU   112      42.012  38.377  41.288  1.00  0.00           H  
ATOM   1709  CD2 LEU   112      43.490  39.522  44.185  1.00  0.00           C  
ATOM   1710 HD21 LEU   112      43.745  40.509  44.572  1.00  0.00           H  
ATOM   1711 HD22 LEU   112      42.759  39.052  44.843  1.00  0.00           H  
ATOM   1712 HD23 LEU   112      44.388  38.906  44.141  1.00  0.00           H  
ATOM   1713  C   LEU   112      42.240  41.744  40.534  1.00  0.00           C  
ATOM   1714  O   LEU   112      42.522  42.887  40.895  1.00  0.00           O  
ATOM   1715  N   VAL   113      41.003  41.364  40.218  1.00  0.00           N  
ATOM   1716  H   VAL   113      40.869  40.393  39.975  1.00  0.00           H  
ATOM   1717  CA  VAL   113      39.844  42.265  40.154  1.00  0.00           C  
ATOM   1718  HA  VAL   113      40.126  43.278  40.441  1.00  0.00           H  
ATOM   1719  CB  VAL   113      39.235  42.306  38.731  1.00  0.00           C  
ATOM   1720  HB  VAL   113      38.819  41.326  38.497  1.00  0.00           H  
ATOM   1721  CG1 VAL   113      38.125  43.368  38.643  1.00  0.00           C  
ATOM   1722 HG11 VAL   113      38.540  44.349  38.876  1.00  0.00           H  
ATOM   1723 HG12 VAL   113      37.712  43.380  37.634  1.00  0.00           H  
ATOM   1724 HG13 VAL   113      37.336  43.130  39.356  1.00  0.00           H  
ATOM   1725  CG2 VAL   113      40.292  42.604  37.652  1.00  0.00           C  
ATOM   1726 HG21 VAL   113      41.058  41.829  37.669  1.00  0.00           H  
ATOM   1727 HG22 VAL   113      39.816  42.623  36.671  1.00  0.00           H  
ATOM   1728 HG23 VAL   113      40.752  43.573  37.850  1.00  0.00           H  
ATOM   1729  C   VAL   113      38.785  41.821  41.166  1.00  0.00           C  
ATOM   1730  O   VAL   113      38.226  40.730  41.052  1.00  0.00           O  
ATOM   1731  N   GLY   114      38.484  42.691  42.132  1.00  0.00           N  
ATOM   1732  H   GLY   114      39.069  43.510  42.221  1.00  0.00           H  
ATOM   1733  CA  GLY   114      37.367  42.533  43.062  1.00  0.00           C  
ATOM   1734  HA2 GLY   114      37.235  41.478  43.300  1.00  0.00           H  
ATOM   1735  HA3 GLY   114      37.571  43.089  43.977  1.00  0.00           H  
ATOM   1736  C   GLY   114      36.082  43.065  42.433  1.00  0.00           C  
ATOM   1737  O   GLY   114      35.931  44.278  42.271  1.00  0.00           O  
ATOM   1738  N   THR   115      35.158  42.169  42.075  1.00  0.00           N  
ATOM   1739  H   THR   115      35.397  41.194  42.182  1.00  0.00           H  
ATOM   1740  CA  THR   115      33.868  42.507  41.455  1.00  0.00           C  
ATOM   1741  HA  THR   115      33.943  43.477  40.963  1.00  0.00           H  
ATOM   1742  CB  THR   115      33.454  41.459  40.412  1.00  0.00           C  
ATOM   1743  HB  THR   115      32.534  41.804  39.939  1.00  0.00           H  
ATOM   1744  CG2 THR   115      34.524  41.234  39.341  1.00  0.00           C  
ATOM   1745 HG21 THR   115      35.444  40.889  39.813  1.00  0.00           H  
ATOM   1746 HG22 THR   115      34.176  40.484  38.631  1.00  0.00           H  
ATOM   1747 HG23 THR   115      34.715  42.170  38.815  1.00  0.00           H  
ATOM   1748  OG1 THR   115      33.213  40.230  41.046  1.00  0.00           O  
ATOM   1749  HG1 THR   115      32.955  39.578  40.391  1.00  0.00           H  
ATOM   1750  C   THR   115      32.781  42.690  42.509  1.00  0.00           C  
ATOM   1751  O   THR   115      32.929  42.283  43.663  1.00  0.00           O  
ATOM   1752  N   LYS   116      31.673  43.311  42.097  1.00  0.00           N  
ATOM   1753  H   LYS   116      31.735  43.768  41.198  1.00  0.00           H  
ATOM   1754  CA  LYS   116      30.468  43.535  42.912  1.00  0.00           C  
ATOM   1755  HA  LYS   116      29.748  44.115  42.335  1.00  0.00           H  
ATOM   1756  CB  LYS   116      29.806  42.201  43.332  1.00  0.00           C  
ATOM   1757  HB2 LYS   116      30.415  41.782  44.133  1.00  0.00           H  
ATOM   1758  HB3 LYS   116      28.816  42.445  43.717  1.00  0.00           H  
ATOM   1759  CG  LYS   116      29.675  41.170  42.195  1.00  0.00           C  
ATOM   1760  HG2 LYS   116      29.338  41.688  41.296  1.00  0.00           H  
ATOM   1761  HG3 LYS   116      30.655  40.729  42.014  1.00  0.00           H  
ATOM   1762  CD  LYS   116      28.675  40.063  42.552  1.00  0.00           C  
ATOM   1763  HD2 LYS   116      28.903  39.692  43.551  1.00  0.00           H  
ATOM   1764  HD3 LYS   116      27.669  40.482  42.541  1.00  0.00           H  
ATOM   1765  CE  LYS   116      28.759  38.907  41.546  1.00  0.00           C  
ATOM   1766  HE2 LYS   116      28.485  39.281  40.559  1.00  0.00           H  
ATOM   1767  HE3 LYS   116      29.784  38.538  41.522  1.00  0.00           H  
ATOM   1768  NZ  LYS   116      27.847  37.806  41.926  1.00  0.00           N  
ATOM   1769  HZ1 LYS   116      26.897  38.148  41.947  1.00  0.00           H  
ATOM   1770  HZ2 LYS   116      27.921  37.060  41.250  1.00  0.00           H  
ATOM   1771  HZ3 LYS   116      28.101  37.459  42.840  1.00  0.00           H  
ATOM   1772  C   LYS   116      30.712  44.498  44.098  1.00  0.00           C  
ATOM   1773  O   LYS   116      30.121  44.348  45.169  1.00  0.00           O  
ATOM   1774  N   LEU   117      31.568  45.514  43.914  1.00  0.00           N  
ATOM   1775  H   LEU   117      32.085  45.515  43.046  1.00  0.00           H  
ATOM   1776  CA  LEU   117      31.864  46.567  44.906  1.00  0.00           C  
ATOM   1777  HA  LEU   117      32.331  46.156  45.801  1.00  0.00           H  
ATOM   1778  CB  LEU   117      32.854  47.542  44.238  1.00  0.00           C  
ATOM   1779  HB2 LEU   117      33.711  46.923  43.974  1.00  0.00           H  
ATOM   1780  HB3 LEU   117      32.383  47.916  43.328  1.00  0.00           H  
ATOM   1781  CG  LEU   117      33.325  48.731  45.098  1.00  0.00           C  
ATOM   1782  HG  LEU   117      32.446  49.314  45.375  1.00  0.00           H  
ATOM   1783  CD1 LEU   117      34.064  48.284  46.368  1.00  0.00           C  
ATOM   1784 HD11 LEU   117      34.943  47.702  46.091  1.00  0.00           H  
ATOM   1785 HD12 LEU   117      34.374  49.161  46.936  1.00  0.00           H  
ATOM   1786 HD13 LEU   117      33.401  47.672  46.978  1.00  0.00           H  
ATOM   1787  CD2 LEU   117      34.239  49.614  44.239  1.00  0.00           C  
ATOM   1788 HD21 LEU   117      33.686  49.976  43.372  1.00  0.00           H  
ATOM   1789 HD22 LEU   117      34.584  50.463  44.829  1.00  0.00           H  
ATOM   1790 HD23 LEU   117      35.098  49.032  43.904  1.00  0.00           H  
ATOM   1791  C   LEU   117      30.609  47.291  45.434  1.00  0.00           C  
ATOM   1792  O   LEU   117      30.572  47.724  46.582  1.00  0.00           O  
ATOM   1793  N   ASP   118      29.555  47.376  44.624  1.00  0.00           N  
ATOM   1794  H   ASP   118      29.695  47.085  43.667  1.00  0.00           H  
ATOM   1795  CA  ASP   118      28.245  47.916  45.002  1.00  0.00           C  
ATOM   1796  HA  ASP   118      28.343  48.894  45.473  1.00  0.00           H  
ATOM   1797  CB  ASP   118      27.417  48.071  43.720  1.00  0.00           C  
ATOM   1798  HB2 ASP   118      26.485  48.592  43.939  1.00  0.00           H  
ATOM   1799  HB3 ASP   118      28.009  48.664  43.023  1.00  0.00           H  
ATOM   1800  CG  ASP   118      27.105  46.712  43.095  1.00  0.00           C  
ATOM   1801  OD1 ASP   118      27.990  46.183  42.381  1.00  0.00           O  
ATOM   1802  OD2 ASP   118      26.004  46.174  43.345  1.00  0.00           O  
ATOM   1803  C   ASP   118      27.493  47.054  46.039  1.00  0.00           C  
ATOM   1804  O   ASP   118      26.645  47.576  46.760  1.00  0.00           O  
ATOM   1805  N   LEU   119      27.793  45.752  46.141  1.00  0.00           N  
ATOM   1806  H   LEU   119      28.363  45.347  45.412  1.00  0.00           H  
ATOM   1807  CA  LEU   119      27.259  44.864  47.182  1.00  0.00           C  
ATOM   1808  HA  LEU   119      26.289  45.230  47.519  1.00  0.00           H  
ATOM   1809  CB  LEU   119      27.082  43.434  46.629  1.00  0.00           C  
ATOM   1810  HB2 LEU   119      28.036  43.172  46.171  1.00  0.00           H  
ATOM   1811  HB3 LEU   119      26.894  42.776  47.477  1.00  0.00           H  
ATOM   1812  CG  LEU   119      25.951  43.271  45.591  1.00  0.00           C  
ATOM   1813  HG  LEU   119      26.127  43.945  44.752  1.00  0.00           H  
ATOM   1814  CD1 LEU   119      25.926  41.821  45.086  1.00  0.00           C  
ATOM   1815 HD11 LEU   119      25.750  41.147  45.924  1.00  0.00           H  
ATOM   1816 HD12 LEU   119      25.128  41.705  44.353  1.00  0.00           H  
ATOM   1817 HD13 LEU   119      26.883  41.581  44.622  1.00  0.00           H  
ATOM   1818  CD2 LEU   119      24.566  43.618  46.165  1.00  0.00           C  
ATOM   1819 HD21 LEU   119      24.562  44.654  46.504  1.00  0.00           H  
ATOM   1820 HD22 LEU   119      23.809  43.486  45.392  1.00  0.00           H  
ATOM   1821 HD23 LEU   119      24.345  42.961  47.006  1.00  0.00           H  
ATOM   1822  C   LEU   119      28.122  44.877  48.450  1.00  0.00           C  
ATOM   1823  O   LEU   119      27.591  44.613  49.526  1.00  0.00           O  
ATOM   1824  N   ARG   120      29.404  45.274  48.366  1.00  0.00           N  
ATOM   1825  H   ARG   120      29.871  45.253  47.471  1.00  0.00           H  
ATOM   1826  CA  ARG   120      30.199  45.608  49.561  1.00  0.00           C  
ATOM   1827  HA  ARG   120      30.056  44.838  50.319  1.00  0.00           H  
ATOM   1828  CB  ARG   120      31.706  45.695  49.224  1.00  0.00           C  
ATOM   1829  HB2 ARG   120      31.971  44.845  48.595  1.00  0.00           H  
ATOM   1830  HB3 ARG   120      31.887  46.621  48.678  1.00  0.00           H  
ATOM   1831  CG  ARG   120      32.569  45.676  50.503  1.00  0.00           C  
ATOM   1832  HG2 ARG   120      32.402  46.630  51.003  1.00  0.00           H  
ATOM   1833  HG3 ARG   120      32.184  44.868  51.125  1.00  0.00           H  
ATOM   1834  CD  ARG   120      34.077  45.473  50.276  1.00  0.00           C  
ATOM   1835  HD2 ARG   120      34.526  45.105  51.198  1.00  0.00           H  
ATOM   1836  HD3 ARG   120      34.219  44.738  49.484  1.00  0.00           H  
ATOM   1837  NE  ARG   120      34.754  46.721  49.887  1.00  0.00           N  
ATOM   1838  HE  ARG   120      34.251  47.568  50.111  1.00  0.00           H  
ATOM   1839  CZ  ARG   120      35.927  46.825  49.273  1.00  0.00           C  
ATOM   1840  NH1 ARG   120      36.663  45.783  48.972  1.00  0.00           N  
ATOM   1841 HH11 ARG   120      36.341  44.856  49.209  1.00  0.00           H  
ATOM   1842 HH12 ARG   120      37.549  45.913  48.504  1.00  0.00           H  
ATOM   1843  NH2 ARG   120      36.402  48.005  48.955  1.00  0.00           N  
ATOM   1844 HH21 ARG   120      35.873  48.836  49.178  1.00  0.00           H  
ATOM   1845 HH22 ARG   120      37.295  48.078  48.488  1.00  0.00           H  
ATOM   1846  C   ARG   120      29.676  46.883  50.253  1.00  0.00           C  
ATOM   1847  O   ARG   120      29.910  47.066  51.445  1.00  0.00           O  
ATOM   1848  N   ASP   121      28.949  47.755  49.543  1.00  0.00           N  
ATOM   1849  H   ASP   121      28.885  47.604  48.546  1.00  0.00           H  
ATOM   1850  CA  ASP   121      28.316  48.958  50.109  1.00  0.00           C  
ATOM   1851  HA  ASP   121      28.837  49.277  51.012  1.00  0.00           H  
ATOM   1852  CB  ASP   121      28.388  50.096  49.071  1.00  0.00           C  
ATOM   1853  HB2 ASP   121      29.259  49.890  48.448  1.00  0.00           H  
ATOM   1854  HB3 ASP   121      27.489  50.082  48.454  1.00  0.00           H  
ATOM   1855  CG  ASP   121      28.540  51.478  49.721  1.00  0.00           C  
ATOM   1856  OD1 ASP   121      27.560  52.257  49.794  1.00  0.00           O  
ATOM   1857  OD2 ASP   121      29.683  51.795  50.133  1.00  0.00           O  
ATOM   1858  C   ASP   121      26.860  48.743  50.581  1.00  0.00           C  
ATOM   1859  O   ASP   121      26.372  49.521  51.400  1.00  0.00           O  
ATOM   1860  N   ASP   122      26.156  47.715  50.090  1.00  0.00           N  
ATOM   1861  H   ASP   122      26.631  47.104  49.441  1.00  0.00           H  
ATOM   1862  CA  ASP   122      24.723  47.488  50.342  1.00  0.00           C  
ATOM   1863  HA  ASP   122      24.186  48.437  50.327  1.00  0.00           H  
ATOM   1864  CB  ASP   122      24.136  46.573  49.252  1.00  0.00           C  
ATOM   1865  HB2 ASP   122      24.325  47.027  48.279  1.00  0.00           H  
ATOM   1866  HB3 ASP   122      24.654  45.616  49.313  1.00  0.00           H  
ATOM   1867  CG  ASP   122      22.629  46.350  49.427  1.00  0.00           C  
ATOM   1868  OD1 ASP   122      21.846  47.317  49.252  1.00  0.00           O  
ATOM   1869  OD2 ASP   122      22.220  45.205  49.728  1.00  0.00           O  
ATOM   1870  C   ASP   122      24.452  46.942  51.758  1.00  0.00           C  
ATOM   1871  O   ASP   122      24.692  45.774  52.064  1.00  0.00           O  
ATOM   1872  N   LYS   123      23.900  47.798  52.623  1.00  0.00           N  
ATOM   1873  H   LYS   123      23.695  48.724  52.274  1.00  0.00           H  
ATOM   1874  CA  LYS   123      23.662  47.522  54.047  1.00  0.00           C  
ATOM   1875  HA  LYS   123      24.591  47.332  54.585  1.00  0.00           H  
ATOM   1876  CB  LYS   123      23.008  48.789  54.627  1.00  0.00           C  
ATOM   1877  HB2 LYS   123      23.680  49.621  54.415  1.00  0.00           H  
ATOM   1878  HB3 LYS   123      22.069  48.936  54.094  1.00  0.00           H  
ATOM   1879  CG  LYS   123      22.735  48.724  56.136  1.00  0.00           C  
ATOM   1880  HG2 LYS   123      22.095  47.868  56.350  1.00  0.00           H  
ATOM   1881  HG3 LYS   123      23.679  48.614  56.669  1.00  0.00           H  
ATOM   1882  CD  LYS   123      22.037  50.012  56.594  1.00  0.00           C  
ATOM   1883  HD2 LYS   123      22.733  50.845  56.497  1.00  0.00           H  
ATOM   1884  HD3 LYS   123      21.169  50.189  55.959  1.00  0.00           H  
ATOM   1885  CE  LYS   123      21.586  49.891  58.052  1.00  0.00           C  
ATOM   1886  HE2 LYS   123      21.035  48.958  58.167  1.00  0.00           H  
ATOM   1887  HE3 LYS   123      22.472  49.870  58.687  1.00  0.00           H  
ATOM   1888  NZ  LYS   123      20.721  51.027  58.448  1.00  0.00           N  
ATOM   1889  HZ1 LYS   123      19.900  51.046  57.860  1.00  0.00           H  
ATOM   1890  HZ2 LYS   123      20.442  50.917  59.412  1.00  0.00           H  
ATOM   1891  HZ3 LYS   123      21.232  51.892  58.342  1.00  0.00           H  
ATOM   1892  C   LYS   123      22.825  46.247  54.294  1.00  0.00           C  
ATOM   1893  O   LYS   123      23.170  45.432  55.152  1.00  0.00           O  
ATOM   1894  N   ASP   124      21.772  46.031  53.496  1.00  0.00           N  
ATOM   1895  H   ASP   124      21.522  46.773  52.858  1.00  0.00           H  
ATOM   1896  CA  ASP   124      20.931  44.825  53.527  1.00  0.00           C  
ATOM   1897  HA  ASP   124      20.455  44.705  54.500  1.00  0.00           H  
ATOM   1898  CB  ASP   124      19.835  44.982  52.460  1.00  0.00           C  
ATOM   1899  HB2 ASP   124      19.167  45.784  52.774  1.00  0.00           H  
ATOM   1900  HB3 ASP   124      20.324  45.262  51.526  1.00  0.00           H  
ATOM   1901  CG  ASP   124      19.029  43.700  52.249  1.00  0.00           C  
ATOM   1902  OD1 ASP   124      18.202  43.364  53.131  1.00  0.00           O  
ATOM   1903  OD2 ASP   124      19.213  43.032  51.202  1.00  0.00           O  
ATOM   1904  C   ASP   124      21.733  43.529  53.300  1.00  0.00           C  
ATOM   1905  O   ASP   124      21.478  42.526  53.972  1.00  0.00           O  
ATOM   1906  N   THR   125      22.706  43.569  52.379  1.00  0.00           N  
ATOM   1907  H   THR   125      22.773  44.425  51.846  1.00  0.00           H  
ATOM   1908  CA  THR   125      23.604  42.457  52.028  1.00  0.00           C  
ATOM   1909  HA  THR   125      23.029  41.532  51.994  1.00  0.00           H  
ATOM   1910  CB  THR   125      24.197  42.717  50.638  1.00  0.00           C  
ATOM   1911  HB  THR   125      24.715  43.675  50.685  1.00  0.00           H  
ATOM   1912  CG2 THR   125      25.164  41.639  50.158  1.00  0.00           C  
ATOM   1913 HG21 THR   125      24.646  40.681  50.110  1.00  0.00           H  
ATOM   1914 HG22 THR   125      25.537  41.900  49.167  1.00  0.00           H  
ATOM   1915 HG23 THR   125      26.001  41.565  50.853  1.00  0.00           H  
ATOM   1916  OG1 THR   125      23.111  42.736  49.740  1.00  0.00           O  
ATOM   1917  HG1 THR   125      23.434  42.897  48.850  1.00  0.00           H  
ATOM   1918  C   THR   125      24.683  42.250  53.085  1.00  0.00           C  
ATOM   1919  O   THR   125      24.951  41.108  53.450  1.00  0.00           O  
ATOM   1920  N   ILE   126      25.253  43.327  53.638  1.00  0.00           N  
ATOM   1921  H   ILE   126      25.077  44.226  53.212  1.00  0.00           H  
ATOM   1922  CA  ILE   126      26.205  43.261  54.767  1.00  0.00           C  
ATOM   1923  HA  ILE   126      27.070  42.633  54.553  1.00  0.00           H  
ATOM   1924  CB  ILE   126      26.684  44.686  55.156  1.00  0.00           C  
ATOM   1925  HB  ILE   126      25.809  45.333  55.215  1.00  0.00           H  
ATOM   1926  CG2 ILE   126      27.429  44.705  56.507  1.00  0.00           C  
ATOM   1927 HG21 ILE   126      28.305  44.059  56.448  1.00  0.00           H  
ATOM   1928 HG22 ILE   126      27.744  45.724  56.734  1.00  0.00           H  
ATOM   1929 HG23 ILE   126      26.765  44.346  57.293  1.00  0.00           H  
ATOM   1930  CG1 ILE   126      27.562  45.337  54.063  1.00  0.00           C  
ATOM   1931 HG12 ILE   126      26.938  45.432  53.175  1.00  0.00           H  
ATOM   1932 HG13 ILE   126      27.830  46.330  54.426  1.00  0.00           H  
ATOM   1933  CD1 ILE   126      28.835  44.562  53.711  1.00  0.00           C  
ATOM   1934 HD11 ILE   126      28.568  43.570  53.347  1.00  0.00           H  
ATOM   1935 HD12 ILE   126      29.384  45.097  52.936  1.00  0.00           H  
ATOM   1936 HD13 ILE   126      29.460  44.467  54.599  1.00  0.00           H  
ATOM   1937  C   ILE   126      25.611  42.515  55.966  1.00  0.00           C  
ATOM   1938  O   ILE   126      26.251  41.598  56.488  1.00  0.00           O  
ATOM   1939  N   GLU   127      24.393  42.876  56.378  1.00  0.00           N  
ATOM   1940  H   GLU   127      23.949  43.663  55.926  1.00  0.00           H  
ATOM   1941  CA  GLU   127      23.690  42.225  57.490  1.00  0.00           C  
ATOM   1942  HA  GLU   127      24.333  42.183  58.369  1.00  0.00           H  
ATOM   1943  CB  GLU   127      22.426  43.026  57.844  1.00  0.00           C  
ATOM   1944  HB2 GLU   127      21.858  43.148  56.921  1.00  0.00           H  
ATOM   1945  HB3 GLU   127      21.852  42.421  58.546  1.00  0.00           H  
ATOM   1946  CG  GLU   127      22.701  44.409  58.464  1.00  0.00           C  
ATOM   1947  HG2 GLU   127      23.448  44.837  57.794  1.00  0.00           H  
ATOM   1948  HG3 GLU   127      21.798  45.019  58.437  1.00  0.00           H  
ATOM   1949  CD  GLU   127      23.254  44.379  59.893  1.00  0.00           C  
ATOM   1950  OE1 GLU   127      22.962  43.427  60.657  1.00  0.00           O  
ATOM   1951  OE2 GLU   127      23.922  45.367  60.285  1.00  0.00           O  
ATOM   1952  C   GLU   127      23.319  40.765  57.163  1.00  0.00           C  
ATOM   1953  O   GLU   127      23.428  39.898  58.035  1.00  0.00           O  
ATOM   1954  N   LYS   128      22.933  40.475  55.909  1.00  0.00           N  
ATOM   1955  H   LYS   128      22.797  41.248  55.273  1.00  0.00           H  
ATOM   1956  CA  LYS   128      22.617  39.118  55.435  1.00  0.00           C  
ATOM   1957  HA  LYS   128      21.853  38.662  56.064  1.00  0.00           H  
ATOM   1958  CB  LYS   128      22.080  39.203  53.989  1.00  0.00           C  
ATOM   1959  HB2 LYS   128      21.350  40.011  53.951  1.00  0.00           H  
ATOM   1960  HB3 LYS   128      22.919  39.441  53.335  1.00  0.00           H  
ATOM   1961  CG  LYS   128      21.422  37.896  53.522  1.00  0.00           C  
ATOM   1962  HG2 LYS   128      22.145  37.091  53.650  1.00  0.00           H  
ATOM   1963  HG3 LYS   128      20.555  37.710  54.156  1.00  0.00           H  
ATOM   1964  CD  LYS   128      20.979  37.956  52.056  1.00  0.00           C  
ATOM   1965  HD2 LYS   128      20.319  38.811  51.909  1.00  0.00           H  
ATOM   1966  HD3 LYS   128      21.854  38.059  51.414  1.00  0.00           H  
ATOM   1967  CE  LYS   128      20.230  36.664  51.697  1.00  0.00           C  
ATOM   1968  HE2 LYS   128      20.883  35.822  51.925  1.00  0.00           H  
ATOM   1969  HE3 LYS   128      19.336  36.609  52.317  1.00  0.00           H  
ATOM   1970  NZ  LYS   128      19.843  36.615  50.268  1.00  0.00           N  
ATOM   1971  HZ1 LYS   128      20.672  36.666  49.693  1.00  0.00           H  
ATOM   1972  HZ2 LYS   128      19.355  35.751  50.081  1.00  0.00           H  
ATOM   1973  HZ3 LYS   128      19.238  37.396  50.056  1.00  0.00           H  
ATOM   1974  C   LYS   128      23.828  38.172  55.535  1.00  0.00           C  
ATOM   1975  O   LYS   128      23.672  37.014  55.937  1.00  0.00           O  
ATOM   1976  N   LEU   129      25.027  38.675  55.217  1.00  0.00           N  
ATOM   1977  H   LEU   129      25.040  39.598  54.805  1.00  0.00           H  
ATOM   1978  CA  LEU   129      26.301  37.963  55.370  1.00  0.00           C  
ATOM   1979  HA  LEU   129      26.221  36.947  54.983  1.00  0.00           H  
ATOM   1980  CB  LEU   129      27.389  38.708  54.575  1.00  0.00           C  
ATOM   1981  HB2 LEU   129      27.311  39.750  54.887  1.00  0.00           H  
ATOM   1982  HB3 LEU   129      28.355  38.308  54.884  1.00  0.00           H  
ATOM   1983  CG  LEU   129      27.265  38.621  53.042  1.00  0.00           C  
ATOM   1984  HG  LEU   129      26.247  38.865  52.737  1.00  0.00           H  
ATOM   1985  CD1 LEU   129      28.241  39.624  52.413  1.00  0.00           C  
ATOM   1986 HD11 LEU   129      29.259  39.381  52.716  1.00  0.00           H  
ATOM   1987 HD12 LEU   129      28.165  39.574  51.327  1.00  0.00           H  
ATOM   1988 HD13 LEU   129      27.994  40.632  52.748  1.00  0.00           H  
ATOM   1989  CD2 LEU   129      27.562  37.210  52.511  1.00  0.00           C  
ATOM   1990 HD21 LEU   129      26.858  36.502  52.946  1.00  0.00           H  
ATOM   1991 HD22 LEU   129      27.461  37.201  51.426  1.00  0.00           H  
ATOM   1992 HD23 LEU   129      28.578  36.925  52.783  1.00  0.00           H  
ATOM   1993  C   LEU   129      26.708  37.821  56.843  1.00  0.00           C  
ATOM   1994  O   LEU   129      27.159  36.746  57.231  1.00  0.00           O  
ATOM   1995  N   LYS   130      26.515  38.850  57.682  1.00  0.00           N  
ATOM   1996  H   LYS   130      26.221  39.738  57.299  1.00  0.00           H  
ATOM   1997  CA  LYS   130      26.820  38.776  59.124  1.00  0.00           C  
ATOM   1998  HA  LYS   130      27.855  38.465  59.267  1.00  0.00           H  
ATOM   1999  CB  LYS   130      26.623  40.154  59.790  1.00  0.00           C  
ATOM   2000  HB2 LYS   130      25.704  40.587  59.395  1.00  0.00           H  
ATOM   2001  HB3 LYS   130      26.516  39.993  60.863  1.00  0.00           H  
ATOM   2002  CG  LYS   130      27.792  41.114  59.531  1.00  0.00           C  
ATOM   2003  HG2 LYS   130      28.698  40.644  59.914  1.00  0.00           H  
ATOM   2004  HG3 LYS   130      27.880  41.245  58.452  1.00  0.00           H  
ATOM   2005  CD  LYS   130      27.605  42.484  60.199  1.00  0.00           C  
ATOM   2006  HD2 LYS   130      26.645  42.902  59.898  1.00  0.00           H  
ATOM   2007  HD3 LYS   130      27.624  42.361  61.282  1.00  0.00           H  
ATOM   2008  CE  LYS   130      28.736  43.438  59.772  1.00  0.00           C  
ATOM   2009  HE2 LYS   130      29.352  42.925  59.033  1.00  0.00           H  
ATOM   2010  HE3 LYS   130      28.283  44.319  59.317  1.00  0.00           H  
ATOM   2011  NZ  LYS   130      29.580  43.852  60.916  1.00  0.00           N  
ATOM   2012  HZ1 LYS   130      30.000  43.036  61.337  1.00  0.00           H  
ATOM   2013  HZ2 LYS   130      30.306  44.475  60.591  1.00  0.00           H  
ATOM   2014  HZ3 LYS   130      29.010  44.328  61.600  1.00  0.00           H  
ATOM   2015  C   LYS   130      26.007  37.683  59.844  1.00  0.00           C  
ATOM   2016  O   LYS   130      26.575  36.946  60.648  1.00  0.00           O  
ATOM   2017  N   GLU   131      24.724  37.500  59.504  1.00  0.00           N  
ATOM   2018  H   GLU   131      24.264  38.195  58.933  1.00  0.00           H  
ATOM   2019  CA  GLU   131      23.933  36.347  59.976  1.00  0.00           C  
ATOM   2020  HA  GLU   131      23.868  36.365  61.064  1.00  0.00           H  
ATOM   2021  CB  GLU   131      22.507  36.397  59.397  1.00  0.00           C  
ATOM   2022  HB2 GLU   131      22.606  36.513  58.317  1.00  0.00           H  
ATOM   2023  HB3 GLU   131      22.040  35.438  59.618  1.00  0.00           H  
ATOM   2024  CG  GLU   131      21.635  37.531  59.955  1.00  0.00           C  
ATOM   2025  HG2 GLU   131      22.212  38.456  59.983  1.00  0.00           H  
ATOM   2026  HG3 GLU   131      20.803  37.644  59.260  1.00  0.00           H  
ATOM   2027  CD  GLU   131      21.095  37.226  61.349  1.00  0.00           C  
ATOM   2028  OE1 GLU   131      21.814  37.451  62.352  1.00  0.00           O  
ATOM   2029  OE2 GLU   131      19.923  36.793  61.468  1.00  0.00           O  
ATOM   2030  C   GLU   131      24.612  35.015  59.598  1.00  0.00           C  
ATOM   2031  O   GLU   131      24.838  34.163  60.460  1.00  0.00           O  
ATOM   2032  N   LYS   132      25.031  34.870  58.333  1.00  0.00           N  
ATOM   2033  H   LYS   132      24.744  35.589  57.685  1.00  0.00           H  
ATOM   2034  CA  LYS   132      25.743  33.693  57.801  1.00  0.00           C  
ATOM   2035  HA  LYS   132      25.289  32.767  58.152  1.00  0.00           H  
ATOM   2036  CB  LYS   132      25.641  33.739  56.256  1.00  0.00           C  
ATOM   2037  HB2 LYS   132      24.659  34.154  56.030  1.00  0.00           H  
ATOM   2038  HB3 LYS   132      26.413  34.433  55.922  1.00  0.00           H  
ATOM   2039  CG  LYS   132      25.811  32.389  55.524  1.00  0.00           C  
ATOM   2040  HG2 LYS   132      25.814  32.617  54.458  1.00  0.00           H  
ATOM   2041  HG3 LYS   132      26.788  32.004  55.815  1.00  0.00           H  
ATOM   2042  CD  LYS   132      24.733  31.329  55.819  1.00  0.00           C  
ATOM   2043  HD2 LYS   132      25.038  30.394  55.349  1.00  0.00           H  
ATOM   2044  HD3 LYS   132      24.678  31.192  56.899  1.00  0.00           H  
ATOM   2045  CE  LYS   132      23.355  31.744  55.285  1.00  0.00           C  
ATOM   2046  HE2 LYS   132      23.100  32.713  55.714  1.00  0.00           H  
ATOM   2047  HE3 LYS   132      23.421  31.833  54.200  1.00  0.00           H  
ATOM   2048  NZ  LYS   132      22.308  30.758  55.636  1.00  0.00           N  
ATOM   2049  HZ1 LYS   132      22.247  30.676  56.641  1.00  0.00           H  
ATOM   2050  HZ2 LYS   132      21.419  31.066  55.268  1.00  0.00           H  
ATOM   2051  HZ3 LYS   132      22.544  29.860  55.238  1.00  0.00           H  
ATOM   2052  C   LYS   132      27.202  33.541  58.317  1.00  0.00           C  
ATOM   2053  O   LYS   132      27.912  32.633  57.886  1.00  0.00           O  
ATOM   2054  N   LYS   133      27.672  34.437  59.202  1.00  0.00           N  
ATOM   2055  H   LYS   133      27.049  35.217  59.356  1.00  0.00           H  
ATOM   2056  CA  LYS   133      29.017  34.478  59.825  1.00  0.00           C  
ATOM   2057  HA  LYS   133      29.041  35.231  60.613  1.00  0.00           H  
ATOM   2058  CB  LYS   133      29.356  33.100  60.446  1.00  0.00           C  
ATOM   2059  HB2 LYS   133      28.420  32.669  60.800  1.00  0.00           H  
ATOM   2060  HB3 LYS   133      29.762  32.479  59.647  1.00  0.00           H  
ATOM   2061  CG  LYS   133      30.362  33.164  61.606  1.00  0.00           C  
ATOM   2062  HG2 LYS   133      31.271  33.658  61.262  1.00  0.00           H  
ATOM   2063  HG3 LYS   133      29.926  33.737  62.424  1.00  0.00           H  
ATOM   2064  CD  LYS   133      30.702  31.751  62.095  1.00  0.00           C  
ATOM   2065  HD2 LYS   133      29.802  31.283  62.494  1.00  0.00           H  
ATOM   2066  HD3 LYS   133      31.077  31.162  61.258  1.00  0.00           H  
ATOM   2067  CE  LYS   133      31.771  31.819  63.190  1.00  0.00           C  
ATOM   2068  HE2 LYS   133      32.652  32.316  62.782  1.00  0.00           H  
ATOM   2069  HE3 LYS   133      31.377  32.404  64.021  1.00  0.00           H  
ATOM   2070  NZ  LYS   133      32.143  30.470  63.669  1.00  0.00           N  
ATOM   2071  HZ1 LYS   133      32.508  29.928  62.899  1.00  0.00           H  
ATOM   2072  HZ2 LYS   133      32.848  30.551  64.388  1.00  0.00           H  
ATOM   2073  HZ3 LYS   133      31.327  30.010  64.047  1.00  0.00           H  
ATOM   2074  C   LYS   133      30.120  35.007  58.869  1.00  0.00           C  
ATOM   2075  O   LYS   133      31.317  34.887  59.146  1.00  0.00           O  
ATOM   2076  N   LEU   134      29.738  35.572  57.718  1.00  0.00           N  
ATOM   2077  H   LEU   134      28.744  35.614  57.546  1.00  0.00           H  
ATOM   2078  CA  LEU   134      30.646  36.048  56.667  1.00  0.00           C  
ATOM   2079  HA  LEU   134      31.648  35.648  56.822  1.00  0.00           H  
ATOM   2080  CB  LEU   134      30.132  35.572  55.289  1.00  0.00           C  
ATOM   2081  HB2 LEU   134      29.057  35.435  55.407  1.00  0.00           H  
ATOM   2082  HB3 LEU   134      30.319  36.359  54.558  1.00  0.00           H  
ATOM   2083  CG  LEU   134      30.768  34.252  54.799  1.00  0.00           C  
ATOM   2084  HG  LEU   134      31.844  34.416  54.733  1.00  0.00           H  
ATOM   2085  CD1 LEU   134      30.488  33.051  55.714  1.00  0.00           C  
ATOM   2086 HD11 LEU   134      29.413  32.887  55.779  1.00  0.00           H  
ATOM   2087 HD12 LEU   134      30.967  32.162  55.304  1.00  0.00           H  
ATOM   2088 HD13 LEU   134      30.886  33.251  56.709  1.00  0.00           H  
ATOM   2089  CD2 LEU   134      30.248  33.936  53.391  1.00  0.00           C  
ATOM   2090 HD21 LEU   134      30.518  34.746  52.713  1.00  0.00           H  
ATOM   2091 HD22 LEU   134      30.693  33.006  53.039  1.00  0.00           H  
ATOM   2092 HD23 LEU   134      29.163  33.832  53.418  1.00  0.00           H  
ATOM   2093  C   LEU   134      30.826  37.574  56.703  1.00  0.00           C  
ATOM   2094  O   LEU   134      29.971  38.320  57.197  1.00  0.00           O  
ATOM   2095  N   THR   135      31.936  38.037  56.122  1.00  0.00           N  
ATOM   2096  H   THR   135      32.651  37.355  55.914  1.00  0.00           H  
ATOM   2097  CA  THR   135      32.226  39.453  55.858  1.00  0.00           C  
ATOM   2098  HA  THR   135      31.305  40.033  55.799  1.00  0.00           H  
ATOM   2099  CB  THR   135      33.103  40.038  56.972  1.00  0.00           C  
ATOM   2100  HB  THR   135      32.603  39.814  57.914  1.00  0.00           H  
ATOM   2101  CG2 THR   135      34.535  39.502  57.015  1.00  0.00           C  
ATOM   2102 HG21 THR   135      35.036  39.726  56.073  1.00  0.00           H  
ATOM   2103 HG22 THR   135      35.076  39.975  57.835  1.00  0.00           H  
ATOM   2104 HG23 THR   135      34.515  38.423  57.167  1.00  0.00           H  
ATOM   2105  OG1 THR   135      33.159  41.432  56.805  1.00  0.00           O  
ATOM   2106  HG1 THR   135      33.705  41.816  57.495  1.00  0.00           H  
ATOM   2107  C   THR   135      32.860  39.594  54.468  1.00  0.00           C  
ATOM   2108  O   THR   135      33.632  38.705  54.092  1.00  0.00           O  
ATOM   2109  N   PRO   136      32.546  40.648  53.687  1.00  0.00           N  
ATOM   2110  CD  PRO   136      31.455  41.593  53.874  1.00  0.00           C  
ATOM   2111  HD2 PRO   136      31.775  42.350  54.590  1.00  0.00           H  
ATOM   2112  HD3 PRO   136      30.597  41.053  54.275  1.00  0.00           H  
ATOM   2113  CG  PRO   136      31.181  42.174  52.490  1.00  0.00           C  
ATOM   2114  HG2 PRO   136      30.780  43.185  52.562  1.00  0.00           H  
ATOM   2115  HG3 PRO   136      30.485  41.546  51.933  1.00  0.00           H  
ATOM   2116  CB  PRO   136      32.555  42.168  51.841  1.00  0.00           C  
ATOM   2117  HB2 PRO   136      33.127  43.053  52.119  1.00  0.00           H  
ATOM   2118  HB3 PRO   136      32.508  42.093  50.754  1.00  0.00           H  
ATOM   2119  CA  PRO   136      33.216  40.918  52.422  1.00  0.00           C  
ATOM   2120  HA  PRO   136      33.054  40.061  51.768  1.00  0.00           H  
ATOM   2121  C   PRO   136      34.715  41.155  52.586  1.00  0.00           C  
ATOM   2122  O   PRO   136      35.201  41.539  53.651  1.00  0.00           O  
ATOM   2123  N   ILE   137      35.438  40.985  51.484  1.00  0.00           N  
ATOM   2124  H   ILE   137      34.974  40.609  50.670  1.00  0.00           H  
ATOM   2125  CA  ILE   137      36.880  41.232  51.409  1.00  0.00           C  
ATOM   2126  HA  ILE   137      37.411  40.967  52.323  1.00  0.00           H  
ATOM   2127  CB  ILE   137      37.469  40.436  50.223  1.00  0.00           C  
ATOM   2128  HB  ILE   137      37.006  40.793  49.303  1.00  0.00           H  
ATOM   2129  CG2 ILE   137      38.993  40.612  50.131  1.00  0.00           C  
ATOM   2130 HG21 ILE   137      39.457  40.256  51.051  1.00  0.00           H  
ATOM   2131 HG22 ILE   137      39.375  40.039  49.286  1.00  0.00           H  
ATOM   2132 HG23 ILE   137      39.230  41.667  49.991  1.00  0.00           H  
ATOM   2133  CG1 ILE   137      37.108  38.929  50.272  1.00  0.00           C  
ATOM   2134 HG12 ILE   137      36.038  38.865  50.076  1.00  0.00           H  
ATOM   2135 HG13 ILE   137      37.655  38.458  49.455  1.00  0.00           H  
ATOM   2136  CD1 ILE   137      37.432  38.206  51.590  1.00  0.00           C  
ATOM   2137 HD11 ILE   137      36.885  38.677  52.407  1.00  0.00           H  
ATOM   2138 HD12 ILE   137      37.138  37.159  51.512  1.00  0.00           H  
ATOM   2139 HD13 ILE   137      38.503  38.269  51.786  1.00  0.00           H  
ATOM   2140  C   ILE   137      37.144  42.742  51.300  1.00  0.00           C  
ATOM   2141  O   ILE   137      36.563  43.411  50.440  1.00  0.00           O  
ATOM   2142  N   THR   138      38.013  43.272  52.170  1.00  0.00           N  
ATOM   2143  H   THR   138      38.374  42.649  52.878  1.00  0.00           H  
ATOM   2144  CA  THR   138      38.394  44.698  52.232  1.00  0.00           C  
ATOM   2145  HA  THR   138      37.609  45.306  51.782  1.00  0.00           H  
ATOM   2146  CB  THR   138      38.610  45.167  53.680  1.00  0.00           C  
ATOM   2147  HB  THR   138      38.873  46.225  53.662  1.00  0.00           H  
ATOM   2148  CG2 THR   138      37.358  44.968  54.532  1.00  0.00           C  
ATOM   2149 HG21 THR   138      37.095  43.911  54.550  1.00  0.00           H  
ATOM   2150 HG22 THR   138      37.551  45.312  55.548  1.00  0.00           H  
ATOM   2151 HG23 THR   138      36.534  45.540  54.106  1.00  0.00           H  
ATOM   2152  OG1 THR   138      39.664  44.462  54.294  1.00  0.00           O  
ATOM   2153  HG1 THR   138      39.776  44.775  55.195  1.00  0.00           H  
ATOM   2154  C   THR   138      39.621  44.996  51.375  1.00  0.00           C  
ATOM   2155  O   THR   138      40.428  44.108  51.102  1.00  0.00           O  
ATOM   2156  N   TYR   139      39.796  46.260  50.984  1.00  0.00           N  
ATOM   2157  H   TYR   139      39.073  46.921  51.228  1.00  0.00           H  
ATOM   2158  CA  TYR   139      40.882  46.709  50.095  1.00  0.00           C  
ATOM   2159  HA  TYR   139      40.731  46.320  49.088  1.00  0.00           H  
ATOM   2160  CB  TYR   139      40.893  48.246  50.031  1.00  0.00           C  
ATOM   2161  HB2 TYR   139      39.929  48.612  49.676  1.00  0.00           H  
ATOM   2162  HB3 TYR   139      41.048  48.571  51.060  1.00  0.00           H  
ATOM   2163  CG  TYR   139      42.000  48.803  49.152  1.00  0.00           C  
ATOM   2164  CD1 TYR   139      43.207  49.263  49.717  1.00  0.00           C  
ATOM   2165  HD1 TYR   139      43.325  49.286  50.800  1.00  0.00           H  
ATOM   2166  CE1 TYR   139      44.259  49.693  48.885  1.00  0.00           C  
ATOM   2167  HE1 TYR   139      45.186  50.062  49.324  1.00  0.00           H  
ATOM   2168  CZ  TYR   139      44.108  49.657  47.480  1.00  0.00           C  
ATOM   2169  OH  TYR   139      45.132  50.033  46.667  1.00  0.00           O  
ATOM   2170  HH  TYR   139      45.915  50.306  47.151  1.00  0.00           H  
ATOM   2171  CE2 TYR   139      42.893  49.218  46.914  1.00  0.00           C  
ATOM   2172  HE2 TYR   139      42.763  49.203  45.832  1.00  0.00           H  
ATOM   2173  CD2 TYR   139      41.847  48.799  47.754  1.00  0.00           C  
ATOM   2174  HD2 TYR   139      40.903  48.466  47.323  1.00  0.00           H  
ATOM   2175  C   TYR   139      42.290  46.135  50.402  1.00  0.00           C  
ATOM   2176  O   TYR   139      42.896  45.563  49.487  1.00  0.00           O  
ATOM   2177  N   PRO   140      42.824  46.215  51.643  1.00  0.00           N  
ATOM   2178  CD  PRO   140      42.253  46.854  52.823  1.00  0.00           C  
ATOM   2179  HD2 PRO   140      41.212  46.542  52.910  1.00  0.00           H  
ATOM   2180  HD3 PRO   140      42.297  47.934  52.681  1.00  0.00           H  
ATOM   2181  CG  PRO   140      43.103  46.388  53.996  1.00  0.00           C  
ATOM   2182  HG2 PRO   140      42.735  45.445  54.398  1.00  0.00           H  
ATOM   2183  HG3 PRO   140      43.124  47.137  54.788  1.00  0.00           H  
ATOM   2184  CB  PRO   140      44.481  46.224  53.366  1.00  0.00           C  
ATOM   2185  HB2 PRO   140      45.098  45.494  53.890  1.00  0.00           H  
ATOM   2186  HB3 PRO   140      45.010  47.176  53.314  1.00  0.00           H  
ATOM   2187  CA  PRO   140      44.169  45.722  51.952  1.00  0.00           C  
ATOM   2188  HA  PRO   140      44.857  46.191  51.248  1.00  0.00           H  
ATOM   2189  C   PRO   140      44.304  44.194  51.859  1.00  0.00           C  
ATOM   2190  O   PRO   140      45.420  43.708  51.686  1.00  0.00           O  
ATOM   2191  N   GLN   141      43.202  43.434  51.938  1.00  0.00           N  
ATOM   2192  H   GLN   141      42.315  43.897  52.073  1.00  0.00           H  
ATOM   2193  CA  GLN   141      43.214  41.971  51.831  1.00  0.00           C  
ATOM   2194  HA  GLN   141      44.020  41.556  52.436  1.00  0.00           H  
ATOM   2195  CB  GLN   141      41.881  41.407  52.336  1.00  0.00           C  
ATOM   2196  HB2 GLN   141      41.092  41.854  51.731  1.00  0.00           H  
ATOM   2197  HB3 GLN   141      41.902  40.331  52.167  1.00  0.00           H  
ATOM   2198  CG  GLN   141      41.608  41.686  53.816  1.00  0.00           C  
ATOM   2199  HG2 GLN   141      42.387  41.280  54.461  1.00  0.00           H  
ATOM   2200  HG3 GLN   141      41.558  42.767  53.944  1.00  0.00           H  
ATOM   2201  CD  GLN   141      40.272  41.084  54.229  1.00  0.00           C  
ATOM   2202  OE1 GLN   141      39.277  41.784  54.399  1.00  0.00           O  
ATOM   2203  NE2 GLN   141      40.192  39.778  54.348  1.00  0.00           N  
ATOM   2204 HE21 GLN   141      39.318  39.352  54.620  1.00  0.00           H  
ATOM   2205 HE22 GLN   141      41.005  39.207  54.166  1.00  0.00           H  
ATOM   2206  C   GLN   141      43.403  41.517  50.383  1.00  0.00           C  
ATOM   2207  O   GLN   141      44.207  40.620  50.114  1.00  0.00           O  
ATOM   2208  N   GLY   142      42.678  42.151  49.452  1.00  0.00           N  
ATOM   2209  H   GLY   142      42.018  42.851  49.758  1.00  0.00           H  
ATOM   2210  CA  GLY   142      42.791  41.885  48.018  1.00  0.00           C  
ATOM   2211  HA2 GLY   142      42.726  40.810  47.851  1.00  0.00           H  
ATOM   2212  HA3 GLY   142      41.971  42.383  47.500  1.00  0.00           H  
ATOM   2213  C   GLY   142      44.116  42.395  47.457  1.00  0.00           C  
ATOM   2214  O   GLY   142      44.737  41.711  46.645  1.00  0.00           O  
ATOM   2215  N   LEU   143      44.608  43.530  47.966  1.00  0.00           N  
ATOM   2216  H   LEU   143      43.985  44.108  48.512  1.00  0.00           H  
ATOM   2217  CA  LEU   143      45.962  44.024  47.704  1.00  0.00           C  
ATOM   2218  HA  LEU   143      46.133  44.162  46.636  1.00  0.00           H  
ATOM   2219  CB  LEU   143      46.102  45.390  48.405  1.00  0.00           C  
ATOM   2220  HB2 LEU   143      45.291  46.001  48.007  1.00  0.00           H  
ATOM   2221  HB3 LEU   143      45.948  45.234  49.472  1.00  0.00           H  
ATOM   2222  CG  LEU   143      47.446  46.111  48.180  1.00  0.00           C  
ATOM   2223  HG  LEU   143      48.244  45.466  48.548  1.00  0.00           H  
ATOM   2224  CD1 LEU   143      47.690  46.431  46.698  1.00  0.00           C  
ATOM   2225 HD11 LEU   143      46.893  47.077  46.329  1.00  0.00           H  
ATOM   2226 HD12 LEU   143      48.649  46.939  46.588  1.00  0.00           H  
ATOM   2227 HD13 LEU   143      47.702  45.505  46.123  1.00  0.00           H  
ATOM   2228  CD2 LEU   143      47.466  47.411  48.996  1.00  0.00           C  
ATOM   2229 HD21 LEU   143      47.350  47.178  50.054  1.00  0.00           H  
ATOM   2230 HD22 LEU   143      48.415  47.924  48.840  1.00  0.00           H  
ATOM   2231 HD23 LEU   143      46.648  48.056  48.674  1.00  0.00           H  
ATOM   2232  C   LEU   143      47.030  43.008  48.151  1.00  0.00           C  
ATOM   2233  O   LEU   143      47.942  42.706  47.384  1.00  0.00           O  
ATOM   2234  N   ALA   144      46.893  42.426  49.349  1.00  0.00           N  
ATOM   2235  H   ALA   144      46.170  42.769  49.965  1.00  0.00           H  
ATOM   2236  CA  ALA   144      47.798  41.385  49.849  1.00  0.00           C  
ATOM   2237  HA  ALA   144      48.820  41.753  49.755  1.00  0.00           H  
ATOM   2238  CB  ALA   144      47.497  41.149  51.334  1.00  0.00           C  
ATOM   2239  HB1 ALA   144      46.480  40.772  51.444  1.00  0.00           H  
ATOM   2240  HB2 ALA   144      48.200  40.420  51.736  1.00  0.00           H  
ATOM   2241  HB3 ALA   144      47.597  42.088  51.879  1.00  0.00           H  
ATOM   2242  C   ALA   144      47.719  40.079  49.034  1.00  0.00           C  
ATOM   2243  O   ALA   144      48.756  39.469  48.764  1.00  0.00           O  
ATOM   2244  N   MET   145      46.519  39.669  48.599  1.00  0.00           N  
ATOM   2245  H   MET   145      45.704  40.157  48.942  1.00  0.00           H  
ATOM   2246  CA  MET   145      46.317  38.506  47.718  1.00  0.00           C  
ATOM   2247  HA  MET   145      46.791  37.622  48.143  1.00  0.00           H  
ATOM   2248  CB  MET   145      44.810  38.233  47.569  1.00  0.00           C  
ATOM   2249  HB2 MET   145      44.402  38.096  48.570  1.00  0.00           H  
ATOM   2250  HB3 MET   145      44.362  39.115  47.112  1.00  0.00           H  
ATOM   2251  CG  MET   145      44.493  36.996  46.713  1.00  0.00           C  
ATOM   2252  HG2 MET   145      43.422  37.029  46.513  1.00  0.00           H  
ATOM   2253  HG3 MET   145      45.041  37.122  45.779  1.00  0.00           H  
ATOM   2254  SD  MET   145      44.915  35.390  47.440  1.00  0.00           S  
ATOM   2255  CE  MET   145      43.498  35.196  48.552  1.00  0.00           C  
ATOM   2256  HE1 MET   145      42.576  35.198  47.970  1.00  0.00           H  
ATOM   2257  HE2 MET   145      43.585  34.253  49.091  1.00  0.00           H  
ATOM   2258  HE3 MET   145      43.479  36.021  49.264  1.00  0.00           H  
ATOM   2259  C   MET   145      46.990  38.715  46.353  1.00  0.00           C  
ATOM   2260  O   MET   145      47.711  37.835  45.885  1.00  0.00           O  
ATOM   2261  N   ALA   146      46.817  39.888  45.735  1.00  0.00           N  
ATOM   2262  H   ALA   146      46.157  40.538  46.137  1.00  0.00           H  
ATOM   2263  CA  ALA   146      47.463  40.248  44.470  1.00  0.00           C  
ATOM   2264  HA  ALA   146      47.158  39.547  43.693  1.00  0.00           H  
ATOM   2265  CB  ALA   146      46.991  41.652  44.075  1.00  0.00           C  
ATOM   2266  HB1 ALA   146      47.297  42.367  44.838  1.00  0.00           H  
ATOM   2267  HB2 ALA   146      47.435  41.930  43.119  1.00  0.00           H  
ATOM   2268  HB3 ALA   146      45.905  41.659  43.986  1.00  0.00           H  
ATOM   2269  C   ALA   146      48.997  40.154  44.567  1.00  0.00           C  
ATOM   2270  O   ALA   146      49.634  39.527  43.721  1.00  0.00           O  
ATOM   2271  N   LYS   147      49.581  40.695  45.641  1.00  0.00           N  
ATOM   2272  H   LYS   147      49.010  41.272  46.242  1.00  0.00           H  
ATOM   2273  CA  LYS   147      51.016  40.583  45.940  1.00  0.00           C  
ATOM   2274  HA  LYS   147      51.618  40.904  45.089  1.00  0.00           H  
ATOM   2275  CB  LYS   147      51.330  41.499  47.139  1.00  0.00           C  
ATOM   2276  HB2 LYS   147      50.624  41.266  47.936  1.00  0.00           H  
ATOM   2277  HB3 LYS   147      52.343  41.279  47.476  1.00  0.00           H  
ATOM   2278  CG  LYS   147      51.223  42.994  46.779  1.00  0.00           C  
ATOM   2279  HG2 LYS   147      52.074  43.260  46.152  1.00  0.00           H  
ATOM   2280  HG3 LYS   147      50.300  43.150  46.221  1.00  0.00           H  
ATOM   2281  CD  LYS   147      51.217  43.877  48.034  1.00  0.00           C  
ATOM   2282  HD2 LYS   147      50.365  43.588  48.649  1.00  0.00           H  
ATOM   2283  HD3 LYS   147      52.140  43.693  48.583  1.00  0.00           H  
ATOM   2284  CE  LYS   147      51.116  45.370  47.689  1.00  0.00           C  
ATOM   2285  HE2 LYS   147      50.458  45.470  46.826  1.00  0.00           H  
ATOM   2286  HE3 LYS   147      50.674  45.882  48.544  1.00  0.00           H  
ATOM   2287  NZ  LYS   147      52.433  45.976  47.378  1.00  0.00           N  
ATOM   2288  HZ1 LYS   147      52.843  45.503  46.585  1.00  0.00           H  
ATOM   2289  HZ2 LYS   147      52.310  46.955  47.159  1.00  0.00           H  
ATOM   2290  HZ3 LYS   147      53.043  45.884  48.177  1.00  0.00           H  
ATOM   2291  C   LYS   147      51.459  39.121  46.183  1.00  0.00           C  
ATOM   2292  O   LYS   147      52.522  38.718  45.700  1.00  0.00           O  
ATOM   2293  N   GLU   148      50.628  38.305  46.847  1.00  0.00           N  
ATOM   2294  H   GLU   148      49.813  38.723  47.272  1.00  0.00           H  
ATOM   2295  CA  GLU   148      50.882  36.874  47.082  1.00  0.00           C  
ATOM   2296  HA  GLU   148      51.870  36.740  47.523  1.00  0.00           H  
ATOM   2297  CB  GLU   148      49.824  36.295  48.051  1.00  0.00           C  
ATOM   2298  HB2 GLU   148      49.748  36.965  48.907  1.00  0.00           H  
ATOM   2299  HB3 GLU   148      48.868  36.266  47.528  1.00  0.00           H  
ATOM   2300  CG  GLU   148      50.186  34.882  48.537  1.00  0.00           C  
ATOM   2301  HG2 GLU   148      50.284  34.292  47.625  1.00  0.00           H  
ATOM   2302  HG3 GLU   148      51.145  34.911  49.055  1.00  0.00           H  
ATOM   2303  CD  GLU   148      49.133  34.243  49.448  1.00  0.00           C  
ATOM   2304  OE1 GLU   148      48.561  34.923  50.335  1.00  0.00           O  
ATOM   2305  OE2 GLU   148      48.907  33.015  49.317  1.00  0.00           O  
ATOM   2306  C   GLU   148      50.948  36.070  45.766  1.00  0.00           C  
ATOM   2307  O   GLU   148      51.823  35.216  45.616  1.00  0.00           O  
ATOM   2308  N   ILE   149      50.080  36.349  44.785  1.00  0.00           N  
ATOM   2309  H   ILE   149      49.308  36.963  45.000  1.00  0.00           H  
ATOM   2310  CA  ILE   149      50.099  35.679  43.461  1.00  0.00           C  
ATOM   2311  HA  ILE   149      50.608  34.715  43.464  1.00  0.00           H  
ATOM   2312  CB  ILE   149      48.663  35.502  42.909  1.00  0.00           C  
ATOM   2313  HB  ILE   149      48.709  34.970  41.959  1.00  0.00           H  
ATOM   2314  CG2 ILE   149      47.802  34.699  43.906  1.00  0.00           C  
ATOM   2315 HG21 ILE   149      47.755  35.231  44.856  1.00  0.00           H  
ATOM   2316 HG22 ILE   149      46.795  34.582  43.505  1.00  0.00           H  
ATOM   2317 HG23 ILE   149      48.247  33.716  44.062  1.00  0.00           H  
ATOM   2318  CG1 ILE   149      47.995  36.836  42.514  1.00  0.00           C  
ATOM   2319 HG12 ILE   149      47.827  37.400  43.431  1.00  0.00           H  
ATOM   2320 HG13 ILE   149      48.698  37.377  41.879  1.00  0.00           H  
ATOM   2321  CD1 ILE   149      46.666  36.662  41.771  1.00  0.00           C  
ATOM   2322 HD11 ILE   149      45.963  36.122  42.405  1.00  0.00           H  
ATOM   2323 HD12 ILE   149      46.255  37.642  41.526  1.00  0.00           H  
ATOM   2324 HD13 ILE   149      46.834  36.099  40.853  1.00  0.00           H  
ATOM   2325  C   ILE   149      51.038  36.339  42.427  1.00  0.00           C  
ATOM   2326  O   ILE   149      51.161  35.862  41.296  1.00  0.00           O  
ATOM   2327  N   GLY   150      51.686  37.454  42.781  1.00  0.00           N  
ATOM   2328  H   GLY   150      51.550  37.803  43.719  1.00  0.00           H  
ATOM   2329  CA  GLY   150      52.582  38.197  41.884  1.00  0.00           C  
ATOM   2330  HA2 GLY   150      53.145  38.908  42.488  1.00  0.00           H  
ATOM   2331  HA3 GLY   150      53.269  37.483  41.430  1.00  0.00           H  
ATOM   2332  C   GLY   150      51.848  38.957  40.774  1.00  0.00           C  
ATOM   2333  O   GLY   150      52.450  39.256  39.740  1.00  0.00           O  
ATOM   2334  N   ALA   151      50.563  39.274  40.966  1.00  0.00           N  
ATOM   2335  H   ALA   151      50.088  38.851  41.751  1.00  0.00           H  
ATOM   2336  CA  ALA   151      49.787  40.124  40.061  1.00  0.00           C  
ATOM   2337  HA  ALA   151      49.854  39.732  39.046  1.00  0.00           H  
ATOM   2338  CB  ALA   151      48.315  40.113  40.495  1.00  0.00           C  
ATOM   2339  HB1 ALA   151      48.231  40.512  41.506  1.00  0.00           H  
ATOM   2340  HB2 ALA   151      47.730  40.729  39.812  1.00  0.00           H  
ATOM   2341  HB3 ALA   151      47.938  39.091  40.475  1.00  0.00           H  
ATOM   2342  C   ALA   151      50.374  41.544  40.019  1.00  0.00           C  
ATOM   2343  O   ALA   151      50.918  42.022  41.017  1.00  0.00           O  
ATOM   2344  N   VAL   152      50.288  42.214  38.870  1.00  0.00           N  
ATOM   2345  H   VAL   152      49.863  41.766  38.071  1.00  0.00           H  
ATOM   2346  CA  VAL   152      50.926  43.532  38.677  1.00  0.00           C  
ATOM   2347  HA  VAL   152      51.865  43.599  39.226  1.00  0.00           H  
ATOM   2348  CB  VAL   152      51.196  43.877  37.193  1.00  0.00           C  
ATOM   2349  HB  VAL   152      51.710  44.837  37.142  1.00  0.00           H  
ATOM   2350  CG1 VAL   152      52.066  42.795  36.531  1.00  0.00           C  
ATOM   2351 HG11 VAL   152      51.553  41.835  36.580  1.00  0.00           H  
ATOM   2352 HG12 VAL   152      52.243  43.058  35.488  1.00  0.00           H  
ATOM   2353 HG13 VAL   152      53.020  42.725  37.054  1.00  0.00           H  
ATOM   2354  CG2 VAL   152      49.922  44.084  36.359  1.00  0.00           C  
ATOM   2355 HG21 VAL   152      49.341  44.905  36.779  1.00  0.00           H  
ATOM   2356 HG22 VAL   152      50.195  44.322  35.331  1.00  0.00           H  
ATOM   2357 HG23 VAL   152      49.325  43.172  36.374  1.00  0.00           H  
ATOM   2358  C   VAL   152      50.152  44.661  39.372  1.00  0.00           C  
ATOM   2359  O   VAL   152      50.767  45.622  39.825  1.00  0.00           O  
ATOM   2360  N   LYS   153      48.823  44.518  39.508  1.00  0.00           N  
ATOM   2361  H   LYS   153      48.405  43.751  39.002  1.00  0.00           H  
ATOM   2362  CA  LYS   153      47.938  45.428  40.252  1.00  0.00           C  
ATOM   2363  HA  LYS   153      48.471  45.829  41.114  1.00  0.00           H  
ATOM   2364  CB  LYS   153      47.477  46.610  39.362  1.00  0.00           C  
ATOM   2365  HB2 LYS   153      47.085  46.187  38.437  1.00  0.00           H  
ATOM   2366  HB3 LYS   153      46.676  47.124  39.893  1.00  0.00           H  
ATOM   2367  CG  LYS   153      48.598  47.611  39.033  1.00  0.00           C  
ATOM   2368  HG2 LYS   153      49.234  47.710  39.913  1.00  0.00           H  
ATOM   2369  HG3 LYS   153      49.183  47.206  38.207  1.00  0.00           H  
ATOM   2370  CD  LYS   153      48.048  48.989  38.643  1.00  0.00           C  
ATOM   2371  HD2 LYS   153      47.424  48.892  37.755  1.00  0.00           H  
ATOM   2372  HD3 LYS   153      47.451  49.387  39.464  1.00  0.00           H  
ATOM   2373  CE  LYS   153      49.211  49.944  38.348  1.00  0.00           C  
ATOM   2374  HE2 LYS   153      49.970  49.810  39.119  1.00  0.00           H  
ATOM   2375  HE3 LYS   153      49.631  49.684  37.376  1.00  0.00           H  
ATOM   2376  NZ  LYS   153      48.769  51.358  38.332  1.00  0.00           N  
ATOM   2377  HZ1 LYS   153      48.380  51.600  39.232  1.00  0.00           H  
ATOM   2378  HZ2 LYS   153      49.559  51.956  38.135  1.00  0.00           H  
ATOM   2379  HZ3 LYS   153      48.066  51.483  37.617  1.00  0.00           H  
ATOM   2380  C   LYS   153      46.714  44.706  40.856  1.00  0.00           C  
ATOM   2381  O   LYS   153      46.342  43.606  40.431  1.00  0.00           O  
ATOM   2382  N   TYR   154      46.065  45.375  41.814  1.00  0.00           N  
ATOM   2383  H   TYR   154      46.554  46.179  42.181  1.00  0.00           H  
ATOM   2384  CA  TYR   154      44.743  45.049  42.369  1.00  0.00           C  
ATOM   2385  HA  TYR   154      44.352  44.137  41.918  1.00  0.00           H  
ATOM   2386  CB  TYR   154      44.881  44.828  43.885  1.00  0.00           C  
ATOM   2387  HB2 TYR   154      45.477  43.923  44.003  1.00  0.00           H  
ATOM   2388  HB3 TYR   154      45.429  45.679  44.290  1.00  0.00           H  
ATOM   2389  CG  TYR   154      43.567  44.670  44.632  1.00  0.00           C  
ATOM   2390  CD1 TYR   154      42.715  43.584  44.351  1.00  0.00           C  
ATOM   2391  HD1 TYR   154      43.006  42.847  43.602  1.00  0.00           H  
ATOM   2392  CE1 TYR   154      41.491  43.449  45.034  1.00  0.00           C  
ATOM   2393  HE1 TYR   154      40.830  42.614  44.802  1.00  0.00           H  
ATOM   2394  CZ  TYR   154      41.112  44.401  46.006  1.00  0.00           C  
ATOM   2395  OH  TYR   154      39.938  44.257  46.681  1.00  0.00           O  
ATOM   2396  HH  TYR   154      39.448  43.475  46.418  1.00  0.00           H  
ATOM   2397  CE2 TYR   154      41.964  45.490  46.282  1.00  0.00           C  
ATOM   2398  HE2 TYR   154      41.674  46.230  47.028  1.00  0.00           H  
ATOM   2399  CD2 TYR   154      43.186  45.623  45.598  1.00  0.00           C  
ATOM   2400  HD2 TYR   154      43.843  46.466  45.814  1.00  0.00           H  
ATOM   2401  C   TYR   154      43.750  46.196  42.103  1.00  0.00           C  
ATOM   2402  O   TYR   154      44.095  47.359  42.333  1.00  0.00           O  
ATOM   2403  N   LEU   155      42.527  45.887  41.656  1.00  0.00           N  
ATOM   2404  H   LEU   155      42.360  44.928  41.386  1.00  0.00           H  
ATOM   2405  CA  LEU   155      41.451  46.870  41.444  1.00  0.00           C  
ATOM   2406  HA  LEU   155      41.663  47.777  42.011  1.00  0.00           H  
ATOM   2407  CB  LEU   155      41.340  47.239  39.946  1.00  0.00           C  
ATOM   2408  HB2 LEU   155      41.334  46.289  39.412  1.00  0.00           H  
ATOM   2409  HB3 LEU   155      40.395  47.756  39.778  1.00  0.00           H  
ATOM   2410  CG  LEU   155      42.506  48.115  39.425  1.00  0.00           C  
ATOM   2411  HG  LEU   155      42.996  48.580  40.280  1.00  0.00           H  
ATOM   2412  CD1 LEU   155      43.532  47.283  38.637  1.00  0.00           C  
ATOM   2413 HD11 LEU   155      43.043  46.818  37.781  1.00  0.00           H  
ATOM   2414 HD12 LEU   155      44.335  47.932  38.287  1.00  0.00           H  
ATOM   2415 HD13 LEU   155      43.946  46.509  39.283  1.00  0.00           H  
ATOM   2416  CD2 LEU   155      41.983  49.252  38.536  1.00  0.00           C  
ATOM   2417 HD21 LEU   155      41.303  49.881  39.111  1.00  0.00           H  
ATOM   2418 HD22 LEU   155      42.821  49.853  38.183  1.00  0.00           H  
ATOM   2419 HD23 LEU   155      41.453  48.832  37.681  1.00  0.00           H  
ATOM   2420  C   LEU   155      40.108  46.369  41.999  1.00  0.00           C  
ATOM   2421  O   LEU   155      39.914  45.175  42.208  1.00  0.00           O  
ATOM   2422  N   GLU   156      39.179  47.298  42.226  1.00  0.00           N  
ATOM   2423  H   GLU   156      39.440  48.245  41.990  1.00  0.00           H  
ATOM   2424  CA  GLU   156      37.837  47.061  42.770  1.00  0.00           C  
ATOM   2425  HA  GLU   156      37.620  45.993  42.765  1.00  0.00           H  
ATOM   2426  CB  GLU   156      37.743  47.574  44.215  1.00  0.00           C  
ATOM   2427  HB2 GLU   156      37.880  48.655  44.181  1.00  0.00           H  
ATOM   2428  HB3 GLU   156      36.738  47.347  44.571  1.00  0.00           H  
ATOM   2429  CG  GLU   156      38.770  46.961  45.164  1.00  0.00           C  
ATOM   2430  HG2 GLU   156      38.615  45.882  45.155  1.00  0.00           H  
ATOM   2431  HG3 GLU   156      39.771  47.187  44.795  1.00  0.00           H  
ATOM   2432  CD  GLU   156      38.624  47.484  46.592  1.00  0.00           C  
ATOM   2433  OE1 GLU   156      38.361  48.696  46.806  1.00  0.00           O  
ATOM   2434  OE2 GLU   156      38.795  46.669  47.522  1.00  0.00           O  
ATOM   2435  C   GLU   156      36.789  47.801  41.925  1.00  0.00           C  
ATOM   2436  O   GLU   156      36.937  49.006  41.678  1.00  0.00           O  
ATOM   2437  N   CYS   157      35.724  47.108  41.501  1.00  0.00           N  
ATOM   2438  H   CYS   157      35.620  46.153  41.811  1.00  0.00           H  
ATOM   2439  CA  CYS   157      34.770  47.626  40.512  1.00  0.00           C  
ATOM   2440  HA  CYS   157      34.584  48.689  40.669  1.00  0.00           H  
ATOM   2441  CB  CYS   157      35.382  47.435  39.108  1.00  0.00           C  
ATOM   2442  HB2 CYS   157      34.798  47.930  38.332  1.00  0.00           H  
ATOM   2443  HB3 CYS   157      36.415  47.779  39.058  1.00  0.00           H  
ATOM   2444  SG  CYS   157      35.415  45.672  38.666  1.00  0.00           S  
ATOM   2445  HG  CYS   157      35.968  45.840  37.468  1.00  0.00           H  
ATOM   2446  C   CYS   157      33.348  47.034  40.605  1.00  0.00           C  
ATOM   2447  O   CYS   157      33.065  46.103  41.365  1.00  0.00           O  
ATOM   2448  N   SER   158      32.435  47.572  39.799  1.00  0.00           N  
ATOM   2449  H   SER   158      32.718  48.380  39.262  1.00  0.00           H  
ATOM   2450  CA  SER   158      31.060  47.083  39.648  1.00  0.00           C  
ATOM   2451  HA  SER   158      30.992  46.041  39.958  1.00  0.00           H  
ATOM   2452  CB  SER   158      30.125  47.919  40.529  1.00  0.00           C  
ATOM   2453  HB2 SER   158      30.397  47.756  41.572  1.00  0.00           H  
ATOM   2454  HB3 SER   158      30.263  48.971  40.278  1.00  0.00           H  
ATOM   2455  OG  SER   158      28.767  47.561  40.333  1.00  0.00           O  
ATOM   2456  HG  SER   158      28.209  48.101  40.897  1.00  0.00           H  
ATOM   2457  C   SER   158      30.589  47.177  38.191  1.00  0.00           C  
ATOM   2458  O   SER   158      30.845  48.172  37.512  1.00  0.00           O  
ATOM   2459  N   ALA   159      29.840  46.174  37.724  1.00  0.00           N  
ATOM   2460  H   ALA   159      29.818  45.315  38.255  1.00  0.00           H  
ATOM   2461  CA  ALA   159      29.099  46.230  36.465  1.00  0.00           C  
ATOM   2462  HA  ALA   159      29.709  46.680  35.681  1.00  0.00           H  
ATOM   2463  CB  ALA   159      28.767  44.786  36.060  1.00  0.00           C  
ATOM   2464  HB1 ALA   159      28.149  44.325  36.830  1.00  0.00           H  
ATOM   2465  HB2 ALA   159      28.226  44.789  35.114  1.00  0.00           H  
ATOM   2466  HB3 ALA   159      29.691  44.218  35.948  1.00  0.00           H  
ATOM   2467  C   ALA   159      27.825  47.090  36.590  1.00  0.00           C  
ATOM   2468  O   ALA   159      27.465  47.798  35.654  1.00  0.00           O  
ATOM   2469  N   LEU   160      27.159  47.058  37.754  1.00  0.00           N  
ATOM   2470  H   LEU   160      27.558  46.489  38.486  1.00  0.00           H  
ATOM   2471  CA  LEU   160      25.866  47.711  38.005  1.00  0.00           C  
ATOM   2472  HA  LEU   160      25.146  47.470  37.223  1.00  0.00           H  
ATOM   2473  CB  LEU   160      25.325  47.188  39.351  1.00  0.00           C  
ATOM   2474  HB2 LEU   160      25.144  46.126  39.188  1.00  0.00           H  
ATOM   2475  HB3 LEU   160      26.100  47.312  40.107  1.00  0.00           H  
ATOM   2476  CG  LEU   160      24.023  47.864  39.833  1.00  0.00           C  
ATOM   2477  HG  LEU   160      24.212  48.935  39.911  1.00  0.00           H  
ATOM   2478  CD1 LEU   160      22.842  47.622  38.884  1.00  0.00           C  
ATOM   2479 HD11 LEU   160      22.652  46.552  38.805  1.00  0.00           H  
ATOM   2480 HD12 LEU   160      21.954  48.121  39.273  1.00  0.00           H  
ATOM   2481 HD13 LEU   160      23.080  48.022  37.898  1.00  0.00           H  
ATOM   2482  CD2 LEU   160      23.682  47.345  41.231  1.00  0.00           C  
ATOM   2483 HD21 LEU   160      24.496  47.584  41.916  1.00  0.00           H  
ATOM   2484 HD22 LEU   160      22.764  47.817  41.580  1.00  0.00           H  
ATOM   2485 HD23 LEU   160      23.544  46.265  41.194  1.00  0.00           H  
ATOM   2486  C   LEU   160      25.946  49.243  37.981  1.00  0.00           C  
ATOM   2487  O   LEU   160      25.027  49.898  37.475  1.00  0.00           O  
ATOM   2488  N   THR   161      27.018  49.806  38.548  1.00  0.00           N  
ATOM   2489  H   THR   161      27.674  49.185  39.000  1.00  0.00           H  
ATOM   2490  CA  THR   161      27.281  51.256  38.597  1.00  0.00           C  
ATOM   2491  HA  THR   161      26.379  51.805  38.327  1.00  0.00           H  
ATOM   2492  CB  THR   161      27.698  51.665  40.013  1.00  0.00           C  
ATOM   2493  HB  THR   161      27.819  52.748  40.031  1.00  0.00           H  
ATOM   2494  CG2 THR   161      26.664  51.250  41.063  1.00  0.00           C  
ATOM   2495 HG21 THR   161      26.543  50.167  41.046  1.00  0.00           H  
ATOM   2496 HG22 THR   161      27.004  51.562  42.051  1.00  0.00           H  
ATOM   2497 HG23 THR   161      25.709  51.726  40.841  1.00  0.00           H  
ATOM   2498  OG1 THR   161      28.917  51.033  40.313  1.00  0.00           O  
ATOM   2499  HG1 THR   161      29.195  51.278  41.198  1.00  0.00           H  
ATOM   2500  C   THR   161      28.359  51.691  37.609  1.00  0.00           C  
ATOM   2501  O   THR   161      28.522  52.887  37.382  1.00  0.00           O  
ATOM   2502  N   GLN   162      29.120  50.733  37.066  1.00  0.00           N  
ATOM   2503  H   GLN   162      28.966  49.811  37.449  1.00  0.00           H  
ATOM   2504  CA  GLN   162      30.255  50.928  36.157  1.00  0.00           C  
ATOM   2505  HA  GLN   162      30.722  49.966  35.947  1.00  0.00           H  
ATOM   2506  CB  GLN   162      29.799  51.555  34.826  1.00  0.00           C  
ATOM   2507  HB2 GLN   162      29.462  52.572  35.026  1.00  0.00           H  
ATOM   2508  HB3 GLN   162      30.655  51.583  34.151  1.00  0.00           H  
ATOM   2509  CG  GLN   162      28.655  50.753  34.173  1.00  0.00           C  
ATOM   2510  HG2 GLN   162      28.888  49.689  34.203  1.00  0.00           H  
ATOM   2511  HG3 GLN   162      27.745  50.941  34.742  1.00  0.00           H  
ATOM   2512  CD  GLN   162      28.416  51.159  32.723  1.00  0.00           C  
ATOM   2513  OE1 GLN   162      29.296  51.053  31.881  1.00  0.00           O  
ATOM   2514  NE2 GLN   162      27.238  51.614  32.354  1.00  0.00           N  
ATOM   2515 HE21 GLN   162      27.082  51.883  31.393  1.00  0.00           H  
ATOM   2516 HE22 GLN   162      26.495  51.693  33.033  1.00  0.00           H  
ATOM   2517  C   GLN   162      31.448  51.643  36.832  1.00  0.00           C  
ATOM   2518  O   GLN   162      32.425  51.995  36.164  1.00  0.00           O  
ATOM   2519  N   ARG   163      31.401  51.818  38.164  1.00  0.00           N  
ATOM   2520  H   ARG   163      30.519  51.614  38.611  1.00  0.00           H  
ATOM   2521  CA  ARG   163      32.498  52.328  38.991  1.00  0.00           C  
ATOM   2522  HA  ARG   163      32.761  53.343  38.692  1.00  0.00           H  
ATOM   2523  CB  ARG   163      32.050  52.349  40.465  1.00  0.00           C  
ATOM   2524  HB2 ARG   163      31.169  52.988  40.531  1.00  0.00           H  
ATOM   2525  HB3 ARG   163      31.781  51.330  40.741  1.00  0.00           H  
ATOM   2526  CG  ARG   163      33.134  52.870  41.423  1.00  0.00           C  
ATOM   2527  HG2 ARG   163      34.004  52.217  41.356  1.00  0.00           H  
ATOM   2528  HG3 ARG   163      33.414  53.879  41.121  1.00  0.00           H  
ATOM   2529  CD  ARG   163      32.622  52.893  42.869  1.00  0.00           C  
ATOM   2530  HD2 ARG   163      31.799  53.603  42.949  1.00  0.00           H  
ATOM   2531  HD3 ARG   163      32.272  51.898  43.143  1.00  0.00           H  
ATOM   2532  NE  ARG   163      33.682  53.294  43.806  1.00  0.00           N  
ATOM   2533  HE  ARG   163      34.480  53.734  43.370  1.00  0.00           H  
ATOM   2534  CZ  ARG   163      33.685  53.142  45.124  1.00  0.00           C  
ATOM   2535  NH1 ARG   163      32.698  52.577  45.789  1.00  0.00           N  
ATOM   2536 HH11 ARG   163      31.889  52.235  45.291  1.00  0.00           H  
ATOM   2537 HH12 ARG   163      32.756  52.489  46.793  1.00  0.00           H  
ATOM   2538  NH2 ARG   163      34.730  53.574  45.786  1.00  0.00           N  
ATOM   2539 HH21 ARG   163      35.496  54.005  45.289  1.00  0.00           H  
ATOM   2540 HH22 ARG   163      34.765  53.474  46.790  1.00  0.00           H  
ATOM   2541  C   ARG   163      33.754  51.470  38.800  1.00  0.00           C  
ATOM   2542  O   ARG   163      33.714  50.250  38.983  1.00  0.00           O  
ATOM   2543  N   GLY   164      34.864  52.112  38.424  1.00  0.00           N  
ATOM   2544  H   GLY   164      34.762  53.104  38.261  1.00  0.00           H  
ATOM   2545  CA  GLY   164      36.191  51.507  38.233  1.00  0.00           C  
ATOM   2546  HA2 GLY   164      36.920  52.318  38.232  1.00  0.00           H  
ATOM   2547  HA3 GLY   164      36.375  50.854  39.086  1.00  0.00           H  
ATOM   2548  C   GLY   164      36.346  50.696  36.942  1.00  0.00           C  
ATOM   2549  O   GLY   164      37.466  50.317  36.599  1.00  0.00           O  
ATOM   2550  N   LEU   165      35.251  50.424  36.221  1.00  0.00           N  
ATOM   2551  H   LEU   165      34.390  50.869  36.504  1.00  0.00           H  
ATOM   2552  CA  LEU   165      35.200  49.440  35.138  1.00  0.00           C  
ATOM   2553  HA  LEU   165      35.532  48.460  35.481  1.00  0.00           H  
ATOM   2554  CB  LEU   165      33.734  49.328  34.672  1.00  0.00           C  
ATOM   2555  HB2 LEU   165      33.160  49.112  35.573  1.00  0.00           H  
ATOM   2556  HB3 LEU   165      33.440  50.301  34.279  1.00  0.00           H  
ATOM   2557  CG  LEU   165      33.458  48.242  33.614  1.00  0.00           C  
ATOM   2558  HG  LEU   165      34.031  48.490  32.720  1.00  0.00           H  
ATOM   2559  CD1 LEU   165      33.847  46.836  34.098  1.00  0.00           C  
ATOM   2560 HD11 LEU   165      33.274  46.587  34.991  1.00  0.00           H  
ATOM   2561 HD12 LEU   165      33.632  46.109  33.315  1.00  0.00           H  
ATOM   2562 HD13 LEU   165      34.911  46.813  34.332  1.00  0.00           H  
ATOM   2563  CD2 LEU   165      31.964  48.264  33.261  1.00  0.00           C  
ATOM   2564 HD21 LEU   165      31.699  49.244  32.863  1.00  0.00           H  
ATOM   2565 HD22 LEU   165      31.756  47.500  32.512  1.00  0.00           H  
ATOM   2566 HD23 LEU   165      31.376  48.065  34.156  1.00  0.00           H  
ATOM   2567  C   LEU   165      36.181  49.769  34.005  1.00  0.00           C  
ATOM   2568  O   LEU   165      37.016  48.935  33.666  1.00  0.00           O  
ATOM   2569  N   LYS   166      36.174  50.999  33.481  1.00  0.00           N  
ATOM   2570  H   LYS   166      35.434  51.639  33.734  1.00  0.00           H  
ATOM   2571  CA  LYS   166      37.148  51.426  32.466  1.00  0.00           C  
ATOM   2572  HA  LYS   166      37.131  50.747  31.614  1.00  0.00           H  
ATOM   2573  CB  LYS   166      36.786  52.839  31.976  1.00  0.00           C  
ATOM   2574  HB2 LYS   166      35.749  52.833  31.639  1.00  0.00           H  
ATOM   2575  HB3 LYS   166      36.892  53.532  32.811  1.00  0.00           H  
ATOM   2576  CG  LYS   166      37.696  53.286  30.822  1.00  0.00           C  
ATOM   2577  HG2 LYS   166      38.726  53.281  31.179  1.00  0.00           H  
ATOM   2578  HG3 LYS   166      37.590  52.569  30.008  1.00  0.00           H  
ATOM   2579  CD  LYS   166      37.338  54.689  30.317  1.00  0.00           C  
ATOM   2580  HD2 LYS   166      36.320  54.673  29.929  1.00  0.00           H  
ATOM   2581  HD3 LYS   166      37.397  55.388  31.151  1.00  0.00           H  
ATOM   2582  CE  LYS   166      38.301  55.135  29.207  1.00  0.00           C  
ATOM   2583  HE2 LYS   166      38.306  54.368  28.432  1.00  0.00           H  
ATOM   2584  HE3 LYS   166      37.929  56.071  28.789  1.00  0.00           H  
ATOM   2585  NZ  LYS   166      39.682  55.335  29.713  1.00  0.00           N  
ATOM   2586  HZ1 LYS   166      40.028  54.469  30.100  1.00  0.00           H  
ATOM   2587  HZ2 LYS   166      40.280  55.627  28.953  1.00  0.00           H  
ATOM   2588  HZ3 LYS   166      39.678  56.046  30.430  1.00  0.00           H  
ATOM   2589  C   LYS   166      38.596  51.349  32.983  1.00  0.00           C  
ATOM   2590  O   LYS   166      39.484  50.917  32.248  1.00  0.00           O  
ATOM   2591  N   THR   167      38.830  51.712  34.252  1.00  0.00           N  
ATOM   2592  H   THR   167      38.041  52.070  34.770  1.00  0.00           H  
ATOM   2593  CA  THR   167      40.154  51.724  34.899  1.00  0.00           C  
ATOM   2594  HA  THR   167      40.826  52.334  34.295  1.00  0.00           H  
ATOM   2595  CB  THR   167      40.064  52.337  36.304  1.00  0.00           C  
ATOM   2596  HB  THR   167      39.621  51.597  36.970  1.00  0.00           H  
ATOM   2597  CG2 THR   167      41.435  52.748  36.840  1.00  0.00           C  
ATOM   2598 HG21 THR   167      41.879  53.489  36.174  1.00  0.00           H  
ATOM   2599 HG22 THR   167      41.323  53.177  37.836  1.00  0.00           H  
ATOM   2600 HG23 THR   167      42.083  51.873  36.892  1.00  0.00           H  
ATOM   2601  OG1 THR   167      39.273  53.501  36.227  1.00  0.00           O  
ATOM   2602  HG1 THR   167      39.205  53.900  37.097  1.00  0.00           H  
ATOM   2603  C   THR   167      40.789  50.336  34.936  1.00  0.00           C  
ATOM   2604  O   THR   167      41.986  50.238  34.683  1.00  0.00           O  
ATOM   2605  N   VAL   168      40.003  49.276  35.157  1.00  0.00           N  
ATOM   2606  H   VAL   168      39.052  49.437  35.457  1.00  0.00           H  
ATOM   2607  CA  VAL   168      40.483  47.878  35.062  1.00  0.00           C  
ATOM   2608  HA  VAL   168      41.295  47.724  35.772  1.00  0.00           H  
ATOM   2609  CB  VAL   168      39.366  46.842  35.353  1.00  0.00           C  
ATOM   2610  HB  VAL   168      38.558  47.003  34.639  1.00  0.00           H  
ATOM   2611  CG1 VAL   168      39.876  45.394  35.233  1.00  0.00           C  
ATOM   2612 HG11 VAL   168      40.684  45.233  35.947  1.00  0.00           H  
ATOM   2613 HG12 VAL   168      39.061  44.703  35.445  1.00  0.00           H  
ATOM   2614 HG13 VAL   168      40.245  45.221  34.222  1.00  0.00           H  
ATOM   2615  CG2 VAL   168      38.780  47.015  36.765  1.00  0.00           C  
ATOM   2616 HG21 VAL   168      38.354  48.014  36.862  1.00  0.00           H  
ATOM   2617 HG22 VAL   168      38.001  46.271  36.929  1.00  0.00           H  
ATOM   2618 HG23 VAL   168      39.569  46.884  37.505  1.00  0.00           H  
ATOM   2619  C   VAL   168      41.108  47.605  33.685  1.00  0.00           C  
ATOM   2620  O   VAL   168      42.251  47.155  33.610  1.00  0.00           O  
ATOM   2621  N   PHE   169      40.388  47.907  32.597  1.00  0.00           N  
ATOM   2622  H   PHE   169      39.442  48.236  32.723  1.00  0.00           H  
ATOM   2623  CA  PHE   169      40.856  47.644  31.233  1.00  0.00           C  
ATOM   2624  HA  PHE   169      41.369  46.684  31.184  1.00  0.00           H  
ATOM   2625  CB  PHE   169      39.648  47.604  30.286  1.00  0.00           C  
ATOM   2626  HB2 PHE   169      39.014  48.486  30.379  1.00  0.00           H  
ATOM   2627  HB3 PHE   169      40.011  47.525  29.261  1.00  0.00           H  
ATOM   2628  CG  PHE   169      38.754  46.397  30.525  1.00  0.00           C  
ATOM   2629  CD1 PHE   169      39.170  45.122  30.094  1.00  0.00           C  
ATOM   2630  HD1 PHE   169      40.108  45.016  29.548  1.00  0.00           H  
ATOM   2631  CE1 PHE   169      38.382  43.989  30.365  1.00  0.00           C  
ATOM   2632  HE1 PHE   169      38.710  43.005  30.030  1.00  0.00           H  
ATOM   2633  CZ  PHE   169      37.172  44.126  31.067  1.00  0.00           C  
ATOM   2634  HZ  PHE   169      36.564  43.248  31.285  1.00  0.00           H  
ATOM   2635  CE2 PHE   169      36.746  45.398  31.488  1.00  0.00           C  
ATOM   2636  HE2 PHE   169      35.803  45.507  32.023  1.00  0.00           H  
ATOM   2637  CD2 PHE   169      37.536  46.530  31.219  1.00  0.00           C  
ATOM   2638  HD2 PHE   169      37.206  47.516  31.548  1.00  0.00           H  
ATOM   2639  C   PHE   169      41.955  48.615  30.764  1.00  0.00           C  
ATOM   2640  O   PHE   169      42.845  48.195  30.023  1.00  0.00           O  
ATOM   2641  N   ASP   170      41.955  49.870  31.235  1.00  0.00           N  
ATOM   2642  H   ASP   170      41.138  50.186  31.737  1.00  0.00           H  
ATOM   2643  CA  ASP   170      43.070  50.815  31.051  1.00  0.00           C  
ATOM   2644  HA  ASP   170      43.205  51.009  29.987  1.00  0.00           H  
ATOM   2645  CB  ASP   170      42.801  52.158  31.768  1.00  0.00           C  
ATOM   2646  HB2 ASP   170      42.546  51.845  32.780  1.00  0.00           H  
ATOM   2647  HB3 ASP   170      43.742  52.708  31.784  1.00  0.00           H  
ATOM   2648  CG  ASP   170      41.690  53.063  31.218  1.00  0.00           C  
ATOM   2649  OD1 ASP   170      41.190  52.864  30.090  1.00  0.00           O  
ATOM   2650  OD2 ASP   170      41.343  54.043  31.921  1.00  0.00           O  
ATOM   2651  C   ASP   170      44.379  50.220  31.609  1.00  0.00           C  
ATOM   2652  O   ASP   170      45.384  50.152  30.899  1.00  0.00           O  
ATOM   2653  N   GLU   171      44.360  49.753  32.866  1.00  0.00           N  
ATOM   2654  H   GLU   171      43.507  49.844  33.399  1.00  0.00           H  
ATOM   2655  CA  GLU   171      45.538  49.179  33.529  1.00  0.00           C  
ATOM   2656  HA  GLU   171      46.397  49.834  33.382  1.00  0.00           H  
ATOM   2657  CB  GLU   171      45.293  49.021  35.041  1.00  0.00           C  
ATOM   2658  HB2 GLU   171      44.386  48.426  35.151  1.00  0.00           H  
ATOM   2659  HB3 GLU   171      46.142  48.466  35.440  1.00  0.00           H  
ATOM   2660  CG  GLU   171      45.136  50.343  35.813  1.00  0.00           C  
ATOM   2661  HG2 GLU   171      44.428  50.946  35.244  1.00  0.00           H  
ATOM   2662  HG3 GLU   171      44.703  50.093  36.781  1.00  0.00           H  
ATOM   2663  CD  GLU   171      46.428  51.136  36.022  1.00  0.00           C  
ATOM   2664  OE1 GLU   171      47.458  50.912  35.344  1.00  0.00           O  
ATOM   2665  OE2 GLU   171      46.454  52.027  36.900  1.00  0.00           O  
ATOM   2666  C   GLU   171      45.953  47.827  32.929  1.00  0.00           C  
ATOM   2667  O   GLU   171      47.152  47.543  32.868  1.00  0.00           O  
ATOM   2668  N   ALA   172      44.994  47.017  32.460  1.00  0.00           N  
ATOM   2669  H   ALA   172      44.038  47.309  32.608  1.00  0.00           H  
ATOM   2670  CA  ALA   172      45.234  45.722  31.815  1.00  0.00           C  
ATOM   2671  HA  ALA   172      45.857  45.110  32.467  1.00  0.00           H  
ATOM   2672  CB  ALA   172      43.886  45.016  31.621  1.00  0.00           C  
ATOM   2673  HB1 ALA   172      43.254  45.613  30.962  1.00  0.00           H  
ATOM   2674  HB2 ALA   172      44.050  44.035  31.175  1.00  0.00           H  
ATOM   2675  HB3 ALA   172      43.395  44.899  32.587  1.00  0.00           H  
ATOM   2676  C   ALA   172      45.979  45.863  30.482  1.00  0.00           C  
ATOM   2677  O   ALA   172      46.944  45.144  30.233  1.00  0.00           O  
ATOM   2678  N   ILE   173      45.586  46.831  29.647  1.00  0.00           N  
ATOM   2679  H   ILE   173      44.689  47.271  29.793  1.00  0.00           H  
ATOM   2680  CA  ILE   173      46.363  47.211  28.457  1.00  0.00           C  
ATOM   2681  HA  ILE   173      46.571  46.347  27.826  1.00  0.00           H  
ATOM   2682  CB  ILE   173      45.583  48.270  27.641  1.00  0.00           C  
ATOM   2683  HB  ILE   173      45.150  48.995  28.330  1.00  0.00           H  
ATOM   2684  CG2 ILE   173      46.514  48.995  26.652  1.00  0.00           C  
ATOM   2685 HG21 ILE   173      46.947  48.271  25.962  1.00  0.00           H  
ATOM   2686 HG22 ILE   173      45.943  49.735  26.090  1.00  0.00           H  
ATOM   2687 HG23 ILE   173      47.312  49.494  27.202  1.00  0.00           H  
ATOM   2688  CG1 ILE   173      44.412  47.598  26.888  1.00  0.00           C  
ATOM   2689 HG12 ILE   173      44.845  47.000  26.086  1.00  0.00           H  
ATOM   2690 HG13 ILE   173      43.906  46.943  27.597  1.00  0.00           H  
ATOM   2691  CD1 ILE   173      43.401  48.590  26.298  1.00  0.00           C  
ATOM   2692 HD11 ILE   173      43.906  49.246  25.589  1.00  0.00           H  
ATOM   2693 HD12 ILE   173      42.610  48.042  25.786  1.00  0.00           H  
ATOM   2694 HD13 ILE   173      42.968  49.188  27.100  1.00  0.00           H  
ATOM   2695  C   ILE   173      47.758  47.683  28.886  1.00  0.00           C  
ATOM   2696  O   ILE   173      48.767  47.135  28.434  1.00  0.00           O  
ATOM   2697  N   ARG   174      47.825  48.649  29.808  1.00  0.00           N  
ATOM   2698  H   ARG   174      46.956  49.038  30.145  1.00  0.00           H  
ATOM   2699  CA  ARG   174      49.081  49.257  30.261  1.00  0.00           C  
ATOM   2700  HA  ARG   174      49.644  49.665  29.421  1.00  0.00           H  
ATOM   2701  CB  ARG   174      48.733  50.404  31.221  1.00  0.00           C  
ATOM   2702  HB2 ARG   174      47.921  50.980  30.777  1.00  0.00           H  
ATOM   2703  HB3 ARG   174      48.396  49.966  32.160  1.00  0.00           H  
ATOM   2704  CG  ARG   174      49.928  51.328  31.488  1.00  0.00           C  
ATOM   2705  HG2 ARG   174      50.748  50.723  31.875  1.00  0.00           H  
ATOM   2706  HG3 ARG   174      50.227  51.781  30.543  1.00  0.00           H  
ATOM   2707  CD  ARG   174      49.586  52.428  32.495  1.00  0.00           C  
ATOM   2708  HD2 ARG   174      49.211  51.960  33.405  1.00  0.00           H  
ATOM   2709  HD3 ARG   174      50.496  52.984  32.722  1.00  0.00           H  
ATOM   2710  NE  ARG   174      48.568  53.371  31.994  1.00  0.00           N  
ATOM   2711  HE  ARG   174      48.810  53.812  31.118  1.00  0.00           H  
ATOM   2712  CZ  ARG   174      47.401  53.670  32.553  1.00  0.00           C  
ATOM   2713  NH1 ARG   174      46.878  52.976  33.534  1.00  0.00           N  
ATOM   2714 HH11 ARG   174      47.369  52.172  33.897  1.00  0.00           H  
ATOM   2715 HH12 ARG   174      45.986  53.249  33.922  1.00  0.00           H  
ATOM   2716  NH2 ARG   174      46.725  54.715  32.140  1.00  0.00           N  
ATOM   2717 HH21 ARG   174      47.095  55.290  31.396  1.00  0.00           H  
ATOM   2718 HH22 ARG   174      45.838  54.940  32.567  1.00  0.00           H  
ATOM   2719  C   ARG   174      50.068  48.240  30.871  1.00  0.00           C  
ATOM   2720  O   ARG   174      51.280  48.434  30.777  1.00  0.00           O  
ATOM   2721  N   ALA   175      49.585  47.117  31.418  1.00  0.00           N  
ATOM   2722  H   ALA   175      48.590  47.069  31.582  1.00  0.00           H  
ATOM   2723  CA  ALA   175      50.417  45.992  31.856  1.00  0.00           C  
ATOM   2724  HA  ALA   175      51.162  46.368  32.557  1.00  0.00           H  
ATOM   2725  CB  ALA   175      49.518  44.987  32.587  1.00  0.00           C  
ATOM   2726  HB1 ALA   175      48.773  44.595  31.895  1.00  0.00           H  
ATOM   2727  HB2 ALA   175      50.125  44.167  32.969  1.00  0.00           H  
ATOM   2728  HB3 ALA   175      49.017  45.484  33.417  1.00  0.00           H  
ATOM   2729  C   ALA   175      51.181  45.309  30.702  1.00  0.00           C  
ATOM   2730  O   ALA   175      52.310  44.858  30.911  1.00  0.00           O  
ATOM   2731  N   VAL   176      50.598  45.249  29.499  1.00  0.00           N  
ATOM   2732  H   VAL   176      49.674  45.649  29.418  1.00  0.00           H  
ATOM   2733  CA  VAL   176      51.182  44.590  28.313  1.00  0.00           C  
ATOM   2734  HA  VAL   176      51.841  43.775  28.610  1.00  0.00           H  
ATOM   2735  CB  VAL   176      50.073  44.020  27.392  1.00  0.00           C  
ATOM   2736  HB  VAL   176      49.406  44.841  27.127  1.00  0.00           H  
ATOM   2737  CG1 VAL   176      50.632  43.379  26.109  1.00  0.00           C  
ATOM   2738 HG11 VAL   176      51.299  42.558  26.373  1.00  0.00           H  
ATOM   2739 HG12 VAL   176      49.809  42.998  25.504  1.00  0.00           H  
ATOM   2740 HG13 VAL   176      51.185  44.127  25.540  1.00  0.00           H  
ATOM   2741  CG2 VAL   176      49.253  42.966  28.148  1.00  0.00           C  
ATOM   2742 HG21 VAL   176      48.792  43.423  29.023  1.00  0.00           H  
ATOM   2743 HG22 VAL   176      48.476  42.571  27.493  1.00  0.00           H  
ATOM   2744 HG23 VAL   176      49.908  42.154  28.465  1.00  0.00           H  
ATOM   2745  C   VAL   176      52.080  45.546  27.517  1.00  0.00           C  
ATOM   2746  O   VAL   176      53.147  45.133  27.055  1.00  0.00           O  
ATOM   2747  N   LEU   177      51.667  46.811  27.362  1.00  0.00           N  
ATOM   2748  H   LEU   177      50.791  47.069  27.794  1.00  0.00           H  
ATOM   2749  CA  LEU   177      52.380  47.825  26.573  1.00  0.00           C  
ATOM   2750  HA  LEU   177      52.480  47.496  25.539  1.00  0.00           H  
ATOM   2751  CB  LEU   177      51.590  49.149  26.594  1.00  0.00           C  
ATOM   2752  HB2 LEU   177      51.439  49.369  27.651  1.00  0.00           H  
ATOM   2753  HB3 LEU   177      52.238  49.908  26.155  1.00  0.00           H  
ATOM   2754  CG  LEU   177      50.231  49.154  25.869  1.00  0.00           C  
ATOM   2755  HG  LEU   177      49.558  48.424  26.319  1.00  0.00           H  
ATOM   2756  CD1 LEU   177      49.630  50.560  26.013  1.00  0.00           C  
ATOM   2757 HD11 LEU   177      50.302  51.291  25.563  1.00  0.00           H  
ATOM   2758 HD12 LEU   177      48.664  50.597  25.509  1.00  0.00           H  
ATOM   2759 HD13 LEU   177      49.497  50.792  27.069  1.00  0.00           H  
ATOM   2760  CD2 LEU   177      50.344  48.792  24.380  1.00  0.00           C  
ATOM   2761 HD21 LEU   177      50.769  47.794  24.279  1.00  0.00           H  
ATOM   2762 HD22 LEU   177      49.354  48.813  23.924  1.00  0.00           H  
ATOM   2763 HD23 LEU   177      50.989  49.513  23.878  1.00  0.00           H  
ATOM   2764  C   LEU   177      53.812  48.093  27.063  1.00  0.00           C  
ATOM   2765  O   LEU   177      54.130  47.923  28.240  1.00  0.00           O  
ATOM   2766  N   CYS   178      54.654  48.592  26.155  1.00  0.00           N  
ATOM   2767  H   CYS   178      54.381  48.509  25.186  1.00  0.00           H  
ATOM   2768  CA  CYS   178      55.946  49.206  26.461  1.00  0.00           C  
ATOM   2769  HA  CYS   178      56.466  48.652  27.242  1.00  0.00           H  
ATOM   2770  CB  CYS   178      56.802  49.176  25.185  1.00  0.00           C  
ATOM   2771  HB2 CYS   178      56.855  48.185  24.735  1.00  0.00           H  
ATOM   2772  HB3 CYS   178      56.470  49.896  24.437  1.00  0.00           H  
ATOM   2773  SG  CYS   178      58.509  49.632  25.599  1.00  0.00           S  
ATOM   2774  HG  CYS   178      58.986  49.524  24.362  1.00  0.00           H  
ATOM   2775  C   CYS   178      55.731  50.653  26.971  1.00  0.00           C  
ATOM   2776  O   CYS   178      55.125  51.449  26.235  1.00  0.00           O  
ATOM   2777  N   PRO   179      56.190  51.020  28.185  1.00  0.00           N  
ATOM   2778  CD  PRO   179      56.744  50.146  29.207  1.00  0.00           C  
ATOM   2779  HD2 PRO   179      57.800  49.988  28.987  1.00  0.00           H  
ATOM   2780  HD3 PRO   179      56.218  49.193  29.165  1.00  0.00           H  
ATOM   2781  CG  PRO   179      56.524  50.873  30.528  1.00  0.00           C  
ATOM   2782  HG2 PRO   179      57.297  50.610  31.250  1.00  0.00           H  
ATOM   2783  HG3 PRO   179      55.544  50.637  30.943  1.00  0.00           H  
ATOM   2784  CB  PRO   179      56.608  52.345  30.134  1.00  0.00           C  
ATOM   2785  HB2 PRO   179      57.642  52.687  30.181  1.00  0.00           H  
ATOM   2786  HB3 PRO   179      55.987  52.983  30.762  1.00  0.00           H  
ATOM   2787  CA  PRO   179      56.109  52.393  28.685  1.00  0.00           C  
ATOM   2788  HA  PRO   179      55.066  52.707  28.645  1.00  0.00           H  
ATOM   2789  C   PRO   179      56.969  53.368  27.859  1.00  0.00           C  
ATOM   2790  O   PRO   179      57.858  52.920  27.130  1.00  0.00           O  
ATOM   2791  N   PRO   180      56.771  54.695  27.994  1.00  0.00           N  
ATOM   2792  CD  PRO   180      55.653  55.346  28.656  1.00  0.00           C  
ATOM   2793  HD2 PRO   180      55.836  55.344  29.730  1.00  0.00           H  
ATOM   2794  HD3 PRO   180      54.745  54.782  28.441  1.00  0.00           H  
ATOM   2795  CG  PRO   180      55.615  56.757  28.070  1.00  0.00           C  
ATOM   2796  HG2 PRO   180      55.176  57.464  28.775  1.00  0.00           H  
ATOM   2797  HG3 PRO   180      55.053  56.779  27.136  1.00  0.00           H  
ATOM   2798  CB  PRO   180      57.092  57.059  27.824  1.00  0.00           C  
ATOM   2799  HB2 PRO   180      57.549  57.433  28.740  1.00  0.00           H  
ATOM   2800  HB3 PRO   180      57.266  57.769  27.015  1.00  0.00           H  
ATOM   2801  CA  PRO   180      57.693  55.696  27.461  1.00  0.00           C  
ATOM   2802  HA  PRO   180      57.744  55.584  26.378  1.00  0.00           H  
ATOM   2803  C   PRO   180      59.105  55.525  28.062  1.00  0.00           C  
ATOM   2804  O   PRO   180      59.199  55.202  29.250  1.00  0.00           O  
ATOM   2805  N   PRO   181      60.196  55.740  27.297  1.00  0.00           N  
ATOM   2806  CD  PRO   181      60.204  55.995  25.862  1.00  0.00           C  
ATOM   2807  HD2 PRO   181      60.033  57.060  25.706  1.00  0.00           H  
ATOM   2808  HD3 PRO   181      59.390  55.427  25.412  1.00  0.00           H  
ATOM   2809  CG  PRO   181      61.574  55.543  25.365  1.00  0.00           C  
ATOM   2810  HG2 PRO   181      61.880  56.115  24.489  1.00  0.00           H  
ATOM   2811  HG3 PRO   181      61.570  54.481  25.122  1.00  0.00           H  
ATOM   2812  CB  PRO   181      62.480  55.825  26.558  1.00  0.00           C  
ATOM   2813  HB2 PRO   181      62.870  56.843  26.592  1.00  0.00           H  
ATOM   2814  HB3 PRO   181      63.310  55.119  26.559  1.00  0.00           H  
ATOM   2815  CA  PRO   181      61.576  55.572  27.772  1.00  0.00           C  
ATOM   2816  HA  PRO   181      61.721  54.526  28.040  1.00  0.00           H  
ATOM   2817  C   PRO   181      61.968  56.463  28.958  1.00  0.00           C  
ATOM   2818  O   PRO   181      62.525  55.919  29.940  1.00  0.00           O  
ATOM   2819  OXT PRO   181      61.767  57.700  28.908  1.00  0.00           O  
TER    2820      PRO   181 
ATOM   2820  O1B GDP   182      31.159  35.181  36.284  1.00  0.00           O  
ATOM   2821  PB  GDP   182      29.971  34.757  35.543  1.00  0.00           P  
ATOM   2822  O2B GDP   182      29.987  34.954  34.080  1.00  0.00           O  
ATOM   2823  O3B GDP   182      29.570  33.370  35.873  1.00  0.00           O  
ATOM   2824  O3A GDP   182      28.889  35.611  36.135  1.00  0.00           O  
ATOM   2825  PA  GDP   182      27.805  36.402  35.415  1.00  0.00           P  
ATOM   2826  O1A GDP   182      28.394  37.429  34.532  1.00  0.00           O  
ATOM   2827  O2A GDP   182      26.826  35.421  34.874  1.00  0.00           O  
ATOM   2828  O5* GDP   182      27.055  37.173  36.593  1.00  0.00           O  
ATOM   2829  C5* GDP   182      26.608  36.472  37.744  1.00  0.00           C  
ATOM   2830  H50 GDP   182      27.444  35.887  38.028  1.00  0.00           H  
ATOM   2831  H51 GDP   182      25.778  35.839  37.566  1.00  0.00           H  
ATOM   2832  C4* GDP   182      25.556  37.232  38.563  1.00  0.00           C  
ATOM   2833  H40 GDP   182      25.218  36.578  39.367  1.00  0.00           H  
ATOM   2834  O4* GDP   182      26.149  38.343  39.232  1.00  0.00           O  
ATOM   2835  C1* GDP   182      25.453  39.525  38.859  1.00  0.00           C  
ATOM   2836  H10 GDP   182      24.742  39.858  39.615  1.00  0.00           H  
ATOM   2837  N9  GDP   182      26.423  40.638  38.778  1.00  0.00           N  
ATOM   2838  C8  GDP   182      27.517  40.713  37.960  1.00  0.00           C  
ATOM   2839  H80 GDP   182      27.688  39.936  37.230  1.00  0.00           H  
ATOM   2840  N7  GDP   182      28.272  41.759  38.157  1.00  0.00           N  
ATOM   2841  C5  GDP   182      27.620  42.444  39.189  1.00  0.00           C  
ATOM   2842  C6  GDP   182      27.963  43.655  39.890  1.00  0.00           C  
ATOM   2843  O6  GDP   182      28.940  44.393  39.748  1.00  0.00           O  
ATOM   2844  N1  GDP   182      27.052  44.002  40.865  1.00  0.00           N  
ATOM   2845  H1N GDP   182      27.214  44.831  41.400  1.00  0.00           H  
ATOM   2846  C2  GDP   182      25.927  43.296  41.134  1.00  0.00           C  
ATOM   2847  N2  GDP   182      25.142  43.791  42.052  1.00  0.00           N  
ATOM   2848  H21 GDP   182      25.290  44.634  42.588  1.00  0.00           H  
ATOM   2849  H22 GDP   182      24.306  43.265  42.263  1.00  0.00           H  
ATOM   2850  N3  GDP   182      25.572  42.165  40.518  1.00  0.00           N  
ATOM   2851  C4  GDP   182      26.468  41.777  39.557  1.00  0.00           C  
ATOM   2852  C3* GDP   182      24.377  37.748  37.726  1.00  0.00           C  
ATOM   2853  H30 GDP   182      23.630  37.468  36.984  1.00  0.00           H  
ATOM   2854  C2* GDP   182      24.785  39.210  37.513  1.00  0.00           C  
ATOM   2855  H20 GDP   182      25.504  39.220  36.694  1.00  0.00           H  
ATOM   2856  O2* GDP   182      23.709  40.094  37.210  1.00  0.00           O  
ATOM   2857  H2* GDP   182      24.088  40.970  37.100  1.00  0.00           H  
ATOM   2858  O3* GDP   182      23.191  37.618  38.505  1.00  0.00           O  
ATOM   2859  H3* GDP   182      22.387  37.915  38.072  1.00  0.00           H  
TER    2860      GDP   182 
ATOM   2860  MG   MG   183      29.536  34.105  32.519  1.00  0.00          MG  
TER    2861       MG   183 
END
