# Supplementary material for: An Efficient Implementation of the Nwat-MMGBSA Method to Rescore Docking Results in Medium-Throughput Virtual Screenings
Source: Front Chem. 2018 Mar 5;6:43. doi: 10.3389/fchem.2018.00043 (PMC5844977; doi:10.3389/fchem.2018.00043)
Supplement: Supplementary file 2 [file DataSheet2.ZIP › SI_Examples_and_Scripts/examples/virtual_screenings/Rac1/rac1_dataset_real_inactive.mol2]

@<TRIPOS>MOLECULE
6-phenyl-nicotinohydraziede(6a)
43 46 1 0 0 
SMALL
NO_CHARGES


@<TRIPOS>ATOM
  1 C        1.1420     0.8410    -0.3400 C.ar  1 <1>   0.0000 
  2 C        0.3300     1.2460    -1.4180 C.ar  1 <1>   0.0000 
  3 H        0.7530     1.8450    -2.2240 H     1 <1>   0.0000 
  4 C       -1.0250     0.9050    -1.4810 C.ar  1 <1>   0.0000 
  5 H       -1.6290     1.2340    -2.3260 H     1 <1>   0.0000 
  6 C       -1.6010     0.1450    -0.4670 C.ar  1 <1>   0.0000 
  7 H       -2.6550    -0.1220    -0.5150 H     1 <1>   0.0000 
  8 C       -0.8220    -0.2740     0.6070 C.ar  1 <1>   0.0000 
  9 H       -1.2650    -0.8740     1.4000 H     1 <1>   0.0000 
 10 C        0.5340     0.0690     0.6680 C.ar  1 <1>   0.0000 
 11 H        1.1150    -0.2920     1.5160 H     1 <1>   0.0000 
 12 C        5.2430     1.9190    -0.3550 C.ar  1 <1>   0.0000 
 13 C        6.6710     2.2930    -0.3640 C.2   1 <1>   0.0000 
 14 N        6.9430     3.5180    -0.9510 N.am  1 <1>   0.0000 
 15 N        8.2320     3.9690    -1.0230 N.2   1 <1>   0.0000 
 16 H        6.1840     4.0940    -1.3260 H     1 <1>   0.0000 
 17 C        4.5260     1.6490    -1.5200 C.ar  1 <1>   0.0000 
 18 C        5.1620     1.7000    -2.8800 C.3   1 <1>   0.0000 
 19 H        6.1000     1.1370    -2.8930 H     1 <1>   0.0000 
 20 H        5.3520     2.7360    -3.1760 H     1 <1>   0.0000 
 21 H        4.5010     1.2530    -3.6300 H     1 <1>   0.0000 
 22 N        3.2040     1.3130    -1.4910 N.ar  1 <1>   0.0000 
 23 C        2.5730     1.2130    -0.2860 C.ar  1 <1>   0.0000 
 24 C        3.2490     1.4530     0.9090 C.ar  1 <1>   0.0000 
 25 H        2.7420     1.3890     1.8680 H     1 <1>   0.0000 
 26 C        4.5970     1.8050     0.8750 C.ar  1 <1>   0.0000 
 27 H        5.1310     1.9980     1.8040 H     1 <1>   0.0000 
 28 O        7.5000     1.5480     0.1580 O.2   1 <1>   0.0000 
 29 C        9.4690     6.9750    -2.4380 C.ar  1 <1>   0.0000 
 30 C        9.7160     5.7770    -1.7700 C.ar  1 <1>   0.0000 
 31 C        8.4240     5.1180    -1.6010 C.2   1 <1>   0.0000 
 32 C        7.3900     6.0620    -2.2410 C.2   1 <1>   0.0000 
 33 O        6.1930     5.8510    -2.2950 O.2   1 <1>   0.0000 
 34 N        8.1120     7.1370    -2.7110 N.am  1 <1>   0.0000 
 35 H        7.7050     7.9320    -3.1880 H     1 <1>   0.0000 
 36 C       10.9860     5.3930    -1.3870 C.ar  1 <1>   0.0000 
 37 H       11.1650     4.4580    -0.8660 H     1 <1>   0.0000 
 38 C       12.0340     6.2630    -1.7000 C.ar  1 <1>   0.0000 
 39 H       13.0550     6.0040    -1.4190 H     1 <1>   0.0000 
 40 C       11.7890     7.4760    -2.3780 C.ar  1 <1>   0.0000 
 41 H       12.6240     8.1370    -2.6100 H     1 <1>   0.0000 
 42 C       10.4920     7.8440    -2.7540 C.ar  1 <1>   0.0000 
 43 H       10.3070     8.7790    -3.2740 H     1 <1>   0.0000 
@<TRIPOS>BOND
  1   1   2  ar  
  2   1  10  ar  
  3   1  23  1   
  4   2   3  1   
  5   2   4  ar  
  6   4   5  1   
  7   4   6  ar  
  8   6   7  1   
  9   6   8  ar  
 10   8   9  1   
 11   8  10  ar  
 12  10  11  1   
 13  12  13  1   
 14  12  17  ar  
 15  12  26  ar  
 16  13  14  am  
 17  13  28  2   
 18  14  15  1   
 19  14  16  1   
 20  15  31  2   
 21  17  18  1   
 22  17  22  ar  
 23  18  19  1   
 24  18  20  1   
 25  18  21  1   
 26  22  23  ar  
 27  23  24  ar  
 28  24  25  1   
 29  24  26  ar  
 30  26  27  1   
 31  29  30  ar  
 32  29  34  1   
 33  29  42  ar  
 34  30  31  1   
 35  30  36  ar  
 36  31  32  1   
 37  32  33  2   
 38  32  34  am  
 39  34  35  1   
 40  36  37  1   
 41  36  38  ar  
 42  38  39  1   
 43  38  40  ar  
 44  40  41  1   
 45  40  42  ar  
 46  42  43  1   
@<TRIPOS>SUBSTRUCTURE
  1 ****  14 GROUP 4 **** **** 0

# MOE 2015.10 (io_trps.svl 2015.10)

@<TRIPOS>MOLECULE
(Z)-6-(4-Chlorophenyl)-2-methyl-N'-(2-oxoindolin-5-bromo-3-ylidene)nicotinohydrazide(6f)
43 46 1 0 0 
SMALL
NO_CHARGES


@<TRIPOS>ATOM
  1 C        1.1420     0.8410    -0.3400 C.ar  1 <1>   0.0000 
  2 C        0.3300     1.2460    -1.4180 C.ar  1 <1>   0.0000 
  3 H        0.7530     1.8450    -2.2240 H     1 <1>   0.0000 
  4 C       -1.0250     0.9050    -1.4810 C.ar  1 <1>   0.0000 
  5 H       -1.6290     1.2340    -2.3260 H     1 <1>   0.0000 
  6 C       -1.6010     0.1450    -0.4670 C.ar  1 <1>   0.0000 
  7 CL      -3.2990    -0.2850    -0.5440 Cl    1 <1>   0.0000 
  8 C       -0.8220    -0.2740     0.6070 C.ar  1 <1>   0.0000 
  9 H       -1.2650    -0.8740     1.4000 H     1 <1>   0.0000 
 10 C        0.5340     0.0690     0.6680 C.ar  1 <1>   0.0000 
 11 H        1.1150    -0.2920     1.5160 H     1 <1>   0.0000 
 12 C        5.2430     1.9190    -0.3550 C.ar  1 <1>   0.0000 
 13 C        6.6710     2.2930    -0.3640 C.2   1 <1>   0.0000 
 14 N        6.9430     3.5180    -0.9510 N.am  1 <1>   0.0000 
 15 N        8.2320     3.9690    -1.0230 N.2   1 <1>   0.0000 
 16 H        6.1840     4.0940    -1.3260 H     1 <1>   0.0000 
 17 C        4.5260     1.6490    -1.5200 C.ar  1 <1>   0.0000 
 18 C        5.1620     1.7000    -2.8800 C.3   1 <1>   0.0000 
 19 H        6.1000     1.1370    -2.8930 H     1 <1>   0.0000 
 20 H        5.3520     2.7360    -3.1760 H     1 <1>   0.0000 
 21 H        4.5010     1.2530    -3.6300 H     1 <1>   0.0000 
 22 N        3.2040     1.3130    -1.4910 N.ar  1 <1>   0.0000 
 23 C        2.5730     1.2130    -0.2860 C.ar  1 <1>   0.0000 
 24 C        3.2490     1.4530     0.9090 C.ar  1 <1>   0.0000 
 25 H        2.7420     1.3890     1.8680 H     1 <1>   0.0000 
 26 C        4.5970     1.8050     0.8750 C.ar  1 <1>   0.0000 
 27 H        5.1310     1.9980     1.8040 H     1 <1>   0.0000 
 28 O        7.5000     1.5480     0.1580 O.2   1 <1>   0.0000 
 29 C        9.4690     6.9750    -2.4380 C.ar  1 <1>   0.0000 
 30 C        9.7160     5.7770    -1.7700 C.ar  1 <1>   0.0000 
 31 C        8.4240     5.1180    -1.6010 C.2   1 <1>   0.0000 
 32 C        7.3900     6.0620    -2.2410 C.2   1 <1>   0.0000 
 33 O        6.1930     5.8510    -2.2950 O.2   1 <1>   0.0000 
 34 N        8.1120     7.1370    -2.7110 N.am  1 <1>   0.0000 
 35 H        7.7050     7.9320    -3.1880 H     1 <1>   0.0000 
 36 C       10.9860     5.3930    -1.3870 C.ar  1 <1>   0.0000 
 37 H       11.1650     4.4580    -0.8660 H     1 <1>   0.0000 
 38 C       12.0340     6.2630    -1.7000 C.ar  1 <1>   0.0000 
 39 BR      13.8930     5.7920    -1.1880 Br    1 <1>   0.0000 
 40 C       11.7890     7.4760    -2.3780 C.ar  1 <1>   0.0000 
 41 H       12.6240     8.1370    -2.6100 H     1 <1>   0.0000 
 42 C       10.4920     7.8440    -2.7540 C.ar  1 <1>   0.0000 
 43 H       10.3070     8.7790    -3.2740 H     1 <1>   0.0000 
@<TRIPOS>BOND
  1   1   2  ar  
  2   1  10  ar  
  3   1  23  1   
  4   2   3  1   
  5   2   4  ar  
  6   4   5  1   
  7   4   6  ar  
  8   6   7  1   
  9   6   8  ar  
 10   8   9  1   
 11   8  10  ar  
 12  10  11  1   
 13  12  13  1   
 14  12  17  ar  
 15  12  26  ar  
 16  13  14  am  
 17  13  28  2   
 18  14  15  1   
 19  14  16  1   
 20  15  31  2   
 21  17  18  1   
 22  17  22  ar  
 23  18  19  1   
 24  18  20  1   
 25  18  21  1   
 26  22  23  ar  
 27  23  24  ar  
 28  24  25  1   
 29  24  26  ar  
 30  26  27  1   
 31  29  30  ar  
 32  29  34  1   
 33  29  42  ar  
 34  30  31  1   
 35  30  36  ar  
 36  31  32  1   
 37  32  33  2   
 38  32  34  am  
 39  34  35  1   
 40  36  37  1   
 41  36  38  ar  
 42  38  39  1   
 43  38  40  ar  
 44  40  41  1   
 45  40  42  ar  
 46  42  43  1   
@<TRIPOS>SUBSTRUCTURE
  1 ****  14 GROUP 4 **** **** 0

# MOE 2015.10 (io_trps.svl 2015.10)

@<TRIPOS>MOLECULE
prop-2-en-1-one(8)
43 46 1 0 0 
SMALL
NO_CHARGES


@<TRIPOS>ATOM
  1 C        1.1290     0.6090    -0.0730 C.ar  1 <1>   0.0000 
  2 C        0.1170     0.8050    -1.0310 C.ar  1 <1>   0.0000 
  3 H        0.2470     1.5270    -1.8360 H     1 <1>   0.0000 
  4 C       -1.0900     0.0980    -0.9720 C.ar  1 <1>   0.0000 
  5 H       -1.8570     0.2700    -1.7260 H     1 <1>   0.0000 
  6 C       -1.3130    -0.8200     0.0500 C.ar  1 <1>   0.0000 
  7 H       -2.2510    -1.3690     0.0960 H     1 <1>   0.0000 
  8 C       -0.3320    -1.0300     1.0140 C.ar  1 <1>   0.0000 
  9 H       -0.5010    -1.7450     1.8180 H     1 <1>   0.0000 
 10 C        0.8730    -0.3220     0.9530 C.ar  1 <1>   0.0000 
 11 H        1.6250    -0.5090     1.7200 H     1 <1>   0.0000 
 12 C        4.8080     2.7180    -0.0470 C.ar  1 <1>   0.0000 
 13 C        6.0760     3.4710    -0.0350 C.2   1 <1>   0.0000 
 14 O        6.1100     4.6290    -0.4450 O.2   1 <1>   0.0000 
 15 C        7.2760     2.7340     0.4470 C.2   1 <1>   0.0000 
 16 H        7.1510     1.6820     0.6860 H     1 <1>   0.0000 
 17 C        8.4480     3.3740     0.5800 C.2   1 <1>   0.0000 
 18 H        8.5210     4.4360     0.3510 H     1 <1>   0.0000 
 19 C        4.2250     2.4280    -1.2800 C.ar  1 <1>   0.0000 
 20 H        4.7050     2.7310    -2.2080 H     1 <1>   0.0000 
 21 C        3.0180     1.7320    -1.3180 C.ar  1 <1>   0.0000 
 22 H        2.5760     1.4870    -2.2800 H     1 <1>   0.0000 
 23 C        2.4100     1.3490    -0.1230 C.ar  1 <1>   0.0000 
 24 N        2.9720     1.6400     1.0850 N.ar  1 <1>   0.0000 
 25 C        4.1500     2.3270     1.1180 C.ar  1 <1>   0.0000 
 26 C        4.6860     2.6450     2.4850 C.3   1 <1>   0.0000 
 27 H        4.9470     3.7040     2.5650 H     1 <1>   0.0000 
 28 H        5.5660     2.0330     2.7040 H     1 <1>   0.0000 
 29 H        3.9330     2.4330     3.2530 H     1 <1>   0.0000 
 30 C       12.0990     1.7000     1.9500 C.ar  1 <1>   0.0000 
 31 C       11.2050     0.9090     1.2690 C.ar  1 <1>   0.0000 
 32 C        9.9990     1.4000     0.8060 C.ar  1 <1>   0.0000 
 33 H        9.3280     0.7480     0.2560 H     1 <1>   0.0000 
 34 C        9.6900     2.7460     1.0570 C.ar  1 <1>   0.0000 
 35 C       10.6260     3.5520     1.7470 C.ar  1 <1>   0.0000 
 36 H       10.4080     4.6030     1.9390 H     1 <1>   0.0000 
 37 C       11.8410     3.0280     2.2040 C.ar  1 <1>   0.0000 
 38 H       12.5520     3.6500     2.7380 H     1 <1>   0.0000 
 39 O       13.2220     1.0250     2.3130 O.3   1 <1>   0.0000 
 40 O       11.6540    -0.3660     1.1130 O.3   1 <1>   0.0000 
 41 C       12.9340    -0.2930     1.7850 C.3   1 <1>   0.0000 
 42 H       12.9380    -1.0110     2.6130 H     1 <1>   0.0000 
 43 H       13.7210    -0.5650     1.0730 H     1 <1>   0.0000 
@<TRIPOS>BOND
  1   1   2  ar  
  2   1  10  ar  
  3   1  23  1   
  4   2   3  1   
  5   2   4  ar  
  6   4   5  1   
  7   4   6  ar  
  8   6   7  1   
  9   6   8  ar  
 10   8   9  1   
 11   8  10  ar  
 12  10  11  1   
 13  12  13  1   
 14  12  19  ar  
 15  12  25  ar  
 16  13  14  2   
 17  13  15  1   
 18  15  16  1   
 19  15  17  2   
 20  17  18  1   
 21  17  34  1   
 22  19  20  1   
 23  19  21  ar  
 24  21  22  1   
 25  21  23  ar  
 26  23  24  ar  
 27  24  25  ar  
 28  25  26  1   
 29  26  27  1   
 30  26  28  1   
 31  26  29  1   
 32  30  31  ar  
 33  30  37  ar  
 34  30  39  1   
 35  31  32  ar  
 36  31  40  1   
 37  32  33  1   
 38  32  34  ar  
 39  34  35  ar  
 40  35  36  1   
 41  35  37  ar  
 42  37  38  1   
 43  39  41  1   
 44  40  41  1   
 45  41  42  1   
 46  41  43  1   
@<TRIPOS>SUBSTRUCTURE
  1 ****  15 GROUP 4 **** **** 0

# MOE 2015.10 (io_trps.svl 2015.10)

@<TRIPOS>MOLECULE
(Z)-2-Methyl-N'-(2-oxoindolin-3-ylidene)-6-(4-tolyl)nicotinohydrazide(6g)
46 49 1 0 0 
SMALL
NO_CHARGES


@<TRIPOS>ATOM
  1 C        1.3710     0.5200    -0.0220 C.ar  1 <1>   0.0000 
  2 C        0.2130     0.5570    -0.8210 C.ar  1 <1>   0.0000 
  3 H        0.0950     1.3370    -1.5730 H     1 <1>   0.0000 
  4 C       -0.8100    -0.3880    -0.6730 C.ar  1 <1>   0.0000 
  5 H       -1.6880    -0.3230    -1.3150 H     1 <1>   0.0000 
  6 C       -0.7080    -1.3980     0.2870 C.ar  1 <1>   0.0000 
  7 C       -1.7880    -2.4320     0.4250 C.3   1 <1>   0.0000 
  8 H       -2.7660    -2.0110     0.1690 H     1 <1>   0.0000 
  9 H       -1.8510    -2.7940     1.4570 H     1 <1>   0.0000 
 10 H       -1.5820    -3.2790    -0.2360 H     1 <1>   0.0000 
 11 C        0.4450    -1.4650     1.0740 C.ar  1 <1>   0.0000 
 12 H        0.5620    -2.2580     1.8130 H     1 <1>   0.0000 
 13 C        1.4650    -0.5170     0.9240 C.ar  1 <1>   0.0000 
 14 H        2.3500    -0.6140     1.5530 H     1 <1>   0.0000 
 15 C        4.4120     3.3990    -0.6500 C.ar  1 <1>   0.0000 
 16 C        5.4480     4.4160    -0.9040 C.2   1 <1>   0.0000 
 17 N        6.7630     3.9890    -0.9570 N.am  1 <1>   0.0000 
 18 H        6.9290     2.9960    -0.8280 H     1 <1>   0.0000 
 19 N        7.7900     4.8460    -1.1900 N.2   1 <1>   0.0000 
 20 C        3.6280     2.8910    -1.6830 C.ar  1 <1>   0.0000 
 21 C        3.8260     3.3290    -3.1070 C.3   1 <1>   0.0000 
 22 H        3.6100     4.3960    -3.2120 H     1 <1>   0.0000 
 23 H        3.1540     2.7830    -3.7770 H     1 <1>   0.0000 
 24 H        4.8520     3.1310    -3.4310 H     1 <1>   0.0000 
 25 N        2.6490     1.9670    -1.4600 N.ar  1 <1>   0.0000 
 26 C        2.4410     1.5270    -0.1860 C.ar  1 <1>   0.0000 
 27 C        3.1930     2.0100     0.8850 C.ar  1 <1>   0.0000 
 28 H        3.0090     1.6720     1.9020 H     1 <1>   0.0000 
 29 C        4.1880     2.9590     0.6520 C.ar  1 <1>   0.0000 
 30 H        4.7790     3.3450     1.4790 H     1 <1>   0.0000 
 31 O        5.1180     5.5920    -1.0630 O.2   1 <1>   0.0000 
 32 N       10.6670     2.8510    -0.6530 N.am  1 <1>   0.0000 
 33 H       11.1560     1.9840    -0.4660 H     1 <1>   0.0000 
 34 C        9.3070     2.9460    -0.8210 C.2   1 <1>   0.0000 
 35 O        8.4720     2.0610    -0.7890 O.2   1 <1>   0.0000 
 36 C        9.0200     4.4480    -1.0540 C.2   1 <1>   0.0000 
 37 C       10.3370     5.1070    -1.0490 C.ar  1 <1>   0.0000 
 38 C       11.2700     4.0980    -0.7850 C.ar  1 <1>   0.0000 
 39 C       12.6270     4.3470    -0.7010 C.ar  1 <1>   0.0000 
 40 H       13.3410     3.5550    -0.4910 H     1 <1>   0.0000 
 41 C       13.0570     5.6580    -0.9080 C.ar  1 <1>   0.0000 
 42 H       14.1200     5.8950    -0.8540 H     1 <1>   0.0000 
 43 C       12.1330     6.6760    -1.2020 C.ar  1 <1>   0.0000 
 44 H       12.4930     7.6890    -1.3770 H     1 <1>   0.0000 
 45 C       10.7600     6.4050    -1.2820 C.ar  1 <1>   0.0000 
 46 H       10.0870     7.2120    -1.5420 H     1 <1>   0.0000 
@<TRIPOS>BOND
  1   1   2  ar  
  2   1  13  ar  
  3   1  26  1   
  4   2   3  1   
  5   2   4  ar  
  6   4   5  1   
  7   4   6  ar  
  8   6   7  1   
  9   6  11  ar  
 10   7   8  1   
 11   7   9  1   
 12   7  10  1   
 13  11  12  1   
 14  11  13  ar  
 15  13  14  1   
 16  15  16  1   
 17  15  20  ar  
 18  15  29  ar  
 19  16  17  am  
 20  16  31  2   
 21  17  18  1   
 22  17  19  1   
 23  19  36  2   
 24  20  21  1   
 25  20  25  ar  
 26  21  22  1   
 27  21  23  1   
 28  21  24  1   
 29  25  26  ar  
 30  26  27  ar  
 31  27  28  1   
 32  27  29  ar  
 33  29  30  1   
 34  32  33  1   
 35  32  34  am  
 36  32  38  1   
 37  34  35  2   
 38  34  36  1   
 39  36  37  1   
 40  37  38  ar  
 41  37  45  ar  
 42  38  39  ar  
 43  39  40  1   
 44  39  41  ar  
 45  41  42  1   
 46  41  43  ar  
 47  43  44  1   
 48  43  45  ar  
 49  45  46  1   
@<TRIPOS>SUBSTRUCTURE
  1 ****  15 GROUP 4 **** **** 0

# MOE 2015.10 (io_trps.svl 2015.10)

@<TRIPOS>MOLECULE
(Z)-6-(4-Chlorophenyl)-2-methyl-N'-(2-oxoindolin-
40 43 1 0 0 
SMALL
NO_CHARGES


@<TRIPOS>ATOM
  1 C        1.1090     0.6490    -0.2230 C.ar  1 <1>   0.0000 
  2 C        0.1850     1.4470    -0.9270 C.ar  1 <1>   0.0000 
  3 H        0.5090     2.3860    -1.3780 H     1 <1>   0.0000 
  4 C       -1.1560     1.0710    -1.0610 C.ar  1 <1>   0.0000 
  5 H       -1.8410     1.7140    -1.6090 H     1 <1>   0.0000 
  6 C       -1.6000    -0.1180    -0.4930 C.ar  1 <1>   0.0000 
  7 CL      -3.2480    -0.5860    -0.6550 Cl    1 <1>   0.0000 
  8 C       -0.7130    -0.9330     0.2040 C.ar  1 <1>   0.0000 
  9 H       -1.0490    -1.8680     0.6470 H     1 <1>   0.0000 
 10 C        0.6290    -0.5510     0.3360 C.ar  1 <1>   0.0000 
 11 H        1.3000    -1.2210     0.8730 H     1 <1>   0.0000 
 12 C        5.1640     1.9170     0.0150 C.ar  1 <1>   0.0000 
 13 C        6.5820     2.3560     0.0560 C.2   1 <1>   0.0000 
 14 N        6.8760     3.5510    -0.5880 N.am  1 <1>   0.0000 
 15 N        8.1700     4.0000    -0.6310 N.2   1 <1>   0.0000 
 16 H        6.1420     4.1140    -1.0250 H     1 <1>   0.0000 
 17 O        7.4130     1.6740     0.6610 O.2   1 <1>   0.0000 
 18 C        4.3360     2.1580    -1.0720 C.ar  1 <1>   0.0000 
 19 H        4.6920     2.6750    -1.9600 H     1 <1>   0.0000 
 20 N        3.0370     1.7570    -1.1450 N.ar  1 <1>   0.0000 
 21 C        2.5230     1.0630    -0.0920 C.ar  1 <1>   0.0000 
 22 C        3.2980     0.7710     1.0320 C.ar  1 <1>   0.0000 
 23 H        2.8840     0.2300     1.8790 H     1 <1>   0.0000 
 24 C        4.6290     1.1970     1.0820 C.ar  1 <1>   0.0000 
 25 H        5.2310     0.9700     1.9600 H     1 <1>   0.0000 
 26 C        9.4720     6.9340    -2.1360 C.ar  1 <1>   0.0000 
 27 C        9.6900     5.7660    -1.4080 C.ar  1 <1>   0.0000 
 28 C        8.3880     5.1210    -1.2520 C.2   1 <1>   0.0000 
 29 C        7.3830     6.0400    -1.9680 C.2   1 <1>   0.0000 
 30 O        6.1870     5.8310    -2.0530 O.2   1 <1>   0.0000 
 31 N        8.1260     7.0900    -2.4600 N.am  1 <1>   0.0000 
 32 H        7.7390     7.8650    -2.9850 H     1 <1>   0.0000 
 33 C       10.9450     5.3920    -0.9700 C.ar  1 <1>   0.0000 
 34 H       11.1010     4.4790    -0.4040 H     1 <1>   0.0000 
 35 C       12.0080     6.2410    -1.2900 C.ar  1 <1>   0.0000 
 36 H       13.0180     5.9880    -0.9670 H     1 <1>   0.0000 
 37 C       11.7920     7.4240    -2.0280 C.ar  1 <1>   0.0000 
 38 H       12.6390     8.0680    -2.2640 H     1 <1>   0.0000 
 39 C       10.5100     7.7820    -2.4600 C.ar  1 <1>   0.0000 
 40 H       10.3480     8.6940    -3.0280 H     1 <1>   0.0000 
@<TRIPOS>BOND
  1   1   2  ar  
  2   1  10  ar  
  3   1  21  1   
  4   2   3  1   
  5   2   4  ar  
  6   4   5  1   
  7   4   6  ar  
  8   6   7  1   
  9   6   8  ar  
 10   8   9  1   
 11   8  10  ar  
 12  10  11  1   
 13  12  13  1   
 14  12  18  ar  
 15  12  24  ar  
 16  13  14  am  
 17  13  17  2   
 18  14  15  1   
 19  14  16  1   
 20  15  28  2   
 21  18  19  1   
 22  18  20  ar  
 23  20  21  ar  
 24  21  22  ar  
 25  22  23  1   
 26  22  24  ar  
 27  24  25  1   
 28  26  27  ar  
 29  26  31  1   
 30  26  39  ar  
 31  27  28  1   
 32  27  33  ar  
 33  28  29  1   
 34  29  30  2   
 35  29  31  am  
 36  31  32  1   
 37  33  34  1   
 38  33  35  ar  
 39  35  36  1   
 40  35  37  ar  
 41  37  38  1   
 42  37  39  ar  
 43  39  40  1   
@<TRIPOS>SUBSTRUCTURE
  1 ****  18 GROUP 4 **** **** 0

# MOE 2015.10 (io_trps.svl 2015.10)

@<TRIPOS>MOLECULE
ZINC09130116
55 58 1 0 0 
SMALL
NO_CHARGES


@<TRIPOS>ATOM
  1 C       32.4460    24.5380    25.5510 C.3   1 <1>   0.0000 
  2 C       32.2070    24.8790    24.1050 C.ar  1 <1>   0.0000 
  3 C       30.8890    24.8830    23.6240 C.ar  1 <1>   0.0000 
  4 C       30.6140    25.1890    22.2930 C.ar  1 <1>   0.0000 
  5 C       31.6550    25.5010    21.4210 C.ar  1 <1>   0.0000 
  6 C       32.9880    25.5130    21.8670 C.ar  1 <1>   0.0000 
  7 C       33.2540    25.1910    23.2140 C.ar  1 <1>   0.0000 
  8 O       34.5620    25.1650    23.6340 O.3   1 <1>   0.0000 
  9 C       34.0490    25.8680    20.9150 C.2   1 <1>   0.0000 
 10 C       35.2160    26.6400    21.1500 C.2   1 <1>   0.0000 
 11 C       35.8860    26.7280    19.9440 C.2   1 <1>   0.0000 
 12 N       35.1250    25.9910    19.0770 N.pl3 1 <1>   0.0000 
 13 N       33.9960    25.4900    19.6250 N.2   1 <1>   0.0000 
 14 H       35.3170    25.7860    18.0990 H     1 <1>   0.0000 
 15 C       37.1420    27.3940    19.6590 C.2   1 <1>   0.0000 
 16 O       37.9150    27.6900    20.5720 O.2   1 <1>   0.0000 
 17 N       37.3630    27.6960    18.3250 N.am  1 <1>   0.0000 
 18 C       38.5310    28.2310    17.7350 C.ar  1 <1>   0.0000 
 19 C       39.7280    28.4590    18.4220 C.ar  1 <1>   0.0000 
 20 C       40.8430    28.9920    17.7600 C.ar  1 <1>   0.0000 
 21 C       40.7590    29.2970    16.4010 C.ar  1 <1>   0.0000 
 22 C       39.5760    29.0660    15.6980 C.ar  1 <1>   0.0000 
 23 C       38.4700    28.5330    16.3660 C.ar  1 <1>   0.0000 
 24 S       42.1550    29.9790    15.5390 S.o2  1 <1>   0.0000 
 25 O       43.2150    30.2670    16.4930 O.2   1 <1>   0.0000 
 26 O       42.4240    29.1080    14.4040 O.2   1 <1>   0.0000 
 27 N       41.5620    31.4710    14.9520 N.am  1 <1>   0.0000 
 28 C       42.4470    32.1140    13.9340 C.3   1 <1>   0.0000 
 29 C       41.6880    33.2470    13.2500 C.3   1 <1>   0.0000 
 30 C       41.1860    34.2710    14.2620 C.3   1 <1>   0.0000 
 31 C       40.3750    33.5900    15.3610 C.3   1 <1>   0.0000 
 32 C       41.1630    32.4540    16.0070 C.3   1 <1>   0.0000 
 33 H       32.9530    25.3650    26.0580 H     1 <1>   0.0000 
 34 H       31.5070    24.3560    26.0840 H     1 <1>   0.0000 
 35 H       33.0510    23.6290    25.6320 H     1 <1>   0.0000 
 36 H       30.0580    24.6440    24.2890 H     1 <1>   0.0000 
 37 H       29.5850    25.1870    21.9350 H     1 <1>   0.0000 
 38 H       31.4170    25.7450    20.3870 H     1 <1>   0.0000 
 39 H       34.6200    24.8980    24.5750 H     1 <1>   0.0000 
 40 H       35.5260    27.0940    22.0830 H     1 <1>   0.0000 
 41 H       36.5950    27.5370    17.6820 H     1 <1>   0.0000 
 42 H       39.8430    28.2270    19.4760 H     1 <1>   0.0000 
 43 H       41.7610    29.1590    18.3190 H     1 <1>   0.0000 
 44 H       39.5040    29.3050    14.6380 H     1 <1>   0.0000 
 45 H       37.5550    28.3660    15.7980 H     1 <1>   0.0000 
 46 H       43.3580    32.4940    14.4120 H     1 <1>   0.0000 
 47 H       42.7370    31.3860    13.1700 H     1 <1>   0.0000 
 48 H       40.8330    32.8320    12.7010 H     1 <1>   0.0000 
 49 H       42.3360    33.7380    12.5160 H     1 <1>   0.0000 
 50 H       40.5710    35.0240    13.7570 H     1 <1>   0.0000 
 51 H       42.0390    34.7970    14.7070 H     1 <1>   0.0000 
 52 H       39.4470    33.1920    14.9310 H     1 <1>   0.0000 
 53 H       40.0910    34.3260    16.1210 H     1 <1>   0.0000 
 54 H       40.5230    31.9790    16.7550 H     1 <1>   0.0000 
 55 H       42.0520    32.8470    16.5130 H     1 <1>   0.0000 
@<TRIPOS>BOND
  1   1   2  1   
  2   1  33  1   
  3   1  34  1   
  4   1  35  1   
  5   2   3  ar  
  6   2   7  ar  
  7   3   4  ar  
  8   3  36  1   
  9   4   5  ar  
 10   4  37  1   
 11   5   6  ar  
 12   5  38  1   
 13   6   7  ar  
 14   6   9  1   
 15   7   8  1   
 16   8  39  1   
 17   9  10  1   
 18   9  13  2   
 19  10  11  2   
 20  10  40  1   
 21  11  12  1   
 22  11  15  1   
 23  12  13  1   
 24  12  14  1   
 25  15  16  2   
 26  15  17  am  
 27  17  18  1   
 28  17  41  1   
 29  18  19  ar  
 30  18  23  ar  
 31  19  20  ar  
 32  19  42  1   
 33  20  21  ar  
 34  20  43  1   
 35  21  22  ar  
 36  21  24  1   
 37  22  23  ar  
 38  22  44  1   
 39  23  45  1   
 40  24  25  2   
 41  24  26  2   
 42  24  27  am  
 43  27  28  1   
 44  27  32  1   
 45  28  29  1   
 46  28  46  1   
 47  28  47  1   
 48  29  30  1   
 49  29  48  1   
 50  29  49  1   
 51  30  31  1   
 52  30  50  1   
 53  30  51  1   
 54  31  32  1   
 55  31  52  1   
 56  31  53  1   
 57  32  54  1   
 58  32  55  1   
@<TRIPOS>SUBSTRUCTURE
  1 ****  17 GROUP 4 **** **** 0

# MOE 2015.10 (io_trps.svl 2015.10)

@<TRIPOS>MOLECULE
ZINC09124413
58 61 1 0 0 
SMALL
NO_CHARGES


@<TRIPOS>ATOM
  1 C       28.4440    23.5380    24.9060 C.3   1 <1>   0.0000 
  2 C       29.8860    23.9260    24.7540 C.ar  1 <1>   0.0000 
  3 C       30.5380    24.6440    25.7610 C.ar  1 <1>   0.0000 
  4 C       31.8700    25.0290    25.6040 C.ar  1 <1>   0.0000 
  5 C       32.5590    24.7090    24.4300 C.ar  1 <1>   0.0000 
  6 C       31.9230    24.0070    23.3930 C.ar  1 <1>   0.0000 
  7 C       30.5810    23.6230    23.5730 C.ar  1 <1>   0.0000 
  8 C       32.6020    23.6670    22.1360 C.2   1 <1>   0.0000 
  9 C       33.5540    24.4410    21.4150 C.2   1 <1>   0.0000 
 10 C       33.8930    23.7060    20.2950 C.2   1 <1>   0.0000 
 11 N       33.1410    22.5640    20.3950 N.pl3 1 <1>   0.0000 
 12 H       33.1300    21.7840    19.7420 H     1 <1>   0.0000 
 13 N       32.3500    22.5170    21.4870 N.2   1 <1>   0.0000 
 14 C       34.7960    23.9360    19.1850 C.2   1 <1>   0.0000 
 15 O       34.9330    23.0900    18.3010 O.2   1 <1>   0.0000 
 16 N       35.4550    25.1510    19.2170 N.am  1 <1>   0.0000 
 17 C       36.3850    25.6720    18.2910 C.ar  1 <1>   0.0000 
 18 C       36.8170    25.0020    17.1420 C.ar  1 <1>   0.0000 
 19 C       37.7400    25.5970    16.2720 C.ar  1 <1>   0.0000 
 20 C       38.2330    26.8720    16.5520 C.ar  1 <1>   0.0000 
 21 C       37.8170    27.5540    17.6970 C.ar  1 <1>   0.0000 
 22 C       36.8960    26.9520    18.5590 C.ar  1 <1>   0.0000 
 23 S       39.3980    27.6510    15.4600 S.o2  1 <1>   0.0000 
 24 O       39.5800    26.8190    14.2800 O.2   1 <1>   0.0000 
 25 O       40.5530    28.0270    16.2620 O.2   1 <1>   0.0000 
 26 N       38.5890    29.0760    14.9710 N.am  1 <1>   0.0000 
 27 C       37.3180    28.8570    14.2120 C.3   1 <1>   0.0000 
 28 C       36.5570    30.1750    14.1180 C.3   1 <1>   0.0000 
 29 C       37.4030    31.2560    13.4510 C.3   1 <1>   0.0000 
 30 C       38.7520    31.4080    14.1650 C.3   1 <1>   0.0000 
 31 H       38.5600    31.7720    15.1840 H     1 <1>   0.0000 
 32 C       39.4690    30.0550    14.2610 C.3   1 <1>   0.0000 
 33 C       39.6260    32.4380    13.4520 C.3   1 <1>   0.0000 
 34 O       33.8750    25.0770    24.3140 O.3   1 <1>   0.0000 
 35 H       27.8000    24.3290    24.5100 H     1 <1>   0.0000 
 36 H       28.2320    22.6060    24.3710 H     1 <1>   0.0000 
 37 H       28.1930    23.3700    25.9590 H     1 <1>   0.0000 
 38 H       30.0130    24.9060    26.6790 H     1 <1>   0.0000 
 39 H       32.3560    25.5770    26.4090 H     1 <1>   0.0000 
 40 H       30.0640    23.0840    22.7790 H     1 <1>   0.0000 
 41 H       33.9290    25.4160    21.6960 H     1 <1>   0.0000 
 42 H       35.2460    25.7530    20.0060 H     1 <1>   0.0000 
 43 H       36.4590    24.0110    16.8820 H     1 <1>   0.0000 
 44 H       38.0580    25.0530    15.3850 H     1 <1>   0.0000 
 45 H       38.1950    28.5510    17.9180 H     1 <1>   0.0000 
 46 H       36.5800    27.5040    19.4440 H     1 <1>   0.0000 
 47 H       37.5380    28.4700    13.2110 H     1 <1>   0.0000 
 48 H       36.6810    28.1330    14.7270 H     1 <1>   0.0000 
 49 H       36.2750    30.5060    15.1250 H     1 <1>   0.0000 
 50 H       35.6300    30.0290    13.5530 H     1 <1>   0.0000 
 51 H       36.8580    32.2070    13.4660 H     1 <1>   0.0000 
 52 H       37.5620    30.9950    12.3970 H     1 <1>   0.0000 
 53 H       40.4000    30.1930    14.8220 H     1 <1>   0.0000 
 54 H       39.7230    29.6750    13.2640 H     1 <1>   0.0000 
 55 H       39.8540    32.1250    12.4270 H     1 <1>   0.0000 
 56 H       39.1220    33.4090    13.4050 H     1 <1>   0.0000 
 57 H       40.5740    32.5770    13.9820 H     1 <1>   0.0000 
 58 H       34.1560    25.5500    25.1290 H     1 <1>   0.0000 
@<TRIPOS>BOND
  1   1   2  1   
  2   1  35  1   
  3   1  36  1   
  4   1  37  1   
  5   2   3  ar  
  6   2   7  ar  
  7   3   4  ar  
  8   3  38  1   
  9   4   5  ar  
 10   4  39  1   
 11   5   6  ar  
 12   5  34  1   
 13   6   7  ar  
 14   6   8  1   
 15   7  40  1   
 16   8   9  1   
 17   8  13  2   
 18   9  10  2   
 19   9  41  1   
 20  10  11  1   
 21  10  14  1   
 22  11  12  1   
 23  11  13  1   
 24  14  15  2   
 25  14  16  am  
 26  16  17  1   
 27  16  42  1   
 28  17  18  ar  
 29  17  22  ar  
 30  18  19  ar  
 31  18  43  1   
 32  19  20  ar  
 33  19  44  1   
 34  20  21  ar  
 35  20  23  1   
 36  21  22  ar  
 37  21  45  1   
 38  22  46  1   
 39  23  24  2   
 40  23  25  2   
 41  23  26  am  
 42  26  27  1   
 43  26  32  1   
 44  27  28  1   
 45  27  47  1   
 46  27  48  1   
 47  28  29  1   
 48  28  49  1   
 49  28  50  1   
 50  29  30  1   
 51  29  51  1   
 52  29  52  1   
 53  30  31  1   
 54  30  32  1   
 55  30  33  1   
 56  32  53  1   
 57  32  54  1   
 58  33  55  1   
 59  33  56  1   
 60  33  57  1   
 61  34  58  1   
@<TRIPOS>SUBSTRUCTURE
  1 ****  16 GROUP 4 **** **** 0

# MOE 2015.10 (io_trps.svl 2015.10)

@<TRIPOS>MOLECULE
CID 44216842
47 50 1 0 0 
SMALL
NO_CHARGES


@<TRIPOS>ATOM
  1 C        4.2750     1.9190    -1.1510 C.ar  1 <1>   0.0000 
  2 C        3.2600     2.1800    -0.2150 C.ar  1 <1>   0.0000 
  3 H        2.9490     3.2050    -0.0080 H     1 <1>   0.0000 
  4 C        2.6290     1.1360     0.4690 C.ar  1 <1>   0.0000 
  5 H        1.8490     1.3650     1.1920 H     1 <1>   0.0000 
  6 C        3.0040    -0.1810     0.2170 C.ar  1 <1>   0.0000 
  7 BR       2.1520    -1.5940     1.1400 Br    1 <1>   0.0000 
  8 C        4.0020    -0.4640    -0.7130 C.ar  1 <1>   0.0000 
  9 H        4.2980    -1.4910    -0.9180 H     1 <1>   0.0000 
 10 C        4.6320     0.5800    -1.3950 C.ar  1 <1>   0.0000 
 11 H        5.4090     0.3370    -2.1190 H     1 <1>   0.0000 
 12 C        5.7510     2.7140    -4.0400 C.2   1 <1>   0.0000 
 13 C        4.4790     3.1410    -3.3550 C.3   1 <1>   0.0000 
 14 H        3.6370     2.4850    -3.5930 H     1 <1>   0.0000 
 15 H        4.2470     4.1690    -3.6560 H     1 <1>   0.0000 
 16 C        4.9240     3.0840    -1.8930 C.3   1 <1>   0.0000 
 17 H        4.6640     4.0330    -1.4060 H     1 <1>   0.0000 
 18 N        6.3870     2.9510    -2.0040 N.pl3 1 <1>   0.0000 
 19 N        6.7970     2.6370    -3.2690 N.2   1 <1>   0.0000 
 20 C        9.2100     3.4380     1.1090 C.ar  1 <1>   0.0000 
 21 C        7.8580     3.6730     1.3560 C.ar  1 <1>   0.0000 
 22 H        7.5150     3.9810     2.3430 H     1 <1>   0.0000 
 23 C        6.9220     3.5090     0.3250 C.ar  1 <1>   0.0000 
 24 H        5.8800     3.7060     0.5660 H     1 <1>   0.0000 
 25 C        7.3060     3.1140    -0.9680 C.ar  1 <1>   0.0000 
 26 C        8.6820     2.8930    -1.1820 C.ar  1 <1>   0.0000 
 27 H        9.0390     2.5870    -2.1650 H     1 <1>   0.0000 
 28 C        9.6300     3.0530    -0.1620 C.ar  1 <1>   0.0000 
 29 H       10.6800     2.8710    -0.3800 H     1 <1>   0.0000 
 30 S       10.3930     3.6850     2.4050 S.o2  1 <1>   0.0000 
 31 N       10.2630     2.2570     3.2720 N.am  1 <1>   0.0000 
 32 H       11.1350     1.7190     3.2550 H     1 <1>   0.0000 
 33 H        9.9280     2.4170     4.2270 H     1 <1>   0.0000 
 34 O       11.7310     3.7150     1.8410 O.2   1 <1>   0.0000 
 35 O        9.9310     4.7570     3.2690 O.2   1 <1>   0.0000 
 36 C        5.9140     1.8640    -8.2370 C.ar  1 <1>   0.0000 
 37 H        5.9590     1.6460    -9.3020 H     1 <1>   0.0000 
 38 C        7.0190     1.6400    -7.4230 C.ar  1 <1>   0.0000 
 39 O        8.1480     1.1410    -8.0080 O.3   1 <1>   0.0000 
 40 H        8.8460     1.0350    -7.3220 H     1 <1>   0.0000 
 41 C        6.9710     1.9160    -6.0580 C.ar  1 <1>   0.0000 
 42 H        7.8410     1.7350    -5.4320 H     1 <1>   0.0000 
 43 C        5.7920     2.4260    -5.4960 C.ar  1 <1>   0.0000 
 44 C        4.6780     2.6540    -6.3130 C.ar  1 <1>   0.0000 
 45 H        3.7500     3.0550    -5.9110 H     1 <1>   0.0000 
 46 C        4.7410     2.3720    -7.6810 C.ar  1 <1>   0.0000 
 47 H        3.8730     2.5520    -8.3140 H     1 <1>   0.0000 
@<TRIPOS>BOND
  1   1   2  ar  
  2   1  10  ar  
  3   1  16  1   
  4   2   3  1   
  5   2   4  ar  
  6   4   5  1   
  7   4   6  ar  
  8   6   7  1   
  9   6   8  ar  
 10   8   9  1   
 11   8  10  ar  
 12  10  11  1   
 13  12  13  1   
 14  12  19  2   
 15  12  43  1   
 16  13  14  1   
 17  13  15  1   
 18  13  16  1   
 19  16  17  1   
 20  16  18  1   
 21  18  19  1   
 22  18  25  1   
 23  20  21  ar  
 24  20  28  ar  
 25  20  30  1   
 26  21  22  1   
 27  21  23  ar  
 28  23  24  1   
 29  23  25  ar  
 30  25  26  ar  
 31  26  27  1   
 32  26  28  ar  
 33  28  29  1   
 34  30  31  am  
 35  30  34  2   
 36  30  35  2   
 37  31  32  1   
 38  31  33  1   
 39  36  37  1   
 40  36  38  ar  
 41  36  46  ar  
 42  38  39  1   
 43  38  41  ar  
 44  39  40  1   
 45  41  42  1   
 46  41  43  ar  
 47  43  44  ar  
 48  44  45  1   
 49  44  46  ar  
 50  46  47  1   
@<TRIPOS>SUBSTRUCTURE
  1 ****  18 GROUP 4 **** **** 0

# MOE 2015.10 (io_trps.svl 2015.10)

@<TRIPOS>MOLECULE
2-thiophene(44143712)
44 47 1 0 0 
SMALL
NO_CHARGES


@<TRIPOS>ATOM
  1 C        1.2690     1.0920     0.8960 C.ar  1 <1>   0.0000 
  2 C        0.5050     1.9370     1.7200 C.ar  1 <1>   0.0000 
  3 H        0.4720     3.0110     1.5330 H     1 <1>   0.0000 
  4 C       -0.2250     1.4200     2.7930 C.ar  1 <1>   0.0000 
  5 H       -0.8090     2.0880     3.4230 H     1 <1>   0.0000 
  6 C       -0.2030     0.0540     3.0460 C.ar  1 <1>   0.0000 
  7 O       -0.9310    -0.4130     4.1030 O.3   1 <1>   0.0000 
  8 H       -0.8240    -1.3890     4.1570 H     1 <1>   0.0000 
  9 C        0.5370    -0.8060     2.2420 C.ar  1 <1>   0.0000 
 10 H        0.5590    -1.8770     2.4310 H     1 <1>   0.0000 
 11 C        1.2680    -0.2880     1.1690 C.ar  1 <1>   0.0000 
 12 H        1.8400    -0.9760     0.5470 H     1 <1>   0.0000 
 13 C        2.2910     0.4200    -2.2140 C.2   1 <1>   0.0000 
 14 C        1.3300     1.4050    -1.6090 C.3   1 <1>   0.0000 
 15 H        0.3230     0.9900    -1.5100 H     1 <1>   0.0000 
 16 H        1.2970     2.2960    -2.2450 H     1 <1>   0.0000 
 17 C        2.0320     1.6920    -0.2820 C.3   1 <1>   0.0000 
 18 H        2.1230     2.7780    -0.1560 H     1 <1>   0.0000 
 19 N        3.3620     1.0900    -0.4760 N.pl3 1 <1>   0.0000 
 20 N        3.4190     0.2810    -1.5760 N.2   1 <1>   0.0000 
 21 C        6.7740     1.6500     1.9600 C.ar  1 <1>   0.0000 
 22 C        5.6020     2.3520     2.2370 C.ar  1 <1>   0.0000 
 23 H        5.5510     3.0450     3.0750 H     1 <1>   0.0000 
 24 C        4.4700     2.1650     1.4310 C.ar  1 <1>   0.0000 
 25 H        3.5790     2.7350     1.6860 H     1 <1>   0.0000 
 26 C        4.4790     1.2840     0.3350 C.ar  1 <1>   0.0000 
 27 C        5.6840     0.5990     0.0810 C.ar  1 <1>   0.0000 
 28 H        5.7500    -0.0950    -0.7570 H     1 <1>   0.0000 
 29 C        6.8230     0.7750     0.8770 C.ar  1 <1>   0.0000 
 30 H        7.7290     0.2210     0.6370 H     1 <1>   0.0000 
 31 S        8.2110     1.9170     2.9610 S.o2  1 <1>   0.0000 
 32 N        7.8700     0.9910     4.3160 N.am  1 <1>   0.0000 
 33 H        8.5380     0.2240     4.4330 H     1 <1>   0.0000 
 34 H        7.7880     1.5640     5.1610 H     1 <1>   0.0000 
 35 O        9.3670     1.3140     2.3220 O.2   1 <1>   0.0000 
 36 O        8.2390     3.3060     3.3840 O.2   1 <1>   0.0000 
 37 C        2.0320    -1.7900    -5.4010 C.2   1 <1>   0.0000 
 38 H        2.3210    -2.5210    -6.1460 H     1 <1>   0.0000 
 39 C        0.8710    -1.0520    -5.3530 C.2   1 <1>   0.0000 
 40 H        0.0840    -1.1280    -6.0940 H     1 <1>   0.0000 
 41 C        0.8360    -0.1860    -4.2200 C.2   1 <1>   0.0000 
 42 H        0.0080     0.4810    -3.9990 H     1 <1>   0.0000 
 43 C        1.9700    -0.2890    -3.4350 C.2   1 <1>   0.0000 
 44 S        3.0670    -1.4360    -4.0880 S.3   1 <1>   0.0000 
@<TRIPOS>BOND
  1   1   2  ar  
  2   1  11  ar  
  3   1  17  1   
  4   2   3  1   
  5   2   4  ar  
  6   4   5  1   
  7   4   6  ar  
  8   6   7  1   
  9   6   9  ar  
 10   7   8  1   
 11   9  10  1   
 12   9  11  ar  
 13  11  12  1   
 14  13  14  1   
 15  13  20  2   
 16  13  43  1   
 17  14  15  1   
 18  14  16  1   
 19  14  17  1   
 20  17  18  1   
 21  17  19  1   
 22  19  20  1   
 23  19  26  1   
 24  21  22  ar  
 25  21  29  ar  
 26  21  31  1   
 27  22  23  1   
 28  22  24  ar  
 29  24  25  1   
 30  24  26  ar  
 31  26  27  ar  
 32  27  28  1   
 33  27  29  ar  
 34  29  30  1   
 35  31  32  am  
 36  31  35  2   
 37  31  36  2   
 38  32  33  1   
 39  32  34  1   
 40  37  38  1   
 41  37  39  2   
 42  37  44  1   
 43  39  40  1   
 44  39  41  1   
 45  41  42  1   
 46  41  43  2   
 47  43  44  1   
@<TRIPOS>SUBSTRUCTURE
  1 ****  19 GROUP 4 **** **** 0

# MOE 2015.10 (io_trps.svl 2015.10)

@<TRIPOS>MOLECULE
6-(4-chlorophenyl)nicotinohydrazide(5b)
44 47 1 0 0 
SMALL
NO_CHARGES


@<TRIPOS>ATOM
  1 C        1.0640     1.0890    -0.0420 C.ar  1 <1>   0.0000 
  2 C       -0.0440     1.8840    -0.3940 C.ar  1 <1>   0.0000 
  3 H        0.0900     2.9280    -0.6770 H     1 <1>   0.0000 
  4 C       -1.3470     1.3700    -0.3730 C.ar  1 <1>   0.0000 
  5 H       -2.1800     2.0120    -0.6490 H     1 <1>   0.0000 
  6 C       -1.5650     0.0480     0.0030 C.ar  1 <1>   0.0000 
  7 CL      -3.1640    -0.5840     0.0290 Cl    1 <1>   0.0000 
  8 C       -0.4920    -0.7610     0.3620 C.ar  1 <1>   0.0000 
  9 H       -0.6510    -1.7960     0.6580 H     1 <1>   0.0000 
 10 C        0.8080    -0.2420     0.3400 C.ar  1 <1>   0.0000 
 11 H        1.6330    -0.8970     0.6220 H     1 <1>   0.0000 
 12 C        5.0530     2.5180     0.0380 C.ar  1 <1>   0.0000 
 13 C        6.4480     2.9980     0.0690 C.2   1 <1>   0.0000 
 14 N        6.7600     3.7930     1.1590 N.am  1 <1>   0.0000 
 15 N        8.0290     4.2810     1.3070 N.2   1 <1>   0.0000 
 16 C        8.2110     5.0180     2.3610 C.2   1 <1>   0.0000 
 17 H        7.3910     5.2240     3.0740 H     1 <1>   0.0000 
 18 H        6.0450     4.0220     1.8530 H     1 <1>   0.0000 
 19 C        4.1990     3.0120    -0.9460 C.ar  1 <1>   0.0000 
 20 H        4.5500     3.7430    -1.6710 H     1 <1>   0.0000 
 21 C        2.8810     2.5600    -0.9940 C.ar  1 <1>   0.0000 
 22 H        2.2180     2.9380    -1.7680 H     1 <1>   0.0000 
 23 C        2.4450     1.6200    -0.0620 C.ar  1 <1>   0.0000 
 24 N        3.2830     1.1200     0.8900 N.ar  1 <1>   0.0000 
 25 C        4.5730     1.5610     0.9310 C.ar  1 <1>   0.0000 
 26 C        5.4490     0.9450     1.9850 C.3   1 <1>   0.0000 
 27 H        6.3740     0.5610     1.5450 H     1 <1>   0.0000 
 28 H        4.9390     0.1040     2.4670 H     1 <1>   0.0000 
 29 H        5.6890     1.6780     2.7610 H     1 <1>   0.0000 
 30 O        7.2120     2.7010    -0.8500 O.2   1 <1>   0.0000 
 31 C       11.9470     6.7820     3.2840 C.ar  1 <1>   0.0000 
 32 C       10.8580     6.9760     4.1030 C.ar  1 <1>   0.0000 
 33 C        9.6280     6.4140     3.8290 C.ar  1 <1>   0.0000 
 34 H        8.7840     6.5810     4.4900 H     1 <1>   0.0000 
 35 C        9.5210     5.6290     2.6750 C.ar  1 <1>   0.0000 
 36 C       10.6360     5.4280     1.8350 C.ar  1 <1>   0.0000 
 37 H       10.5490     4.8170     0.9380 H     1 <1>   0.0000 
 38 C       11.8700     6.0130     2.1420 C.ar  1 <1>   0.0000 
 39 H       12.7340     5.8650     1.5020 H     1 <1>   0.0000 
 40 O       11.1480     7.7650     5.1730 O.3   1 <1>   0.0000 
 41 C       12.5480     8.0510     4.9360 C.3   1 <1>   0.0000 
 42 H       13.1290     7.6930     5.7920 H     1 <1>   0.0000 
 43 H       12.6740     9.1360     4.8460 H     1 <1>   0.0000 
 44 O       13.0580     7.4230     3.7340 O.3   1 <1>   0.0000 
@<TRIPOS>BOND
  1   1   2  ar  
  2   1  10  ar  
  3   1  23  1   
  4   2   3  1   
  5   2   4  ar  
  6   4   5  1   
  7   4   6  ar  
  8   6   7  1   
  9   6   8  ar  
 10   8   9  1   
 11   8  10  ar  
 12  10  11  1   
 13  12  13  1   
 14  12  19  ar  
 15  12  25  ar  
 16  13  14  am  
 17  13  30  2   
 18  14  15  1   
 19  14  18  1   
 20  15  16  2   
 21  16  17  1   
 22  16  35  1   
 23  19  20  1   
 24  19  21  ar  
 25  21  22  1   
 26  21  23  ar  
 27  23  24  ar  
 28  24  25  ar  
 29  25  26  1   
 30  26  27  1   
 31  26  28  1   
 32  26  29  1   
 33  31  32  ar  
 34  31  38  ar  
 35  31  44  1   
 36  32  33  ar  
 37  32  40  1   
 38  33  34  1   
 39  33  35  ar  
 40  35  36  ar  
 41  36  37  1   
 42  36  38  ar  
 43  38  39  1   
 44  40  41  1   
 45  41  42  1   
 46  41  43  1   
 47  41  44  1   
@<TRIPOS>SUBSTRUCTURE
  1 ****  14 GROUP 4 **** **** 0

# MOE 2015.10 (io_trps.svl 2015.10)

@<TRIPOS>MOLECULE
CID44143700
49 52 1 0 0 
SMALL
NO_CHARGES


@<TRIPOS>ATOM
  1 C        1.6280     0.5290     1.0200 C.3   1 <1>   0.0000 
  2 H        2.2860     0.4170     1.8920 H     1 <1>   0.0000 
  3 C        0.2510     0.9940     1.4980 C.3   1 <1>   0.0000 
  4 H        0.0040     2.0240     1.2220 H     1 <1>   0.0000 
  5 H        0.1460     0.8630     2.5810 H     1 <1>   0.0000 
  6 C       -0.6280    -0.0110     0.8020 C.2   1 <1>   0.0000 
  7 N        0.0020    -1.0000     0.2350 N.2   1 <1>   0.0000 
  8 N        1.3370    -0.7890     0.4290 N.pl3 1 <1>   0.0000 
  9 C       -4.8990     0.3370     0.7460 C.ar  1 <1>   0.0000 
 10 H       -5.9850     0.4210     0.7280 H     1 <1>   0.0000 
 11 C       -4.1450     1.2100     1.5290 C.ar  1 <1>   0.0000 
 12 H       -4.6430     1.9750     2.1230 H     1 <1>   0.0000 
 13 C       -2.7510     1.1060     1.5540 C.ar  1 <1>   0.0000 
 14 H       -2.1920     1.7980     2.1800 H     1 <1>   0.0000 
 15 C       -2.1060     0.1240     0.7930 C.ar  1 <1>   0.0000 
 16 C       -2.8710    -0.7520     0.0110 C.ar  1 <1>   0.0000 
 17 H       -2.3920    -1.5240    -0.5900 H     1 <1>   0.0000 
 18 C       -4.2630    -0.6440    -0.0130 C.ar  1 <1>   0.0000 
 19 H       -4.8510    -1.3260    -0.6250 H     1 <1>   0.0000 
 20 C        4.1570    -3.7650    -0.6130 C.ar  1 <1>   0.0000 
 21 C        4.5890    -2.5760    -0.0260 C.ar  1 <1>   0.0000 
 22 H        5.6450    -2.4030     0.1730 H     1 <1>   0.0000 
 23 C        3.6540    -1.5910     0.3210 C.ar  1 <1>   0.0000 
 24 H        4.0380    -0.6840     0.7850 H     1 <1>   0.0000 
 25 C        2.2790    -1.7590     0.0860 C.ar  1 <1>   0.0000 
 26 C        1.8810    -2.9710    -0.5140 C.ar  1 <1>   0.0000 
 27 H        0.8270    -3.1570    -0.7200 H     1 <1>   0.0000 
 28 C        2.8020    -3.9660    -0.8650 C.ar  1 <1>   0.0000 
 29 H        2.4420    -4.8830    -1.3270 H     1 <1>   0.0000 
 30 C        3.3910     3.3810    -1.7360 C.ar  1 <1>   0.0000 
 31 H        3.8330     4.0920    -2.4330 H     1 <1>   0.0000 
 32 C        2.3370     2.5740    -2.1620 C.ar  1 <1>   0.0000 
 33 H        1.9620     2.6620    -3.1800 H     1 <1>   0.0000 
 34 C        1.7630     1.6500    -1.2870 C.ar  1 <1>   0.0000 
 35 H        0.9390     1.0330    -1.6450 H     1 <1>   0.0000 
 36 C        2.2410     1.5120     0.0260 C.ar  1 <1>   0.0000 
 37 C        3.3000     2.3400     0.4420 C.ar  1 <1>   0.0000 
 38 H        3.6850     2.2530     1.4590 H     1 <1>   0.0000 
 39 C        3.8730     3.2810    -0.4270 C.ar  1 <1>   0.0000 
 40 C        5.0270     4.1290     0.0250 C.3   1 <1>   0.0000 
 41 H        5.0340     5.0900    -0.4990 H     1 <1>   0.0000 
 42 H        5.9710     3.6110    -0.1730 H     1 <1>   0.0000 
 43 H        4.9580     4.3440     1.0960 H     1 <1>   0.0000 
 44 S        5.3480    -4.9910    -1.0800 S.o2  1 <1>   0.0000 
 45 N        5.7170    -5.7010     0.3930 N.am  1 <1>   0.0000 
 46 H        5.4490    -6.6890     0.4180 H     1 <1>   0.0000 
 47 H        6.6980    -5.5610     0.6510 H     1 <1>   0.0000 
 48 O        4.7030    -6.0130    -1.8870 O.2   1 <1>   0.0000 
 49 O        6.5490    -4.3240    -1.5520 O.2   1 <1>   0.0000 
@<TRIPOS>BOND
  1   1   2  1   
  2   1   3  1   
  3   1   8  1   
  4   1  36  1   
  5   3   4  1   
  6   3   5  1   
  7   3   6  1   
  8   6   7  2   
  9   6  15  1   
 10   7   8  1   
 11   8  25  1   
 12   9  10  1   
 13   9  11  ar  
 14   9  18  ar  
 15  11  12  1   
 16  11  13  ar  
 17  13  14  1   
 18  13  15  ar  
 19  15  16  ar  
 20  16  17  1   
 21  16  18  ar  
 22  18  19  1   
 23  20  21  ar  
 24  20  28  ar  
 25  20  44  1   
 26  21  22  1   
 27  21  23  ar  
 28  23  24  1   
 29  23  25  ar  
 30  25  26  ar  
 31  26  27  1   
 32  26  28  ar  
 33  28  29  1   
 34  30  31  1   
 35  30  32  ar  
 36  30  39  ar  
 37  32  33  1   
 38  32  34  ar  
 39  34  35  1   
 40  34  36  ar  
 41  36  37  ar  
 42  37  38  1   
 43  37  39  ar  
 44  39  40  1   
 45  40  41  1   
 46  40  42  1   
 47  40  43  1   
 48  44  45  am  
 49  44  48  2   
 50  44  49  2   
 51  45  46  1   
 52  45  47  1   
@<TRIPOS>SUBSTRUCTURE
  1 ****   8 GROUP 4 **** **** 0

# MOE 2015.10 (io_trps.svl 2015.10)

@<TRIPOS>MOLECULE
CID2950007
50 53 1 0 0 
SMALL
NO_CHARGES


@<TRIPOS>ATOM
  1 C        1.7270     0.5960     0.7020 C.3   1 <1>   0.0000 
  2 H        2.2720     0.4520     1.6440 H     1 <1>   0.0000 
  3 C        0.3290     1.1330     1.0150 C.3   1 <1>   0.0000 
  4 H        0.1680     2.1700     0.7060 H     1 <1>   0.0000 
  5 H        0.0940     1.0200     2.0790 H     1 <1>   0.0000 
  6 C       -0.5140     0.1640     0.2290 C.2   1 <1>   0.0000 
  7 N        0.1280    -0.8580    -0.2630 N.2   1 <1>   0.0000 
  8 N        1.4430    -0.7060     0.0750 N.pl3 1 <1>   0.0000 
  9 C       -4.7350     0.7010    -0.2900 C.ar  1 <1>   0.0000 
 10 H       -5.8070     0.8320    -0.4250 H     1 <1>   0.0000 
 11 C       -4.0220     1.5760     0.5300 C.ar  1 <1>   0.0000 
 12 H       -4.5400     2.3900     1.0350 H     1 <1>   0.0000 
 13 C       -2.6450     1.4100     0.7060 C.ar  1 <1>   0.0000 
 14 H       -2.1210     2.1070     1.3560 H     1 <1>   0.0000 
 15 C       -1.9750     0.3650     0.0600 C.ar  1 <1>   0.0000 
 16 C       -2.6980    -0.5120    -0.7610 C.ar  1 <1>   0.0000 
 17 H       -2.1990    -1.3320    -1.2740 H     1 <1>   0.0000 
 18 C       -4.0730    -0.3430    -0.9350 C.ar  1 <1>   0.0000 
 19 H       -4.6290    -1.0270    -1.5740 H     1 <1>   0.0000 
 20 C        4.2280    -3.7960    -0.6930 C.ar  1 <1>   0.0000 
 21 C        4.6440    -2.6330    -0.0460 C.ar  1 <1>   0.0000 
 22 H        5.6800    -2.5090     0.2670 H     1 <1>   0.0000 
 23 C        3.7210    -1.6100     0.2110 C.ar  1 <1>   0.0000 
 24 H        4.0910    -0.7260     0.7260 H     1 <1>   0.0000 
 25 C        2.3720    -1.7160    -0.1740 C.ar  1 <1>   0.0000 
 26 C        1.9900    -2.9050    -0.8280 C.ar  1 <1>   0.0000 
 27 H        0.9580    -3.0420    -1.1490 H     1 <1>   0.0000 
 28 C        2.9010    -3.9370    -1.0900 C.ar  1 <1>   0.0000 
 29 H        2.5540    -4.8330    -1.6000 H     1 <1>   0.0000 
 30 C        3.9450     3.3540    -1.8330 C.ar  1 <1>   0.0000 
 31 O        4.7170     4.2610    -2.5070 O.3   1 <1>   0.0000 
 32 C        4.4550     4.4160    -3.9020 C.3   1 <1>   0.0000 
 33 H        5.1510     5.1650    -4.2900 H     1 <1>   0.0000 
 34 H        3.4380     4.7840    -4.0730 H     1 <1>   0.0000 
 35 H        4.6360     3.4810    -4.4420 H     1 <1>   0.0000 
 36 C        2.9220     2.5800    -2.3800 C.ar  1 <1>   0.0000 
 37 H        2.6510     2.6440    -3.4310 H     1 <1>   0.0000 
 38 C        2.2050     1.6870    -1.5750 C.ar  1 <1>   0.0000 
 39 H        1.4100     1.0980    -2.0320 H     1 <1>   0.0000 
 40 C        2.5010     1.5440    -0.2090 C.ar  1 <1>   0.0000 
 41 C        3.5260     2.3340     0.3310 C.ar  1 <1>   0.0000 
 42 H        3.7810     2.2630     1.3890 H     1 <1>   0.0000 
 43 C        4.2400     3.2260    -0.4740 C.ar  1 <1>   0.0000 
 44 H        5.0340     3.8270    -0.0310 H     1 <1>   0.0000 
 45 S        5.4100    -5.0700    -1.0350 S.o2  1 <1>   0.0000 
 46 N        5.6860    -5.7120     0.4890 N.am  1 <1>   0.0000 
 47 H        5.3870    -6.6890     0.5510 H     1 <1>   0.0000 
 48 H        6.6580    -5.5860     0.7860 H     1 <1>   0.0000 
 49 O        4.7830    -6.1190    -1.8200 O.2   1 <1>   0.0000 
 50 O        6.6490    -4.4530    -1.4760 O.2   1 <1>   0.0000 
@<TRIPOS>BOND
  1   1   2  1   
  2   1   3  1   
  3   1   8  1   
  4   1  40  1   
  5   3   4  1   
  6   3   5  1   
  7   3   6  1   
  8   6   7  2   
  9   6  15  1   
 10   7   8  1   
 11   8  25  1   
 12   9  10  1   
 13   9  11  ar  
 14   9  18  ar  
 15  11  12  1   
 16  11  13  ar  
 17  13  14  1   
 18  13  15  ar  
 19  15  16  ar  
 20  16  17  1   
 21  16  18  ar  
 22  18  19  1   
 23  20  21  ar  
 24  20  28  ar  
 25  20  45  1   
 26  21  22  1   
 27  21  23  ar  
 28  23  24  1   
 29  23  25  ar  
 30  25  26  ar  
 31  26  27  1   
 32  26  28  ar  
 33  28  29  1   
 34  30  31  1   
 35  30  36  ar  
 36  30  43  ar  
 37  31  32  1   
 38  32  33  1   
 39  32  34  1   
 40  32  35  1   
 41  36  37  1   
 42  36  38  ar  
 43  38  39  1   
 44  38  40  ar  
 45  40  41  ar  
 46  41  42  1   
 47  41  43  ar  
 48  43  44  1   
 49  45  46  am  
 50  45  49  2   
 51  45  50  2   
 52  46  47  1   
 53  46  48  1   
@<TRIPOS>SUBSTRUCTURE
  1 ****   8 GROUP 4 **** **** 0

# MOE 2015.10 (io_trps.svl 2015.10)

@<TRIPOS>MOLECULE
3-thiophene(44143713)
44 47 1 0 0 
SMALL
NO_CHARGES


@<TRIPOS>ATOM
  1 C        1.7650     0.9740     0.9970 C.ar  1 <1>   0.0000 
  2 C        1.0320     1.7870     1.8810 C.ar  1 <1>   0.0000 
  3 H        1.0090     2.8680     1.7460 H     1 <1>   0.0000 
  4 C        0.3230     1.2270     2.9460 C.ar  1 <1>   0.0000 
  5 H       -0.2360     1.8700     3.6220 H     1 <1>   0.0000 
  6 C        0.3350    -0.1510     3.1330 C.ar  1 <1>   0.0000 
  7 O       -0.3690    -0.6580     4.1870 O.3   1 <1>   0.0000 
  8 H       -0.2710    -1.6370     4.1940 H     1 <1>   0.0000 
  9 C        1.0430    -0.9790     2.2690 C.ar  1 <1>   0.0000 
 10 H        1.0550    -2.0580     2.4050 H     1 <1>   0.0000 
 11 C        1.7520    -0.4170     1.2030 C.ar  1 <1>   0.0000 
 12 H        2.3000    -1.0810     0.5350 H     1 <1>   0.0000 
 13 C        2.7190     0.4500    -2.1590 C.2   1 <1>   0.0000 
 14 C        1.7780     1.4060    -1.4910 C.3   1 <1>   0.0000 
 15 H        0.7710     0.9900    -1.3940 H     1 <1>   0.0000 
 16 H        1.7380     2.3280    -2.0820 H     1 <1>   0.0000 
 17 C        2.5100     1.6210    -0.1670 C.3   1 <1>   0.0000 
 18 H        2.6180     2.6990     0.0090 H     1 <1>   0.0000 
 19 N        3.8310     1.0140    -0.4160 N.pl3 1 <1>   0.0000 
 20 N        3.8580     0.2590    -1.5560 N.2   1 <1>   0.0000 
 21 C        7.2920     1.4340     1.9800 C.ar  1 <1>   0.0000 
 22 C        6.1290     2.1290     2.3120 C.ar  1 <1>   0.0000 
 23 H        6.0990     2.7820     3.1830 H     1 <1>   0.0000 
 24 C        4.9820     1.9870     1.5200 C.ar  1 <1>   0.0000 
 25 H        4.1000     2.5500     1.8180 H     1 <1>   0.0000 
 26 C        4.9640     1.1580     0.3840 C.ar  1 <1>   0.0000 
 27 C        6.1580     0.4770     0.0760 C.ar  1 <1>   0.0000 
 28 H        6.2030    -0.1770    -0.7950 H     1 <1>   0.0000 
 29 C        7.3140     0.6090     0.8570 C.ar  1 <1>   0.0000 
 30 H        8.2110     0.0620     0.5750 H     1 <1>   0.0000 
 31 S        8.7480     1.6510     2.9650 S.o2  1 <1>   0.0000 
 32 N        8.4080     0.7060     4.3070 N.am  1 <1>   0.0000 
 33 H        9.0630    -0.0770     4.3990 H     1 <1>   0.0000 
 34 H        8.3510     1.2640     5.1640 H     1 <1>   0.0000 
 35 O        9.8820     1.0360     2.2970 O.2   1 <1>   0.0000 
 36 O        8.8120     3.0310     3.4130 O.2   1 <1>   0.0000 
 37 S        2.6560    -1.7350    -5.5010 S.3   1 <1>   0.0000 
 38 C        1.2320    -0.8050    -5.3530 C.2   1 <1>   0.0000 
 39 H        0.4600    -0.8570    -6.1110 H     1 <1>   0.0000 
 40 C        1.2320    -0.0450    -4.2040 C.2   1 <1>   0.0000 
 41 H        0.4080     0.6110    -3.9410 H     1 <1>   0.0000 
 42 C        2.4230    -0.2160    -3.4190 C.2   1 <1>   0.0000 
 43 C        3.2750    -1.1190    -4.0310 C.2   1 <1>   0.0000 
 44 H        4.2450    -1.4520    -3.6820 H     1 <1>   0.0000 
@<TRIPOS>BOND
  1   1   2  ar  
  2   1  11  ar  
  3   1  17  1   
  4   2   3  1   
  5   2   4  ar  
  6   4   5  1   
  7   4   6  ar  
  8   6   7  1   
  9   6   9  ar  
 10   7   8  1   
 11   9  10  1   
 12   9  11  ar  
 13  11  12  1   
 14  13  14  1   
 15  13  20  2   
 16  13  42  1   
 17  14  15  1   
 18  14  16  1   
 19  14  17  1   
 20  17  18  1   
 21  17  19  1   
 22  19  20  1   
 23  19  26  1   
 24  21  22  ar  
 25  21  29  ar  
 26  21  31  1   
 27  22  23  1   
 28  22  24  ar  
 29  24  25  1   
 30  24  26  ar  
 31  26  27  ar  
 32  27  28  1   
 33  27  29  ar  
 34  29  30  1   
 35  31  32  am  
 36  31  35  2   
 37  31  36  2   
 38  32  33  1   
 39  32  34  1   
 40  37  38  1   
 41  37  43  1   
 42  38  39  1   
 43  38  40  2   
 44  40  41  1   
 45  40  42  1   
 46  42  43  2   
 47  43  44  1   
@<TRIPOS>SUBSTRUCTURE
  1 ****  19 GROUP 4 **** **** 0

# MOE 2015.10 (io_trps.svl 2015.10)

@<TRIPOS>MOLECULE
cl-2
48 50 1 0 0 
SMALL
NO_CHARGES


@<TRIPOS>ATOM
  1 N        0.5230     1.5930     0.3860 N.ar  1 <1>   0.0000 
  2 C       -0.5650     2.2970     0.7640 C.ar  1 <1>   0.0000 
  3 H       -0.5270     3.3670     0.5720 H     1 <1>   0.0000 
  4 C       -1.6670     1.7270     1.3540 C.ar  1 <1>   0.0000 
  5 H       -2.5290     2.3110     1.6490 H     1 <1>   0.0000 
  6 C       -1.6040     0.3680     1.5410 C.ar  1 <1>   0.0000 
  7 H       -2.4340    -0.1690     1.9960 H     1 <1>   0.0000 
  8 N       -0.5400    -0.3850     1.1850 N.ar  1 <1>   0.0000 
  9 C        0.5060     0.2630     0.6290 C.ar  1 <1>   0.0000 
 10 C        1.6920    -0.5380     0.2010 C.3   1 <1>   0.0000 
 11 H        1.3980    -1.5330    -0.1430 H     1 <1>   0.0000 
 12 H        2.2500    -0.0380    -0.5960 H     1 <1>   0.0000 
 13 S        2.7670    -0.7380     1.6010 S.o2  1 <1>   0.0000 
 14 O        2.0850    -1.4580     2.6760 O.2   1 <1>   0.0000 
 15 O        4.0420    -1.2900     1.1390 O.2   1 <1>   0.0000 
 16 C        3.7400     3.4910     3.1030 C.ar  1 <1>   0.0000 
 17 N        3.9490     4.7940     3.6120 N.am  1 <1>   0.0000 
 18 C        4.9250     5.7500     3.3210 C.2   1 <1>   0.0000 
 19 N        4.4420     7.0350     3.6380 N.am  1 <1>   0.0000 
 20 C        5.0640     8.2950     3.6100 C.2   1 <1>   0.0000 
 21 C        4.1030     9.4230     4.0150 C.3   1 <1>   0.0000 
 22 H        3.2630     9.4160     3.3110 H     1 <1>   0.0000 
 23 O        4.7750    10.6820     3.9650 O.3   1 <1>   0.0000 
 24 H        3.7610     9.2160     5.0360 H     1 <1>   0.0000 
 25 O        6.2430     8.5000     3.3100 O.2   1 <1>   0.0000 
 26 H        3.4690     7.0530     3.9220 H     1 <1>   0.0000 
 27 S        6.4670     5.4320     2.7380 S.2   1 <1>   0.0000 
 28 H        3.2860     5.0680     4.3340 H     1 <1>   0.0000 
 29 C        4.2910     3.0110     1.9120 C.ar  1 <1>   0.0000 
 30 H        4.9180     3.6290     1.2780 H     1 <1>   0.0000 
 31 C        4.0010     1.7180     1.4600 C.ar  1 <1>   0.0000 
 32 H        4.4440     1.3710     0.5280 H     1 <1>   0.0000 
 33 C        3.1310     0.9060     2.1920 C.ar  1 <1>   0.0000 
 34 C        2.5640     1.3720     3.3790 C.ar  1 <1>   0.0000 
 35 H        1.8840     0.7550     3.9630 H     1 <1>   0.0000 
 36 C        2.8610     2.6650     3.8200 C.ar  1 <1>   0.0000 
 37 H        2.4010     3.0130     4.7450 H     1 <1>   0.0000 
 38 C        2.8250    14.1980     5.0490 C.ar  1 <1>   0.0000 
 39 H        2.3440    15.1340     5.3280 H     1 <1>   0.0000 
 40 C        4.1580    14.1900     4.6480 C.ar  1 <1>   0.0000 
 41 H        4.7240    15.1190     4.6120 H     1 <1>   0.0000 
 42 C        4.7700    12.9870     4.2920 C.ar  1 <1>   0.0000 
 43 H        5.8130    12.9910     3.9800 H     1 <1>   0.0000 
 44 C        4.0570    11.7850     4.3350 C.ar  1 <1>   0.0000 
 45 C        2.7190    11.7990     4.7360 C.ar  1 <1>   0.0000 
 46 H        2.1200    10.8930     4.7840 H     1 <1>   0.0000 
 47 C        2.1060    13.0040     5.0930 C.ar  1 <1>   0.0000 
 48 H        1.0630    13.0100     5.4060 H     1 <1>   0.0000 
@<TRIPOS>BOND
  1   1   2  ar  
  2   1   9  ar  
  3   2   3  1   
  4   2   4  ar  
  5   4   5  1   
  6   4   6  ar  
  7   6   7  1   
  8   6   8  ar  
  9   8   9  ar  
 10   9  10  1   
 11  10  11  1   
 12  10  12  1   
 13  10  13  1   
 14  13  14  2   
 15  13  15  2   
 16  13  33  1   
 17  16  17  1   
 18  16  29  ar  
 19  16  36  ar  
 20  17  18  am  
 21  17  28  1   
 22  18  19  am  
 23  18  27  2   
 24  19  20  am  
 25  19  26  1   
 26  20  21  1   
 27  20  25  2   
 28  21  22  1   
 29  21  23  1   
 30  21  24  1   
 31  23  44  1   
 32  29  30  1   
 33  29  31  ar  
 34  31  32  1   
 35  31  33  ar  
 36  33  34  ar  
 37  34  35  1   
 38  34  36  ar  
 39  36  37  1   
 40  38  39  1   
 41  38  40  ar  
 42  38  47  ar  
 43  40  41  1   
 44  40  42  ar  
 45  42  43  1   
 46  42  44  ar  
 47  44  45  ar  
 48  45  46  1   
 49  45  47  ar  
 50  47  48  1   
@<TRIPOS>SUBSTRUCTURE
  1 ****  17 GROUP 4 **** **** 0

# MOE 2015.10 (io_trps.svl 2015.10)

@<TRIPOS>MOLECULE
A03_G04
44 46 1 0 0 
SMALL
USER_CHARGES


@<TRIPOS>ATOM
  1 C        0.8830     0.9490     0.3160 C.ar  1 <1>   0.0000 
  2 C        1.8160     2.0560     0.7680 C.3   1 <1>   0.0000 
  3 H        1.2350     2.8280     1.2890 H     1 <1>   0.0000 
  4 H        2.2110     2.5400    -0.1360 H     1 <1>   0.0000 
  5 C        2.9900     1.5600     1.6580 C.3   1 <1>   0.0000 
  6 C        4.1470     2.5690     1.8460 C.2   1 <1>   0.0000 
  7 N        5.3820     2.0050     2.1620 N.pl3 1 <1>   0.0000 
  8 N        6.5300     2.7090     2.3390 N.2   1 <1>   0.0000 
  9 C        7.5730     1.9870     2.6290 C.2   1 <1>   0.0000 
 10 H        7.4930     0.8880     2.7180 H     1 <1>   0.0000 
 11 H        5.3790     0.9830     2.2570 H     1 <1>   0.0000 
 12 C        3.9770     3.8960     1.6910 C.2   1 <1>   0.0000 
 13 H        4.8020     4.5910     1.8180 H     1 <1>   0.0000 
 14 H        3.0170     4.3410     1.4520 H     1 <1>   0.0000 
 15 N        2.5080     1.1270     2.9900 N.4   1 <1>   1.0000 
 16 H        3.2850     0.6700     3.4750 H     1 <1>   0.0000 
 17 H        1.8320     0.3710     2.8420 H     1 <1>   0.0000 
 18 H        3.4160     0.6750     1.1630 H     1 <1>   0.0000 
 19 C       -0.3580     0.7630     0.9410 C.ar  1 <1>   0.0000 
 20 H       -0.6690     1.4170     1.7560 H     1 <1>   0.0000 
 21 C       -1.2100    -0.2640     0.5300 C.ar  1 <1>   0.0000 
 22 H       -2.1710    -0.4020     1.0220 H     1 <1>   0.0000 
 23 C       -0.8300    -1.1140    -0.5080 C.ar  1 <1>   0.0000 
 24 H       -1.4950    -1.9150    -0.8270 H     1 <1>   0.0000 
 25 C        0.4020    -0.9370    -1.1360 C.ar  1 <1>   0.0000 
 26 H        0.6990    -1.6000    -1.9470 H     1 <1>   0.0000 
 27 C        1.2550     0.0890    -0.7270 C.ar  1 <1>   0.0000 
 28 H        2.2150     0.2140    -1.2280 H     1 <1>   0.0000 
 29 C       11.3970     3.7150     3.2640 C.ar  1 <1>   0.0000 
 30 H       12.3760     4.1650     3.4240 H     1 <1>   0.0000 
 31 C       10.3160     4.5400     2.9600 C.ar  1 <1>   0.0000 
 32 H       10.4530     5.6170     2.8860 H     1 <1>   0.0000 
 33 C        9.0670     3.9750     2.7540 C.ar  1 <1>   0.0000 
 34 H        8.2220     4.6190     2.5160 H     1 <1>   0.0000 
 35 C        8.9090     2.5850     2.8530 C.ar  1 <1>   0.0000 
 36 C        9.9850     1.7380     3.1580 C.ar  1 <1>   0.0000 
 37 C       11.2570     2.3360     3.3660 C.ar  1 <1>   0.0000 
 38 C       10.9530    -0.3330     3.5560 C.ar  1 <1>   0.0000 
 39 H       10.8300    -1.4080     3.6330 H     1 <1>   0.0000 
 40 N        9.8460     0.3860     3.2570 N.ar  1 <1>   0.0000 
 41 N       12.3500     1.6010     3.6630 N.ar  1 <1>   0.0000 
 42 C       12.1790     0.2620     3.7550 C.ar  1 <1>   0.0000 
 43 H       13.0590    -0.3270     3.9940 H     1 <1>   0.0000 
 44 H        2.1320     1.9170     3.4950 H     1 <1>   0.0000 
@<TRIPOS>BOND
  1   1   2  1   
  2   1  19  ar  
  3   1  27  ar  
  4   2   3  1   
  5   2   4  1   
  6   2   5  1   
  7   5   6  1   
  8   5  15  1   
  9   5  18  1   
 10   6   7  1   
 11   6  12  2   
 12   7   8  1   
 13   7  11  1   
 14   8   9  2   
 15   9  10  1   
 16   9  35  1   
 17  12  13  1   
 18  12  14  1   
 19  15  16  1   
 20  15  17  1   
 21  15  44  1   
 22  19  20  1   
 23  19  21  ar  
 24  21  22  1   
 25  21  23  ar  
 26  23  24  1   
 27  23  25  ar  
 28  25  26  1   
 29  25  27  ar  
 30  27  28  1   
 31  29  30  1   
 32  29  31  ar  
 33  29  37  ar  
 34  31  32  1   
 35  31  33  ar  
 36  33  34  1   
 37  33  35  ar  
 38  35  36  ar  
 39  36  37  ar  
 40  36  40  ar  
 41  37  41  ar  
 42  38  39  1   
 43  38  40  ar  
 44  38  42  ar  
 45  41  42  ar  
 46  42  43  1   
@<TRIPOS>SUBSTRUCTURE
  1 ****   7 GROUP 4 **** **** 0

# MOE 2015.10 (io_trps.svl 2015.10)

@<TRIPOS>MOLECULE
Cl-3
49 51 1 0 0 
SMALL
NO_CHARGES


@<TRIPOS>ATOM
  1 C        0.3880     1.5050     0.1530 C.ar  1 <1>   0.0000 
  2 H        1.1710     1.9710    -0.4410 H     1 <1>   0.0000 
  3 C       -0.7650     2.2340     0.4510 C.ar  1 <1>   0.0000 
  4 H       -0.8740     3.2530     0.0830 H     1 <1>   0.0000 
  5 C       -1.7750     1.6590     1.2210 C.ar  1 <1>   0.0000 
  6 H       -2.6740     2.2280     1.4530 H     1 <1>   0.0000 
  7 C       -1.6350     0.3540     1.6940 C.ar  1 <1>   0.0000 
  8 H       -2.4240    -0.0960     2.2930 H     1 <1>   0.0000 
  9 C       -0.4820    -0.3760     1.3990 C.ar  1 <1>   0.0000 
 10 H       -0.3880    -1.3950     1.7680 H     1 <1>   0.0000 
 11 C        0.5290     0.1990     0.6280 C.ar  1 <1>   0.0000 
 12 N        1.7330    -0.5200     0.3560 N.am  1 <1>   0.0000 
 13 H        2.2290    -0.2410    -0.4970 H     1 <1>   0.0000 
 14 S        2.8290    -0.7460     1.6310 S.o2  1 <1>   0.0000 
 15 O        2.1650    -1.4750     2.7030 O.2   1 <1>   0.0000 
 16 O        4.0510    -1.2920     1.0580 O.2   1 <1>   0.0000 
 17 C        3.7680     3.5090     3.0710 C.ar  1 <1>   0.0000 
 18 N        3.9770     4.8150     3.5730 N.am  1 <1>   0.0000 
 19 C        4.9710     5.7610     3.3080 C.2   1 <1>   0.0000 
 20 N        4.5040     7.0490     3.6410 N.am  1 <1>   0.0000 
 21 C        5.1440     8.3010     3.6460 C.2   1 <1>   0.0000 
 22 C        4.1870     9.4340     4.0480 C.3   1 <1>   0.0000 
 23 H        3.3550     9.4360     3.3350 H     1 <1>   0.0000 
 24 O        4.8620    10.6920     4.0190 O.3   1 <1>   0.0000 
 25 H        3.8310     9.2200     5.0630 H     1 <1>   0.0000 
 26 O        6.3310     8.4950     3.3730 O.2   1 <1>   0.0000 
 27 H        3.5270     7.0770     3.9100 H     1 <1>   0.0000 
 28 S        6.5150     5.4330     2.7380 S.2   1 <1>   0.0000 
 29 H        3.2940     5.1010     4.2710 H     1 <1>   0.0000 
 30 C        4.3500     3.0050     1.9050 C.ar  1 <1>   0.0000 
 31 H        5.0010     3.6070     1.2800 H     1 <1>   0.0000 
 32 C        4.0660     1.7040     1.4680 C.ar  1 <1>   0.0000 
 33 H        4.5330     1.3360     0.5560 H     1 <1>   0.0000 
 34 C        3.1730     0.9080     2.1890 C.ar  1 <1>   0.0000 
 35 C        2.5700     1.4010     3.3470 C.ar  1 <1>   0.0000 
 36 H        1.8690     0.7970     3.9190 H     1 <1>   0.0000 
 37 C        2.8610     2.7010     3.7730 C.ar  1 <1>   0.0000 
 38 H        2.3740     3.0670     4.6770 H     1 <1>   0.0000 
 39 C        2.8640    14.2140     5.0000 C.ar  1 <1>   0.0000 
 40 H        2.3700    15.1520     5.2510 H     1 <1>   0.0000 
 41 C        4.2030    14.2100     4.6170 C.ar  1 <1>   0.0000 
 42 H        4.7590    15.1440     4.5670 H     1 <1>   0.0000 
 43 C        4.8310    13.0050     4.2970 C.ar  1 <1>   0.0000 
 44 H        5.8780    13.0120     3.9990 H     1 <1>   0.0000 
 45 C        4.1290    11.7970     4.3560 C.ar  1 <1>   0.0000 
 46 C        2.7860    11.8070     4.7400 C.ar  1 <1>   0.0000 
 47 H        2.1950    10.8960     4.8030 H     1 <1>   0.0000 
 48 C        2.1570    13.0140     5.0620 C.ar  1 <1>   0.0000 
 49 H        1.1100    13.0160     5.3610 H     1 <1>   0.0000 
@<TRIPOS>BOND
  1   1   2  1   
  2   1   3  ar  
  3   1  11  ar  
  4   3   4  1   
  5   3   5  ar  
  6   5   6  1   
  7   5   7  ar  
  8   7   8  1   
  9   7   9  ar  
 10   9  10  1   
 11   9  11  ar  
 12  11  12  1   
 13  12  13  1   
 14  12  14  am  
 15  14  15  2   
 16  14  16  2   
 17  14  34  1   
 18  17  18  1   
 19  17  30  ar  
 20  17  37  ar  
 21  18  19  am  
 22  18  29  1   
 23  19  20  am  
 24  19  28  2   
 25  20  21  am  
 26  20  27  1   
 27  21  22  1   
 28  21  26  2   
 29  22  23  1   
 30  22  24  1   
 31  22  25  1   
 32  24  45  1   
 33  30  31  1   
 34  30  32  ar  
 35  32  33  1   
 36  32  34  ar  
 37  34  35  ar  
 38  35  36  1   
 39  35  37  ar  
 40  37  38  1   
 41  39  40  1   
 42  39  41  ar  
 43  39  48  ar  
 44  41  42  1   
 45  41  43  ar  
 46  43  44  1   
 47  43  45  ar  
 48  45  46  ar  
 49  46  47  1   
 50  46  48  ar  
 51  48  49  1   
@<TRIPOS>SUBSTRUCTURE
  1 ****  18 GROUP 4 **** **** 0

# MOE 2015.10 (io_trps.svl 2015.10)

@<TRIPOS>MOLECULE
W5
44 45 1 0 0 
SMALL
USER_CHARGES


@<TRIPOS>ATOM
  1 C        0.4160     0.4940    -0.8970 C.ar  1 <1>   0.0000 
  2 C       -0.6440     0.7880    -1.7710 C.ar  1 <1>   0.0000 
  3 H       -1.0660     1.7940    -1.8100 H     1 <1>   0.0000 
  4 H       -2.0090     0.0570    -3.2710 H     1 <1>   0.0000 
  5 C       -1.1860    -0.1890    -2.6030 C.ar  1 <1>   0.0000 
  6 H       -1.0950    -2.2490    -3.2110 H     1 <1>   0.0000 
  7 C       -0.6740    -1.4770    -2.5690 C.ar  1 <1>   0.0000 
  8 C        0.3820    -1.7860    -1.7060 C.ar  1 <1>   0.0000 
  9 H        0.7340    -2.8170    -1.7180 H     1 <1>   0.0000 
 10 C        0.9660    -0.8140    -0.8500 C.ar  1 <1>   0.0000 
 11 C        0.9220     1.5050    -0.0660 C.ar  1 <1>   0.0000 
 12 H        0.5000     2.5110    -0.0990 H     1 <1>   0.0000 
 13 C        2.0430    -1.0410     0.0580 C.ar  1 <1>   0.0000 
 14 C        2.5200    -0.0170     0.8910 C.ar  1 <1>   0.0000 
 15 H        3.3230    -0.1910     1.6040 H     1 <1>   0.0000 
 16 C        1.9610     1.2530     0.8250 C.ar  1 <1>   0.0000 
 17 H        2.3330     2.0480     1.4690 H     1 <1>   0.0000 
 18 S        2.8090    -2.6470     0.1580 S.o2  1 <1>   0.0000 
 19 N        4.1800    -2.4440     1.1040 N.am  1 <1>   0.0000 
 20 C        5.4260    -1.9830     0.4740 C.3   1 <1>   0.0000 
 21 C        6.3800    -1.4980     1.5640 C.3   1 <1>   0.0000 
 22 C        7.7120    -1.0320     0.9750 C.3   1 <1>   0.0000 
 23 C        8.6740    -0.5710     2.0720 C.3   1 <1>   0.0000 
 24 C       10.0120    -0.1160     1.4840 C.3   1 <1>   0.0000 
 25 C       10.9720     0.3380     2.5850 C.3   1 <1>   0.0000 
 26 N       12.2550     0.7790     2.0310 N.4   1 <1>   1.0000 
 27 H       12.0710     1.5170     1.3430 H     1 <1>   0.0000 
 28 H       12.6410     0.0160     1.4650 H     1 <1>   0.0000 
 29 H       11.1560    -0.4820     3.2880 H     1 <1>   0.0000 
 30 H       10.5320     1.1640     3.1550 H     1 <1>   0.0000 
 31 H        9.8380     0.7060     0.7780 H     1 <1>   0.0000 
 32 H       10.4590    -0.9420     0.9160 H     1 <1>   0.0000 
 33 H        8.8450    -1.3910     2.7800 H     1 <1>   0.0000 
 34 H        8.2210     0.2540     2.6350 H     1 <1>   0.0000 
 35 H        7.5360    -0.2100     0.2710 H     1 <1>   0.0000 
 36 H        8.1700    -1.8520     0.4080 H     1 <1>   0.0000 
 37 H        6.5590    -2.3060     2.2840 H     1 <1>   0.0000 
 38 H        5.9140    -0.6770     2.1230 H     1 <1>   0.0000 
 39 H        5.2220    -1.1680    -0.2280 H     1 <1>   0.0000 
 40 H        5.8810    -2.8150    -0.0730 H     1 <1>   0.0000 
 41 H        4.2590    -3.1210     1.8680 H     1 <1>   0.0000 
 42 O        1.9100    -3.4980     0.9220 O.2   1 <1>   0.0000 
 43 O        3.2570    -3.0400    -1.1690 O.2   1 <1>   0.0000 
 44 H       12.8610     1.0700     2.7850 H     1 <1>   0.0000 
@<TRIPOS>BOND
  1   1   2  ar  
  2   1  10  ar  
  3   1  11  ar  
  4   2   3  1   
  5   2   5  ar  
  6   4   5  1   
  7   5   7  ar  
  8   6   7  1   
  9   7   8  ar  
 10   8   9  1   
 11   8  10  ar  
 12  10  13  ar  
 13  11  12  1   
 14  11  16  ar  
 15  13  14  ar  
 16  13  18  1   
 17  14  15  1   
 18  14  16  ar  
 19  16  17  1   
 20  18  19  am  
 21  18  42  2   
 22  18  43  2   
 23  19  20  1   
 24  19  41  1   
 25  20  21  1   
 26  20  39  1   
 27  20  40  1   
 28  21  22  1   
 29  21  37  1   
 30  21  38  1   
 31  22  23  1   
 32  22  35  1   
 33  22  36  1   
 34  23  24  1   
 35  23  33  1   
 36  23  34  1   
 37  24  25  1   
 38  24  31  1   
 39  24  32  1   
 40  25  26  1   
 41  25  29  1   
 42  25  30  1   
 43  26  27  1   
 44  26  28  1   
 45  26  44  1   
@<TRIPOS>SUBSTRUCTURE
  1 ****  14 GROUP 4 **** **** 0

# MOE 2015.10 (io_trps.svl 2015.10)

@<TRIPOS>MOLECULE
W7
44 45 1 0 0 
SMALL
USER_CHARGES


@<TRIPOS>ATOM
  1 C        0.4920     0.5620    -0.8890 C.ar  1 <1>   0.0000 
  2 C       -0.5400     0.8730    -1.8160 C.ar  1 <1>   0.0000 
  3 CL      -1.2110     2.4700    -1.9530 Cl    1 <1>   0.0000 
  4 C       -1.0740    -0.0940    -2.6670 C.ar  1 <1>   0.0000 
  5 H       -1.8660     0.1580    -3.3700 H     1 <1>   0.0000 
  6 C       -0.5990    -1.3930    -2.6140 C.ar  1 <1>   0.0000 
  7 H       -1.0160    -2.1560    -3.2700 H     1 <1>   0.0000 
  8 C        0.4160    -1.7230    -1.7150 C.ar  1 <1>   0.0000 
  9 H        0.7350    -2.7640    -1.7150 H     1 <1>   0.0000 
 10 C        0.9990    -0.7680    -0.8390 C.ar  1 <1>   0.0000 
 11 C        1.0320     1.5270    -0.0050 C.ar  1 <1>   0.0000 
 12 H        0.6700     2.5550    -0.0110 H     1 <1>   0.0000 
 13 C        2.0440    -1.0560     0.0930 C.ar  1 <1>   0.0000 
 14 C        2.5360    -0.0750     0.9660 C.ar  1 <1>   0.0000 
 15 H        3.3090    -0.2980     1.6970 H     1 <1>   0.0000 
 16 C        2.0320     1.2140     0.9120 C.ar  1 <1>   0.0000 
 17 H        2.4150     1.9810     1.5840 H     1 <1>   0.0000 
 18 S        2.7660    -2.6880     0.1750 S.o2  1 <1>   0.0000 
 19 N        4.1500    -2.5270     1.1090 N.am  1 <1>   0.0000 
 20 C        5.3990    -2.0790     0.4770 C.3   1 <1>   0.0000 
 21 C        6.3370    -1.5460     1.5570 C.3   1 <1>   0.0000 
 22 C        7.6620    -1.0690     0.9620 C.3   1 <1>   0.0000 
 23 C        8.5950    -0.5280     2.0470 C.3   1 <1>   0.0000 
 24 C        9.9250    -0.0570     1.4530 C.3   1 <1>   0.0000 
 25 C       10.8580     0.4730     2.5440 C.3   1 <1>   0.0000 
 26 N       12.1380     0.9160     1.9860 N.4   1 <1>   1.0000 
 27 H       11.9480     1.6110     1.2560 H     1 <1>   0.0000 
 28 H       12.5510     0.1330     1.4670 H     1 <1>   0.0000 
 29 H       11.0500    -0.3060     3.2890 H     1 <1>   0.0000 
 30 H       10.3900     1.3160     3.0640 H     1 <1>   0.0000 
 31 H        9.7350     0.7270     0.7100 H     1 <1>   0.0000 
 32 H       10.4040    -0.8930     0.9270 H     1 <1>   0.0000 
 33 H        8.7820    -1.3090     2.7930 H     1 <1>   0.0000 
 34 H        8.1090     0.3070     2.5660 H     1 <1>   0.0000 
 35 H        7.4710    -0.2860     0.2180 H     1 <1>   0.0000 
 36 H        8.1500    -1.9000     0.4390 H     1 <1>   0.0000 
 37 H        6.5270    -2.3300     2.3010 H     1 <1>   0.0000 
 38 H        5.8510    -0.7190     2.0900 H     1 <1>   0.0000 
 39 H        5.1970    -1.2920    -0.2570 H     1 <1>   0.0000 
 40 H        5.8650    -2.9280    -0.0360 H     1 <1>   0.0000 
 41 H        4.2200    -3.2020     1.8760 H     1 <1>   0.0000 
 42 O        1.8490    -3.5190     0.9390 O.2   1 <1>   0.0000 
 43 O        3.1960    -3.0840    -1.1560 O.2   1 <1>   0.0000 
 44 H       12.7240     1.2620     2.7320 H     1 <1>   0.0000 
@<TRIPOS>BOND
  1   1   2  ar  
  2   1  10  ar  
  3   1  11  ar  
  4   2   3  1   
  5   2   4  ar  
  6   4   5  1   
  7   4   6  ar  
  8   6   7  1   
  9   6   8  ar  
 10   8   9  1   
 11   8  10  ar  
 12  10  13  ar  
 13  11  12  1   
 14  11  16  ar  
 15  13  14  ar  
 16  13  18  1   
 17  14  15  1   
 18  14  16  ar  
 19  16  17  1   
 20  18  19  am  
 21  18  42  2   
 22  18  43  2   
 23  19  20  1   
 24  19  41  1   
 25  20  21  1   
 26  20  39  1   
 27  20  40  1   
 28  21  22  1   
 29  21  37  1   
 30  21  38  1   
 31  22  23  1   
 32  22  35  1   
 33  22  36  1   
 34  23  24  1   
 35  23  33  1   
 36  23  34  1   
 37  24  25  1   
 38  24  31  1   
 39  24  32  1   
 40  25  26  1   
 41  25  29  1   
 42  25  30  1   
 43  26  27  1   
 44  26  28  1   
 45  26  44  1   
@<TRIPOS>SUBSTRUCTURE
  1 ****  14 GROUP 4 **** **** 0

# MOE 2015.10 (io_trps.svl 2015.10)

@<TRIPOS>MOLECULE
CID44143703
46 49 1 0 0 
SMALL
NO_CHARGES


@<TRIPOS>ATOM
  1 C        1.6320     0.7090     0.6780 C.3   1 <1>   0.0000 
  2 H        2.2900     0.6220     1.5520 H     1 <1>   0.0000 
  3 C        0.2410     1.1380     1.1480 C.3   1 <1>   0.0000 
  4 H       -0.0340     2.1570     0.8620 H     1 <1>   0.0000 
  5 H        0.1370     1.0130     2.2320 H     1 <1>   0.0000 
  6 C       -0.6070     0.1010     0.4600 C.2   1 <1>   0.0000 
  7 N        0.0530    -0.8740    -0.0980 N.2   1 <1>   0.0000 
  8 N        1.3810    -0.6210     0.0950 N.pl3 1 <1>   0.0000 
  9 C       -4.8860     0.3300     0.3960 C.ar  1 <1>   0.0000 
 10 H       -5.9730     0.3850     0.3750 H     1 <1>   0.0000 
 11 C       -4.1570     1.2420     1.1580 C.ar  1 <1>   0.0000 
 12 H       -4.6760     2.0070     1.7330 H     1 <1>   0.0000 
 13 C       -2.7610     1.1750     1.1870 C.ar  1 <1>   0.0000 
 14 H       -2.2220     1.8980     1.7950 H     1 <1>   0.0000 
 15 C       -2.0890     0.1930     0.4510 C.ar  1 <1>   0.0000 
 16 C       -2.8280    -0.7230    -0.3100 C.ar  1 <1>   0.0000 
 17 H       -2.3280    -1.4950    -0.8920 H     1 <1>   0.0000 
 18 C       -4.2230    -0.6520    -0.3370 C.ar  1 <1>   0.0000 
 19 H       -4.7920    -1.3650    -0.9320 H     1 <1>   0.0000 
 20 C        4.2930    -3.5070    -0.9480 C.ar  1 <1>   0.0000 
 21 C        4.6860    -2.3120    -0.3460 C.ar  1 <1>   0.0000 
 22 H        5.7360    -2.1120    -0.1370 H     1 <1>   0.0000 
 23 C        3.7210    -1.3570     0.0020 C.ar  1 <1>   0.0000 
 24 H        4.0750    -0.4450     0.4770 H     1 <1>   0.0000 
 25 C        2.3520    -1.5630    -0.2460 C.ar  1 <1>   0.0000 
 26 C        1.9940    -2.7810    -0.8580 C.ar  1 <1>   0.0000 
 27 H        0.9480    -2.9940    -1.0760 H     1 <1>   0.0000 
 28 C        2.9460    -3.7460    -1.2110 C.ar  1 <1>   0.0000 
 29 H        2.6160    -4.6690    -1.6850 H     1 <1>   0.0000 
 30 C        3.3230     3.5730    -2.1170 C.ar  1 <1>   0.0000 
 31 H        3.7430     4.2920    -2.8170 H     1 <1>   0.0000 
 32 C        2.2690     2.7560    -2.5220 C.ar  1 <1>   0.0000 
 33 H        1.8710     2.8420    -3.5320 H     1 <1>   0.0000 
 34 C        1.7200     1.8280    -1.6340 C.ar  1 <1>   0.0000 
 35 H        0.8950     1.2020    -1.9760 H     1 <1>   0.0000 
 36 C        2.2200     1.6960    -0.3260 C.ar  1 <1>   0.0000 
 37 C        3.2780     2.5330     0.0710 C.ar  1 <1>   0.0000 
 38 H        3.6780     2.4600     1.0820 H     1 <1>   0.0000 
 39 C        3.8230     3.4580    -0.8220 C.ar  1 <1>   0.0000 
 40 BR       5.2520     4.5670    -0.2680 Br    1 <1>   0.0000 
 41 S        5.5250    -4.6940    -1.4080 S.o2  1 <1>   0.0000 
 42 N        6.0370    -5.2690     0.0820 N.am  1 <1>   0.0000 
 43 H        5.8310    -6.2660     0.1970 H     1 <1>   0.0000 
 44 H        7.0240    -5.0570     0.2550 H     1 <1>   0.0000 
 45 O        4.8950    -5.8120    -2.0880 O.2   1 <1>   0.0000 
 46 O        6.6470    -3.9950    -2.0110 O.2   1 <1>   0.0000 
@<TRIPOS>BOND
  1   1   2  1   
  2   1   3  1   
  3   1   8  1   
  4   1  36  1   
  5   3   4  1   
  6   3   5  1   
  7   3   6  1   
  8   6   7  2   
  9   6  15  1   
 10   7   8  1   
 11   8  25  1   
 12   9  10  1   
 13   9  11  ar  
 14   9  18  ar  
 15  11  12  1   
 16  11  13  ar  
 17  13  14  1   
 18  13  15  ar  
 19  15  16  ar  
 20  16  17  1   
 21  16  18  ar  
 22  18  19  1   
 23  20  21  ar  
 24  20  28  ar  
 25  20  41  1   
 26  21  22  1   
 27  21  23  ar  
 28  23  24  1   
 29  23  25  ar  
 30  25  26  ar  
 31  26  27  1   
 32  26  28  ar  
 33  28  29  1   
 34  30  31  1   
 35  30  32  ar  
 36  30  39  ar  
 37  32  33  1   
 38  32  34  ar  
 39  34  35  1   
 40  34  36  ar  
 41  36  37  ar  
 42  37  38  1   
 43  37  39  ar  
 44  39  40  1   
 45  41  42  am  
 46  41  45  2   
 47  41  46  2   
 48  42  43  1   
 49  42  44  1   
@<TRIPOS>SUBSTRUCTURE
  1 ****   8 GROUP 4 **** **** 0

# MOE 2015.10 (io_trps.svl 2015.10)

@<TRIPOS>MOLECULE
ZCL-278
47 49 1 0 0 
SMALL
NO_CHARGES


@<TRIPOS>ATOM
  1 N        0.5440     0.6570     0.0330 N.ar  1 <1>   0.0000 
  2 C       -0.7140     1.1410    -0.0040 C.ar  1 <1>   0.0000 
  3 H       -0.9420     1.9230     0.7160 H     1 <1>   0.0000 
  4 C       -1.6690     0.7000    -0.8900 C.ar  1 <1>   0.0000 
  5 H       -2.6730     1.1050    -0.9040 H     1 <1>   0.0000 
  6 C       -1.2630    -0.2810    -1.7650 C.ar  1 <1>   0.0000 
  7 H       -1.9480    -0.6810    -2.5080 H     1 <1>   0.0000 
  8 N       -0.0180    -0.8010    -1.7720 N.ar  1 <1>   0.0000 
  9 C        0.8110    -0.3210    -0.8370 C.ar  1 <1>   0.0000 
 10 N        2.1150    -0.7840    -0.9660 N.am  1 <1>   0.0000 
 11 H        2.2600    -1.4840    -1.6870 H     1 <1>   0.0000 
 12 S        3.1160    -0.8200     0.3470 S.o2  1 <1>   0.0000 
 13 O        2.3780    -1.2570     1.5230 O.2   1 <1>   0.0000 
 14 O        4.3110    -1.5580    -0.0420 O.2   1 <1>   0.0000 
 15 C        4.4410     3.5420     0.8510 C.ar  1 <1>   0.0000 
 16 N        4.8610     4.8920     0.8960 N.am  1 <1>   0.0000 
 17 C        5.0050     5.7790     1.9650 C.2   1 <1>   0.0000 
 18 N        4.9460     7.1050     1.4930 N.am  1 <1>   0.0000 
 19 C        5.1420     8.3350     2.1460 C.2   1 <1>   0.0000 
 20 C        4.8960     9.5300     1.2120 C.3   1 <1>   0.0000 
 21 O        5.0740    10.7540     1.9220 O.3   1 <1>   0.0000 
 22 H        3.8680     9.4550     0.8390 H     1 <1>   0.0000 
 23 O        5.4840     8.4680     3.3230 O.2   1 <1>   0.0000 
 24 H        5.6180     9.4610     0.3890 H     1 <1>   0.0000 
 25 H        4.7040     7.1850     0.5120 H     1 <1>   0.0000 
 26 S        5.2690     5.3520     3.5670 S.2   1 <1>   0.0000 
 27 H        5.1300     5.2700    -0.0100 H     1 <1>   0.0000 
 28 C        4.7100     2.8370    -0.3330 C.ar  1 <1>   0.0000 
 29 H        5.2480     3.3110    -1.1530 H     1 <1>   0.0000 
 30 C        4.3130     1.5050    -0.4840 C.ar  1 <1>   0.0000 
 31 H        4.5420     0.9770    -1.4080 H     1 <1>   0.0000 
 32 C        3.6180     0.8740     0.5490 C.ar  1 <1>   0.0000 
 33 C        3.3240     1.5650     1.7250 C.ar  1 <1>   0.0000 
 34 H        2.7650     1.0930     2.5300 H     1 <1>   0.0000 
 35 C        3.7280     2.8990     1.8670 C.ar  1 <1>   0.0000 
 36 H        3.4250     3.4160     2.7710 H     1 <1>   0.0000 
 37 C        4.5260    14.4220     0.0060 C.ar  1 <1>   0.0000 
 38 BR       4.2860    16.1000    -0.8300 Br    1 <1>   0.0000 
 39 C        4.3670    13.2520    -0.7330 C.ar  1 <1>   0.0000 
 40 H        4.1050    13.2930    -1.7890 H     1 <1>   0.0000 
 41 C        4.5430    12.0060    -0.1200 C.ar  1 <1>   0.0000 
 42 H        4.4090    11.1210    -0.7370 H     1 <1>   0.0000 
 43 C        4.8800    11.9250     1.2350 C.ar  1 <1>   0.0000 
 44 C        5.0370    13.1180     1.9640 C.ar  1 <1>   0.0000 
 45 CL       5.4540    13.0910     3.6450 Cl    1 <1>   0.0000 
 46 C        4.8620    14.3630     1.3550 C.ar  1 <1>   0.0000 
 47 H        4.9860    15.2760     1.9320 H     1 <1>   0.0000 
@<TRIPOS>BOND
  1   1   2  ar  
  2   1   9  ar  
  3   2   3  1   
  4   2   4  ar  
  5   4   5  1   
  6   4   6  ar  
  7   6   7  1   
  8   6   8  ar  
  9   8   9  ar  
 10   9  10  1   
 11  10  11  1   
 12  10  12  am  
 13  12  13  2   
 14  12  14  2   
 15  12  32  1   
 16  15  16  1   
 17  15  28  ar  
 18  15  35  ar  
 19  16  17  am  
 20  16  27  1   
 21  17  18  am  
 22  17  26  2   
 23  18  19  am  
 24  18  25  1   
 25  19  20  1   
 26  19  23  2   
 27  20  21  1   
 28  20  22  1   
 29  20  24  1   
 30  21  43  1   
 31  28  29  1   
 32  28  30  ar  
 33  30  31  1   
 34  30  32  ar  
 35  32  33  ar  
 36  33  34  1   
 37  33  35  ar  
 38  35  36  1   
 39  37  38  1   
 40  37  39  ar  
 41  37  46  ar  
 42  39  40  1   
 43  39  41  ar  
 44  41  42  1   
 45  41  43  ar  
 46  43  44  ar  
 47  44  45  1   
 48  44  46  ar  
 49  46  47  1   
@<TRIPOS>SUBSTRUCTURE
  1 ****  16 GROUP 4 **** **** 0

# MOE 2015.10 (io_trps.svl 2015.10)

@<TRIPOS>MOLECULE
CID13927310
49 52 1 0 0 
SMALL
NO_CHARGES


@<TRIPOS>ATOM
  1 C        1.6640     0.7760     0.4690 C.3   1 <1>   0.0000 
  2 H        2.2410     0.6180     1.3890 H     1 <1>   0.0000 
  3 C        0.2760     1.3010     0.8410 C.3   1 <1>   0.0000 
  4 H        0.0980     2.3410     0.5520 H     1 <1>   0.0000 
  5 H        0.0820     1.1740     1.9120 H     1 <1>   0.0000 
  6 C       -0.5920     0.3380     0.0740 C.2   1 <1>   0.0000 
  7 N        0.0360    -0.6710    -0.4590 N.2   1 <1>   0.0000 
  8 N        1.3620    -0.5170    -0.1690 N.pl3 1 <1>   0.0000 
  9 C       -4.8310     0.8670    -0.2720 C.ar  1 <1>   0.0000 
 10 H       -5.9080     0.9970    -0.3640 H     1 <1>   0.0000 
 11 C       -4.0940     1.7160     0.5520 C.ar  1 <1>   0.0000 
 12 H       -4.5970     2.5080     1.1040 H     1 <1>   0.0000 
 13 C       -2.7110     1.5520     0.6730 C.ar  1 <1>   0.0000 
 14 H       -2.1660     2.2270     1.3290 H     1 <1>   0.0000 
 15 C       -2.0590     0.5340    -0.0340 C.ar  1 <1>   0.0000 
 16 C       -2.8070    -0.3170    -0.8590 C.ar  1 <1>   0.0000 
 17 H       -2.3230    -1.1160    -1.4180 H     1 <1>   0.0000 
 18 C       -4.1890    -0.1500    -0.9770 C.ar  1 <1>   0.0000 
 19 H       -4.7640    -0.8130    -1.6210 H     1 <1>   0.0000 
 20 C        4.1360    -3.5700    -1.1040 C.ar  1 <1>   0.0000 
 21 C        4.5660    -2.4250    -0.4330 C.ar  1 <1>   0.0000 
 22 H        5.6080    -2.3060    -0.1440 H     1 <1>   0.0000 
 23 C        3.6450    -1.4160    -0.1200 C.ar  1 <1>   0.0000 
 24 H        4.0250    -0.5450     0.4110 H     1 <1>   0.0000 
 25 C        2.2870    -1.5160    -0.4720 C.ar  1 <1>   0.0000 
 26 C        1.8920    -2.6870    -1.1500 C.ar  1 <1>   0.0000 
 27 H        0.8520    -2.8190    -1.4470 H     1 <1>   0.0000 
 28 C        2.7990    -3.7050    -1.4690 C.ar  1 <1>   0.0000 
 29 H        2.4420    -4.5870    -1.9970 H     1 <1>   0.0000 
 30 C        3.7820     3.5940    -2.0880 C.ar  1 <1>   0.0000 
 31 C        4.5410     4.5460    -2.9670 C.3   1 <1>   0.0000 
 32 H        4.9180     5.3960    -2.3880 H     1 <1>   0.0000 
 33 H        3.8970     4.9500    -3.7540 H     1 <1>   0.0000 
 34 H        5.3880     4.0310    -3.4310 H     1 <1>   0.0000 
 35 C        2.7380     2.8240    -2.6110 C.ar  1 <1>   0.0000 
 36 H        2.4490     2.9270    -3.6560 H     1 <1>   0.0000 
 37 C        2.0510     1.9150    -1.8010 C.ar  1 <1>   0.0000 
 38 H        1.2380     1.3360    -2.2390 H     1 <1>   0.0000 
 39 C        2.4030     1.7420    -0.4520 C.ar  1 <1>   0.0000 
 40 C        3.4560     2.5150     0.0630 C.ar  1 <1>   0.0000 
 41 H        3.7560     2.4130     1.1070 H     1 <1>   0.0000 
 42 C        4.1430     3.4250    -0.7470 C.ar  1 <1>   0.0000 
 43 H        4.9630     4.0020    -0.3210 H     1 <1>   0.0000 
 44 S        5.3130    -4.8270    -1.5160 S.o2  1 <1>   0.0000 
 45 N        5.6410    -5.5060    -0.0190 N.am  1 <1>   0.0000 
 46 H        5.3500    -6.4870     0.0280 H     1 <1>   0.0000 
 47 H        6.6210    -5.3810     0.2520 H     1 <1>   0.0000 
 48 O        4.6660    -5.8600    -2.3060 O.2   1 <1>   0.0000 
 49 O        6.5340    -4.1920    -1.9810 O.2   1 <1>   0.0000 
@<TRIPOS>BOND
  1   1   2  1   
  2   1   3  1   
  3   1   8  1   
  4   1  39  1   
  5   3   4  1   
  6   3   5  1   
  7   3   6  1   
  8   6   7  2   
  9   6  15  1   
 10   7   8  1   
 11   8  25  1   
 12   9  10  1   
 13   9  11  ar  
 14   9  18  ar  
 15  11  12  1   
 16  11  13  ar  
 17  13  14  1   
 18  13  15  ar  
 19  15  16  ar  
 20  16  17  1   
 21  16  18  ar  
 22  18  19  1   
 23  20  21  ar  
 24  20  28  ar  
 25  20  44  1   
 26  21  22  1   
 27  21  23  ar  
 28  23  24  1   
 29  23  25  ar  
 30  25  26  ar  
 31  26  27  1   
 32  26  28  ar  
 33  28  29  1   
 34  30  31  1   
 35  30  35  ar  
 36  30  42  ar  
 37  31  32  1   
 38  31  33  1   
 39  31  34  1   
 40  35  36  1   
 41  35  37  ar  
 42  37  38  1   
 43  37  39  ar  
 44  39  40  ar  
 45  40  41  1   
 46  40  42  ar  
 47  42  43  1   
 48  44  45  am  
 49  44  48  2   
 50  44  49  2   
 51  45  46  1   
 52  45  47  1   
@<TRIPOS>SUBSTRUCTURE
  1 ****   8 GROUP 4 **** **** 0

# MOE 2015.10 (io_trps.svl 2015.10)

@<TRIPOS>MOLECULE
3-Br-phenyl(44143703)
46 49 1 0 0 
SMALL
NO_CHARGES


@<TRIPOS>ATOM
  1 C        0.3350     0.4530     0.0100 C.ar  1 <1>   0.0000 
  2 H        0.2630     0.8160    -1.0130 H     1 <1>   0.0000 
  3 C       -0.2940     1.1870     1.0200 C.ar  1 <1>   0.0000 
  4 H       -0.8350     2.0990     0.7720 H     1 <1>   0.0000 
  5 C       -0.2330     0.7530     2.3440 C.ar  1 <1>   0.0000 
  6 H       -0.7240     1.3270     3.1280 H     1 <1>   0.0000 
  7 C        0.4570    -0.4150     2.6620 C.ar  1 <1>   0.0000 
  8 H        0.5060    -0.7550     3.6950 H     1 <1>   0.0000 
  9 C        1.0870    -1.1510     1.6560 C.ar  1 <1>   0.0000 
 10 H        1.6220    -2.0610     1.9240 H     1 <1>   0.0000 
 11 C        1.0310    -0.7200     0.3230 C.ar  1 <1>   0.0000 
 12 C        2.7000    -2.1030    -2.7560 C.3   1 <1>   0.0000 
 13 H        2.2300    -2.5390    -3.6470 H     1 <1>   0.0000 
 14 C        1.7590    -1.0540    -2.1600 C.3   1 <1>   0.0000 
 15 H        0.7560    -1.1340    -2.5940 H     1 <1>   0.0000 
 16 H        2.1220    -0.0260    -2.2470 H     1 <1>   0.0000 
 17 C        1.7060    -1.5210    -0.7290 C.2   1 <1>   0.0000 
 18 N        2.2720    -2.6710    -0.4980 N.2   1 <1>   0.0000 
 19 N        2.7880    -3.1090    -1.6840 N.pl3 1 <1>   0.0000 
 20 C        4.4350    -6.9910    -2.0090 C.ar  1 <1>   0.0000 
 21 C        4.3330    -6.1840    -3.1420 C.ar  1 <1>   0.0000 
 22 H        4.6760    -6.5400    -4.1130 H     1 <1>   0.0000 
 23 C        3.7890    -4.8980    -3.0340 C.ar  1 <1>   0.0000 
 24 H        3.7300    -4.3050    -3.9450 H     1 <1>   0.0000 
 25 C        3.3320    -4.3880    -1.8060 C.ar  1 <1>   0.0000 
 26 C        3.4410    -5.2360    -0.6860 C.ar  1 <1>   0.0000 
 27 H        3.1010    -4.8950     0.2910 H     1 <1>   0.0000 
 28 C        3.9840    -6.5240    -0.7770 C.ar  1 <1>   0.0000 
 29 H        4.0470    -7.1380     0.1190 H     1 <1>   0.0000 
 30 S        5.1030    -8.6250    -2.1620 S.o2  1 <1>   0.0000 
 31 N        6.7400    -8.3180    -2.3490 N.am  1 <1>   0.0000 
 32 H        7.2910    -8.6990    -1.5740 H     1 <1>   0.0000 
 33 H        7.0870    -8.6330    -3.2600 H     1 <1>   0.0000 
 34 O        4.9530    -9.3310    -0.9010 O.2   1 <1>   0.0000 
 35 O        4.6270    -9.2120    -3.4020 O.2   1 <1>   0.0000 
 36 C        6.5040    -0.3340    -3.8730 C.ar  1 <1>   0.0000 
 37 H        7.4490     0.1130    -4.1730 H     1 <1>   0.0000 
 38 C        5.5510    -0.6400    -4.8430 C.ar  1 <1>   0.0000 
 39 H        5.7550    -0.4290    -5.8910 H     1 <1>   0.0000 
 40 C        4.3330    -1.2140    -4.4710 C.ar  1 <1>   0.0000 
 41 H        3.6010    -1.4410    -5.2460 H     1 <1>   0.0000 
 42 C        4.0510    -1.4970    -3.1220 C.ar  1 <1>   0.0000 
 43 C        5.0180    -1.1730    -2.1530 C.ar  1 <1>   0.0000 
 44 H        4.8230    -1.3710    -1.1010 H     1 <1>   0.0000 
 45 C        6.2340    -0.6020    -2.5330 C.ar  1 <1>   0.0000 
 46 BR       7.5240    -0.1840    -1.2140 Br    1 <1>   0.0000 
@<TRIPOS>BOND
  1   1   2  1   
  2   1   3  ar  
  3   1  11  ar  
  4   3   4  1   
  5   3   5  ar  
  6   5   6  1   
  7   5   7  ar  
  8   7   8  1   
  9   7   9  ar  
 10   9  10  1   
 11   9  11  ar  
 12  11  17  1   
 13  12  13  1   
 14  12  14  1   
 15  12  19  1   
 16  12  42  1   
 17  14  15  1   
 18  14  16  1   
 19  14  17  1   
 20  17  18  2   
 21  18  19  1   
 22  19  25  1   
 23  20  21  ar  
 24  20  28  ar  
 25  20  30  1   
 26  21  22  1   
 27  21  23  ar  
 28  23  24  1   
 29  23  25  ar  
 30  25  26  ar  
 31  26  27  1   
 32  26  28  ar  
 33  28  29  1   
 34  30  31  am  
 35  30  34  2   
 36  30  35  2   
 37  31  32  1   
 38  31  33  1   
 39  36  37  1   
 40  36  38  ar  
 41  36  45  ar  
 42  38  39  1   
 43  38  40  ar  
 44  40  41  1   
 45  40  42  ar  
 46  42  43  ar  
 47  43  44  1   
 48  43  45  ar  
 49  45  46  1   
@<TRIPOS>SUBSTRUCTURE
  1 ****  19 GROUP 4 **** **** 0

# MOE 2015.10 (io_trps.svl 2015.10)

@<TRIPOS>MOLECULE
phenyl
46 49 1 0 0 
SMALL
NO_CHARGES


@<TRIPOS>ATOM
  1 C        1.3660     1.0720     0.3330 C.ar  1 <1>   0.0000 
  2 C        0.3460     1.7670     1.0060 C.ar  1 <1>   0.0000 
  3 H        0.1090     2.7970     0.7360 H     1 <1>   0.0000 
  4 C       -0.3840     1.1550     2.0280 C.ar  1 <1>   0.0000 
  5 H       -1.1700     1.7070     2.5410 H     1 <1>   0.0000 
  6 C       -0.1090    -0.1620     2.3890 C.ar  1 <1>   0.0000 
  7 H       -0.6800    -0.6400     3.1840 H     1 <1>   0.0000 
  8 C        0.8930    -0.8690     1.7280 C.ar  1 <1>   0.0000 
  9 H        1.1070    -1.8990     2.0070 H     1 <1>   0.0000 
 10 C        1.6240    -0.2580     0.7060 C.ar  1 <1>   0.0000 
 11 H        2.4010    -0.8330     0.2030 H     1 <1>   0.0000 
 12 C        2.9540     0.4810    -2.5560 C.2   1 <1>   0.0000 
 13 C        1.7040     1.2270    -2.1670 C.3   1 <1>   0.0000 
 14 H        0.8240     0.5770    -2.1440 H     1 <1>   0.0000 
 15 H        1.5460     2.0440    -2.8800 H     1 <1>   0.0000 
 16 C        2.1210     1.7660    -0.7970 C.3   1 <1>   0.0000 
 17 H        1.9310     2.8460    -0.7690 H     1 <1>   0.0000 
 18 N        3.5710     1.5030    -0.7720 N.pl3 1 <1>   0.0000 
 19 N        3.9780     0.6690    -1.7740 N.2   1 <1>   0.0000 
 20 C        6.3640     3.0490     2.0040 C.ar  1 <1>   0.0000 
 21 C        5.0330     3.4620     2.0570 C.ar  1 <1>   0.0000 
 22 H        4.7000     4.1780     2.8070 H     1 <1>   0.0000 
 23 C        4.1070     2.9490     1.1390 C.ar  1 <1>   0.0000 
 24 H        3.0800     3.3010     1.2180 H     1 <1>   0.0000 
 25 C        4.4800     2.0210     0.1500 C.ar  1 <1>   0.0000 
 26 C        5.8360     1.6360     0.1210 C.ar  1 <1>   0.0000 
 27 H        6.1840     0.9220    -0.6250 H     1 <1>   0.0000 
 28 C        6.7740     2.1390     1.0330 C.ar  1 <1>   0.0000 
 29 H        7.8080     1.8080     0.9670 H     1 <1>   0.0000 
 30 S        7.5330     3.7260     3.1510 S.o2  1 <1>   0.0000 
 31 N        7.1430     2.9160     4.5670 N.am  1 <1>   0.0000 
 32 H        7.9130     2.3250     4.8930 H     1 <1>   0.0000 
 33 H        6.8130     3.5570     5.2950 H     1 <1>   0.0000 
 34 O        8.8730     3.3030     2.7860 O.2   1 <1>   0.0000 
 35 O        7.2280     5.1310     3.3580 O.2   1 <1>   0.0000 
 36 C        3.1300    -2.0290    -6.0260 C.ar  1 <1>   0.0000 
 37 H        3.1800    -2.6690    -6.9050 H     1 <1>   0.0000 
 38 C        4.2130    -1.9610    -5.1510 C.ar  1 <1>   0.0000 
 39 H        5.1090    -2.5480    -5.3470 H     1 <1>   0.0000 
 40 C        4.1490    -1.1400    -4.0230 C.ar  1 <1>   0.0000 
 41 H        5.0050    -1.1000    -3.3510 H     1 <1>   0.0000 
 42 C        2.9990    -0.3830    -3.7630 C.ar  1 <1>   0.0000 
 43 C        1.9150    -0.4550    -4.6460 C.ar  1 <1>   0.0000 
 44 H        1.0080     0.1230    -4.4820 H     1 <1>   0.0000 
 45 C        1.9830    -1.2780    -5.7740 C.ar  1 <1>   0.0000 
 46 H        1.1380    -1.3310    -6.4590 H     1 <1>   0.0000 
@<TRIPOS>BOND
  1   1   2  ar  
  2   1  10  ar  
  3   1  16  1   
  4   2   3  1   
  5   2   4  ar  
  6   4   5  1   
  7   4   6  ar  
  8   6   7  1   
  9   6   8  ar  
 10   8   9  1   
 11   8  10  ar  
 12  10  11  1   
 13  12  13  1   
 14  12  19  2   
 15  12  42  1   
 16  13  14  1   
 17  13  15  1   
 18  13  16  1   
 19  16  17  1   
 20  16  18  1   
 21  18  19  1   
 22  18  25  1   
 23  20  21  ar  
 24  20  28  ar  
 25  20  30  1   
 26  21  22  1   
 27  21  23  ar  
 28  23  24  1   
 29  23  25  ar  
 30  25  26  ar  
 31  26  27  1   
 32  26  28  ar  
 33  28  29  1   
 34  30  31  am  
 35  30  34  2   
 36  30  35  2   
 37  31  32  1   
 38  31  33  1   
 39  36  37  1   
 40  36  38  ar  
 41  36  45  ar  
 42  38  39  1   
 43  38  40  ar  
 44  40  41  1   
 45  40  42  ar  
 46  42  43  ar  
 47  43  44  1   
 48  43  45  ar  
 49  45  46  1   
@<TRIPOS>SUBSTRUCTURE
  1 ****  18 GROUP 4 **** **** 0

# MOE 2015.10 (io_trps.svl 2015.10)

@<TRIPOS>MOLECULE
CID14199398
48 51 1 0 0 
SMALL
NO_CHARGES


@<TRIPOS>ATOM
  1 C        1.0530     0.8300    -0.0560 C.2   1 <1>   0.0000 
  2 C       -0.2490     1.2820     0.0620 C.2   1 <1>   0.0000 
  3 H       -0.5650     2.3140    -0.0220 H     1 <1>   0.0000 
  4 C       -1.0420     0.1600     0.3930 C.2   1 <1>   0.0000 
  5 N       -0.2780    -0.9380     0.4630 N.2   1 <1>   0.0000 
  6 N        0.9790    -0.5540     0.0900 N.pl3 1 <1>   0.0000 
  7 C       -5.2500     0.0110     1.2120 C.ar  1 <1>   0.0000 
  8 H       -6.3180    -0.0280     1.4210 H     1 <1>   0.0000 
  9 C       -4.6080     1.2400     1.0820 C.ar  1 <1>   0.0000 
 10 H       -5.1740     2.1640     1.1910 H     1 <1>   0.0000 
 11 C       -3.2360     1.2920     0.8140 C.ar  1 <1>   0.0000 
 12 H       -2.7690     2.2710     0.7250 H     1 <1>   0.0000 
 13 C       -2.4850     0.1140     0.6720 C.ar  1 <1>   0.0000 
 14 C       -3.1500    -1.1170     0.8070 C.ar  1 <1>   0.0000 
 15 H       -2.6060    -2.0540     0.7020 H     1 <1>   0.0000 
 16 C       -4.5220    -1.1680     1.0740 C.ar  1 <1>   0.0000 
 17 H       -5.0200    -2.1310     1.1750 H     1 <1>   0.0000 
 18 C        3.8890    -3.5960    -0.4170 C.ar  1 <1>   0.0000 
 19 C        4.1040    -2.3380    -0.9870 C.ar  1 <1>   0.0000 
 20 H        5.0080    -2.1350    -1.5590 H     1 <1>   0.0000 
 21 C        3.1480    -1.3280    -0.8290 C.ar  1 <1>   0.0000 
 22 H        3.3390    -0.3830    -1.3290 H     1 <1>   0.0000 
 23 C        1.9780    -1.5640    -0.0950 C.ar  1 <1>   0.0000 
 24 C        1.7630    -2.8470     0.4450 C.ar  1 <1>   0.0000 
 25 H        0.8600    -3.0740     1.0110 H     1 <1>   0.0000 
 26 C        2.7170    -3.8580     0.2920 C.ar  1 <1>   0.0000 
 27 H        2.5290    -4.8360     0.7310 H     1 <1>   0.0000 
 28 C        4.5510     3.2490    -0.5040 C.ar  1 <1>   0.0000 
 29 O        5.7140     3.9690    -0.5290 O.3   1 <1>   0.0000 
 30 C        5.9090     4.8350    -1.6460 C.3   1 <1>   0.0000 
 31 H        6.8730     5.3370    -1.5150 H     1 <1>   0.0000 
 32 H        5.1340     5.6080    -1.6860 H     1 <1>   0.0000 
 33 H        5.9530     4.2680    -2.5820 H     1 <1>   0.0000 
 34 C        3.5500     3.2720    -1.4750 C.ar  1 <1>   0.0000 
 35 H        3.6220     3.8950    -2.3630 H     1 <1>   0.0000 
 36 C        2.4050     2.4780    -1.3270 C.ar  1 <1>   0.0000 
 37 H        1.6370     2.5120    -2.0980 H     1 <1>   0.0000 
 38 C        2.2550     1.6450    -0.2120 C.ar  1 <1>   0.0000 
 39 C        3.2530     1.6380     0.7690 C.ar  1 <1>   0.0000 
 40 H        3.1550     1.0170     1.6580 H     1 <1>   0.0000 
 41 C        4.3940     2.4300     0.6180 C.ar  1 <1>   0.0000 
 42 H        5.1640     2.4060     1.3880 H     1 <1>   0.0000 
 43 S        5.1090    -4.8620    -0.6380 S.o2  1 <1>   0.0000 
 44 N        6.4290    -4.2310     0.1830 N.am  1 <1>   0.0000 
 45 H        6.6870    -4.8070     0.9890 H     1 <1>   0.0000 
 46 H        7.2230    -4.0630    -0.4410 H     1 <1>   0.0000 
 47 O        4.7090    -6.0560     0.0860 O.2   1 <1>   0.0000 
 48 O        5.4620    -4.9260    -2.0450 O.2   1 <1>   0.0000 
@<TRIPOS>BOND
  1   1   2  2   
  2   1   6  1   
  3   1  38  1   
  4   2   3  1   
  5   2   4  1   
  6   4   5  2   
  7   4  13  1   
  8   5   6  1   
  9   6  23  1   
 10   7   8  1   
 11   7   9  ar  
 12   7  16  ar  
 13   9  10  1   
 14   9  11  ar  
 15  11  12  1   
 16  11  13  ar  
 17  13  14  ar  
 18  14  15  1   
 19  14  16  ar  
 20  16  17  1   
 21  18  19  ar  
 22  18  26  ar  
 23  18  43  1   
 24  19  20  1   
 25  19  21  ar  
 26  21  22  1   
 27  21  23  ar  
 28  23  24  ar  
 29  24  25  1   
 30  24  26  ar  
 31  26  27  1   
 32  28  29  1   
 33  28  34  ar  
 34  28  41  ar  
 35  29  30  1   
 36  30  31  1   
 37  30  32  1   
 38  30  33  1   
 39  34  35  1   
 40  34  36  ar  
 41  36  37  1   
 42  36  38  ar  
 43  38  39  ar  
 44  39  40  1   
 45  39  41  ar  
 46  41  42  1   
 47  43  44  am  
 48  43  47  2   
 49  43  48  2   
 50  44  45  1   
 51  44  46  1   
@<TRIPOS>SUBSTRUCTURE
  1 ****   6 GROUP 4 **** **** 0

# MOE 2015.10 (io_trps.svl 2015.10)

@<TRIPOS>MOLECULE
CID44143698
52 55 1 0 0 
SMALL
NO_CHARGES


@<TRIPOS>ATOM
  1 C       -0.0480     0.3570     0.1280 C.ar  1 <1>   0.0000 
  2 H        0.0690     0.8790    -0.8200 H     1 <1>   0.0000 
  3 C       -1.0080     0.8320     1.0320 C.ar  1 <1>   0.0000 
  4 O       -1.6980     1.9350     0.6060 O.3   1 <1>   0.0000 
  5 C       -2.6930     2.4530     1.4900 C.3   1 <1>   0.0000 
  6 H       -3.1500     3.3210     1.0050 H     1 <1>   0.0000 
  7 H       -2.2460     2.7920     2.4300 H     1 <1>   0.0000 
  8 H       -3.4830     1.7160     1.6680 H     1 <1>   0.0000 
  9 C       -1.1870     0.1770     2.2500 C.ar  1 <1>   0.0000 
 10 H       -1.9170     0.5090     2.9830 H     1 <1>   0.0000 
 11 C       -0.4140    -0.9440     2.5580 C.ar  1 <1>   0.0000 
 12 H       -0.5550    -1.4550     3.5100 H     1 <1>   0.0000 
 13 C        0.5390    -1.4130     1.6520 C.ar  1 <1>   0.0000 
 14 H        1.1290    -2.2890     1.9210 H     1 <1>   0.0000 
 15 C        0.7380    -0.7680     0.4230 C.ar  1 <1>   0.0000 
 16 C        3.2280    -1.4350    -2.2020 C.2   1 <1>   0.0000 
 17 C        2.2900    -0.5860    -1.6440 C.2   1 <1>   0.0000 
 18 H        2.0850     0.4260    -1.9700 H     1 <1>   0.0000 
 19 C        1.7430    -1.2590    -0.5290 C.2   1 <1>   0.0000 
 20 N        2.3020    -2.4700    -0.4010 N.2   1 <1>   0.0000 
 21 N        3.1280    -2.6240    -1.4800 N.pl3 1 <1>   0.0000 
 22 C        4.8790    -6.4420    -2.0800 C.ar  1 <1>   0.0000 
 23 C        4.8450    -5.5280    -3.1360 C.ar  1 <1>   0.0000 
 24 H        5.2580    -5.7840    -4.1100 H     1 <1>   0.0000 
 25 C        4.2680    -4.2650    -2.9490 C.ar  1 <1>   0.0000 
 26 H        4.2250    -3.6090    -3.8130 H     1 <1>   0.0000 
 27 C        3.7280    -3.9060    -1.7070 C.ar  1 <1>   0.0000 
 28 C        3.7410    -4.8500    -0.6630 C.ar  1 <1>   0.0000 
 29 H        3.3200    -4.6140     0.3150 H     1 <1>   0.0000 
 30 C        4.3170    -6.1120    -0.8450 C.ar  1 <1>   0.0000 
 31 H        4.3240    -6.8180    -0.0170 H     1 <1>   0.0000 
 32 S        5.5810    -8.0500    -2.3300 S.o2  1 <1>   0.0000 
 33 N        7.1910    -7.7890    -1.9430 N.am  1 <1>   0.0000 
 34 H        7.4820    -8.3350    -1.1270 H     1 <1>   0.0000 
 35 H        7.8070    -7.9380    -2.7470 H     1 <1>   0.0000 
 36 O        5.0490    -8.9670    -1.3380 O.2   1 <1>   0.0000 
 37 O        5.5300    -8.3800    -3.7430 O.2   1 <1>   0.0000 
 38 C        6.0110    -0.4560    -5.2970 C.ar  1 <1>   0.0000 
 39 O        6.7930    -0.1210    -6.3690 O.3   1 <1>   0.0000 
 40 C        8.2060    -0.1960    -6.1810 C.3   1 <1>   0.0000 
 41 H        8.6830     0.0830    -7.1260 H     1 <1>   0.0000 
 42 H        8.5180    -1.2170    -5.9380 H     1 <1>   0.0000 
 43 H        8.5390     0.5150    -5.4170 H     1 <1>   0.0000 
 44 C        4.6350    -0.4020    -5.5350 C.ar  1 <1>   0.0000 
 45 H        4.2620    -0.1070    -6.5150 H     1 <1>   0.0000 
 46 C        3.7230    -0.7240    -4.5260 C.ar  1 <1>   0.0000 
 47 H        2.6560    -0.6740    -4.7400 H     1 <1>   0.0000 
 48 C        4.1790    -1.1150    -3.2630 C.ar  1 <1>   0.0000 
 49 C        5.5580    -1.1500    -3.0200 C.ar  1 <1>   0.0000 
 50 H        5.9400    -1.4280    -2.0380 H     1 <1>   0.0000 
 51 C        6.4690    -0.8270    -4.0330 C.ar  1 <1>   0.0000 
 52 H        7.5290    -0.8760    -3.7950 H     1 <1>   0.0000 
@<TRIPOS>BOND
  1   1   2  1   
  2   1   3  ar  
  3   1  15  ar  
  4   3   4  1   
  5   3   9  ar  
  6   4   5  1   
  7   5   6  1   
  8   5   7  1   
  9   5   8  1   
 10   9  10  1   
 11   9  11  ar  
 12  11  12  1   
 13  11  13  ar  
 14  13  14  1   
 15  13  15  ar  
 16  15  19  1   
 17  16  17  2   
 18  16  21  1   
 19  16  48  1   
 20  17  18  1   
 21  17  19  1   
 22  19  20  2   
 23  20  21  1   
 24  21  27  1   
 25  22  23  ar  
 26  22  30  ar  
 27  22  32  1   
 28  23  24  1   
 29  23  25  ar  
 30  25  26  1   
 31  25  27  ar  
 32  27  28  ar  
 33  28  29  1   
 34  28  30  ar  
 35  30  31  1   
 36  32  33  am  
 37  32  36  2   
 38  32  37  2   
 39  33  34  1   
 40  33  35  1   
 41  38  39  1   
 42  38  44  ar  
 43  38  51  ar  
 44  39  40  1   
 45  40  41  1   
 46  40  42  1   
 47  40  43  1   
 48  44  45  1   
 49  44  46  ar  
 50  46  47  1   
 51  46  48  ar  
 52  48  49  ar  
 53  49  50  1   
 54  49  51  ar  
 55  51  52  1   
@<TRIPOS>SUBSTRUCTURE
  1 ****  21 GROUP 4 **** **** 0

# MOE 2015.10 (io_trps.svl 2015.10)

@<TRIPOS>MOLECULE
G04
46 49 1 0 0 
SMALL
USER_CHARGES


@<TRIPOS>ATOM
  1 C        1.1870     1.0500     0.0570 C.ar  1 <1>   0.0000 
  2 C        0.3890     2.0080    -0.5720 C.ar  1 <1>   0.0000 
  3 C       -0.9910     1.8480    -0.7490 C.ar  1 <1>   0.0000 
  4 H       -1.5920     2.6070    -1.2430 H     1 <1>   0.0000 
  5 C       -1.5750     0.6720    -0.2680 C.ar  1 <1>   0.0000 
  6 H       -2.6460     0.5180    -0.3900 H     1 <1>   0.0000 
  7 C       -0.8070    -0.3030     0.3650 C.ar  1 <1>   0.0000 
  8 H       -1.2820    -1.2110     0.7330 H     1 <1>   0.0000 
  9 C        0.5720    -0.1270     0.5340 C.ar  1 <1>   0.0000 
 10 H        1.1580    -0.8960     1.0330 H     1 <1>   0.0000 
 11 C        2.5320     1.5450     0.0580 C.2   1 <1>   0.0000 
 12 C        3.7510     0.8640     0.6160 C.3   1 <1>   0.0000 
 13 H        3.6020    -0.2240     0.6120 H     1 <1>   0.0000 
 14 C        4.1410     1.3510     2.0250 C.3   1 <1>   0.0000 
 15 C        5.5710     0.8510     2.3450 C.2   1 <1>   0.0000 
 16 O        5.9430    -0.3070     2.1190 O.2   1 <1>   0.0000 
 17 N        6.3620     1.8140     2.9620 N.am  1 <1>   0.0000 
 18 N        7.6480     1.5180     3.3250 N.2   1 <1>   0.0000 
 19 C        8.2970     2.4990     3.8750 C.2   1 <1>   0.0000 
 20 H        7.8320     3.4910     4.0270 H     1 <1>   0.0000 
 21 H        5.9860     2.7450     3.1460 H     1 <1>   0.0000 
 22 N        3.2110     0.8580     3.0790 N.4   1 <1>   1.0000 
 23 H        3.5830     1.1380     3.9930 H     1 <1>   0.0000 
 24 H        3.2630    -0.1670     3.0910 H     1 <1>   0.0000 
 25 H        4.1260     2.4470     2.0500 H     1 <1>   0.0000 
 26 H        4.5870     1.0440    -0.0750 H     1 <1>   0.0000 
 27 N        1.2130     3.0470    -0.9430 N.pl3 1 <1>   0.0000 
 28 H        0.9050     3.8880    -1.4210 H     1 <1>   0.0000 
 29 C        2.5040     2.7750    -0.5720 C.2   1 <1>   0.0000 
 30 H        3.2920     3.4860    -0.7900 H     1 <1>   0.0000 
 31 C       12.3540     2.1540     5.1990 C.ar  1 <1>   0.0000 
 32 C       11.6980     1.0560     4.6560 C.ar  1 <1>   0.0000 
 33 H       12.2240     0.1070     4.5690 H     1 <1>   0.0000 
 34 C       10.3750     1.1440     4.2170 C.ar  1 <1>   0.0000 
 35 H        9.8910     0.2650     3.7960 H     1 <1>   0.0000 
 36 C        9.6970     2.3560     4.3270 C.ar  1 <1>   0.0000 
 37 C       10.3410     3.4680     4.8720 C.ar  1 <1>   0.0000 
 38 H        9.8160     4.4170     4.9600 H     1 <1>   0.0000 
 39 C       11.6580     3.3890     5.3090 C.ar  1 <1>   0.0000 
 40 N       12.2520     4.4850     5.8280 N.ar  1 <1>   0.0000 
 41 C       13.5360     4.3410     6.2340 C.ar  1 <1>   0.0000 
 42 H       14.0160     5.2200     6.6520 H     1 <1>   0.0000 
 43 C       14.2110     3.1410     6.1280 C.ar  1 <1>   0.0000 
 44 H       15.2400     3.0450     6.4600 H     1 <1>   0.0000 
 45 N       13.6340     2.0300     5.6110 N.ar  1 <1>   0.0000 
 46 H        2.2810     1.2120     2.9040 H     1 <1>   0.0000 
@<TRIPOS>BOND
  1   1   2  ar  
  2   1   9  ar  
  3   1  11  1   
  4   2   3  ar  
  5   2  27  1   
  6   3   4  1   
  7   3   5  ar  
  8   5   6  1   
  9   5   7  ar  
 10   7   8  1   
 11   7   9  ar  
 12   9  10  1   
 13  11  12  1   
 14  11  29  2   
 15  12  13  1   
 16  12  14  1   
 17  12  26  1   
 18  14  15  1   
 19  14  22  1   
 20  14  25  1   
 21  15  16  2   
 22  15  17  am  
 23  17  18  1   
 24  17  21  1   
 25  18  19  2   
 26  19  20  1   
 27  19  36  1   
 28  22  23  1   
 29  22  24  1   
 30  22  46  1   
 31  27  28  1   
 32  27  29  1   
 33  29  30  1   
 34  31  32  ar  
 35  31  39  ar  
 36  31  45  ar  
 37  32  33  1   
 38  32  34  ar  
 39  34  35  1   
 40  34  36  ar  
 41  36  37  ar  
 42  37  38  1   
 43  37  39  ar  
 44  39  40  ar  
 45  40  41  ar  
 46  41  42  1   
 47  41  43  ar  
 48  43  44  1   
 49  43  45  ar  
@<TRIPOS>SUBSTRUCTURE
  1 ****  17 GROUP 4 **** **** 0

# MOE 2015.10 (io_trps.svl 2015.10)

@<TRIPOS>MOLECULE
3-Cl-phenyl(44193696)
46 49 1 0 0 
SMALL
NO_CHARGES


@<TRIPOS>ATOM
  1 C        1.2330    -3.4620     0.7850 C.3   1 <1>   0.0000 
  2 H        0.4970    -4.2760     0.7470 H     1 <1>   0.0000 
  3 N        1.9110    -3.3290    -0.5170 N.pl3 1 <1>   0.0000 
  4 N        1.8800    -2.0540    -1.0040 N.2   1 <1>   0.0000 
  5 C        1.1040    -1.3610    -0.2210 C.2   1 <1>   0.0000 
  6 C        0.4870    -2.1330     0.9170 C.3   1 <1>   0.0000 
  7 H       -0.5820    -2.2610     0.7170 H     1 <1>   0.0000 
  8 H        0.6280    -1.6340     1.8800 H     1 <1>   0.0000 
  9 C        3.7890    -6.4140    -2.7170 C.ar  1 <1>   0.0000 
 10 C        3.0980    -6.7210    -1.5450 C.ar  1 <1>   0.0000 
 11 H        3.0330    -7.7480    -1.1890 H     1 <1>   0.0000 
 12 C        2.4800    -5.6980    -0.8130 C.ar  1 <1>   0.0000 
 13 H        1.9480    -5.9870     0.0910 H     1 <1>   0.0000 
 14 C        2.5310    -4.3550    -1.2280 C.ar  1 <1>   0.0000 
 15 C        3.2330    -4.0860    -2.4210 C.ar  1 <1>   0.0000 
 16 H        3.3030    -3.0640    -2.7920 H     1 <1>   0.0000 
 17 C        3.8570    -5.0960    -3.1630 C.ar  1 <1>   0.0000 
 18 H        4.3850    -4.8340    -4.0770 H     1 <1>   0.0000 
 19 S        4.5360    -7.7200    -3.6510 S.o2  1 <1>   0.0000 
 20 N        5.8050    -8.1850    -2.6580 N.am  1 <1>   0.0000 
 21 H        5.7040    -9.1510    -2.3350 H     1 <1>   0.0000 
 22 H        6.7140    -8.0200    -3.1000 H     1 <1>   0.0000 
 23 O        3.6070    -8.8350    -3.7180 O.2   1 <1>   0.0000 
 24 O        5.1330    -7.1770    -4.8580 O.2   1 <1>   0.0000 
 25 C        0.2920     2.7950    -0.8770 C.ar  1 <1>   0.0000 
 26 H        0.0880     3.8510    -1.0500 H     1 <1>   0.0000 
 27 C        1.2150     2.1240    -1.6770 C.ar  1 <1>   0.0000 
 28 H        1.7320     2.6540    -2.4750 H     1 <1>   0.0000 
 29 C        1.4760     0.7690    -1.4560 C.ar  1 <1>   0.0000 
 30 H        2.2000     0.2620    -2.0910 H     1 <1>   0.0000 
 31 C        0.8150     0.0790    -0.4300 C.ar  1 <1>   0.0000 
 32 C       -0.1120     0.7590     0.3680 C.ar  1 <1>   0.0000 
 33 H       -0.6500     0.2570     1.1690 H     1 <1>   0.0000 
 34 C       -0.3710     2.1150     0.1440 C.ar  1 <1>   0.0000 
 35 H       -1.0930     2.6400     0.7670 H     1 <1>   0.0000 
 36 C        3.9490    -4.1320     4.1060 C.ar  1 <1>   0.0000 
 37 H        4.6280    -4.3000     4.9400 H     1 <1>   0.0000 
 38 C        2.8030    -4.9080     3.9560 C.ar  1 <1>   0.0000 
 39 CL       2.4530    -6.1460     5.1010 Cl    1 <1>   0.0000 
 40 C        1.9330    -4.6890     2.8860 C.ar  1 <1>   0.0000 
 41 H        1.0390    -5.3040     2.7880 H     1 <1>   0.0000 
 42 C        2.2060    -3.6870     1.9370 C.ar  1 <1>   0.0000 
 43 C        3.3650    -2.9070     2.1050 C.ar  1 <1>   0.0000 
 44 H        3.6070    -2.1180     1.3930 H     1 <1>   0.0000 
 45 C        4.2290    -3.1300     3.1800 C.ar  1 <1>   0.0000 
 46 H        5.1230    -2.5180     3.2930 H     1 <1>   0.0000 
@<TRIPOS>BOND
  1   1   2  1   
  2   1   3  1   
  3   1   6  1   
  4   1  42  1   
  5   3   4  1   
  6   3  14  1   
  7   4   5  2   
  8   5   6  1   
  9   5  31  1   
 10   6   7  1   
 11   6   8  1   
 12   9  10  ar  
 13   9  17  ar  
 14   9  19  1   
 15  10  11  1   
 16  10  12  ar  
 17  12  13  1   
 18  12  14  ar  
 19  14  15  ar  
 20  15  16  1   
 21  15  17  ar  
 22  17  18  1   
 23  19  20  am  
 24  19  23  2   
 25  19  24  2   
 26  20  21  1   
 27  20  22  1   
 28  25  26  1   
 29  25  27  ar  
 30  25  34  ar  
 31  27  28  1   
 32  27  29  ar  
 33  29  30  1   
 34  29  31  ar  
 35  31  32  ar  
 36  32  33  1   
 37  32  34  ar  
 38  34  35  1   
 39  36  37  1   
 40  36  38  ar  
 41  36  45  ar  
 42  38  39  1   
 43  38  40  ar  
 44  40  41  1   
 45  40  42  ar  
 46  42  43  ar  
 47  43  44  1   
 48  43  45  ar  
 49  45  46  1   
@<TRIPOS>SUBSTRUCTURE
  1 ****   3 GROUP 4 **** **** 0

# MOE 2015.10 (io_trps.svl 2015.10)

@<TRIPOS>MOLECULE
2-OMe-phenyl(44143702)
54 57 1 0 0 
SMALL
NO_CHARGES


@<TRIPOS>ATOM
  1 C        0.5240     0.8690    -0.6630 C.ar  1 <1>   0.0000 
  2 C       -0.5110     1.4450     0.0900 C.ar  1 <1>   0.0000 
  3 H       -0.2840     2.0730     0.9520 H     1 <1>   0.0000 
  4 C       -1.8490     1.2250    -0.2490 C.ar  1 <1>   0.0000 
  5 H       -2.6330     1.6820     0.3540 H     1 <1>   0.0000 
  6 C       -2.1860     0.4330    -1.3490 C.ar  1 <1>   0.0000 
  7 O       -3.5290     0.2980    -1.5700 O.3   1 <1>   0.0000 
  8 C       -3.9180    -0.5090    -2.6820 C.3   1 <1>   0.0000 
  9 H       -5.0120    -0.5180    -2.7200 H     1 <1>   0.0000 
 10 H       -3.5790    -1.5420    -2.5570 H     1 <1>   0.0000 
 11 H       -3.5560    -0.0820    -3.6240 H     1 <1>   0.0000 
 12 C       -1.1670    -0.1380    -2.1100 C.ar  1 <1>   0.0000 
 13 H       -1.3760    -0.7600    -2.9770 H     1 <1>   0.0000 
 14 C        0.1750     0.0810    -1.7720 C.ar  1 <1>   0.0000 
 15 H        0.9480    -0.3780    -2.3880 H     1 <1>   0.0000 
 16 C        3.5650     1.1670    -1.9840 C.2   1 <1>   0.0000 
 17 C        2.6450     2.1130    -1.2560 C.3   1 <1>   0.0000 
 18 H        1.9500     2.6220    -1.9300 H     1 <1>   0.0000 
 19 H        3.2490     2.8440    -0.7070 H     1 <1>   0.0000 
 20 C        1.9730     1.1490    -0.2780 C.3   1 <1>   0.0000 
 21 H        2.0170     1.5810     0.7300 H     1 <1>   0.0000 
 22 N        2.8340    -0.0410    -0.3620 N.pl3 1 <1>   0.0000 
 23 N        3.6710    -0.0150    -1.4410 N.2   1 <1>   0.0000 
 24 C        2.8830    -3.3080     2.3260 C.ar  1 <1>   0.0000 
 25 C        3.6940    -3.3210     1.1940 C.ar  1 <1>   0.0000 
 26 H        4.3530    -4.1600     0.9810 H     1 <1>   0.0000 
 27 C        3.6680    -2.2310     0.3140 C.ar  1 <1>   0.0000 
 28 H        4.3170    -2.2670    -0.5610 H     1 <1>   0.0000 
 29 C        2.8370    -1.1140     0.5290 C.ar  1 <1>   0.0000 
 30 C        2.0270    -1.1400     1.6790 C.ar  1 <1>   0.0000 
 31 H        1.3610    -0.3130     1.9150 H     1 <1>   0.0000 
 32 C        2.0410    -2.2230     2.5690 C.ar  1 <1>   0.0000 
 33 H        1.3960    -2.1990     3.4460 H     1 <1>   0.0000 
 34 S        2.8770    -4.6950     3.4300 S.o2  1 <1>   0.0000 
 35 N        4.0230    -4.2400     4.5660 N.am  1 <1>   0.0000 
 36 H        3.6150    -4.1280     5.4980 H     1 <1>   0.0000 
 37 H        4.8290    -4.8730     4.5710 H     1 <1>   0.0000 
 38 O        1.5980    -4.7550     4.1150 O.2   1 <1>   0.0000 
 39 O        3.4020    -5.8600     2.7410 O.2   1 <1>   0.0000 
 40 C        5.6600     2.0560    -5.6260 C.ar  1 <1>   0.0000 
 41 H        6.1890     2.2600    -6.5560 H     1 <1>   0.0000 
 42 C        5.4820     0.7450    -5.2010 C.ar  1 <1>   0.0000 
 43 H        5.8680    -0.0810    -5.7960 H     1 <1>   0.0000 
 44 C        4.8040     0.4920    -4.0090 C.ar  1 <1>   0.0000 
 45 H        4.6690    -0.5430    -3.6990 H     1 <1>   0.0000 
 46 C        4.2930     1.5470    -3.2300 C.ar  1 <1>   0.0000 
 47 C        4.4800     2.8770    -3.6570 C.ar  1 <1>   0.0000 
 48 O        4.0030     3.8800    -2.8570 O.3   1 <1>   0.0000 
 49 C        4.1070     5.2230    -3.3270 C.3   1 <1>   0.0000 
 50 H        3.5760     5.3530    -4.2750 H     1 <1>   0.0000 
 51 H        5.1550     5.5290    -3.4090 H     1 <1>   0.0000 
 52 H        3.6290     5.8710    -2.5860 H     1 <1>   0.0000 
 53 C        5.1650     3.1140    -4.8590 C.ar  1 <1>   0.0000 
 54 H        5.3410     4.1200    -5.2320 H     1 <1>   0.0000 
@<TRIPOS>BOND
  1   1   2  ar  
  2   1  14  ar  
  3   1  20  1   
  4   2   3  1   
  5   2   4  ar  
  6   4   5  1   
  7   4   6  ar  
  8   6   7  1   
  9   6  12  ar  
 10   7   8  1   
 11   8   9  1   
 12   8  10  1   
 13   8  11  1   
 14  12  13  1   
 15  12  14  ar  
 16  14  15  1   
 17  16  17  1   
 18  16  23  2   
 19  16  46  1   
 20  17  18  1   
 21  17  19  1   
 22  17  20  1   
 23  20  21  1   
 24  20  22  1   
 25  22  23  1   
 26  22  29  1   
 27  24  25  ar  
 28  24  32  ar  
 29  24  34  1   
 30  25  26  1   
 31  25  27  ar  
 32  27  28  1   
 33  27  29  ar  
 34  29  30  ar  
 35  30  31  1   
 36  30  32  ar  
 37  32  33  1   
 38  34  35  am  
 39  34  38  2   
 40  34  39  2   
 41  35  36  1   
 42  35  37  1   
 43  40  41  1   
 44  40  42  ar  
 45  40  53  ar  
 46  42  43  1   
 47  42  44  ar  
 48  44  45  1   
 49  44  46  ar  
 50  46  47  ar  
 51  47  48  1   
 52  47  53  ar  
 53  48  49  1   
 54  49  50  1   
 55  49  51  1   
 56  49  52  1   
 57  53  54  1   
@<TRIPOS>SUBSTRUCTURE
  1 ****  22 GROUP 4 **** **** 0

# MOE 2015.10 (io_trps.svl 2015.10)

@<TRIPOS>MOLECULE
CID44143701(3-MeO-Ph)
50 53 1 0 0 
SMALL
NO_CHARGES


@<TRIPOS>ATOM
  1 C        0.1460     0.2250    -0.4450 C.ar  1 <1>   0.0000 
  2 H       -0.1140     0.3530    -1.4940 H     1 <1>   0.0000 
  3 C       -0.3730     1.1330     0.4820 C.ar  1 <1>   0.0000 
  4 H       -1.0160     1.9450     0.1460 H     1 <1>   0.0000 
  5 C       -0.0710     1.0010     1.8370 C.ar  1 <1>   0.0000 
  6 H       -0.4760     1.7100     2.5570 H     1 <1>   0.0000 
  7 C        0.7500    -0.0400     2.2690 C.ar  1 <1>   0.0000 
  8 H        0.9860    -0.1440     3.3270 H     1 <1>   0.0000 
  9 C        1.2690    -0.9500     1.3460 C.ar  1 <1>   0.0000 
 10 H        1.9090    -1.7550     1.7020 H     1 <1>   0.0000 
 11 C        0.9720    -0.8220    -0.0180 C.ar  1 <1>   0.0000 
 12 C        2.2820    -2.7400    -2.9790 C.3   1 <1>   0.0000 
 13 H        1.7270    -3.3580    -3.6970 H     1 <1>   0.0000 
 14 C        1.3570    -1.6340    -2.4670 C.3   1 <1>   0.0000 
 15 H        0.3130    -1.8470    -2.7200 H     1 <1>   0.0000 
 16 H        1.6260    -0.6310    -2.8100 H     1 <1>   0.0000 
 17 C        1.5360    -1.8000    -0.9810 C.2   1 <1>   0.0000 
 18 N        2.1980    -2.8620    -0.6160 N.2   1 <1>   0.0000 
 19 N        2.5720    -3.5120    -1.7580 N.pl3 1 <1>   0.0000 
 20 C        4.3660    -7.3390    -1.5670 C.ar  1 <1>   0.0000 
 21 C        4.0700    -6.6460    -0.3950 C.ar  1 <1>   0.0000 
 22 H        4.2920    -7.0680     0.5830 H     1 <1>   0.0000 
 23 C        3.4730    -5.3810    -0.4750 C.ar  1 <1>   0.0000 
 24 H        3.2520    -4.8620     0.4580 H     1 <1>   0.0000 
 25 C        3.1650    -4.7740    -1.7090 C.ar  1 <1>   0.0000 
 26 C        3.4790    -5.5030    -2.8690 C.ar  1 <1>   0.0000 
 27 H        3.2630    -5.1060    -3.8590 H     1 <1>   0.0000 
 28 C        4.0770    -6.7700    -2.8070 C.ar  1 <1>   0.0000 
 29 H        4.3040    -7.2980    -3.7310 H     1 <1>   0.0000 
 30 S        5.1540    -8.9240    -1.4990 S.o2  1 <1>   0.0000 
 31 N        3.8770    -9.9640    -1.8140 N.am  1 <1>   0.0000 
 32 H        4.0150   -10.4870    -2.6840 H     1 <1>   0.0000 
 33 H        3.6810   -10.5800    -1.0200 H     1 <1>   0.0000 
 34 O        6.0850    -9.0350    -2.6070 O.2   1 <1>   0.0000 
 35 O        5.5860    -9.1930    -0.1380 O.2   1 <1>   0.0000 
 36 C        5.8190    -1.1330    -4.9150 C.ar  1 <1>   0.0000 
 37 H        6.7150    -0.7180    -5.3700 H     1 <1>   0.0000 
 38 C        4.8430    -1.7870    -5.6660 C.ar  1 <1>   0.0000 
 39 O        4.8730    -1.9920    -7.0190 O.3   1 <1>   0.0000 
 40 C        6.0200    -1.5060    -7.7160 C.3   1 <1>   0.0000 
 41 H        5.8960    -1.7550    -8.7750 H     1 <1>   0.0000 
 42 H        6.9330    -1.9970    -7.3630 H     1 <1>   0.0000 
 43 H        6.0970    -0.4170    -7.6360 H     1 <1>   0.0000 
 44 C        3.7100    -2.2980    -5.0220 C.ar  1 <1>   0.0000 
 45 H        2.9490    -2.8030    -5.6180 H     1 <1>   0.0000 
 46 C        3.5390    -2.1750    -3.6310 C.ar  1 <1>   0.0000 
 47 C        4.5330    -1.5090    -2.8970 C.ar  1 <1>   0.0000 
 48 H        4.4380    -1.3880    -1.8190 H     1 <1>   0.0000 
 49 C        5.6620    -0.9940    -3.5340 C.ar  1 <1>   0.0000 
 50 H        6.4260    -0.4820    -2.9510 H     1 <1>   0.0000 
@<TRIPOS>BOND
  1   1   2  1   
  2   1   3  ar  
  3   1  11  ar  
  4   3   4  1   
  5   3   5  ar  
  6   5   6  1   
  7   5   7  ar  
  8   7   8  1   
  9   7   9  ar  
 10   9  10  1   
 11   9  11  ar  
 12  11  17  1   
 13  12  13  1   
 14  12  14  1   
 15  12  19  1   
 16  12  46  1   
 17  14  15  1   
 18  14  16  1   
 19  14  17  1   
 20  17  18  2   
 21  18  19  1   
 22  19  25  1   
 23  20  21  ar  
 24  20  28  ar  
 25  20  30  1   
 26  21  22  1   
 27  21  23  ar  
 28  23  24  1   
 29  23  25  ar  
 30  25  26  ar  
 31  26  27  1   
 32  26  28  ar  
 33  28  29  1   
 34  30  31  am  
 35  30  34  2   
 36  30  35  2   
 37  31  32  1   
 38  31  33  1   
 39  36  37  1   
 40  36  38  ar  
 41  36  49  ar  
 42  38  39  1   
 43  38  44  ar  
 44  39  40  1   
 45  40  41  1   
 46  40  42  1   
 47  40  43  1   
 48  44  45  1   
 49  44  46  ar  
 50  46  47  ar  
 51  47  48  1   
 52  47  49  ar  
 53  49  50  1   
@<TRIPOS>SUBSTRUCTURE
  1 ****  19 GROUP 4 **** **** 0

# MOE 2015.10 (io_trps.svl 2015.10)

@<TRIPOS>MOLECULE
A01_G04
38 39 1 0 0 
SMALL
USER_CHARGES


@<TRIPOS>ATOM
  1 C        0.3580    -0.3530    -0.5630 C.3   1 <1>   0.0000 
  2 C        1.3400     0.3080     0.4390 C.3   1 <1>   0.0000 
  3 C        1.6280     1.7810     0.0380 C.2   1 <1>   0.0000 
  4 N        2.5660     1.8910    -0.9790 N.am  1 <1>   0.0000 
  5 N        2.8830     3.1030    -1.5190 N.2   1 <1>   0.0000 
  6 C        3.7920     3.0590    -2.4450 C.2   1 <1>   0.0000 
  7 H        4.2580     2.1050    -2.7560 H     1 <1>   0.0000 
  8 H        3.0200     1.0310    -1.2980 H     1 <1>   0.0000 
  9 O        1.0470     2.7400     0.5570 O.2   1 <1>   0.0000 
 10 N        2.6330    -0.4260     0.5020 N.4   1 <1>   1.0000 
 11 H        2.4530    -1.3560     0.8940 H     1 <1>   0.0000 
 12 H        3.2120     0.0210     1.2240 H     1 <1>   0.0000 
 13 H        0.9050     0.3180     1.4460 H     1 <1>   0.0000 
 14 C       -0.9810     0.3980    -0.6050 C.3   1 <1>   0.0000 
 15 H       -0.8560     1.4210    -0.9700 H     1 <1>   0.0000 
 16 H       -1.4420     0.4420     0.3880 H     1 <1>   0.0000 
 17 H       -1.6840    -0.1000    -1.2820 H     1 <1>   0.0000 
 18 C        0.0800    -1.8240    -0.2270 C.3   1 <1>   0.0000 
 19 H       -0.2890    -1.9330     0.7990 H     1 <1>   0.0000 
 20 H        0.9780    -2.4400    -0.3380 H     1 <1>   0.0000 
 21 H       -0.6760    -2.2410    -0.9020 H     1 <1>   0.0000 
 22 H        0.7870    -0.3150    -1.5730 H     1 <1>   0.0000 
 23 C        5.1860     6.5530    -4.4870 C.ar  1 <1>   0.0000 
 24 C        5.6960     5.2940    -4.7820 C.ar  1 <1>   0.0000 
 25 H        6.4640     5.1940    -5.5460 H     1 <1>   0.0000 
 26 C        5.2430     4.1520    -4.1180 C.ar  1 <1>   0.0000 
 27 H        5.6650     3.1810    -4.3740 H     1 <1>   0.0000 
 28 C        4.2610     4.2750    -3.1390 C.ar  1 <1>   0.0000 
 29 C        3.7370     5.5340    -2.8310 C.ar  1 <1>   0.0000 
 30 H        2.9690     5.6350    -2.0670 H     1 <1>   0.0000 
 31 C        4.1830     6.6740    -3.4880 C.ar  1 <1>   0.0000 
 32 N        3.6560     7.8760    -3.1660 N.ar  1 <1>   0.0000 
 33 C        4.1340     8.9460    -3.8440 C.ar  1 <1>   0.0000 
 34 H        3.7120     9.9130    -3.5870 H     1 <1>   0.0000 
 35 C        5.1080     8.8280    -4.8150 C.ar  1 <1>   0.0000 
 36 H        5.4790     9.6980    -5.3480 H     1 <1>   0.0000 
 37 N        5.6500     7.6330    -5.1530 N.ar  1 <1>   0.0000 
 38 H        3.0560    -0.4440    -0.4150 H     1 <1>   0.0000 
@<TRIPOS>BOND
  1   1   2  1   
  2   1  14  1   
  3   1  18  1   
  4   1  22  1   
  5   2   3  1   
  6   2  10  1   
  7   2  13  1   
  8   3   4  am  
  9   3   9  2   
 10   4   5  1   
 11   4   8  1   
 12   5   6  2   
 13   6   7  1   
 14   6  28  1   
 15  10  11  1   
 16  10  12  1   
 17  10  38  1   
 18  14  15  1   
 19  14  16  1   
 20  14  17  1   
 21  18  19  1   
 22  18  20  1   
 23  18  21  1   
 24  23  24  ar  
 25  23  31  ar  
 26  23  37  ar  
 27  24  25  1   
 28  24  26  ar  
 29  26  27  1   
 30  26  28  ar  
 31  28  29  ar  
 32  29  30  1   
 33  29  31  ar  
 34  31  32  ar  
 35  32  33  ar  
 36  33  34  1   
 37  33  35  ar  
 38  35  36  1   
 39  35  37  ar  
@<TRIPOS>SUBSTRUCTURE
  1 ****   5 GROUP 4 **** **** 0

# MOE 2015.10 (io_trps.svl 2015.10)

@<TRIPOS>MOLECULE
4-PC
36 39 1 0 0 
SMALL
NO_CHARGES


@<TRIPOS>ATOM
  1 C        1.3200     0.7960    -0.5360 C.ar  1 <1>   0.0000 
  2 C        0.1510     1.4870    -0.8760 C.ar  1 <1>   0.0000 
  3 H        0.0460     2.5490    -0.6600 H     1 <1>   0.0000 
  4 C       -0.9080     0.8200    -1.5020 C.ar  1 <1>   0.0000 
  5 H       -1.8140     1.3660    -1.7620 H     1 <1>   0.0000 
  6 C       -0.8090    -0.5420    -1.7920 C.ar  1 <1>   0.0000 
  7 H       -1.6360    -1.0570    -2.2790 H     1 <1>   0.0000 
  8 C        0.3490    -1.2400    -1.4580 C.ar  1 <1>   0.0000 
  9 H        0.4330    -2.3000    -1.6830 H     1 <1>   0.0000 
 10 C        1.3950    -0.5610    -0.8360 C.ar  1 <1>   0.0000 
 11 C        2.4640     1.4180     0.1240 C.2   1 <1>   0.0000 
 12 O        2.5470    -1.3060    -0.5270 O.3   1 <1>   0.0000 
 13 C        3.6570    -0.7230     0.0760 C.2   1 <1>   0.0000 
 14 O        4.6770    -1.3850     0.2720 O.2   1 <1>   0.0000 
 15 C        3.5500     0.7030     0.4460 C.2   1 <1>   0.0000 
 16 C        4.7140     1.3440     1.1620 C.3   1 <1>   0.0000 
 17 H        5.6110     1.1250     0.5630 H     1 <1>   0.0000 
 18 C        4.5910     2.8610     1.2130 C.2   1 <1>   0.0000 
 19 C        3.4510     3.4880     0.8500 C.2   1 <1>   0.0000 
 20 N        3.2300     4.8320     0.8710 N.pl3 1 <1>   0.0000 
 21 H        3.9330     5.4980     1.1780 H     1 <1>   0.0000 
 22 H        2.3260     5.1880     0.5700 H     1 <1>   0.0000 
 23 O        2.3500     2.7690     0.3960 O.3   1 <1>   0.0000 
 24 C        5.7360     3.6010     1.6380 C.1   1 <1>   0.0000 
 25 N        6.6730     4.2030     1.9770 N.1   1 <1>   0.0000 
 26 C        5.3000    -0.2920     5.1460 C.ar  1 <1>   0.0000 
 27 H        5.4520    -0.7020     6.1430 H     1 <1>   0.0000 
 28 C        4.0840     0.3020     4.8140 C.ar  1 <1>   0.0000 
 29 H        3.2870     0.3570     5.5540 H     1 <1>   0.0000 
 30 C        3.8870     0.8290     3.5360 C.ar  1 <1>   0.0000 
 31 H        2.9270     1.2920     3.3050 H     1 <1>   0.0000 
 32 C        4.9070     0.7640     2.5700 C.ar  1 <1>   0.0000 
 33 C        6.1290     0.1650     2.9210 C.ar  1 <1>   0.0000 
 34 H        6.9420     0.0990     2.1980 H     1 <1>   0.0000 
 35 C        6.3220    -0.3600     4.2010 C.ar  1 <1>   0.0000 
 36 H        7.2720    -0.8240     4.4600 H     1 <1>   0.0000 
@<TRIPOS>BOND
  1   1   2  ar  
  2   1  10  ar  
  3   1  11  1   
  4   2   3  1   
  5   2   4  ar  
  6   4   5  1   
  7   4   6  ar  
  8   6   7  1   
  9   6   8  ar  
 10   8   9  1   
 11   8  10  ar  
 12  10  12  1   
 13  11  15  2   
 14  11  23  1   
 15  12  13  1   
 16  13  14  2   
 17  13  15  1   
 18  15  16  1   
 19  16  17  1   
 20  16  18  1   
 21  16  32  1   
 22  18  19  2   
 23  18  24  1   
 24  19  20  1   
 25  19  23  1   
 26  20  21  1   
 27  20  22  1   
 28  24  25  3   
 29  26  27  1   
 30  26  28  ar  
 31  26  35  ar  
 32  28  29  1   
 33  28  30  ar  
 34  30  31  1   
 35  30  32  ar  
 36  32  33  ar  
 37  33  34  1   
 38  33  35  ar  
 39  35  36  1   
@<TRIPOS>SUBSTRUCTURE
  1 ****  15 GROUP 4 **** **** 0

# MOE 2015.10 (io_trps.svl 2015.10)

@<TRIPOS>MOLECULE
ZINC10503752
58 61 1 0 0 
SMALL
NO_CHARGES


@<TRIPOS>ATOM
  1 C       30.7090    25.3690    24.4370 C.3   1 <1>   0.0000 
  2 C       31.8220    25.9130    23.5890 C.ar  1 <1>   0.0000 
  3 C       32.4140    27.1410    23.8970 C.ar  1 <1>   0.0000 
  4 C       33.4290    27.6630    23.0870 C.ar  1 <1>   0.0000 
  5 C       33.8680    26.9740    21.9450 C.ar  1 <1>   0.0000 
  6 C       33.2570    25.7500    21.6350 C.ar  1 <1>   0.0000 
  7 C       32.2410    25.2280    22.4440 C.ar  1 <1>   0.0000 
  8 C       34.9370    27.5260    21.0980 C.2   1 <1>   0.0000 
  9 C       35.6580    26.8740    20.0580 C.2   1 <1>   0.0000 
 10 C       36.5520    27.8000    19.5560 C.2   1 <1>   0.0000 
 11 N       36.3300    28.9280    20.2990 N.pl3 1 <1>   0.0000 
 12 H       36.8100    29.8210    20.2080 H     1 <1>   0.0000 
 13 N       35.3680    28.7920    21.2350 N.2   1 <1>   0.0000 
 14 C       37.5440    27.7530    18.5090 C.2   1 <1>   0.0000 
 15 O       38.2360    28.7300    18.2230 O.2   1 <1>   0.0000 
 16 N       37.6590    26.5460    17.8590 N.am  1 <1>   0.0000 
 17 C       38.5860    26.2490    16.7670 C.3   1 <1>   0.0000 
 18 C       38.3050    27.0810    15.5160 C.3   1 <1>   0.0000 
 19 C       39.2510    26.7040    14.3860 C.3   1 <1>   0.0000 
 20 N       40.6690    26.7640    14.8110 N.am  1 <1>   0.0000 
 21 C       40.9800    26.0010    16.0420 C.3   1 <1>   0.0000 
 22 C       40.0510    26.3720    17.1880 C.3   1 <1>   0.0000 
 23 S       41.6450    28.0540    14.3380 S.o2  1 <1>   0.0000 
 24 O       43.0290    27.7210    14.6460 O.2   1 <1>   0.0000 
 25 O       41.3050    28.4080    12.9670 O.2   1 <1>   0.0000 
 26 C       41.1550    29.3990    15.3920 C.ar  1 <1>   0.0000 
 27 C       40.1590    30.2840    14.9700 C.ar  1 <1>   0.0000 
 28 C       39.8120    31.3680    15.7810 C.ar  1 <1>   0.0000 
 29 C       40.4630    31.5860    17.0010 C.ar  1 <1>   0.0000 
 30 C       41.4720    30.7090    17.4050 C.ar  1 <1>   0.0000 
 31 C       41.8260    29.6200    16.5990 C.ar  1 <1>   0.0000 
 32 O       40.0270    32.6820    17.6940 O.3   1 <1>   0.0000 
 33 C       40.6610    32.9460    18.9460 C.3   1 <1>   0.0000 
 34 H       30.7010    24.2740    24.4160 H     1 <1>   0.0000 
 35 H       30.8300    25.6720    25.4820 H     1 <1>   0.0000 
 36 H       29.7450    25.7360    24.0710 H     1 <1>   0.0000 
 37 H       32.0920    27.7050    24.7730 H     1 <1>   0.0000 
 38 H       33.8730    28.6190    23.3610 H     1 <1>   0.0000 
 39 H       33.5500    25.1830    20.7530 H     1 <1>   0.0000 
 40 H       31.7800    24.2800    22.1710 H     1 <1>   0.0000 
 41 H       35.5350    25.8510    19.7260 H     1 <1>   0.0000 
 42 H       37.0540    25.7860    18.1510 H     1 <1>   0.0000 
 43 H       38.3940    25.1960    16.5210 H     1 <1>   0.0000 
 44 H       38.4030    28.1480    15.7350 H     1 <1>   0.0000 
 45 H       37.2680    26.9290    15.1920 H     1 <1>   0.0000 
 46 H       39.0440    25.6820    14.0460 H     1 <1>   0.0000 
 47 H       39.0670    27.3500    13.5220 H     1 <1>   0.0000 
 48 H       42.0200    26.1490    16.3500 H     1 <1>   0.0000 
 49 H       40.8850    24.9330    15.8100 H     1 <1>   0.0000 
 50 H       40.2720    27.3890    17.5220 H     1 <1>   0.0000 
 51 H       40.2490    25.7180    18.0460 H     1 <1>   0.0000 
 52 H       39.6410    30.1390    14.0240 H     1 <1>   0.0000 
 53 H       39.0280    32.0490    15.4530 H     1 <1>   0.0000 
 54 H       42.0090    30.8420    18.3410 H     1 <1>   0.0000 
 55 H       42.6190    28.9510    16.9280 H     1 <1>   0.0000 
 56 H       41.7290    33.1490    18.8110 H     1 <1>   0.0000 
 57 H       40.2020    33.8440    19.3690 H     1 <1>   0.0000 
 58 H       40.4990    32.1230    19.6500 H     1 <1>   0.0000 
@<TRIPOS>BOND
  1   1   2  1   
  2   1  34  1   
  3   1  35  1   
  4   1  36  1   
  5   2   3  ar  
  6   2   7  ar  
  7   3   4  ar  
  8   3  37  1   
  9   4   5  ar  
 10   4  38  1   
 11   5   6  ar  
 12   5   8  1   
 13   6   7  ar  
 14   6  39  1   
 15   7  40  1   
 16   8   9  1   
 17   8  13  2   
 18   9  10  2   
 19   9  41  1   
 20  10  11  1   
 21  10  14  1   
 22  11  12  1   
 23  11  13  1   
 24  14  15  2   
 25  14  16  am  
 26  16  17  1   
 27  16  42  1   
 28  17  18  1   
 29  17  22  1   
 30  17  43  1   
 31  18  19  1   
 32  18  44  1   
 33  18  45  1   
 34  19  20  1   
 35  19  46  1   
 36  19  47  1   
 37  20  21  1   
 38  20  23  am  
 39  21  22  1   
 40  21  48  1   
 41  21  49  1   
 42  22  50  1   
 43  22  51  1   
 44  23  24  2   
 45  23  25  2   
 46  23  26  1   
 47  26  27  ar  
 48  26  31  ar  
 49  27  28  ar  
 50  27  52  1   
 51  28  29  ar  
 52  28  53  1   
 53  29  30  ar  
 54  29  32  1   
 55  30  31  ar  
 56  30  54  1   
 57  31  55  1   
 58  32  33  1   
 59  33  56  1   
 60  33  57  1   
 61  33  58  1   
@<TRIPOS>SUBSTRUCTURE
  1 ****  14 GROUP 4 **** **** 0

# MOE 2015.10 (io_trps.svl 2015.10)

@<TRIPOS>MOLECULE
ZINC09108668
58 61 1 0 0 
SMALL
NO_CHARGES


@<TRIPOS>ATOM
  1 C       41.0240    23.6170    12.4570 C.3   1 <1>   0.0000 
  2 C       41.4740    24.9410    13.0680 C.3   1 <1>   0.0000 
  3 C       40.5010    26.1200    12.8640 C.3   1 <1>   0.0000 
  4 H       39.5730    25.9220    13.4170 H     1 <1>   0.0000 
  5 C       40.1650    26.2450    11.3590 C.3   1 <1>   0.0000 
  6 C       39.2530    27.4210    11.0390 C.3   1 <1>   0.0000 
  7 C       39.8440    28.7070    11.5850 C.3   1 <1>   0.0000 
  8 C       40.0960    28.5720    13.0770 C.3   1 <1>   0.0000 
  9 N       41.0670    27.4520    13.3400 N.am  1 <1>   0.0000 
 10 S       41.8250    27.5790    14.8820 S.o2  1 <1>   0.0000 
 11 O       42.2350    28.9650    15.0710 O.2   1 <1>   0.0000 
 12 O       42.8490    26.5550    15.0140 O.2   1 <1>   0.0000 
 13 C       40.5210    27.2380    16.0500 C.ar  1 <1>   0.0000 
 14 C       39.6880    28.2740    16.4810 C.ar  1 <1>   0.0000 
 15 C       38.6840    28.0230    17.4250 C.ar  1 <1>   0.0000 
 16 C       38.5160    26.7450    17.9630 C.ar  1 <1>   0.0000 
 17 C       39.3740    25.7190    17.5380 C.ar  1 <1>   0.0000 
 18 C       40.3790    25.9620    16.5950 C.ar  1 <1>   0.0000 
 19 N       37.5280    26.3990    18.9130 N.am  1 <1>   0.0000 
 20 C       36.6060    27.2300    19.5290 C.2   1 <1>   0.0000 
 21 O       36.6020    28.4570    19.4210 O.2   1 <1>   0.0000 
 22 C       35.6310    26.5620    20.3700 C.2   1 <1>   0.0000 
 23 C       34.8300    27.1090    21.3560 C.2   1 <1>   0.0000 
 24 C       34.0420    26.0510    21.8780 C.2   1 <1>   0.0000 
 25 N       34.3150    24.9060    21.2270 N.2   1 <1>   0.0000 
 26 H       35.5970    24.5240    19.6890 H     1 <1>   0.0000 
 27 N       35.2570    25.2460    20.3200 N.pl3 1 <1>   0.0000 
 28 C       33.0340    26.1080    22.9440 C.ar  1 <1>   0.0000 
 29 C       31.8860    25.3010    22.8480 C.ar  1 <1>   0.0000 
 30 C       30.8970    25.3350    23.8340 C.ar  1 <1>   0.0000 
 31 C       31.0410    26.1760    24.9340 C.ar  1 <1>   0.0000 
 32 C       32.1740    26.9810    25.0530 C.ar  1 <1>   0.0000 
 33 C       33.1650    26.9450    24.0660 C.ar  1 <1>   0.0000 
 34 O       34.2810    27.7270    24.2220 O.3   1 <1>   0.0000 
 35 H       41.0780    23.6360    11.3650 H     1 <1>   0.0000 
 36 H       41.6800    22.8090    12.7980 H     1 <1>   0.0000 
 37 H       40.0010    23.3710    12.7580 H     1 <1>   0.0000 
 38 H       42.4640    25.1960    12.6700 H     1 <1>   0.0000 
 39 H       41.5940    24.7450    14.1350 H     1 <1>   0.0000 
 40 H       39.6680    25.3380    10.9990 H     1 <1>   0.0000 
 41 H       41.0950    26.3530    10.7860 H     1 <1>   0.0000 
 42 H       38.2610    27.2500    11.4750 H     1 <1>   0.0000 
 43 H       39.1180    27.5030     9.9550 H     1 <1>   0.0000 
 44 H       39.1570    29.5390    11.3960 H     1 <1>   0.0000 
 45 H       40.7830    28.9340    11.0670 H     1 <1>   0.0000 
 46 H       39.1540    28.3830    13.6030 H     1 <1>   0.0000 
 47 H       40.5000    29.5260    13.4280 H     1 <1>   0.0000 
 48 H       39.8010    29.2830    16.0880 H     1 <1>   0.0000 
 49 H       38.0510    28.8580    17.7100 H     1 <1>   0.0000 
 50 H       39.2800    24.7110    17.9410 H     1 <1>   0.0000 
 51 H       41.0380    25.1460    16.3070 H     1 <1>   0.0000 
 52 H       37.5170    25.4200    19.1770 H     1 <1>   0.0000 
 53 H       34.8220    28.1480    21.6620 H     1 <1>   0.0000 
 54 H       31.7490    24.6400    21.9930 H     1 <1>   0.0000 
 55 H       30.0140    24.7060    23.7400 H     1 <1>   0.0000 
 56 H       30.2700    26.2040    25.7040 H     1 <1>   0.0000 
 57 H       32.2700    27.6260    25.9240 H     1 <1>   0.0000 
 58 H       34.2100    28.2360    25.0600 H     1 <1>   0.0000 
@<TRIPOS>BOND
  1   1   2  1   
  2   1  35  1   
  3   1  36  1   
  4   1  37  1   
  5   2   3  1   
  6   2  38  1   
  7   2  39  1   
  8   3   4  1   
  9   3   5  1   
 10   3   9  1   
 11   5   6  1   
 12   5  40  1   
 13   5  41  1   
 14   6   7  1   
 15   6  42  1   
 16   6  43  1   
 17   7   8  1   
 18   7  44  1   
 19   7  45  1   
 20   8   9  1   
 21   8  46  1   
 22   8  47  1   
 23   9  10  am  
 24  10  11  2   
 25  10  12  2   
 26  10  13  1   
 27  13  14  ar  
 28  13  18  ar  
 29  14  15  ar  
 30  14  48  1   
 31  15  16  ar  
 32  15  49  1   
 33  16  17  ar  
 34  16  19  1   
 35  17  18  ar  
 36  17  50  1   
 37  18  51  1   
 38  19  20  am  
 39  19  52  1   
 40  20  21  2   
 41  20  22  1   
 42  22  23  2   
 43  22  27  1   
 44  23  24  1   
 45  23  53  1   
 46  24  25  2   
 47  24  28  1   
 48  25  27  1   
 49  26  27  1   
 50  28  29  ar  
 51  28  33  ar  
 52  29  30  ar  
 53  29  54  1   
 54  30  31  ar  
 55  30  55  1   
 56  31  32  ar  
 57  31  56  1   
 58  32  33  ar  
 59  32  57  1   
 60  33  34  1   
 61  34  58  1   
@<TRIPOS>SUBSTRUCTURE
  1 ****  19 GROUP 4 **** **** 0

# MOE 2015.10 (io_trps.svl 2015.10)

@<TRIPOS>MOLECULE
4-Cl-phenyl(13927311)
46 49 1 0 0 
SMALL
NO_CHARGES


@<TRIPOS>ATOM
  1 N        2.8140    -3.6290     0.4700 N.2   1 <1>   0.0000 
  2 N        3.0890    -3.5210    -0.8630 N.pl3 1 <1>   0.0000 
  3 C        3.0590    -2.1290    -1.3440 C.3   1 <1>   0.0000 
  4 H        3.9790    -1.8980    -1.8950 H     1 <1>   0.0000 
  5 C        3.0450    -1.3230    -0.0450 C.3   1 <1>   0.0000 
  6 H        4.0350    -0.9030     0.1690 H     1 <1>   0.0000 
  7 H        2.2910    -0.5310    -0.0180 H     1 <1>   0.0000 
  8 C        2.7620    -2.4190     0.9490 C.2   1 <1>   0.0000 
  9 C        3.9130    -6.9610    -3.1840 C.ar  1 <1>   0.0000 
 10 C        3.9830    -5.6990    -3.7700 C.ar  1 <1>   0.0000 
 11 H        4.2470    -5.5780    -4.8190 H     1 <1>   0.0000 
 12 C        3.7100    -4.5600    -3.0000 C.ar  1 <1>   0.0000 
 13 H        3.7810    -3.5960    -3.4990 H     1 <1>   0.0000 
 14 C        3.3630    -4.6480    -1.6390 C.ar  1 <1>   0.0000 
 15 C        3.3090    -5.9410    -1.0810 C.ar  1 <1>   0.0000 
 16 H        3.0480    -6.0710    -0.0310 H     1 <1>   0.0000 
 17 C        3.5810    -7.0880    -1.8360 C.ar  1 <1>   0.0000 
 18 H        3.5270    -8.0670    -1.3630 H     1 <1>   0.0000 
 19 S        4.2770    -8.4150    -4.1290 S.o2  1 <1>   0.0000 
 20 N        2.7830    -9.1730    -4.2060 N.am  1 <1>   0.0000 
 21 H        2.4360    -9.2350    -5.1670 H     1 <1>   0.0000 
 22 H        2.7930   -10.0860    -3.7410 H     1 <1>   0.0000 
 23 O        4.6160    -8.0390    -5.4910 O.2   1 <1>   0.0000 
 24 O        5.1580    -9.2680    -3.3510 O.2   1 <1>   0.0000 
 25 C       -0.3650    -1.1890    -3.8350 C.ar  1 <1>   0.0000 
 26 CL      -1.7140    -0.8050    -4.8330 Cl    1 <1>   0.0000 
 27 C       -0.5470    -1.9570    -2.6880 C.ar  1 <1>   0.0000 
 28 H       -1.5360    -2.3180    -2.4150 H     1 <1>   0.0000 
 29 C        0.5480    -2.2690    -1.8780 C.ar  1 <1>   0.0000 
 30 H        0.3840    -2.8710    -0.9850 H     1 <1>   0.0000 
 31 C        1.8400    -1.8220    -2.2100 C.ar  1 <1>   0.0000 
 32 C        1.9990    -1.0380    -3.3670 C.ar  1 <1>   0.0000 
 33 H        2.9830    -0.6650    -3.6490 H     1 <1>   0.0000 
 34 C        0.9030    -0.7260    -4.1770 C.ar  1 <1>   0.0000 
 35 H        1.0510    -0.1220    -5.0700 H     1 <1>   0.0000 
 36 C        1.9020    -1.5930     5.0660 C.ar  1 <1>   0.0000 
 37 H        1.6820    -1.3880     6.1130 H     1 <1>   0.0000 
 38 C        1.8320    -2.8980     4.5810 C.ar  1 <1>   0.0000 
 39 H        1.5560    -3.7130     5.2480 H     1 <1>   0.0000 
 40 C        2.1150    -3.1600     3.2390 C.ar  1 <1>   0.0000 
 41 H        2.0530    -4.1850     2.8780 H     1 <1>   0.0000 
 42 C        2.4690    -2.1160     2.3730 C.ar  1 <1>   0.0000 
 43 C        2.5400    -0.8090     2.8680 C.ar  1 <1>   0.0000 
 44 H        2.8190     0.0270     2.2290 H     1 <1>   0.0000 
 45 C        2.2570    -0.5500     4.2120 C.ar  1 <1>   0.0000 
 46 H        2.3140     0.4690     4.5920 H     1 <1>   0.0000 
@<TRIPOS>BOND
  1   1   2  1   
  2   1   8  2   
  3   2   3  1   
  4   2  14  1   
  5   3   4  1   
  6   3   5  1   
  7   3  31  1   
  8   5   6  1   
  9   5   7  1   
 10   5   8  1   
 11   8  42  1   
 12   9  10  ar  
 13   9  17  ar  
 14   9  19  1   
 15  10  11  1   
 16  10  12  ar  
 17  12  13  1   
 18  12  14  ar  
 19  14  15  ar  
 20  15  16  1   
 21  15  17  ar  
 22  17  18  1   
 23  19  20  am  
 24  19  23  2   
 25  19  24  2   
 26  20  21  1   
 27  20  22  1   
 28  25  26  1   
 29  25  27  ar  
 30  25  34  ar  
 31  27  28  1   
 32  27  29  ar  
 33  29  30  1   
 34  29  31  ar  
 35  31  32  ar  
 36  32  33  1   
 37  32  34  ar  
 38  34  35  1   
 39  36  37  1   
 40  36  38  ar  
 41  36  45  ar  
 42  38  39  1   
 43  38  40  ar  
 44  40  41  1   
 45  40  42  ar  
 46  42  43  ar  
 47  43  44  1   
 48  43  45  ar  
 49  45  46  1   
@<TRIPOS>SUBSTRUCTURE
  1 ****   2 GROUP 4 **** **** 0

# MOE 2015.10 (io_trps.svl 2015.10)

@<TRIPOS>MOLECULE
G04_A16
38 40 1 0 0 
SMALL
USER_CHARGES


@<TRIPOS>ATOM
  1 C        1.1000     0.2360    -1.8150 C.ar  1 <1>   0.0000 
  2 H        1.9410     0.4290    -2.4820 H     1 <1>   0.0000 
  3 C       -0.1480     0.7820    -2.1210 C.ar  1 <1>   0.0000 
  4 H       -0.2710     1.3920    -3.0140 H     1 <1>   0.0000 
  5 C       -1.2370     0.5470    -1.2830 C.ar  1 <1>   0.0000 
  6 H       -2.2110     0.9720    -1.5220 H     1 <1>   0.0000 
  7 C       -1.0790    -0.2340    -0.1390 C.ar  1 <1>   0.0000 
  8 H       -1.9300    -0.4180     0.5160 H     1 <1>   0.0000 
  9 C        0.1680    -0.7810     0.1690 C.ar  1 <1>   0.0000 
 10 H        0.2710    -1.3880     1.0680 H     1 <1>   0.0000 
 11 C        1.2700    -0.5500    -0.6670 C.ar  1 <1>   0.0000 
 12 C        2.6250    -1.1290    -0.3280 C.3   1 <1>   0.0000 
 13 C        3.6140    -0.0990     0.2350 C.3   1 <1>   0.0000 
 14 N        4.9640    -0.6720     0.3480 N.am  1 <1>   0.0000 
 15 C        6.0980     0.1060     0.3240 C.2   1 <1>   0.0000 
 16 O        6.0730     1.3250     0.1630 O.2   1 <1>   0.0000 
 17 H        5.0390    -1.6800     0.4550 H     1 <1>   0.0000 
 18 C        3.1730     0.3520     1.6330 C.2   1 <1>   0.0000 
 19 O        2.5610     1.5620     1.6220 O.co2 1 <1>  -0.5000 
 20 O        3.3240    -0.2730     2.6790 O.co2 1 <1>  -0.5000 
 21 H        3.6790     0.7820    -0.4140 H     1 <1>   0.0000 
 22 H        3.0400    -1.5790    -1.2400 H     1 <1>   0.0000 
 23 H        2.5030    -1.9620     0.3760 H     1 <1>   0.0000 
 24 C        9.8990    -1.8540     0.7820 C.ar  1 <1>   0.0000 
 25 C        8.7710    -2.3570     1.4180 C.ar  1 <1>   0.0000 
 26 H        8.8600    -3.2450     2.0410 H     1 <1>   0.0000 
 27 C        7.5230    -1.7420     1.2840 C.ar  1 <1>   0.0000 
 28 H        6.6750    -2.1540     1.8260 H     1 <1>   0.0000 
 29 C        7.3980    -0.6020     0.4900 C.ar  1 <1>   0.0000 
 30 C        8.5310    -0.0810    -0.1450 C.ar  1 <1>   0.0000 
 31 H        8.4450     0.8130    -0.7610 H     1 <1>   0.0000 
 32 C        9.7750    -0.6860    -0.0170 C.ar  1 <1>   0.0000 
 33 N       10.8410    -0.1550    -0.6520 N.ar  1 <1>   0.0000 
 34 C       12.0240    -0.7930    -0.4840 C.ar  1 <1>   0.0000 
 35 H       12.8830    -0.3680    -0.9940 H     1 <1>   0.0000 
 36 C       12.1450    -1.9270     0.2940 C.ar  1 <1>   0.0000 
 37 H       13.1020    -2.4250     0.4170 H     1 <1>   0.0000 
 38 N       11.0870    -2.4760     0.9390 N.ar  1 <1>   0.0000 
@<TRIPOS>BOND
  1   1   2  1   
  2   1   3  ar  
  3   1  11  ar  
  4   3   4  1   
  5   3   5  ar  
  6   5   6  1   
  7   5   7  ar  
  8   7   8  1   
  9   7   9  ar  
 10   9  10  1   
 11   9  11  ar  
 12  11  12  1   
 13  12  13  1   
 14  12  22  1   
 15  12  23  1   
 16  13  14  1   
 17  13  18  1   
 18  13  21  1   
 19  14  15  am  
 20  14  17  1   
 21  15  16  2   
 22  15  29  1   
 23  18  19  ar  
 24  18  20  ar  
 25  24  25  ar  
 26  24  32  ar  
 27  24  38  ar  
 28  25  26  1   
 29  25  27  ar  
 30  27  28  1   
 31  27  29  ar  
 32  29  30  ar  
 33  30  31  1   
 34  30  32  ar  
 35  32  33  ar  
 36  33  34  ar  
 37  34  35  1   
 38  34  36  ar  
 39  36  37  1   
 40  36  38  ar  
@<TRIPOS>SUBSTRUCTURE
  1 ****  14 GROUP 4 **** **** 0

# MOE 2015.10 (io_trps.svl 2015.10)

@<TRIPOS>MOLECULE
ZINC11259777
65 69 1 0 0 
SMALL
NO_CHARGES


@<TRIPOS>ATOM
  1 C       32.7400    22.6210    22.8260 C.3   1 <1>   0.0000 
  2 O       33.0020    24.0160    22.6810 O.3   1 <1>   0.0000 
  3 C       33.8920    24.4110    21.7220 C.ar  1 <1>   0.0000 
  4 C       34.5720    23.5180    20.8830 C.ar  1 <1>   0.0000 
  5 C       35.4700    23.9800    19.9130 C.ar  1 <1>   0.0000 
  6 C       35.7180    25.3470    19.7710 C.ar  1 <1>   0.0000 
  7 C       35.0390    26.2520    20.5940 C.ar  1 <1>   0.0000 
  8 C       34.1230    25.7880    21.5580 C.ar  1 <1>   0.0000 
  9 S       33.3420    27.0050    22.6050 S.o2  1 <1>   0.0000 
 10 O       33.0200    26.4180    23.8980 O.2   1 <1>   0.0000 
 11 O       34.1690    28.2060    22.5910 O.2   1 <1>   0.0000 
 12 N       31.8970    27.3920    21.8310 N.am  1 <1>   0.0000 
 13 C       31.9240    28.1460    20.5510 C.3   1 <1>   0.0000 
 14 C       30.8440    27.5020    19.6900 C.3   1 <1>   0.0000 
 15 C       29.8700    26.9470    20.7100 C.3   1 <1>   0.0000 
 16 C       30.8050    26.3930    21.7750 C.3   1 <1>   0.0000 
 17 C       36.6660    25.8070    18.7120 C.2   1 <1>   0.0000 
 18 O       36.7950    25.1360    17.6880 O.2   1 <1>   0.0000 
 19 N       37.4020    26.9350    19.0190 N.am  1 <1>   0.0000 
 20 C       38.2030    27.7140    18.1440 C.ar  1 <1>   0.0000 
 21 C       39.2920    28.3340    18.7630 C.ar  1 <1>   0.0000 
 22 C       40.2290    29.0400    18.0140 C.ar  1 <1>   0.0000 
 23 C       40.1070    29.1720    16.6230 C.ar  1 <1>   0.0000 
 24 C       38.9480    28.6360    15.9890 C.ar  1 <1>   0.0000 
 25 C       37.9810    27.9180    16.7520 C.ar  1 <1>   0.0000 
 26 C       36.8150    27.5390    16.0560 C.ar  1 <1>   0.0000 
 27 N       36.5630    27.7310    14.7330 N.ar  1 <1>   0.0000 
 28 C       37.5160    28.3770    14.0430 C.ar  1 <1>   0.0000 
 29 C       38.6830    28.8460    14.6180 C.ar  1 <1>   0.0000 
 30 N       41.1200    29.8240    15.9380 N.pl3 1 <1>   0.0000 
 31 C       41.4740    31.2090    16.2530 C.3   1 <1>   0.0000 
 32 C       42.9640    31.3100    16.5800 C.3   1 <1>   0.0000 
 33 C       43.8220    30.6720    15.4870 C.3   1 <1>   0.0000 
 34 C       43.3840    29.2320    15.2180 C.3   1 <1>   0.0000 
 35 C       41.8910    29.1500    14.8930 C.3   1 <1>   0.0000 
 36 H       32.3010    22.2070    21.9120 H     1 <1>   0.0000 
 37 H       32.0070    22.5040    23.6300 H     1 <1>   0.0000 
 38 H       33.6440    22.0790    23.1180 H     1 <1>   0.0000 
 39 H       34.4290    22.4420    20.9520 H     1 <1>   0.0000 
 40 H       35.9790    23.2580    19.2770 H     1 <1>   0.0000 
 41 H       35.1980    27.3220    20.4690 H     1 <1>   0.0000 
 42 H       31.6770    29.1910    20.7640 H     1 <1>   0.0000 
 43 H       32.8910    28.1150    20.0450 H     1 <1>   0.0000 
 44 H       31.2750    26.6850    19.0990 H     1 <1>   0.0000 
 45 H       30.3810    28.2130    19.0000 H     1 <1>   0.0000 
 46 H       29.2080    26.1830    20.2940 H     1 <1>   0.0000 
 47 H       29.2540    27.7540    21.1240 H     1 <1>   0.0000 
 48 H       31.1750    25.4150    21.4590 H     1 <1>   0.0000 
 49 H       30.3000    26.3040    22.7410 H     1 <1>   0.0000 
 50 H       37.4240    27.2120    19.9980 H     1 <1>   0.0000 
 51 H       39.4660    28.2270    19.8330 H     1 <1>   0.0000 
 52 H       41.0950    29.4560    18.5270 H     1 <1>   0.0000 
 53 H       35.9740    27.0870    16.5750 H     1 <1>   0.0000 
 54 H       37.3140    28.5400    12.9860 H     1 <1>   0.0000 
 55 H       39.3660    29.4090    13.9890 H     1 <1>   0.0000 
 56 H       41.2430    31.8370    15.3840 H     1 <1>   0.0000 
 57 H       40.8860    31.6060    17.0900 H     1 <1>   0.0000 
 58 H       43.1680    30.8100    17.5350 H     1 <1>   0.0000 
 59 H       43.2450    32.3620    16.7040 H     1 <1>   0.0000 
 60 H       44.8760    30.6900    15.7850 H     1 <1>   0.0000 
 61 H       43.7370    31.2590    14.5640 H     1 <1>   0.0000 
 62 H       43.6020    28.6190    16.1030 H     1 <1>   0.0000 
 63 H       43.9670    28.8160    14.3890 H     1 <1>   0.0000 
 64 H       41.6080    28.0940    14.7950 H     1 <1>   0.0000 
 65 H       41.7000    29.6340    13.9280 H     1 <1>   0.0000 
@<TRIPOS>BOND
  1   1   2  1   
  2   1  36  1   
  3   1  37  1   
  4   1  38  1   
  5   2   3  1   
  6   3   4  ar  
  7   3   8  ar  
  8   4   5  ar  
  9   4  39  1   
 10   5   6  ar  
 11   5  40  1   
 12   6   7  ar  
 13   6  17  1   
 14   7   8  ar  
 15   7  41  1   
 16   8   9  1   
 17   9  10  2   
 18   9  11  2   
 19   9  12  am  
 20  12  13  1   
 21  12  16  1   
 22  13  14  1   
 23  13  42  1   
 24  13  43  1   
 25  14  15  1   
 26  14  44  1   
 27  14  45  1   
 28  15  16  1   
 29  15  46  1   
 30  15  47  1   
 31  16  48  1   
 32  16  49  1   
 33  17  18  2   
 34  17  19  am  
 35  19  20  1   
 36  19  50  1   
 37  20  21  ar  
 38  20  25  ar  
 39  21  22  ar  
 40  21  51  1   
 41  22  23  ar  
 42  22  52  1   
 43  23  24  ar  
 44  23  30  1   
 45  24  25  ar  
 46  24  29  ar  
 47  25  26  ar  
 48  26  27  ar  
 49  26  53  1   
 50  27  28  ar  
 51  28  29  ar  
 52  28  54  1   
 53  29  55  1   
 54  30  31  1   
 55  30  35  1   
 56  31  32  1   
 57  31  56  1   
 58  31  57  1   
 59  32  33  1   
 60  32  58  1   
 61  32  59  1   
 62  33  34  1   
 63  33  60  1   
 64  33  61  1   
 65  34  35  1   
 66  34  62  1   
 67  34  63  1   
 68  35  64  1   
 69  35  65  1   
@<TRIPOS>SUBSTRUCTURE
  1 ****  19 GROUP 4 **** **** 0

# MOE 2015.10 (io_trps.svl 2015.10)

@<TRIPOS>MOLECULE
ZINC09338230
58 61 1 0 0 
SMALL
NO_CHARGES


@<TRIPOS>ATOM
  1 C       34.5280    21.7560    19.8280 C.3   1 <1>   0.0000 
  2 O       34.9430    23.1160    19.9500 O.3   1 <1>   0.0000 
  3 C       34.2720    23.8960    20.8630 C.ar  1 <1>   0.0000 
  4 C       33.2340    23.4460    21.6850 C.ar  1 <1>   0.0000 
  5 C       32.6170    24.3220    22.5800 C.ar  1 <1>   0.0000 
  6 C       33.0400    25.6510    22.6490 C.ar  1 <1>   0.0000 
  7 C       34.0920    26.1090    21.8480 C.ar  1 <1>   0.0000 
  8 C       34.7030    25.2420    20.9400 C.ar  1 <1>   0.0000 
  9 N       35.7580    25.6240    20.0740 N.am  1 <1>   0.0000 
 10 C       36.3170    26.8750    19.8940 C.2   1 <1>   0.0000 
 11 O       35.8750    27.9060    20.4010 O.2   1 <1>   0.0000 
 12 C       37.4700    26.9200    19.0160 C.2   1 <1>   0.0000 
 13 C       38.0520    28.0270    18.4220 C.2   1 <1>   0.0000 
 14 C       39.1620    27.5560    17.6710 C.2   1 <1>   0.0000 
 15 N       39.2710    26.2230    17.8040 N.2   1 <1>   0.0000 
 16 H       38.1710    24.8940    18.8890 H     1 <1>   0.0000 
 17 N       38.2600    25.8730    18.6270 N.pl3 1 <1>   0.0000 
 18 C       40.1010    28.3370    16.8520 C.ar  1 <1>   0.0000 
 19 C       39.8490    29.6830    16.5460 C.ar  1 <1>   0.0000 
 20 C       40.7490    30.4220    15.7700 C.ar  1 <1>   0.0000 
 21 C       41.9120    29.8260    15.2890 C.ar  1 <1>   0.0000 
 22 C       42.1770    28.4900    15.5810 C.ar  1 <1>   0.0000 
 23 C       41.2780    27.7510    16.3560 C.ar  1 <1>   0.0000 
 24 S       32.2830    26.7630    23.8170 S.o2  1 <1>   0.0000 
 25 O       31.6390    25.9700    24.8540 O.2   1 <1>   0.0000 
 26 O       33.2750    27.7530    24.2110 O.2   1 <1>   0.0000 
 27 N       31.0690    27.5420    22.9050 N.am  1 <1>   0.0000 
 28 C       29.8920    26.7220    22.5090 C.3   1 <1>   0.0000 
 29 C       29.8240    26.3950    21.0210 C.3   1 <1>   0.0000 
 30 C       29.0980    27.4690    20.2130 C.3   1 <1>   0.0000 
 31 C       29.8720    28.7690    20.0420 C.3   1 <1>   0.0000 
 32 C       30.3770    29.3890    21.3440 C.3   1 <1>   0.0000 
 33 C       31.5260    28.5990    21.9650 C.3   1 <1>   0.0000 
 34 H       33.4870    21.6900    19.4970 H     1 <1>   0.0000 
 35 H       35.1520    21.2870    19.0610 H     1 <1>   0.0000 
 36 H       34.6860    21.2120    20.7650 H     1 <1>   0.0000 
 37 H       32.8780    22.4190    21.6550 H     1 <1>   0.0000 
 38 H       31.8110    23.9540    23.2120 H     1 <1>   0.0000 
 39 H       34.4120    27.1390    21.9520 H     1 <1>   0.0000 
 40 H       36.1110    24.8510    19.5180 H     1 <1>   0.0000 
 41 H       37.7060    29.0470    18.5250 H     1 <1>   0.0000 
 42 H       38.9480    30.1820    16.8990 H     1 <1>   0.0000 
 43 H       40.5380    31.4660    15.5420 H     1 <1>   0.0000 
 44 H       42.6110    30.4020    14.6850 H     1 <1>   0.0000 
 45 H       43.0850    28.0200    15.2070 H     1 <1>   0.0000 
 46 H       41.5110    26.7090    16.5720 H     1 <1>   0.0000 
 47 H       29.8920    25.7770    23.0630 H     1 <1>   0.0000 
 48 H       28.9860    27.2430    22.8410 H     1 <1>   0.0000 
 49 H       29.2490    25.4670    20.9100 H     1 <1>   0.0000 
 50 H       30.8160    26.1980    20.6000 H     1 <1>   0.0000 
 51 H       28.1260    27.6820    20.6750 H     1 <1>   0.0000 
 52 H       28.8800    27.0680    19.2150 H     1 <1>   0.0000 
 53 H       29.2170    29.4930    19.5410 H     1 <1>   0.0000 
 54 H       30.7170    28.6020    19.3620 H     1 <1>   0.0000 
 55 H       29.5550    29.5330    22.0540 H     1 <1>   0.0000 
 56 H       30.7550    30.3890    21.0950 H     1 <1>   0.0000 
 57 H       32.1290    29.3150    22.5360 H     1 <1>   0.0000 
 58 H       32.1680    28.1750    21.1870 H     1 <1>   0.0000 
@<TRIPOS>BOND
  1   1   2  1   
  2   1  34  1   
  3   1  35  1   
  4   1  36  1   
  5   2   3  1   
  6   3   4  ar  
  7   3   8  ar  
  8   4   5  ar  
  9   4  37  1   
 10   5   6  ar  
 11   5  38  1   
 12   6   7  ar  
 13   6  24  1   
 14   7   8  ar  
 15   7  39  1   
 16   8   9  1   
 17   9  10  am  
 18   9  40  1   
 19  10  11  2   
 20  10  12  1   
 21  12  13  2   
 22  12  17  1   
 23  13  14  1   
 24  13  41  1   
 25  14  15  2   
 26  14  18  1   
 27  15  17  1   
 28  16  17  1   
 29  18  19  ar  
 30  18  23  ar  
 31  19  20  ar  
 32  19  42  1   
 33  20  21  ar  
 34  20  43  1   
 35  21  22  ar  
 36  21  44  1   
 37  22  23  ar  
 38  22  45  1   
 39  23  46  1   
 40  24  25  2   
 41  24  26  2   
 42  24  27  am  
 43  27  28  1   
 44  27  33  1   
 45  28  29  1   
 46  28  47  1   
 47  28  48  1   
 48  29  30  1   
 49  29  49  1   
 50  29  50  1   
 51  30  31  1   
 52  30  51  1   
 53  30  52  1   
 54  31  32  1   
 55  31  53  1   
 56  31  54  1   
 57  32  33  1   
 58  32  55  1   
 59  32  56  1   
 60  33  57  1   
 61  33  58  1   
@<TRIPOS>SUBSTRUCTURE
  1 ****  10 GROUP 4 **** **** 0

# MOE 2015.10 (io_trps.svl 2015.10)

@<TRIPOS>MOLECULE
G04(A05)
48 52 1 0 0 
SMALL
NO_CHARGES


@<TRIPOS>ATOM
  1 C        1.2680    -0.4830     0.8130 C.ar  1 <1>   0.0000 
  2 C        0.0170    -0.7980     1.3670 C.ar  1 <1>   0.0000 
  3 H       -0.0700    -1.0600     2.4220 H     1 <1>   0.0000 
  4 C       -1.1370    -0.7840     0.5820 C.ar  1 <1>   0.0000 
  5 H       -2.1000    -1.0310     1.0270 H     1 <1>   0.0000 
  6 C       -1.0560    -0.4540    -0.7670 C.ar  1 <1>   0.0000 
  7 H       -1.9550    -0.4430    -1.3800 H     1 <1>   0.0000 
  8 C        0.1790    -0.1380    -1.3340 C.ar  1 <1>   0.0000 
  9 H        0.2180     0.1170    -2.3940 H     1 <1>   0.0000 
 10 C        1.3510    -0.1470    -0.5620 C.ar  1 <1>   0.0000 
 11 C        2.4300    -0.5000     1.6090 C.ar  1 <1>   0.0000 
 12 H        2.3860    -0.7560     2.6640 H     1 <1>   0.0000 
 13 C        2.5900     0.1730    -1.1460 C.ar  1 <1>   0.0000 
 14 H        2.6760     0.4330    -2.1990 H     1 <1>   0.0000 
 15 C        3.7170     0.1410    -0.3220 C.ar  1 <1>   0.0000 
 16 C        3.6660    -0.1840     1.0260 C.ar  1 <1>   0.0000 
 17 N        4.9210    -0.1360     1.5890 N.2   1 <1>   0.0000 
 18 C        5.7360     0.2080     0.6090 C.2   1 <1>   0.0000 
 19 C        7.2170     0.3870     0.6910 C.3   1 <1>   0.0000 
 20 H        7.4780     0.7330     1.6980 H     1 <1>   0.0000 
 21 H        7.5370     1.1720    -0.0060 H     1 <1>   0.0000 
 22 C        7.9500    -0.9180     0.3850 C.3   1 <1>   0.0000 
 23 C        9.4590    -0.7430     0.5060 C.3   1 <1>   0.0000 
 24 N       10.1720    -1.9730     0.2120 N.am  1 <1>   0.0000 
 25 C       11.5470    -2.0410     0.2350 C.2   1 <1>   0.0000 
 26 O       12.2630    -1.0920     0.5530 O.2   1 <1>   0.0000 
 27 H        9.6280    -2.8040    -0.0030 H     1 <1>   0.0000 
 28 H        9.7340    -0.4330     1.5210 H     1 <1>   0.0000 
 29 H        9.8180     0.0260    -0.1860 H     1 <1>   0.0000 
 30 H        7.6980    -1.2630    -0.6270 H     1 <1>   0.0000 
 31 H        7.6150    -1.7080     1.0710 H     1 <1>   0.0000 
 32 N        5.0450     0.3900    -0.5670 N.pl3 1 <1>   0.0000 
 33 H        5.4480     0.6580    -1.4570 H     1 <1>   0.0000 
 34 C       13.3780    -5.8050    -0.7540 C.ar  1 <1>   0.0000 
 35 C       13.9750    -4.9330     0.1960 C.ar  1 <1>   0.0000 
 36 C       13.3570    -3.7240     0.4910 C.ar  1 <1>   0.0000 
 37 H       13.8190    -3.0640     1.2220 H     1 <1>   0.0000 
 38 C       12.1550    -3.3540    -0.1230 C.ar  1 <1>   0.0000 
 39 C       11.5760    -4.2020    -1.0660 C.ar  1 <1>   0.0000 
 40 H       10.6640    -3.9310    -1.5910 H     1 <1>   0.0000 
 41 C       12.1930    -5.4200    -1.3690 C.ar  1 <1>   0.0000 
 42 H       11.7360    -6.0770    -2.1060 H     1 <1>   0.0000 
 43 N       13.9410    -6.9900    -1.0710 N.ar  1 <1>   0.0000 
 44 N       15.1280    -5.2580     0.8180 N.ar  1 <1>   0.0000 
 45 C       15.6770    -6.4520     0.4880 C.ar  1 <1>   0.0000 
 46 H       16.6040    -6.7170     0.9870 H     1 <1>   0.0000 
 47 C       15.0960    -7.2990    -0.4350 C.ar  1 <1>   0.0000 
 48 H       15.5510    -8.2520    -0.6870 H     1 <1>   0.0000 
@<TRIPOS>BOND
  1   1   2  ar  
  2   1  10  ar  
  3   1  11  ar  
  4   2   3  1   
  5   2   4  ar  
  6   4   5  1   
  7   4   6  ar  
  8   6   7  1   
  9   6   8  ar  
 10   8   9  1   
 11   8  10  ar  
 12  10  13  ar  
 13  11  12  1   
 14  11  16  ar  
 15  13  14  1   
 16  13  15  ar  
 17  15  16  ar  
 18  15  32  1   
 19  16  17  1   
 20  17  18  2   
 21  18  19  1   
 22  18  32  1   
 23  19  20  1   
 24  19  21  1   
 25  19  22  1   
 26  22  23  1   
 27  22  30  1   
 28  22  31  1   
 29  23  24  1   
 30  23  28  1   
 31  23  29  1   
 32  24  25  am  
 33  24  27  1   
 34  25  26  2   
 35  25  38  1   
 36  32  33  1   
 37  34  35  ar  
 38  34  41  ar  
 39  34  43  ar  
 40  35  36  ar  
 41  35  44  ar  
 42  36  37  1   
 43  36  38  ar  
 44  38  39  ar  
 45  39  40  1   
 46  39  41  ar  
 47  41  42  1   
 48  43  47  ar  
 49  44  45  ar  
 50  45  46  1   
 51  45  47  ar  
 52  47  48  1   
@<TRIPOS>SUBSTRUCTURE
  1 ****  22 GROUP 4 **** **** 0

# MOE 2015.10 (io_trps.svl 2015.10)

@<TRIPOS>MOLECULE
ZINC09689956
57 60 1 0 0 
SMALL
NO_CHARGES


@<TRIPOS>ATOM
  1 C       28.5510    23.9010    23.7720 C.3   1 <1>   0.0000 
  2 C       29.6020    23.6830    24.7980 C.2   1 <1>   0.0000 
  3 C       30.9150    24.2300    24.8420 C.2   1 <1>   0.0000 
  4 C       31.4510    23.6950    25.9950 C.2   1 <1>   0.0000 
  5 O       30.5320    22.8950    26.5940 O.3   1 <1>   0.0000 
  6 N       29.3690    22.8840    25.8490 N.2   1 <1>   0.0000 
  7 C       32.7570    23.8060    26.6740 C.3   1 <1>   0.0000 
  8 C       31.5640    25.1590    23.8750 C.3   1 <1>   0.0000 
  9 O       32.5830    24.4680    23.1400 O.3   1 <1>   0.0000 
 10 C       33.3230    25.2040    22.2560 C.ar  1 <1>   0.0000 
 11 C       33.1260    26.5480    21.9400 C.ar  1 <1>   0.0000 
 12 C       33.9600    27.1820    21.0100 C.ar  1 <1>   0.0000 
 13 C       35.0030    26.4780    20.3980 C.ar  1 <1>   0.0000 
 14 C       35.1930    25.1260    20.7020 C.ar  1 <1>   0.0000 
 15 C       34.3550    24.4980    21.6290 C.ar  1 <1>   0.0000 
 16 C       35.8630    27.1860    19.4040 C.2   1 <1>   0.0000 
 17 O       35.3370    28.0090    18.6560 O.2   1 <1>   0.0000 
 18 N       37.2050    26.8580    19.4520 N.am  1 <1>   0.0000 
 19 C       38.2390    27.3070    18.6030 C.ar  1 <1>   0.0000 
 20 C       39.5360    26.8590    18.8880 C.ar  1 <1>   0.0000 
 21 C       40.6200    27.2510    18.0950 C.ar  1 <1>   0.0000 
 22 C       40.4130    28.0910    17.0050 C.ar  1 <1>   0.0000 
 23 C       39.1300    28.5460    16.7140 C.ar  1 <1>   0.0000 
 24 C       38.0460    28.1520    17.5080 C.ar  1 <1>   0.0000 
 25 N       41.5260    28.5210    16.2320 N.am  1 <1>   0.0000 
 26 S       42.1660    30.0570    16.5220 S.o2  1 <1>   0.0000 
 27 O       43.4940    30.0940    15.9250 O.2   1 <1>   0.0000 
 28 O       42.0020    30.3880    17.9290 O.2   1 <1>   0.0000 
 29 C       41.1260    31.1170    15.5430 C.ar  1 <1>   0.0000 
 30 C       40.3230    32.0850    16.1590 C.ar  1 <1>   0.0000 
 31 C       39.5180    32.9110    15.3720 C.ar  1 <1>   0.0000 
 32 C       39.5250    32.7640    13.9870 C.ar  1 <1>   0.0000 
 33 C       40.3250    31.8060    13.3690 C.ar  1 <1>   0.0000 
 34 C       41.1340    30.9770    14.1480 C.ar  1 <1>   0.0000 
 35 F       38.7500    33.5590    13.2370 F     1 <1>   0.0000 
 36 H       27.6620    23.2940    23.9680 H     1 <1>   0.0000 
 37 H       28.2470    24.9530    23.7590 H     1 <1>   0.0000 
 38 H       28.9270    23.6370    22.7780 H     1 <1>   0.0000 
 39 H       32.6250    24.1590    27.7010 H     1 <1>   0.0000 
 40 H       33.2540    22.8320    26.7050 H     1 <1>   0.0000 
 41 H       33.4180    24.5080    26.1570 H     1 <1>   0.0000 
 42 H       32.0060    25.9940    24.4350 H     1 <1>   0.0000 
 43 H       30.8130    25.5520    23.1800 H     1 <1>   0.0000 
 44 H       32.3330    27.1390    22.3910 H     1 <1>   0.0000 
 45 H       33.7920    28.2320    20.7750 H     1 <1>   0.0000 
 46 H       35.9680    24.5410    20.2130 H     1 <1>   0.0000 
 47 H       34.5110    23.4440    21.8590 H     1 <1>   0.0000 
 48 H       37.4930    26.2240    20.1940 H     1 <1>   0.0000 
 49 H       39.7270    26.2000    19.7340 H     1 <1>   0.0000 
 50 H       41.6180    26.8980    18.3440 H     1 <1>   0.0000 
 51 H       38.9480    29.1920    15.8590 H     1 <1>   0.0000 
 52 H       37.0650    28.5220    17.2300 H     1 <1>   0.0000 
 53 H       42.2530    27.8300    16.0240 H     1 <1>   0.0000 
 54 H       40.3120    32.2040    17.2410 H     1 <1>   0.0000 
 55 H       38.8860    33.6660    15.8320 H     1 <1>   0.0000 
 56 H       40.3150    31.7100    12.2870 H     1 <1>   0.0000 
 57 H       41.7590    30.2260    13.6660 H     1 <1>   0.0000 
@<TRIPOS>BOND
  1   1   2  1   
  2   1  36  1   
  3   1  37  1   
  4   1  38  1   
  5   2   3  1   
  6   2   6  2   
  7   3   4  2   
  8   3   8  1   
  9   4   5  1   
 10   4   7  1   
 11   5   6  1   
 12   7  39  1   
 13   7  40  1   
 14   7  41  1   
 15   8   9  1   
 16   8  42  1   
 17   8  43  1   
 18   9  10  1   
 19  10  11  ar  
 20  10  15  ar  
 21  11  12  ar  
 22  11  44  1   
 23  12  13  ar  
 24  12  45  1   
 25  13  14  ar  
 26  13  16  1   
 27  14  15  ar  
 28  14  46  1   
 29  15  47  1   
 30  16  17  2   
 31  16  18  am  
 32  18  19  1   
 33  18  48  1   
 34  19  20  ar  
 35  19  24  ar  
 36  20  21  ar  
 37  20  49  1   
 38  21  22  ar  
 39  21  50  1   
 40  22  23  ar  
 41  22  25  1   
 42  23  24  ar  
 43  23  51  1   
 44  24  52  1   
 45  25  26  am  
 46  25  53  1   
 47  26  27  2   
 48  26  28  2   
 49  26  29  1   
 50  29  30  ar  
 51  29  34  ar  
 52  30  31  ar  
 53  30  54  1   
 54  31  32  ar  
 55  31  55  1   
 56  32  33  ar  
 57  32  35  1   
 58  33  34  ar  
 59  33  56  1   
 60  34  57  1   
@<TRIPOS>SUBSTRUCTURE
  1 ****  16 GROUP 4 **** **** 0

# MOE 2015.10 (io_trps.svl 2015.10)

@<TRIPOS>MOLECULE
4-HpC
39 42 1 0 0 
SMALL
NO_CHARGES


@<TRIPOS>ATOM
  1 C        1.4640     0.7640    -0.9260 C.ar  1 <1>   0.0000 
  2 C        0.3600     1.4890    -1.3940 C.ar  1 <1>   0.0000 
  3 H        0.3640     2.5790    -1.3810 H     1 <1>   0.0000 
  4 C       -0.7680     0.8230    -1.8830 C.ar  1 <1>   0.0000 
  5 H       -1.6240     1.3950    -2.2380 H     1 <1>   0.0000 
  6 C       -0.7990    -0.5720    -1.9240 C.ar  1 <1>   0.0000 
  7 H       -1.6770    -1.0860    -2.3100 H     1 <1>   0.0000 
  8 C        0.3010    -1.3040    -1.4830 C.ar  1 <1>   0.0000 
  9 H        0.2890    -2.3910    -1.5300 H     1 <1>   0.0000 
 10 C        1.4160    -0.6280    -0.9930 C.ar  1 <1>   0.0000 
 11 C        2.7220     1.4130    -0.4060 C.3   1 <1>   0.0000 
 12 H        3.3910     1.5660    -1.2650 H     1 <1>   0.0000 
 13 O        2.5210    -1.4080    -0.6130 O.3   1 <1>   0.0000 
 14 C        3.6060    -0.8460     0.0590 C.2   1 <1>   0.0000 
 15 O        4.6460    -1.4940     0.1920 O.2   1 <1>   0.0000 
 16 C        3.3490     0.5220     0.6540 C.3   1 <1>   0.0000 
 17 H        2.6440     0.3810     1.4850 H     1 <1>   0.0000 
 18 C        4.6450     1.1900     1.1700 C.3   1 <1>   0.0000 
 19 H        5.4590     0.9490     0.4690 H     1 <1>   0.0000 
 20 C        4.5540     2.7130     1.1810 C.2   1 <1>   0.0000 
 21 C        3.4600     3.3610     0.7250 C.2   1 <1>   0.0000 
 22 N        3.2550     4.7030     0.7450 N.pl3 1 <1>   0.0000 
 23 H        3.9350     5.3580     1.1210 H     1 <1>   0.0000 
 24 H        2.3850     5.0740     0.3700 H     1 <1>   0.0000 
 25 O        2.3950     2.6910     0.1640 O.3   1 <1>   0.0000 
 26 C        5.6760     3.4460     1.6830 C.1   1 <1>   0.0000 
 27 N        6.5920     4.0410     2.0850 N.1   1 <1>   0.0000 
 28 C        5.7880    -0.3560     5.0580 C.ar  1 <1>   0.0000 
 29 O        6.1210    -0.8220     6.2970 O.3   1 <1>   0.0000 
 30 H        6.9850    -1.2890     6.2400 H     1 <1>   0.0000 
 31 C        4.5940     0.3440     4.9260 C.ar  1 <1>   0.0000 
 32 H        3.9540     0.5100     5.7900 H     1 <1>   0.0000 
 33 C        4.2170     0.8410     3.6770 C.ar  1 <1>   0.0000 
 34 H        3.2810     1.3950     3.5970 H     1 <1>   0.0000 
 35 C        5.0320     0.6380     2.5490 C.ar  1 <1>   0.0000 
 36 C        6.2360    -0.0710     2.7080 C.ar  1 <1>   0.0000 
 37 H        6.8940    -0.2450     1.8560 H     1 <1>   0.0000 
 38 C        6.6120    -0.5680     3.9580 C.ar  1 <1>   0.0000 
 39 H        7.5490    -1.1140     4.0530 H     1 <1>   0.0000 
@<TRIPOS>BOND
  1   1   2  ar  
  2   1  10  ar  
  3   1  11  1   
  4   2   3  1   
  5   2   4  ar  
  6   4   5  1   
  7   4   6  ar  
  8   6   7  1   
  9   6   8  ar  
 10   8   9  1   
 11   8  10  ar  
 12  10  13  1   
 13  11  12  1   
 14  11  16  1   
 15  11  25  1   
 16  13  14  1   
 17  14  15  2   
 18  14  16  1   
 19  16  17  1   
 20  16  18  1   
 21  18  19  1   
 22  18  20  1   
 23  18  35  1   
 24  20  21  2   
 25  20  26  1   
 26  21  22  1   
 27  21  25  1   
 28  22  23  1   
 29  22  24  1   
 30  26  27  3   
 31  28  29  1   
 32  28  31  ar  
 33  28  38  ar  
 34  29  30  1   
 35  31  32  1   
 36  31  33  ar  
 37  33  34  1   
 38  33  35  ar  
 39  35  36  ar  
 40  36  37  1   
 41  36  38  ar  
 42  38  39  1   
@<TRIPOS>SUBSTRUCTURE
  1 ****  16 GROUP 4 **** **** 0

# MOE 2015.10 (io_trps.svl 2015.10)

@<TRIPOS>MOLECULE
G04(A04)
43 46 1 0 0 
SMALL
NO_CHARGES


@<TRIPOS>ATOM
  1 C        5.9650    -2.0620     2.2340 C.ar  1 <1>   0.0000 
  2 H        6.9060    -1.5160     2.2700 H     1 <1>   0.0000 
  3 C        4.9630    -1.7830     3.1720 C.ar  1 <1>   0.0000 
  4 H        5.1340    -1.0200     3.9300 H     1 <1>   0.0000 
  5 C        3.7530    -2.4720     3.1440 C.ar  1 <1>   0.0000 
  6 H        2.9860    -2.2420     3.8820 H     1 <1>   0.0000 
  7 C        3.5070    -3.4560     2.1820 C.ar  1 <1>   0.0000 
  8 H        2.5620    -3.9930     2.1620 H     1 <1>   0.0000 
  9 C        4.5190    -3.7220     1.2500 C.ar  1 <1>   0.0000 
 10 C        5.7430    -3.0500     1.2510 C.ar  1 <1>   0.0000 
 11 N        4.5470    -4.6220     0.2080 N.pl3 1 <1>   0.0000 
 12 H        3.7890    -5.2500    -0.0350 H     1 <1>   0.0000 
 13 C        6.5230    -3.5760     0.1710 C.2   1 <1>   0.0000 
 14 C        7.9060    -3.1570    -0.2300 C.3   1 <1>   0.0000 
 15 H        8.0500    -2.0870    -0.0400 H     1 <1>   0.0000 
 16 H        8.0290    -3.3110    -1.3090 H     1 <1>   0.0000 
 17 C        8.9980    -3.9130     0.5250 C.2   1 <1>   0.0000 
 18 N       10.1850    -4.0030    -0.2000 N.am  1 <1>   0.0000 
 19 H       10.2450    -3.5990    -1.1360 H     1 <1>   0.0000 
 20 N       11.2750    -4.6320     0.3390 N.2   1 <1>   0.0000 
 21 C       12.3230    -4.6560    -0.4290 C.2   1 <1>   0.0000 
 22 H       12.3140    -4.2010    -1.4370 H     1 <1>   0.0000 
 23 O        8.8600    -4.3710     1.6650 O.2   1 <1>   0.0000 
 24 C        5.7480    -4.5400    -0.4470 C.2   1 <1>   0.0000 
 25 H        5.9450    -5.1780    -1.3010 H     1 <1>   0.0000 
 26 C       16.0280    -6.4710     0.7390 C.ar  1 <1>   0.0000 
 27 C       15.8960    -5.8650    -0.5340 C.ar  1 <1>   0.0000 
 28 C       14.6720    -5.2780    -0.8950 C.ar  1 <1>   0.0000 
 29 H       14.5650    -4.8100    -1.8730 H     1 <1>   0.0000 
 30 C       13.5910    -5.2890    -0.0070 C.ar  1 <1>   0.0000 
 31 C       13.7200    -5.8860     1.2480 C.ar  1 <1>   0.0000 
 32 H       12.8860    -5.9010     1.9470 H     1 <1>   0.0000 
 33 C       14.9320    -6.4740     1.6170 C.ar  1 <1>   0.0000 
 34 H       15.0140    -6.9350     2.6010 H     1 <1>   0.0000 
 35 C       17.2520    -7.0570     1.0980 C.ar  1 <1>   0.0000 
 36 H       17.3720    -7.5280     2.0730 H     1 <1>   0.0000 
 37 C       16.9940    -5.8640    -1.4110 C.ar  1 <1>   0.0000 
 38 H       16.9130    -5.4020    -2.3950 H     1 <1>   0.0000 
 39 C       18.2060    -6.4500    -1.0410 C.ar  1 <1>   0.0000 
 40 H       19.0400    -6.4340    -1.7400 H     1 <1>   0.0000 
 41 C       18.3250    -7.0420     0.2110 C.ar  1 <1>   0.0000 
 42 O       19.4940    -7.6250     0.6120 O.3   1 <1>   0.0000 
 43 H       20.1580    -7.5390    -0.1090 H     1 <1>   0.0000 
@<TRIPOS>BOND
  1   1   2  1   
  2   1   3  ar  
  3   1  10  ar  
  4   3   4  1   
  5   3   5  ar  
  6   5   6  1   
  7   5   7  ar  
  8   7   8  1   
  9   7   9  ar  
 10   9  10  ar  
 11   9  11  1   
 12  10  13  1   
 13  11  12  1   
 14  11  24  1   
 15  13  14  1   
 16  13  24  2   
 17  14  15  1   
 18  14  16  1   
 19  14  17  1   
 20  17  18  am  
 21  17  23  2   
 22  18  19  1   
 23  18  20  1   
 24  20  21  2   
 25  21  22  1   
 26  21  30  1   
 27  24  25  1   
 28  26  27  ar  
 29  26  33  ar  
 30  26  35  ar  
 31  27  28  ar  
 32  27  37  ar  
 33  28  29  1   
 34  28  30  ar  
 35  30  31  ar  
 36  31  32  1   
 37  31  33  ar  
 38  33  34  1   
 39  35  36  1   
 40  35  41  ar  
 41  37  38  1   
 42  37  39  ar  
 43  39  40  1   
 44  39  41  ar  
 45  41  42  1   
 46  42  43  1   
@<TRIPOS>SUBSTRUCTURE
  1 ****  20 GROUP 4 **** **** 0

# MOE 2015.10 (io_trps.svl 2015.10)

@<TRIPOS>MOLECULE
(3-NpC)
38 41 1 0 0 
SMALL
NO_CHARGES


@<TRIPOS>ATOM
  1 C        1.4570     0.6370    -0.5860 C.ar  1 <1>   0.0000 
  2 C        0.2650     1.3190    -0.8350 C.ar  1 <1>   0.0000 
  3 H        0.1480     2.3620    -0.5470 H     1 <1>   0.0000 
  4 C       -0.7990     0.6620    -1.4630 C.ar  1 <1>   0.0000 
  5 H       -1.7270     1.1970    -1.6560 H     1 <1>   0.0000 
  6 C       -0.6770    -0.6780    -1.8440 C.ar  1 <1>   0.0000 
  7 H       -1.5100    -1.1820    -2.3320 H     1 <1>   0.0000 
  8 C        0.5080    -1.3690    -1.5990 C.ar  1 <1>   0.0000 
  9 H        0.6070    -2.4110    -1.8940 H     1 <1>   0.0000 
 10 C        1.5600    -0.7040    -0.9740 C.ar  1 <1>   0.0000 
 11 C        2.6110     1.2330     0.0570 C.2   1 <1>   0.0000 
 12 O        2.7460    -1.4510    -0.7460 O.3   1 <1>   0.0000 
 13 C        3.8750    -0.9080    -0.1270 C.2   1 <1>   0.0000 
 14 O        4.8890    -1.5720     0.0740 O.2   1 <1>   0.0000 
 15 C        3.7530     0.4840     0.2460 C.2   1 <1>   0.0000 
 16 C        4.5920     1.3580     1.0610 C.3   1 <1>   0.0000 
 17 H        4.3910     1.8350     0.1140 H     1 <1>   0.0000 
 18 C        5.0550     2.7800     0.8360 C.2   1 <1>   0.0000 
 19 C        3.8650     3.4990     0.6660 C.2   1 <1>   0.0000 
 20 N        3.7070     4.8440     0.5960 N.pl3 1 <1>   0.0000 
 21 H        4.4890     5.4830     0.7120 H     1 <1>   0.0000 
 22 H        2.7830     5.2320     0.4210 H     1 <1>   0.0000 
 23 O        2.5820     2.6940     0.4100 O.3   1 <1>   0.0000 
 24 C        6.3530     3.3110     1.0050 C.1   1 <1>   0.0000 
 25 N        7.4250     3.7430     1.1390 N.1   1 <1>   0.0000 
 26 C        5.9130     0.0500     4.9160 C.ar  1 <1>   0.0000 
 27 H        6.2270    -0.2720     5.9070 H     1 <1>   0.0000 
 28 C        6.6890    -0.2080     3.7810 C.ar  1 <1>   0.0000 
 29 C        6.2630     0.2200     2.5140 C.ar  1 <1>   0.0000 
 30 H        6.8660     0.0120     1.6290 H     1 <1>   0.0000 
 31 C        5.0500     0.9170     2.3700 C.ar  1 <1>   0.0000 
 32 C        4.2790     1.1640     3.5190 C.ar  1 <1>   0.0000 
 33 H        3.3300     1.6970     3.4410 H     1 <1>   0.0000 
 34 C        4.7060     0.7370     4.7790 C.ar  1 <1>   0.0000 
 35 H        4.0950     0.9410     5.6570 H     1 <1>   0.0000 
 36 N        7.9590    -0.9340     3.9160 N.pl3 1 <1>   0.0000 
 37 O        8.2150    -1.4790     5.0070 O.2   1 <1>   0.0000 
 38 O        8.7250    -0.9740     2.9350 O.2   1 <1>   0.0000 
@<TRIPOS>BOND
  1   1   2  ar  
  2   1  10  ar  
  3   1  11  1   
  4   2   3  1   
  5   2   4  ar  
  6   4   5  1   
  7   4   6  ar  
  8   6   7  1   
  9   6   8  ar  
 10   8   9  1   
 11   8  10  ar  
 12  10  12  1   
 13  11  15  2   
 14  11  23  1   
 15  12  13  1   
 16  13  14  2   
 17  13  15  1   
 18  15  16  1   
 19  16  17  1   
 20  16  18  1   
 21  16  31  1   
 22  18  19  2   
 23  18  24  1   
 24  19  20  1   
 25  19  23  1   
 26  20  21  1   
 27  20  22  1   
 28  24  25  3   
 29  26  27  1   
 30  26  28  ar  
 31  26  34  ar  
 32  28  29  ar  
 33  28  36  1   
 34  29  30  1   
 35  29  31  ar  
 36  31  32  ar  
 37  32  33  1   
 38  32  34  ar  
 39  34  35  1   
 40  36  37  2   
 41  36  38  2   
@<TRIPOS>SUBSTRUCTURE
  1 ****  16 GROUP 4 **** **** 0

# MOE 2015.10 (io_trps.svl 2015.10)

@<TRIPOS>MOLECULE
G04_A15
46 49 1 0 0 
SMALL
NO_CHARGES


@<TRIPOS>ATOM
  1 C        1.2800     0.6020     0.6390 C.ar  1 <1>   0.0000 
  2 C        0.0330     1.1190     0.2850 C.ar  1 <1>   0.0000 
  3 C       -1.1550     0.7340     0.9200 C.ar  1 <1>   0.0000 
  4 H       -2.1160     1.1510     0.6280 H     1 <1>   0.0000 
  5 C       -1.0650    -0.2080     1.9490 C.ar  1 <1>   0.0000 
  6 H       -1.9710    -0.5280     2.4630 H     1 <1>   0.0000 
  7 C        0.1650    -0.7430     2.3250 C.ar  1 <1>   0.0000 
  8 H        0.2130    -1.4770     3.1300 H     1 <1>   0.0000 
  9 C        1.3430    -0.3480     1.6800 C.ar  1 <1>   0.0000 
 10 H        2.2970    -0.7740     1.9860 H     1 <1>   0.0000 
 11 C        2.2570     1.2170    -0.2100 C.2   1 <1>   0.0000 
 12 C        3.7370     0.9830    -0.2000 C.3   1 <1>   0.0000 
 13 H        3.9360    -0.0810    -0.0180 H     1 <1>   0.0000 
 14 C        4.4500     1.8340     0.8540 C.3   1 <1>   0.0000 
 15 C        5.9680     1.6120     0.8080 C.3   1 <1>   0.0000 
 16 C        6.8380     2.3830     1.8080 C.2   1 <1>   0.0000 
 17 N        8.1980     2.1610     1.6460 N.pl3 1 <1>   0.0000 
 18 H        8.4680     1.8040     0.7270 H     1 <1>   0.0000 
 19 C        6.3040     3.2390     2.6970 C.2   1 <1>   0.0000 
 20 H        6.9170     3.8380     3.3640 H     1 <1>   0.0000 
 21 H        5.2360     3.4090     2.7850 H     1 <1>   0.0000 
 22 H        6.3160     1.8590    -0.2040 H     1 <1>   0.0000 
 23 H        6.1630     0.5410     0.9560 H     1 <1>   0.0000 
 24 H        4.0640     1.5790     1.8490 H     1 <1>   0.0000 
 25 H        4.2240     2.8940     0.6800 H     1 <1>   0.0000 
 26 H        4.1440     1.2080    -1.1940 H     1 <1>   0.0000 
 27 N        0.2370     2.0140    -0.7410 N.pl3 1 <1>   0.0000 
 28 H       -0.4950     2.5450    -1.2010 H     1 <1>   0.0000 
 29 C        1.5720     2.0780    -1.0450 C.2   1 <1>   0.0000 
 30 H        1.9180     2.7380    -1.8330 H     1 <1>   0.0000 
 31 C       11.5290     2.7560     4.2290 C.ar  1 <1>   0.0000 
 32 C       11.6510     2.7790     2.8480 C.ar  1 <1>   0.0000 
 33 H       12.6250     2.9660     2.4000 H     1 <1>   0.0000 
 34 C       10.5480     2.5700     2.0090 C.ar  1 <1>   0.0000 
 35 H       10.7010     2.6100     0.9310 H     1 <1>   0.0000 
 36 C        9.2750     2.3270     2.5340 C.ar  1 <1>   0.0000 
 37 C        9.1430     2.3050     3.9260 C.ar  1 <1>   0.0000 
 38 H        8.1750     2.0930     4.3760 H     1 <1>   0.0000 
 39 C       10.2510     2.5140     4.7720 C.ar  1 <1>   0.0000 
 40 C       10.1250     2.4850     6.1670 C.ar  1 <1>   0.0000 
 41 H        9.1600     2.3010     6.6370 H     1 <1>   0.0000 
 42 C       11.2410     2.6950     6.9680 C.ar  1 <1>   0.0000 
 43 H       11.1670     2.6780     8.0510 H     1 <1>   0.0000 
 44 C       12.4530     2.9270     6.3460 C.ar  1 <1>   0.0000 
 45 H       13.3530     3.0970     6.9330 H     1 <1>   0.0000 
 46 N       12.6150     2.9610     5.0010 N.ar  1 <1>   0.0000 
@<TRIPOS>BOND
  1   1   2  ar  
  2   1   9  ar  
  3   1  11  1   
  4   2   3  ar  
  5   2  27  1   
  6   3   4  1   
  7   3   5  ar  
  8   5   6  1   
  9   5   7  ar  
 10   7   8  1   
 11   7   9  ar  
 12   9  10  1   
 13  11  12  1   
 14  11  29  2   
 15  12  13  1   
 16  12  14  1   
 17  12  26  1   
 18  14  15  1   
 19  14  24  1   
 20  14  25  1   
 21  15  16  1   
 22  15  22  1   
 23  15  23  1   
 24  16  17  1   
 25  16  19  2   
 26  17  18  1   
 27  17  36  1   
 28  19  20  1   
 29  19  21  1   
 30  27  28  1   
 31  27  29  1   
 32  29  30  1   
 33  31  32  ar  
 34  31  39  ar  
 35  31  46  ar  
 36  32  33  1   
 37  32  34  ar  
 38  34  35  1   
 39  34  36  ar  
 40  36  37  ar  
 41  37  38  1   
 42  37  39  ar  
 43  39  40  ar  
 44  40  41  1   
 45  40  42  ar  
 46  42  43  1   
 47  42  44  ar  
 48  44  45  1   
 49  44  46  ar  
@<TRIPOS>SUBSTRUCTURE
  1 ****  16 GROUP 4 **** **** 0

# MOE 2015.10 (io_trps.svl 2015.10)

@<TRIPOS>MOLECULE
4-Br-phenyl(13927312)
46 49 1 0 0 
SMALL
NO_CHARGES


@<TRIPOS>ATOM
  1 C        1.4350     0.7100     0.6840 C.ar  1 <1>   0.0000 
  2 C        0.5300     1.2290     1.6270 C.ar  1 <1>   0.0000 
  3 H        0.2850     2.2920     1.6290 H     1 <1>   0.0000 
  4 C       -0.0710     0.3980     2.5770 C.ar  1 <1>   0.0000 
  5 H       -0.7650     0.8250     3.2980 H     1 <1>   0.0000 
  6 C        0.2220    -0.9630     2.5890 C.ar  1 <1>   0.0000 
  7 BR      -0.5900    -2.0880     3.8740 Br    1 <1>   0.0000 
  8 C        1.1080    -1.5020     1.6590 C.ar  1 <1>   0.0000 
  9 H        1.3400    -2.5650     1.6590 H     1 <1>   0.0000 
 10 C        1.7080    -0.6700     0.7100 C.ar  1 <1>   0.0000 
 11 H        2.3960    -1.1110    -0.0110 H     1 <1>   0.0000 
 12 C        2.5730     0.7910    -2.4560 C.2   1 <1>   0.0000 
 13 C        1.4260     1.4480    -1.7330 C.3   1 <1>   0.0000 
 14 H        0.5260     0.8270    -1.7330 H     1 <1>   0.0000 
 15 H        1.2150     2.4110    -2.2110 H     1 <1>   0.0000 
 16 C        2.0510     1.6460    -0.3510 C.3   1 <1>   0.0000 
 17 H        1.9110     2.6910    -0.0450 H     1 <1>   0.0000 
 18 N        3.4780     1.3740    -0.5990 N.pl3 1 <1>   0.0000 
 19 N        3.7040     0.7830    -1.8090 N.2   1 <1>   0.0000 
 20 C        6.6950     2.2400     2.0080 C.ar  1 <1>   0.0000 
 21 C        5.4000     2.6280     2.3520 C.ar  1 <1>   0.0000 
 22 H        5.2010     3.1520     3.2850 H     1 <1>   0.0000 
 23 C        4.3340     2.3380     1.4890 C.ar  1 <1>   0.0000 
 24 H        3.3430     2.6620     1.8000 H     1 <1>   0.0000 
 25 C        4.5290     1.6650     0.2700 C.ar  1 <1>   0.0000 
 26 C        5.8520     1.2970    -0.0470 C.ar  1 <1>   0.0000 
 27 H        6.0640     0.7740    -0.9800 H     1 <1>   0.0000 
 28 C        6.9280     1.5790     0.8040 C.ar  1 <1>   0.0000 
 29 H        7.9310     1.2740     0.5130 H     1 <1>   0.0000 
 30 S        8.0510     2.6370     3.0780 S.o2  1 <1>   0.0000 
 31 N        8.1080     1.2940     4.0790 N.am  1 <1>   0.0000 
 32 H        8.9870     0.7780     3.9760 H     1 <1>   0.0000 
 33 H        7.9130     1.5340     5.0550 H     1 <1>   0.0000 
 34 O        9.2820     2.6480     2.3080 O.2   1 <1>   0.0000 
 35 O        7.6890     3.7720     3.9080 O.2   1 <1>   0.0000 
 36 C        2.1430    -0.8720    -6.3810 C.ar  1 <1>   0.0000 
 37 H        2.0380    -1.2970    -7.3780 H     1 <1>   0.0000 
 38 C        3.3270    -1.0500    -5.6680 C.ar  1 <1>   0.0000 
 39 H        4.1480    -1.6130    -6.1070 H     1 <1>   0.0000 
 40 C        3.4610    -0.5040    -4.3890 C.ar  1 <1>   0.0000 
 41 H        4.3930    -0.6540    -3.8470 H     1 <1>   0.0000 
 42 C        2.4080     0.2210    -3.8160 C.ar  1 <1>   0.0000 
 43 C        1.2210     0.3970    -4.5370 C.ar  1 <1>   0.0000 
 44 H        0.3850     0.9600    -4.1290 H     1 <1>   0.0000 
 45 C        1.0920    -0.1500    -5.8170 C.ar  1 <1>   0.0000 
 46 H        0.1670    -0.0100    -6.3760 H     1 <1>   0.0000 
@<TRIPOS>BOND
  1   1   2  ar  
  2   1  10  ar  
  3   1  16  1   
  4   2   3  1   
  5   2   4  ar  
  6   4   5  1   
  7   4   6  ar  
  8   6   7  1   
  9   6   8  ar  
 10   8   9  1   
 11   8  10  ar  
 12  10  11  1   
 13  12  13  1   
 14  12  19  2   
 15  12  42  1   
 16  13  14  1   
 17  13  15  1   
 18  13  16  1   
 19  16  17  1   
 20  16  18  1   
 21  18  19  1   
 22  18  25  1   
 23  20  21  ar  
 24  20  28  ar  
 25  20  30  1   
 26  21  22  1   
 27  21  23  ar  
 28  23  24  1   
 29  23  25  ar  
 30  25  26  ar  
 31  26  27  1   
 32  26  28  ar  
 33  28  29  1   
 34  30  31  am  
 35  30  34  2   
 36  30  35  2   
 37  31  32  1   
 38  31  33  1   
 39  36  37  1   
 40  36  38  ar  
 41  36  45  ar  
 42  38  39  1   
 43  38  40  ar  
 44  40  41  1   
 45  40  42  ar  
 46  42  43  ar  
 47  43  44  1   
 48  43  45  ar  
 49  45  46  1   
@<TRIPOS>SUBSTRUCTURE
  1 ****  18 GROUP 4 **** **** 0

# MOE 2015.10 (io_trps.svl 2015.10)

@<TRIPOS>MOLECULE
6aminobenzothiazole(9)
52 55 1 0 0 
SMALL
USER_CHARGES


@<TRIPOS>ATOM
  1 N        1.1290     0.4950     0.1110 N.4   1 <1>   1.0000 
  2 C        2.3800     0.8760     0.7990 C.3   1 <1>   0.0000 
  3 C        3.6000     0.8760    -0.1310 C.3   1 <1>   0.0000 
  4 C        4.8440     1.3790     0.6050 C.3   1 <1>   0.0000 
  5 H        5.0390     0.7310     1.4680 H     1 <1>   0.0000 
  6 H        4.6660     2.3960     0.9770 H     1 <1>   0.0000 
  7 N        5.9830     1.3770    -0.2840 N.pl3 1 <1>   0.0000 
  8 H        5.8920     1.1180    -1.2570 H     1 <1>   0.0000 
  9 H        3.4050     1.5140    -1.0030 H     1 <1>   0.0000 
 10 H        3.7980    -0.1330    -0.5120 H     1 <1>   0.0000 
 11 H        2.5650     0.2240     1.6620 H     1 <1>   0.0000 
 12 H        2.2660     1.8960     1.1900 H     1 <1>   0.0000 
 13 C       -0.0320     0.7650     0.9950 C.3   1 <1>   0.0000 
 14 H       -0.0950     1.8380     1.2090 H     1 <1>   0.0000 
 15 H        0.0950     0.2350     1.9480 H     1 <1>   0.0000 
 16 C       -1.3560     0.3160     0.3490 C.3   1 <1>   0.0000 
 17 H       -1.5720     0.8930    -0.5590 H     1 <1>   0.0000 
 18 H       -2.1820     0.4800     1.0500 H     1 <1>   0.0000 
 19 O       -1.3350    -1.0870     0.0250 O.3   1 <1>   0.0000 
 20 C       -0.2370    -1.3580    -0.8680 C.3   1 <1>   0.0000 
 21 H       -0.4150    -0.8450    -1.8220 H     1 <1>   0.0000 
 22 H       -0.2350    -2.4350    -1.0680 H     1 <1>   0.0000 
 23 C        1.1130    -0.9410    -0.2550 C.3   1 <1>   0.0000 
 24 H        1.8950    -1.1590    -0.9890 H     1 <1>   0.0000 
 25 H        1.3010    -1.5550     0.6360 H     1 <1>   0.0000 
 26 C        9.7420     2.3960     0.8750 C.ar  1 <1>   0.0000 
 27 H       10.7460     2.7020     1.1350 H     1 <1>   0.0000 
 28 C        9.4410     2.0300    -0.4210 C.ar  1 <1>   0.0000 
 29 C       10.5190     2.0220    -1.4660 C.3   1 <1>   0.0000 
 30 H       10.1290     1.6710    -2.4270 H     1 <1>   0.0000 
 31 H       11.3340     1.3550    -1.1670 H     1 <1>   0.0000 
 32 H       10.9150     3.0330    -1.6070 H     1 <1>   0.0000 
 33 N        8.1940     1.6860    -0.8010 N.ar  1 <1>   0.0000 
 34 C        7.2370     1.7240     0.1320 C.ar  1 <1>   0.0000 
 35 N        7.4530     2.0740     1.4080 N.ar  1 <1>   0.0000 
 36 C        8.7060     2.3920     1.7830 C.ar  1 <1>   0.0000 
 37 N        8.8530     2.7370     3.1280 N.pl3 1 <1>   0.0000 
 38 H        7.9400     2.8440     3.5650 H     1 <1>   0.0000 
 39 C       12.0980     3.4610     5.7580 C.ar  1 <1>   0.0000 
 40 C       12.2420     2.5760     4.6880 C.ar  1 <1>   0.0000 
 41 C       11.1870     2.3020     3.7960 C.ar  1 <1>   0.0000 
 42 H       11.3400     1.5750     3.0040 H     1 <1>   0.0000 
 43 C        9.9470     2.9280     3.9860 C.ar  1 <1>   0.0000 
 44 C        9.8000     3.8160     5.0590 C.ar  1 <1>   0.0000 
 45 H        8.8490     4.3250     5.2200 H     1 <1>   0.0000 
 46 C       10.8530     4.0900     5.9430 C.ar  1 <1>   0.0000 
 47 H       10.7100     4.7850     6.7660 H     1 <1>   0.0000 
 48 S       13.8450     1.9420     4.6960 S.3   1 <1>   0.0000 
 49 C       14.2010     2.8810     6.0840 C.2   1 <1>   0.0000 
 50 H       15.1820     2.8500     6.5440 H     1 <1>   0.0000 
 51 N       13.2250     3.6310     6.5490 N.2   1 <1>   0.0000 
 52 H        1.0730     1.0450    -0.7350 H     1 <1>   0.0000 
@<TRIPOS>BOND
  1   1   2  1   
  2   1  13  1   
  3   1  23  1   
  4   1  52  1   
  5   2   3  1   
  6   2  11  1   
  7   2  12  1   
  8   3   4  1   
  9   3   9  1   
 10   3  10  1   
 11   4   5  1   
 12   4   6  1   
 13   4   7  1   
 14   7   8  1   
 15   7  34  1   
 16  13  14  1   
 17  13  15  1   
 18  13  16  1   
 19  16  17  1   
 20  16  18  1   
 21  16  19  1   
 22  19  20  1   
 23  20  21  1   
 24  20  22  1   
 25  20  23  1   
 26  23  24  1   
 27  23  25  1   
 28  26  27  1   
 29  26  28  ar  
 30  26  36  ar  
 31  28  29  1   
 32  28  33  ar  
 33  29  30  1   
 34  29  31  1   
 35  29  32  1   
 36  33  34  ar  
 37  34  35  ar  
 38  35  36  ar  
 39  36  37  1   
 40  37  38  1   
 41  37  43  1   
 42  39  40  ar  
 43  39  46  ar  
 44  39  51  1   
 45  40  41  ar  
 46  40  48  1   
 47  41  42  1   
 48  41  43  ar  
 49  43  44  ar  
 50  44  45  1   
 51  44  46  ar  
 52  46  47  1   
 53  48  49  1   
 54  49  50  1   
 55  49  51  2   
@<TRIPOS>SUBSTRUCTURE
  1 ****  35 GROUP 4 **** **** 0

# MOE 2015.10 (io_trps.svl 2015.10)

@<TRIPOS>MOLECULE
ZINC08845664
61 64 1 0 0 
SMALL
NO_CHARGES


@<TRIPOS>ATOM
  1 C       26.0450    24.4840    23.6040 C.3   1 <1>   0.0000 
  2 C       27.4930    24.8970    23.5710 C.ar  1 <1>   0.0000 
  3 C       28.1390    24.9890    22.3300 C.ar  1 <1>   0.0000 
  4 C       29.4840    25.3580    22.2410 C.ar  1 <1>   0.0000 
  5 C       30.2310    25.6470    23.3900 C.ar  1 <1>   0.0000 
  6 C       29.5710    25.5670    24.6380 C.ar  1 <1>   0.0000 
  7 C       28.2070    25.2170    24.7450 C.ar  1 <1>   0.0000 
  8 C       27.5480    25.1210    26.0990 C.3   1 <1>   0.0000 
  9 O       30.2370    25.8250    25.8180 O.3   1 <1>   0.0000 
 10 C       31.6540    26.0130    23.2700 C.2   1 <1>   0.0000 
 11 C       32.4760    26.0250    22.1060 C.2   1 <1>   0.0000 
 12 C       33.7320    26.4400    22.5100 C.2   1 <1>   0.0000 
 13 N       33.6050    26.6510    23.8570 N.pl3 1 <1>   0.0000 
 14 H       34.3320    26.9670    24.4940 H     1 <1>   0.0000 
 15 N       32.3710    26.3980    24.3430 N.2   1 <1>   0.0000 
 16 C       34.9850    26.6550    21.8150 C.2   1 <1>   0.0000 
 17 O       35.9800    27.0540    22.4190 O.2   1 <1>   0.0000 
 18 N       34.9500    26.3760    20.4600 N.am  1 <1>   0.0000 
 19 C       35.9900    26.4870    19.5120 C.ar  1 <1>   0.0000 
 20 C       37.2840    26.9280    19.8050 C.ar  1 <1>   0.0000 
 21 C       38.2530    27.0080    18.7990 C.ar  1 <1>   0.0000 
 22 C       37.9280    26.6470    17.4880 C.ar  1 <1>   0.0000 
 23 C       36.6430    26.2040    17.1770 C.ar  1 <1>   0.0000 
 24 C       35.6820    26.1270    18.1900 C.ar  1 <1>   0.0000 
 25 S       39.1760    26.7650    16.2300 S.o2  1 <1>   0.0000 
 26 O       40.3100    25.9700    16.6820 O.2   1 <1>   0.0000 
 27 O       38.5780    26.4940    14.9320 O.2   1 <1>   0.0000 
 28 N       39.6160    28.4110    16.2660 N.am  1 <1>   0.0000 
 29 C       40.9090    28.7380    15.6100 C.3   1 <1>   0.0000 
 30 C       41.7860    29.4530    16.6330 C.3   1 <1>   0.0000 
 31 C       41.3730    30.8960    16.9190 C.3   1 <1>   0.0000 
 32 C       39.9040    31.0950    17.3030 C.3   1 <1>   0.0000 
 33 C       38.9480    30.8380    16.1380 C.3   1 <1>   0.0000 
 34 C       38.5260    29.3790    15.9630 C.3   1 <1>   0.0000 
 35 H       25.4150    25.3390    23.8670 H     1 <1>   0.0000 
 36 H       25.7130    24.1080    22.6300 H     1 <1>   0.0000 
 37 H       25.8910    23.6770    24.3280 H     1 <1>   0.0000 
 38 H       27.5970    24.7650    21.4100 H     1 <1>   0.0000 
 39 H       29.9280    25.4100    21.2490 H     1 <1>   0.0000 
 40 H       28.0000    25.8080    26.8220 H     1 <1>   0.0000 
 41 H       26.4900    25.3960    26.0500 H     1 <1>   0.0000 
 42 H       27.6340    24.1000    26.4820 H     1 <1>   0.0000 
 43 H       31.1600    26.0910    25.5750 H     1 <1>   0.0000 
 44 H       32.1780    25.7590    21.1010 H     1 <1>   0.0000 
 45 H       34.0640    26.0470    20.0930 H     1 <1>   0.0000 
 46 H       37.5820    27.2240    20.8060 H     1 <1>   0.0000 
 47 H       39.2540    27.3610    19.0420 H     1 <1>   0.0000 
 48 H       36.3740    25.9190    16.1620 H     1 <1>   0.0000 
 49 H       34.6830    25.7800    17.9270 H     1 <1>   0.0000 
 50 H       41.4250    27.8250    15.2930 H     1 <1>   0.0000 
 51 H       40.7660    29.3360    14.7050 H     1 <1>   0.0000 
 52 H       42.8200    29.4620    16.2660 H     1 <1>   0.0000 
 53 H       41.7930    28.8880    17.5740 H     1 <1>   0.0000 
 54 H       41.6040    31.5160    16.0430 H     1 <1>   0.0000 
 55 H       42.0010    31.2750    17.7340 H     1 <1>   0.0000 
 56 H       39.7860    32.1410    17.6130 H     1 <1>   0.0000 
 57 H       39.6420    30.4800    18.1720 H     1 <1>   0.0000 
 58 H       39.3890    31.2120    15.2060 H     1 <1>   0.0000 
 59 H       38.0370    31.4320    16.2890 H     1 <1>   0.0000 
 60 H       38.1580    29.2300    14.9410 H     1 <1>   0.0000 
 61 H       37.6900    29.1990    16.6460 H     1 <1>   0.0000 
@<TRIPOS>BOND
  1   1   2  1   
  2   1  35  1   
  3   1  36  1   
  4   1  37  1   
  5   2   3  ar  
  6   2   7  ar  
  7   3   4  ar  
  8   3  38  1   
  9   4   5  ar  
 10   4  39  1   
 11   5   6  ar  
 12   5  10  1   
 13   6   7  ar  
 14   6   9  1   
 15   7   8  1   
 16   8  40  1   
 17   8  41  1   
 18   8  42  1   
 19   9  43  1   
 20  10  11  1   
 21  10  15  2   
 22  11  12  2   
 23  11  44  1   
 24  12  13  1   
 25  12  16  1   
 26  13  14  1   
 27  13  15  1   
 28  16  17  2   
 29  16  18  am  
 30  18  19  1   
 31  18  45  1   
 32  19  20  ar  
 33  19  24  ar  
 34  20  21  ar  
 35  20  46  1   
 36  21  22  ar  
 37  21  47  1   
 38  22  23  ar  
 39  22  25  1   
 40  23  24  ar  
 41  23  48  1   
 42  24  49  1   
 43  25  26  2   
 44  25  27  2   
 45  25  28  am  
 46  28  29  1   
 47  28  34  1   
 48  29  30  1   
 49  29  50  1   
 50  29  51  1   
 51  30  31  1   
 52  30  52  1   
 53  30  53  1   
 54  31  32  1   
 55  31  54  1   
 56  31  55  1   
 57  32  33  1   
 58  32  56  1   
 59  32  57  1   
 60  33  34  1   
 61  33  58  1   
 62  33  59  1   
 63  34  60  1   
 64  34  61  1   
@<TRIPOS>SUBSTRUCTURE
  1 ****  18 GROUP 4 **** **** 0

# MOE 2015.10 (io_trps.svl 2015.10)

@<TRIPOS>MOLECULE
CID14870296(methyl)
43 45 1 0 0 
SMALL
NO_CHARGES


@<TRIPOS>ATOM
  1 C       -0.1180     0.9850    -1.1920 C.ar  1 <1>   0.0000 
  2 H       -0.1150     1.5650    -2.1130 H     1 <1>   0.0000 
  3 C        0.1970     1.5730     0.0310 C.ar  1 <1>   0.0000 
  4 C        0.1960     0.8050     1.1950 C.ar  1 <1>   0.0000 
  5 H        0.4480     1.2440     2.1580 H     1 <1>   0.0000 
  6 C       -0.1400    -0.5550     1.1300 C.ar  1 <1>   0.0000 
  7 H       -0.1250    -1.1140     2.0640 H     1 <1>   0.0000 
  8 C       -0.4750    -1.1800    -0.0840 C.ar  1 <1>   0.0000 
  9 C       -0.4500    -0.3740    -1.2400 C.ar  1 <1>   0.0000 
 10 H       -0.6980    -0.8050    -2.2100 H     1 <1>   0.0000 
 11 S        0.6570     3.2830     0.0990 S.o2  1 <1>   0.0000 
 12 N       -0.8250     4.0320     0.3290 N.am  1 <1>   0.0000 
 13 H       -0.8710     4.5200     1.2290 H     1 <1>   0.0000 
 14 H       -1.0700     4.6440    -0.4550 H     1 <1>   0.0000 
 15 O        1.4450     3.5210     1.2960 O.2   1 <1>   0.0000 
 16 O        1.1480     3.6990    -1.2030 O.2   1 <1>   0.0000 
 17 C       -1.1820    -4.4060    -1.1210 C.2   1 <1>   0.0000 
 18 C       -1.4480    -5.4160    -2.1880 C.3   1 <1>   0.0000 
 19 H       -2.3700    -5.9550    -1.9550 H     1 <1>   0.0000 
 20 H       -0.6180    -6.1280    -2.2270 H     1 <1>   0.0000 
 21 H       -1.5520    -4.9300    -3.1610 H     1 <1>   0.0000 
 22 N       -1.0420    -3.1360    -1.3650 N.2   1 <1>   0.0000 
 23 N       -0.8110    -2.5320    -0.1610 N.pl3 1 <1>   0.0000 
 24 C       -0.9550    -3.4540     0.9820 C.3   1 <1>   0.0000 
 25 H       -0.0590    -3.4150     1.6140 H     1 <1>   0.0000 
 26 C       -1.0260    -4.8250     0.3090 C.3   1 <1>   0.0000 
 27 H       -1.8570    -5.4570     0.6320 H     1 <1>   0.0000 
 28 H       -0.0850    -5.3750     0.4080 H     1 <1>   0.0000 
 29 C       -4.4780    -2.7030     3.4260 C.ar  1 <1>   0.0000 
 30 O       -5.4980    -2.4910     4.3130 O.3   1 <1>   0.0000 
 31 C       -6.7760    -2.1790     3.7580 C.3   1 <1>   0.0000 
 32 H       -7.4740    -2.0350     4.5880 H     1 <1>   0.0000 
 33 H       -7.1520    -3.0070     3.1470 H     1 <1>   0.0000 
 34 H       -6.7410    -1.2470     3.1850 H     1 <1>   0.0000 
 35 C       -3.2430    -2.9930     4.0110 C.ar  1 <1>   0.0000 
 36 H       -3.1510    -3.0370     5.0950 H     1 <1>   0.0000 
 37 C       -2.1160    -3.2300     3.2190 C.ar  1 <1>   0.0000 
 38 H       -1.1680    -3.4560     3.7080 H     1 <1>   0.0000 
 39 C       -2.2000    -3.1750     1.8190 C.ar  1 <1>   0.0000 
 40 C       -3.4480    -2.8920     1.2410 C.ar  1 <1>   0.0000 
 41 H       -3.5570    -2.8490     0.1570 H     1 <1>   0.0000 
 42 C       -4.5760    -2.6560     2.0360 C.ar  1 <1>   0.0000 
 43 H       -5.5140    -2.4380     1.5320 H     1 <1>   0.0000 
@<TRIPOS>BOND
  1   1   2  1   
  2   1   3  ar  
  3   1   9  ar  
  4   3   4  ar  
  5   3  11  1   
  6   4   5  1   
  7   4   6  ar  
  8   6   7  1   
  9   6   8  ar  
 10   8   9  ar  
 11   8  23  1   
 12   9  10  1   
 13  11  12  am  
 14  11  15  2   
 15  11  16  2   
 16  12  13  1   
 17  12  14  1   
 18  17  18  1   
 19  17  22  2   
 20  17  26  1   
 21  18  19  1   
 22  18  20  1   
 23  18  21  1   
 24  22  23  1   
 25  23  24  1   
 26  24  25  1   
 27  24  26  1   
 28  24  39  1   
 29  26  27  1   
 30  26  28  1   
 31  29  30  1   
 32  29  35  ar  
 33  29  42  ar  
 34  30  31  1   
 35  31  32  1   
 36  31  33  1   
 37  31  34  1   
 38  35  36  1   
 39  35  37  ar  
 40  37  38  1   
 41  37  39  ar  
 42  39  40  ar  
 43  40  41  1   
 44  40  42  ar  
 45  42  43  1   
@<TRIPOS>SUBSTRUCTURE
  1 ****   8 GROUP 4 **** **** 0

# MOE 2015.10 (io_trps.svl 2015.10)

@<TRIPOS>MOLECULE
G04_A08
39 40 1 0 0 
SMALL
USER_CHARGES


@<TRIPOS>ATOM
  1 C        1.4860     0.3020    -0.6260 C.ar  1 <1>   0.0000 
  2 H        2.4540     0.7940    -0.5670 H     1 <1>   0.0000 
  3 C        0.5200     0.7720    -1.5250 C.ar  1 <1>   0.0000 
  4 H        0.7470     1.6290    -2.1580 H     1 <1>   0.0000 
  5 C       -0.7240     0.1540    -1.6180 C.ar  1 <1>   0.0000 
  6 H       -1.4630     0.5340    -2.3220 H     1 <1>   0.0000 
  7 C       -1.0410    -0.9490    -0.8190 C.ar  1 <1>   0.0000 
  8 H       -2.0140    -1.4290    -0.8920 H     1 <1>   0.0000 
  9 C       -0.0650    -1.4060     0.0750 C.ar  1 <1>   0.0000 
 10 C        1.1920    -0.8100     0.1930 C.ar  1 <1>   0.0000 
 11 N       -0.1060    -2.4530     0.9690 N.pl3 1 <1>   0.0000 
 12 H       -0.9000    -3.0700     1.1020 H     1 <1>   0.0000 
 13 C        1.9190    -1.5320     1.1940 C.2   1 <1>   0.0000 
 14 C        3.3150    -1.2540     1.6820 C.3   1 <1>   0.0000 
 15 C        4.3970    -2.1300     1.0110 C.3   1 <1>   0.0000 
 16 C        5.7250    -2.0000     1.8080 C.2   1 <1>   0.0000 
 17 N        6.6140    -3.0720     1.7970 N.am  1 <1>   0.0000 
 18 C        7.8430    -2.9750     2.5880 C.3   1 <1>   0.0000 
 19 C        8.9980    -2.3350     1.8120 C.3   1 <1>   0.0000 
 20 O       10.1750    -2.2800     2.6260 O.3   1 <1>   0.0000 
 21 H       10.8630    -1.8600     2.0640 H     1 <1>   0.0000 
 22 H        8.7390    -1.3160     1.5050 H     1 <1>   0.0000 
 23 H        9.2270    -2.9170     0.9120 H     1 <1>   0.0000 
 24 H        8.1250    -3.9760     2.9380 H     1 <1>   0.0000 
 25 H        7.6530    -2.3880     3.4950 H     1 <1>   0.0000 
 26 C        6.4360    -4.3180     1.0560 C.3   1 <1>   0.0000 
 27 H        7.3710    -4.5670     0.5470 H     1 <1>   0.0000 
 28 H        5.6480    -4.2650     0.3070 H     1 <1>   0.0000 
 29 H        6.1930    -5.1090     1.7720 H     1 <1>   0.0000 
 30 O        6.0060    -0.9460     2.3990 O.2   1 <1>   0.0000 
 31 H        4.0550    -3.1690     1.0300 H     1 <1>   0.0000 
 32 N        4.6470    -1.7180    -0.3990 N.4   1 <1>   1.0000 
 33 H        5.4540    -2.2460    -0.7470 H     1 <1>   0.0000 
 34 H        4.9740    -0.7460    -0.3890 H     1 <1>   0.0000 
 35 H        3.3330    -1.4250     2.7670 H     1 <1>   0.0000 
 36 H        3.5450    -0.1880     1.5520 H     1 <1>   0.0000 
 37 C        1.0820    -2.5340     1.6480 C.2   1 <1>   0.0000 
 38 H        1.2270    -3.3010     2.4000 H     1 <1>   0.0000 
 39 H        3.8110    -1.8570    -0.9480 H     1 <1>   0.0000 
@<TRIPOS>BOND
  1   1   2  1   
  2   1   3  ar  
  3   1  10  ar  
  4   3   4  1   
  5   3   5  ar  
  6   5   6  1   
  7   5   7  ar  
  8   7   8  1   
  9   7   9  ar  
 10   9  10  ar  
 11   9  11  1   
 12  10  13  1   
 13  11  12  1   
 14  11  37  1   
 15  13  14  1   
 16  13  37  2   
 17  14  15  1   
 18  14  35  1   
 19  14  36  1   
 20  15  16  1   
 21  15  31  1   
 22  15  32  1   
 23  16  17  am  
 24  16  30  2   
 25  17  18  1   
 26  17  26  1   
 27  18  19  1   
 28  18  24  1   
 29  18  25  1   
 30  19  20  1   
 31  19  22  1   
 32  19  23  1   
 33  20  21  1   
 34  26  27  1   
 35  26  28  1   
 36  26  29  1   
 37  32  33  1   
 38  32  34  1   
 39  32  39  1   
 40  37  38  1   
@<TRIPOS>SUBSTRUCTURE
  1 ****  15 GROUP 4 **** **** 0

# MOE 2015.10 (io_trps.svl 2015.10)

@<TRIPOS>MOLECULE
ZINC08845187
55 58 1 0 0 
SMALL
NO_CHARGES


@<TRIPOS>ATOM
  1 C       41.2500    30.7430    12.8910 C.3   1 <1>   0.0000 
  2 C       41.1590    31.6270    14.1330 C.3   1 <1>   0.0000 
  3 H       40.2040    31.4450    14.6420 H     1 <1>   0.0000 
  4 C       41.1940    33.0900    13.6410 C.3   1 <1>   0.0000 
  5 C       41.1500    34.0960    14.7810 C.3   1 <1>   0.0000 
  6 C       42.2700    33.8130    15.7670 C.3   1 <1>   0.0000 
  7 C       42.1860    32.3800    16.2680 C.3   1 <1>   0.0000 
  8 N       42.2910    31.4160    15.1160 N.am  1 <1>   0.0000 
  9 S       42.7060    29.8210    15.6110 S.o2  1 <1>   0.0000 
 10 O       43.8010    29.9150    16.5690 O.2   1 <1>   0.0000 
 11 O       42.9080    28.9830    14.4390 O.2   1 <1>   0.0000 
 12 C       41.2660    29.2360    16.4840 C.ar  1 <1>   0.0000 
 13 C       41.1250    29.5060    17.8480 C.ar  1 <1>   0.0000 
 14 C       40.0120    29.0240    18.5480 C.ar  1 <1>   0.0000 
 15 C       39.0410    28.2560    17.9000 C.ar  1 <1>   0.0000 
 16 C       39.2140    27.9610    16.5390 C.ar  1 <1>   0.0000 
 17 C       40.3210    28.4430    15.8320 C.ar  1 <1>   0.0000 
 18 N       37.8910    27.7280    18.5290 N.am  1 <1>   0.0000 
 19 C       37.4520    27.9450    19.8250 C.2   1 <1>   0.0000 
 20 O       37.9440    28.7740    20.5920 O.2   1 <1>   0.0000 
 21 C       36.3090    27.1520    20.2300 C.2   1 <1>   0.0000 
 22 C       35.4090    27.3980    21.2510 C.2   1 <1>   0.0000 
 23 C       34.4860    26.3200    21.2510 C.2   1 <1>   0.0000 
 24 N       34.8000    25.4420    20.2820 N.2   1 <1>   0.0000 
 25 N       35.9140    25.9480    19.7100 N.pl3 1 <1>   0.0000 
 26 H       36.3610    25.4150    18.9680 H     1 <1>   0.0000 
 27 C       33.3190    26.1220    22.1200 C.ar  1 <1>   0.0000 
 28 C       32.1640    25.5190    21.5890 C.ar  1 <1>   0.0000 
 29 C       31.0260    25.3250    22.3770 C.ar  1 <1>   0.0000 
 30 C       31.0250    25.7300    23.7090 C.ar  1 <1>   0.0000 
 31 C       32.1610    26.3240    24.2580 C.ar  1 <1>   0.0000 
 32 C       33.3010    26.5170    23.4690 C.ar  1 <1>   0.0000 
 33 O       34.4130    27.0800    24.0420 O.3   1 <1>   0.0000 
 34 H       42.2560    30.7610    12.4580 H     1 <1>   0.0000 
 35 H       40.9830    29.7070    13.1080 H     1 <1>   0.0000 
 36 H       40.5470    31.0770    12.1200 H     1 <1>   0.0000 
 37 H       40.3490    33.2800    12.9680 H     1 <1>   0.0000 
 38 H       42.1100    33.2590    13.0570 H     1 <1>   0.0000 
 39 H       40.1800    34.0410    15.2890 H     1 <1>   0.0000 
 40 H       41.2490    35.1130    14.3850 H     1 <1>   0.0000 
 41 H       42.2040    34.5080    16.6110 H     1 <1>   0.0000 
 42 H       43.2400    33.9800    15.2820 H     1 <1>   0.0000 
 43 H       41.2410    32.2260    16.8010 H     1 <1>   0.0000 
 44 H       43.0080    32.2280    16.9740 H     1 <1>   0.0000 
 45 H       41.8700    30.0930    18.3830 H     1 <1>   0.0000 
 46 H       39.9500    29.2590    19.6060 H     1 <1>   0.0000 
 47 H       38.4860    27.3510    16.0040 H     1 <1>   0.0000 
 48 H       40.4280    28.1860    14.7810 H     1 <1>   0.0000 
 49 H       37.3150    27.1350    17.9400 H     1 <1>   0.0000 
 50 H       35.4110    28.2620    21.9030 H     1 <1>   0.0000 
 51 H       32.1380    25.2000    20.5470 H     1 <1>   0.0000 
 52 H       30.1400    24.8600    21.9470 H     1 <1>   0.0000 
 53 H       30.1390    25.5790    24.3240 H     1 <1>   0.0000 
 54 H       32.1430    26.6270    25.3030 H     1 <1>   0.0000 
 55 H       34.2260    27.2890    24.9850 H     1 <1>   0.0000 
@<TRIPOS>BOND
  1   1   2  1   
  2   1  34  1   
  3   1  35  1   
  4   1  36  1   
  5   2   3  1   
  6   2   4  1   
  7   2   8  1   
  8   4   5  1   
  9   4  37  1   
 10   4  38  1   
 11   5   6  1   
 12   5  39  1   
 13   5  40  1   
 14   6   7  1   
 15   6  41  1   
 16   6  42  1   
 17   7   8  1   
 18   7  43  1   
 19   7  44  1   
 20   8   9  am  
 21   9  10  2   
 22   9  11  2   
 23   9  12  1   
 24  12  13  ar  
 25  12  17  ar  
 26  13  14  ar  
 27  13  45  1   
 28  14  15  ar  
 29  14  46  1   
 30  15  16  ar  
 31  15  18  1   
 32  16  17  ar  
 33  16  47  1   
 34  17  48  1   
 35  18  19  am  
 36  18  49  1   
 37  19  20  2   
 38  19  21  1   
 39  21  22  2   
 40  21  25  1   
 41  22  23  1   
 42  22  50  1   
 43  23  24  2   
 44  23  27  1   
 45  24  25  1   
 46  25  26  1   
 47  27  28  ar  
 48  27  32  ar  
 49  28  29  ar  
 50  28  51  1   
 51  29  30  ar  
 52  29  52  1   
 53  30  31  ar  
 54  30  53  1   
 55  31  32  ar  
 56  31  54  1   
 57  32  33  1   
 58  33  55  1   
@<TRIPOS>SUBSTRUCTURE
  1 ****  18 GROUP 4 **** **** 0

# MOE 2015.10 (io_trps.svl 2015.10)

@<TRIPOS>MOLECULE
6-aminobenzothiazole(8)
27 29 1 0 0 
SMALL
NO_CHARGES


@<TRIPOS>ATOM
  1 C        0.8870     0.9240    -0.2160 C.ar  1 <1>   0.0000 
  2 H        1.7270     1.6070    -0.2190 H     1 <1>   0.0000 
  3 C       -0.3910     1.4050    -0.4480 C.ar  1 <1>   0.0000 
  4 C       -0.6010     2.8600    -0.7460 C.3   1 <1>   0.0000 
  5 H       -0.0560     3.1430    -1.6520 H     1 <1>   0.0000 
  6 H       -0.2500     3.4720     0.0910 H     1 <1>   0.0000 
  7 H       -1.6620     3.0770    -0.9050 H     1 <1>   0.0000 
  8 N       -1.4760     0.6100    -0.4090 N.ar  1 <1>   0.0000 
  9 C       -1.2250    -0.6730    -0.1180 C.ar  1 <1>   0.0000 
 10 CL      -2.5820    -1.7100    -0.0460 Cl    1 <1>   0.0000 
 11 N       -0.0350    -1.2400     0.1260 N.ar  1 <1>   0.0000 
 12 C        1.0310    -0.4250     0.0580 C.ar  1 <1>   0.0000 
 13 N        2.2610    -1.0360     0.3110 N.pl3 1 <1>   0.0000 
 14 H        2.1220    -1.9800     0.6660 H     1 <1>   0.0000 
 15 C        6.3060     0.0870     0.0020 C.ar  1 <1>   0.0000 
 16 C        5.9090    -0.8490     0.9670 C.ar  1 <1>   0.0000 
 17 H        6.6270    -1.2890     1.6540 H     1 <1>   0.0000 
 18 C        4.5550    -1.2020     1.0240 C.ar  1 <1>   0.0000 
 19 H        4.2470    -1.9230     1.7830 H     1 <1>   0.0000 
 20 C        3.6020    -0.6530     0.1560 C.ar  1 <1>   0.0000 
 21 C        4.0310     0.2810    -0.7960 C.ar  1 <1>   0.0000 
 22 H        3.3430     0.7080    -1.5180 H     1 <1>   0.0000 
 23 C        5.3910     0.6580    -0.8840 C.ar  1 <1>   0.0000 
 24 N        5.9280     1.5630    -1.7920 N.2   1 <1>   0.0000 
 25 C        7.2230     1.6720    -1.5860 C.2   1 <1>   0.0000 
 26 H        7.8550     2.3240    -2.1770 H     1 <1>   0.0000 
 27 S        7.8750     0.7190    -0.3200 S.3   1 <1>   0.0000 
@<TRIPOS>BOND
  1   1   2  1   
  2   1   3  ar  
  3   1  12  ar  
  4   3   4  1   
  5   3   8  ar  
  6   4   5  1   
  7   4   6  1   
  8   4   7  1   
  9   8   9  ar  
 10   9  10  1   
 11   9  11  ar  
 12  11  12  ar  
 13  12  13  1   
 14  13  14  1   
 15  13  20  1   
 16  15  16  ar  
 17  15  23  ar  
 18  15  27  1   
 19  16  17  1   
 20  16  18  ar  
 21  18  19  1   
 22  18  20  ar  
 23  20  21  ar  
 24  21  22  1   
 25  21  23  ar  
 26  23  24  1   
 27  24  25  2   
 28  25  26  1   
 29  25  27  1   
@<TRIPOS>SUBSTRUCTURE
  1 ****  20 GROUP 4 **** **** 0

# MOE 2015.10 (io_trps.svl 2015.10)

@<TRIPOS>MOLECULE
anilines(20)
57 58 1 0 0 
SMALL
USER_CHARGES


@<TRIPOS>ATOM
  1 N        1.4160     0.6570    -0.3230 N.4   1 <1>   1.0000 
  2 C        2.6890     1.0140     0.3400 C.3   1 <1>   0.0000 
  3 H        3.0130     2.0070     0.0010 H     1 <1>   0.0000 
  4 C        3.8210     0.0350    -0.0170 C.3   1 <1>   0.0000 
  5 C        5.1200     0.4310     0.6920 C.3   1 <1>   0.0000 
  6 C        6.3460    -0.3870     0.2400 C.3   1 <1>   0.0000 
  7 N        7.5120     0.1390     0.9240 N.pl3 1 <1>   0.0000 
  8 H        7.4340     0.5130     1.8610 H     1 <1>   0.0000 
  9 H        6.4480    -0.2620    -0.8450 H     1 <1>   0.0000 
 10 C        6.2030    -1.8760     0.5600 C.3   1 <1>   0.0000 
 11 H        7.1170    -2.4240     0.3070 H     1 <1>   0.0000 
 12 H        5.3850    -2.3280    -0.0090 H     1 <1>   0.0000 
 13 H        6.0070    -2.0370     1.6260 H     1 <1>   0.0000 
 14 H        4.9820     0.3350     1.7770 H     1 <1>   0.0000 
 15 H        5.3210     1.4950     0.5020 H     1 <1>   0.0000 
 16 H        3.9790     0.0390    -1.1030 H     1 <1>   0.0000 
 17 H        3.5500    -0.9870     0.2680 H     1 <1>   0.0000 
 18 H        2.5590     1.0810     1.4280 H     1 <1>   0.0000 
 19 C        0.5240     1.8380    -0.3250 C.3   1 <1>   0.0000 
 20 H        1.0600     2.6870    -0.7700 H     1 <1>   0.0000 
 21 H        0.2590     2.1310     0.6990 H     1 <1>   0.0000 
 22 C       -0.7480     1.6540    -1.1490 C.3   1 <1>   0.0000 
 23 H       -1.2910     2.6030    -1.2100 H     1 <1>   0.0000 
 24 H       -1.4240     0.9200    -0.7010 H     1 <1>   0.0000 
 25 H       -0.5160     1.3390    -2.1720 H     1 <1>   0.0000 
 26 C        0.3590    -1.5480    -0.6830 C.3   1 <1>   0.0000 
 27 H        1.2210    -1.9160    -1.2500 H     1 <1>   0.0000 
 28 H       -0.0940    -2.4050    -0.1740 H     1 <1>   0.0000 
 29 H       -0.3760    -1.1580    -1.3930 H     1 <1>   0.0000 
 30 C        0.7810    -0.5020     0.3420 C.3   1 <1>   0.0000 
 31 H        1.4670    -0.9930     1.0440 H     1 <1>   0.0000 
 32 H       -0.0820    -0.2040     0.9510 H     1 <1>   0.0000 
 33 C       11.2830     0.2500    -0.5830 C.ar  1 <1>   0.0000 
 34 H       12.3080     0.2600    -0.9290 H     1 <1>   0.0000 
 35 C       10.9710     0.7380     0.6680 C.ar  1 <1>   0.0000 
 36 C       12.0450     1.3290     1.5330 C.3   1 <1>   0.0000 
 37 H       12.4880     2.2010     1.0410 H     1 <1>   0.0000 
 38 H       12.8280     0.5880     1.7240 H     1 <1>   0.0000 
 39 H       11.6380     1.6510     2.4970 H     1 <1>   0.0000 
 40 N        9.7170     0.7020     1.1610 N.ar  1 <1>   0.0000 
 41 C        8.7680     0.1610     0.3890 C.ar  1 <1>   0.0000 
 42 N        8.9970    -0.3360    -0.8350 N.ar  1 <1>   0.0000 
 43 C       10.2500    -0.2790    -1.3260 C.ar  1 <1>   0.0000 
 44 N       10.4150    -0.8180    -2.6030 N.pl3 1 <1>   0.0000 
 45 H        9.5740    -1.3120    -2.8920 H     1 <1>   0.0000 
 46 C       13.5410    -0.9130    -5.4410 C.ar  1 <1>   0.0000 
 47 H       14.3490    -0.9550    -6.1690 H     1 <1>   0.0000 
 48 C       13.4260     0.1790    -4.5860 C.ar  1 <1>   0.0000 
 49 H       14.1420     0.9980    -4.6490 H     1 <1>   0.0000 
 50 C       12.3890     0.2330    -3.6480 C.ar  1 <1>   0.0000 
 51 H       12.3140     1.1210    -3.0230 H     1 <1>   0.0000 
 52 C       11.4470    -0.7980    -3.5510 C.ar  1 <1>   0.0000 
 53 C       11.5790    -1.8900    -4.4240 C.ar  1 <1>   0.0000 
 54 H       10.8750    -2.7190    -4.3730 H     1 <1>   0.0000 
 55 C       12.6150    -1.9490    -5.3620 C.ar  1 <1>   0.0000 
 56 H       12.6980    -2.8080    -6.0260 H     1 <1>   0.0000 
 57 H        1.5980     0.3840    -1.2780 H     1 <1>   0.0000 
@<TRIPOS>BOND
  1   1   2  1   
  2   1  19  1   
  3   1  30  1   
  4   1  57  1   
  5   2   3  1   
  6   2   4  1   
  7   2  18  1   
  8   4   5  1   
  9   4  16  1   
 10   4  17  1   
 11   5   6  1   
 12   5  14  1   
 13   5  15  1   
 14   6   7  1   
 15   6   9  1   
 16   6  10  1   
 17   7   8  1   
 18   7  41  1   
 19  10  11  1   
 20  10  12  1   
 21  10  13  1   
 22  19  20  1   
 23  19  21  1   
 24  19  22  1   
 25  22  23  1   
 26  22  24  1   
 27  22  25  1   
 28  26  27  1   
 29  26  28  1   
 30  26  29  1   
 31  26  30  1   
 32  30  31  1   
 33  30  32  1   
 34  33  34  1   
 35  33  35  ar  
 36  33  43  ar  
 37  35  36  1   
 38  35  40  ar  
 39  36  37  1   
 40  36  38  1   
 41  36  39  1   
 42  40  41  ar  
 43  41  42  ar  
 44  42  43  ar  
 45  43  44  1   
 46  44  45  1   
 47  44  52  1   
 48  46  47  1   
 49  46  48  ar  
 50  46  55  ar  
 51  48  49  1   
 52  48  50  ar  
 53  50  51  1   
 54  50  52  ar  
 55  52  53  ar  
 56  53  54  1   
 57  53  55  ar  
 58  55  56  1   
@<TRIPOS>SUBSTRUCTURE
  1 ****  42 GROUP 4 **** **** 0

# MOE 2015.10 (io_trps.svl 2015.10)

@<TRIPOS>MOLECULE
G04_A02
36 38 1 0 0 
SMALL
NO_CHARGES


@<TRIPOS>ATOM
  1 N        2.5750    -0.0300     2.1950 N.2   1 <1>   0.0000 
  2 N        1.6750     1.0010     2.1430 N.am  1 <1>   0.0000 
  3 H        1.4430     1.6010     2.9220 H     1 <1>   0.0000 
  4 C        1.1220     1.1080     0.8660 C.2   1 <1>   0.0000 
  5 O        0.3020     1.9480     0.5130 O.2   1 <1>   0.0000 
  6 N        1.6970     0.1000     0.1270 N.am  1 <1>   0.0000 
  7 C        2.5530    -0.5190     0.9860 C.2   1 <1>   0.0000 
  8 S        3.5330    -1.8420     0.4490 S.3   1 <1>   0.0000 
  9 C        4.1480    -2.4490     2.0550 C.3   1 <1>   0.0000 
 10 C        5.0340    -3.6750     1.8740 C.2   1 <1>   0.0000 
 11 N        5.0310    -4.6790     2.8130 N.am  1 <1>   0.0000 
 12 H        5.4790    -5.5250     2.4570 H     1 <1>   0.0000 
 13 O        5.7480    -3.8360     0.8710 O.2   1 <1>   0.0000 
 14 H        3.2730    -2.7030     2.6570 H     1 <1>   0.0000 
 15 H        4.7400    -1.6670     2.5370 H     1 <1>   0.0000 
 16 C        0.0470    -0.1860    -1.8270 C.3   1 <1>   0.0000 
 17 H       -0.0880     0.2260    -2.8210 H     1 <1>   0.0000 
 18 H       -0.7990    -0.0310    -1.1680 H     1 <1>   0.0000 
 19 C        1.4420    -0.1790    -1.2490 C.3   1 <1>   0.0000 
 20 H        2.2210     0.2250    -1.8940 H     1 <1>   0.0000 
 21 C        0.8020    -1.4720    -1.6950 C.3   1 <1>   0.0000 
 22 H        0.4680    -2.1770    -0.9420 H     1 <1>   0.0000 
 23 H        1.1840    -1.9370    -2.5970 H     1 <1>   0.0000 
 24 C        3.6090    -4.9290     6.8190 C.ar  1 <1>   0.0000 
 25 H        3.2460    -4.9970     7.8430 H     1 <1>   0.0000 
 26 C        3.8820    -3.6950     6.2410 C.ar  1 <1>   0.0000 
 27 CL       3.6570    -2.2570     7.1640 Cl    1 <1>   0.0000 
 28 C        4.3520    -3.6060     4.9240 C.ar  1 <1>   0.0000 
 29 H        4.6110    -2.6190     4.5550 H     1 <1>   0.0000 
 30 C        4.5430    -4.7550     4.1430 C.ar  1 <1>   0.0000 
 31 C        4.2940    -6.0050     4.7590 C.ar  1 <1>   0.0000 
 32 N        4.4860    -7.2650     4.0370 N.pl3 1 <1>   0.0000 
 33 O        3.6890    -8.1960     4.2580 O.2   1 <1>   0.0000 
 34 O        5.4390    -7.3450     3.2400 O.2   1 <1>   0.0000 
 35 C        3.8210    -6.0920     6.0820 C.ar  1 <1>   0.0000 
 36 H        3.6220    -7.0560     6.5490 H     1 <1>   0.0000 
@<TRIPOS>BOND
  1   1   2  1   
  2   1   7  2   
  3   2   3  1   
  4   2   4  am  
  5   4   5  2   
  6   4   6  am  
  7   6   7  1   
  8   6  19  1   
  9   7   8  1   
 10   8   9  1   
 11   9  10  1   
 12   9  14  1   
 13   9  15  1   
 14  10  11  am  
 15  10  13  2   
 16  11  12  1   
 17  11  30  1   
 18  16  17  1   
 19  16  18  1   
 20  16  19  1   
 21  16  21  1   
 22  19  20  1   
 23  19  21  1   
 24  21  22  1   
 25  21  23  1   
 26  24  25  1   
 27  24  26  ar  
 28  24  35  ar  
 29  26  27  1   
 30  26  28  ar  
 31  28  29  1   
 32  28  30  ar  
 33  30  31  ar  
 34  31  32  1   
 35  31  35  ar  
 36  32  33  2   
 37  32  34  2   
 38  35  36  1   
@<TRIPOS>SUBSTRUCTURE
  1 ****   9 GROUP 4 **** **** 0

# MOE 2015.10 (io_trps.svl 2015.10)

@<TRIPOS>MOLECULE
5-aminobenzopyrazoles (18)
52 54 1 0 0 
SMALL
USER_CHARGES


@<TRIPOS>ATOM
  1 C       15.2980     1.7530    -0.9970 C.3   1 <1>   0.0000 
  2 C       16.7980     2.0640    -1.2190 C.3   1 <1>   0.0000 
  3 C       17.4410     1.1730    -2.2920 C.3   1 <1>   0.0000 
  4 C       18.8940     1.5600    -2.5800 C.3   1 <1>   0.3690 
  5 N       19.7460     1.2210    -1.4680 N.pl3 1 <1>  -0.8690 
  6 H       19.3960     0.8030    -0.6200 H     1 <1>   0.4000 
  7 H       18.9550     2.6330    -2.8030 H     1 <1>   0.0000 
  8 H       19.2220     1.0150    -3.4740 H     1 <1>   0.0000 
  9 H       16.8680     1.2720    -3.2220 H     1 <1>   0.0000 
 10 H       17.3960     0.1180    -2.0000 H     1 <1>   0.0000 
 11 H       17.3370     1.9690    -0.2690 H     1 <1>   0.0000 
 12 H       16.9060     3.1090    -1.5390 H     1 <1>   0.0000 
 13 H       14.8170     1.7100    -1.9840 H     1 <1>   0.0000 
 14 C       14.6640     2.9260    -0.2140 C.3   1 <1>   0.0000 
 15 H       14.8670     3.8620    -0.7490 H     1 <1>   0.0000 
 16 H       15.1410     3.0200     0.7700 H     1 <1>   0.0000 
 17 C       13.1580     2.8160    -0.0290 C.3   1 <1>   0.0000 
 18 H       12.6530     2.6750    -0.9900 H     1 <1>   0.0000 
 19 H       12.8930     1.9860     0.6320 H     1 <1>   0.0000 
 20 H       12.7690     3.7330     0.4260 H     1 <1>   0.0000 
 21 C       15.1080     0.4020    -0.2690 C.3   1 <1>   0.0000 
 22 H       16.0170    -0.2060    -0.3230 H     1 <1>   0.0000 
 23 C       13.9710    -0.4250    -0.8550 C.3   1 <1>   0.0000 
 24 H       13.8680    -1.3660    -0.3050 H     1 <1>   0.0000 
 25 H       14.1680    -0.6690    -1.9040 H     1 <1>   0.0000 
 26 H       13.0130     0.0990    -0.8010 H     1 <1>   0.0000 
 27 H       14.9250     0.5640     0.8000 H     1 <1>   0.0000 
 28 C       23.7880     1.8110    -1.5150 C.ar  1 <1>  -0.1500 
 29 H       24.8580     1.9740    -1.5270 H     1 <1>   0.1500 
 30 C       22.9950     2.1630    -2.5790 C.ar  1 <1>   0.1600 
 31 H       23.4190     2.6130    -3.4720 H     1 <1>   0.1500 
 32 N       21.6620     1.9880    -2.6040 N.ar  1 <1>  -0.6200 
 33 C       21.1000     1.4400    -1.5120 C.ar  1 <1>   0.7200 
 34 N       21.7930     1.0650    -0.4230 N.ar  1 <1>  -0.6200 
 35 C       23.1330     1.2520    -0.4360 C.ar  1 <1>   0.1660 
 36 C       23.8900     0.8570     0.8080 C.3   1 <1>   0.2870 
 37 H       24.7680     0.2650     0.5190 H     1 <1>   0.0000 
 38 H       23.2730     0.1860     1.4200 H     1 <1>   0.0000 
 39 C       25.0040     4.2570     3.1600 C.ar  1 <1>  -0.1520 
 40 N       25.6540     5.2760     3.8030 N.pl3 1 <1>   0.3000 
 41 H2      25.2440     6.0110     4.3650 H     1 <1>   0.2700 
 42 C       26.0030     3.5290     2.5260 C.ar  1 <1>   0.0000 
 43 C       25.6560     2.4020     1.7600 C.ar  1 <1>  -0.1500 
 44 H       26.4290     1.8280     1.2570 H     1 <1>   0.1500 
 45 C       24.3000     2.0420     1.6540 C.ar  1 <1>  -0.1440 
 46 C       23.3200     2.7990     2.3180 C.ar  1 <1>  -0.1500 
 47 H       22.2710     2.5180     2.2310 H     1 <1>   0.1500 
 48 C       23.6510     3.9220     3.0830 C.ar  1 <1>  -0.1500 
 49 H       22.8850     4.5040     3.5850 H     1 <1>   0.1500 
 50 C       27.1980     4.2000     2.8660 C.2   1 <1>   0.1390 
 51 H       28.2110     3.9560     2.5770 H     1 <1>   0.1500 
 52 N       26.9890     5.2640     3.6460 N.2   1 <1>  -0.7070 
@<TRIPOS>BOND
  1   1   2  1   
  2   1  13  1   
  3   1  14  1   
  4   1  21  1   
  5   2   3  1   
  6   2  11  1   
  7   2  12  1   
  8   3   4  1   
  9   3   9  1   
 10   3  10  1   
 11   4   5  1   
 12   4   7  1   
 13   4   8  1   
 14   5   6  1   
 15   5  33  1   
 16  14  15  1   
 17  14  16  1   
 18  14  17  1   
 19  17  18  1   
 20  17  19  1   
 21  17  20  1   
 22  21  22  1   
 23  21  23  1   
 24  21  27  1   
 25  23  24  1   
 26  23  25  1   
 27  23  26  1   
 28  28  29  1   
 29  28  30  ar  
 30  28  35  ar  
 31  30  31  1   
 32  30  32  ar  
 33  32  33  ar  
 34  33  34  ar  
 35  34  35  ar  
 36  35  36  1   
 37  36  37  1   
 38  36  38  1   
 39  36  45  1   
 40  39  40  1   
 41  39  42  ar  
 42  39  48  ar  
 43  40  41  1   
 44  40  52  1   
 45  42  43  ar  
 46  42  50  1   
 47  43  44  1   
 48  43  45  ar  
 49  45  46  ar  
 50  46  47  1   
 51  46  48  ar  
 52  48  49  1   
 53  50  51  1   
 54  50  52  2   
@<TRIPOS>SUBSTRUCTURE
  1 ****  34 GROUP 4 **** **** 0

# MOE 2015.10 (io_trps.svl 2015.10)

@<TRIPOS>MOLECULE
ZINC08762498
53 55 1 0 0 
SMALL
NO_CHARGES


@<TRIPOS>ATOM
  1 C       23.5050    24.9860    24.3780 C.3   1 <1>   0.0000 
  2 C       24.9650    24.9520    24.0250 C.ar  1 <1>   0.0000 
  3 C       25.6340    23.7220    24.1290 C.ar  1 <1>   0.0000 
  4 C       26.9910    23.6030    23.8130 C.ar  1 <1>   0.0000 
  5 C       27.7260    24.7100    23.3830 C.ar  1 <1>   0.0000 
  6 C       27.0810    25.9410    23.2900 C.ar  1 <1>   0.0000 
  7 C       25.7100    26.0680    23.6020 C.ar  1 <1>   0.0000 
  8 S       25.0340    27.7170    23.4410 S.o2  1 <1>   0.0000 
  9 O       23.6780    27.7780    23.9590 O.2   1 <1>   0.0000 
 10 O       26.0220    28.6620    23.9370 O.2   1 <1>   0.0000 
 11 N       24.9480    27.9330    21.7720 N.am  1 <1>   0.0000 
 12 C       24.1120    27.0120    20.9910 C.3   1 <1>   0.0000 
 13 N       29.0860    24.4990    23.0700 N.am  1 <1>   0.0000 
 14 C       30.0000    25.4170    22.5850 C.2   1 <1>   0.0000 
 15 O       29.7720    26.5840    22.2730 O.2   1 <1>   0.0000 
 16 C       31.3810    24.8920    22.3930 C.ar  1 <1>   0.0000 
 17 C       31.9820    24.0520    23.3400 C.ar  1 <1>   0.0000 
 18 C       33.2750    23.5730    23.1240 C.ar  1 <1>   0.0000 
 19 C       33.9740    23.9450    21.9750 C.ar  1 <1>   0.0000 
 20 C       33.3910    24.8150    21.0530 C.ar  1 <1>   0.0000 
 21 C       32.0900    25.2760    21.2470 C.ar  1 <1>   0.0000 
 22 O       34.1240    25.1190    19.9380 O.3   1 <1>   0.0000 
 23 C       34.3300    26.5340    19.7450 C.3   1 <1>   0.0000 
 24 C       35.3980    27.0750    20.6310 C.2   1 <1>   0.0000 
 25 C       36.8040    26.9050    20.5070 C.2   1 <1>   0.0000 
 26 N       37.4620    27.5310    21.4930 N.2   1 <1>   0.0000 
 27 O       36.4890    28.1120    22.2830 O.3   1 <1>   0.0000 
 28 C       35.2610    27.8410    21.7690 C.2   1 <1>   0.0000 
 29 C       34.1080    28.3830    22.5160 C.3   1 <1>   0.0000 
 30 C       37.5430    26.1490    19.4660 C.3   1 <1>   0.0000 
 31 H       23.3410    25.5950    25.2720 H     1 <1>   0.0000 
 32 H       22.9120    25.3630    23.5400 H     1 <1>   0.0000 
 33 H       23.1230    23.9830    24.6010 H     1 <1>   0.0000 
 34 H       25.1000    22.8290    24.4570 H     1 <1>   0.0000 
 35 H       27.4590    22.6230    23.9050 H     1 <1>   0.0000 
 36 H       27.6200    26.8280    22.9730 H     1 <1>   0.0000 
 37 H       25.8630    28.1350    21.3560 H     1 <1>   0.0000 
 38 H       23.1220    26.8900    21.4400 H     1 <1>   0.0000 
 39 H       23.9740    27.4280    19.9890 H     1 <1>   0.0000 
 40 H       24.6000    26.0390    20.8860 H     1 <1>   0.0000 
 41 H       29.4250    23.5490    23.2090 H     1 <1>   0.0000 
 42 H       31.4610    23.7720    24.2540 H     1 <1>   0.0000 
 43 H       33.7410    22.9130    23.8540 H     1 <1>   0.0000 
 44 H       34.9810    23.5660    21.8100 H     1 <1>   0.0000 
 45 H       31.6100    25.9100    20.5060 H     1 <1>   0.0000 
 46 H       33.3970    27.1010    19.8400 H     1 <1>   0.0000 
 47 H       34.6420    26.6570    18.7010 H     1 <1>   0.0000 
 48 H       33.2810    28.6250    21.8410 H     1 <1>   0.0000 
 49 H       33.7520    27.6500    23.2460 H     1 <1>   0.0000 
 50 H       34.3820    29.2970    23.0510 H     1 <1>   0.0000 
 51 H       38.6210    26.1410    19.6610 H     1 <1>   0.0000 
 52 H       37.2000    25.1100    19.4320 H     1 <1>   0.0000 
 53 H       37.3810    26.5990    18.4810 H     1 <1>   0.0000 
@<TRIPOS>BOND
  1   1   2  1   
  2   1  31  1   
  3   1  32  1   
  4   1  33  1   
  5   2   3  ar  
  6   2   7  ar  
  7   3   4  ar  
  8   3  34  1   
  9   4   5  ar  
 10   4  35  1   
 11   5   6  ar  
 12   5  13  1   
 13   6   7  ar  
 14   6  36  1   
 15   7   8  1   
 16   8   9  2   
 17   8  10  2   
 18   8  11  am  
 19  11  12  1   
 20  11  37  1   
 21  12  38  1   
 22  12  39  1   
 23  12  40  1   
 24  13  14  am  
 25  13  41  1   
 26  14  15  2   
 27  14  16  1   
 28  16  17  ar  
 29  16  21  ar  
 30  17  18  ar  
 31  17  42  1   
 32  18  19  ar  
 33  18  43  1   
 34  19  20  ar  
 35  19  44  1   
 36  20  21  ar  
 37  20  22  1   
 38  21  45  1   
 39  22  23  1   
 40  23  24  1   
 41  23  46  1   
 42  23  47  1   
 43  24  25  1   
 44  24  28  2   
 45  25  26  2   
 46  25  30  1   
 47  26  27  1   
 48  27  28  1   
 49  28  29  1   
 50  29  48  1   
 51  29  49  1   
 52  29  50  1   
 53  30  51  1   
 54  30  52  1   
 55  30  53  1   
@<TRIPOS>SUBSTRUCTURE
  1 ****  14 GROUP 4 **** **** 0

# MOE 2015.10 (io_trps.svl 2015.10)

@<TRIPOS>MOLECULE
ZINC09124555
58 61 1 0 0 
SMALL
NO_CHARGES


@<TRIPOS>ATOM
  1 C       28.9460    22.7970    24.8170 C.3   1 <1>   0.0000 
  2 C       29.9720    23.7820    24.3350 C.ar  1 <1>   0.0000 
  3 C       29.8610    25.1370    24.6570 C.ar  1 <1>   0.0000 
  4 C       30.8020    26.0540    24.1850 C.ar  1 <1>   0.0000 
  5 C       31.8570    25.6220    23.3750 C.ar  1 <1>   0.0000 
  6 C       31.9810    24.2690    23.0170 C.ar  1 <1>   0.0000 
  7 C       31.0240    23.3610    23.5080 C.ar  1 <1>   0.0000 
  8 C       33.0640    23.7760    22.1560 C.2   1 <1>   0.0000 
  9 C       33.6700    24.4260    21.0460 C.2   1 <1>   0.0000 
 10 C       34.6360    23.5630    20.5610 C.2   1 <1>   0.0000 
 11 N       34.5500    22.4640    21.3740 N.pl3 1 <1>   0.0000 
 12 H       35.1110    21.6170    21.3140 H     1 <1>   0.0000 
 13 N       33.6100    22.5600    22.3380 N.2   1 <1>   0.0000 
 14 C       35.5890    23.6430    19.4730 C.2   1 <1>   0.0000 
 15 O       36.3450    22.7030    19.2260 O.2   1 <1>   0.0000 
 16 N       35.5680    24.8360    18.7740 N.am  1 <1>   0.0000 
 17 C       36.3660    25.2320    17.6790 C.ar  1 <1>   0.0000 
 18 C       37.3560    24.4380    17.0940 C.ar  1 <1>   0.0000 
 19 C       38.1050    24.9150    16.0100 C.ar  1 <1>   0.0000 
 20 C       37.8720    26.2000    15.5120 C.ar  1 <1>   0.0000 
 21 C       36.8750    26.9980    16.0750 C.ar  1 <1>   0.0000 
 22 C       36.1330    26.5140    17.1580 C.ar  1 <1>   0.0000 
 23 S       38.7920    26.7890    14.1060 S.o2  1 <1>   0.0000 
 24 O       39.2650    25.6360    13.3520 O.2   1 <1>   0.0000 
 25 O       37.9870    27.7890    13.4180 O.2   1 <1>   0.0000 
 26 N       40.1440    27.5700    14.7880 N.am  1 <1>   0.0000 
 27 C       39.8670    28.8150    15.5610 C.3   1 <1>   0.0000 
 28 C       41.1630    29.6100    15.7080 C.3   1 <1>   0.0000 
 29 C       42.2560    28.7740    16.3870 C.3   1 <1>   0.0000 
 30 C       42.4470    27.4480    15.6380 C.3   1 <1>   0.0000 
 31 C       41.1250    26.6970    15.4930 C.3   1 <1>   0.0000 
 32 C       43.5680    29.5520    16.4590 C.3   1 <1>   0.0000 
 33 O       32.7830    26.5400    22.9510 O.3   1 <1>   0.0000 
 34 H       28.5010    23.1240    25.7620 H     1 <1>   0.0000 
 35 H       28.1510    22.6890    24.0720 H     1 <1>   0.0000 
 36 H       29.4010    21.8170    24.9940 H     1 <1>   0.0000 
 37 H       29.0420    25.4900    25.2830 H     1 <1>   0.0000 
 38 H       30.6970    27.1010    24.4620 H     1 <1>   0.0000 
 39 H       31.0950    22.3070    23.2380 H     1 <1>   0.0000 
 40 H       33.4160    25.4050    20.6630 H     1 <1>   0.0000 
 41 H       34.8910    25.5250    19.0860 H     1 <1>   0.0000 
 42 H       37.5790    23.4370    17.4490 H     1 <1>   0.0000 
 43 H       38.8670    24.2740    15.5700 H     1 <1>   0.0000 
 44 H       36.6670    27.9940    15.6900 H     1 <1>   0.0000 
 45 H       35.3660    27.1580    17.5860 H     1 <1>   0.0000 
 46 H       39.1390    29.4400    15.0340 H     1 <1>   0.0000 
 47 H       39.4610    28.5680    16.5480 H     1 <1>   0.0000 
 48 H       40.9690    30.5180    16.2900 H     1 <1>   0.0000 
 49 H       41.5050    29.9300    14.7150 H     1 <1>   0.0000 
 50 H       41.9370    28.5520    17.4140 H     1 <1>   0.0000 
 51 H       43.1680    26.8180    16.1710 H     1 <1>   0.0000 
 52 H       42.8630    27.6430    14.6410 H     1 <1>   0.0000 
 53 H       40.7410    26.4130    16.4790 H     1 <1>   0.0000 
 54 H       41.3110    25.7850    14.9180 H     1 <1>   0.0000 
 55 H       43.9380    29.8040    15.4590 H     1 <1>   0.0000 
 56 H       43.4360    30.4850    17.0160 H     1 <1>   0.0000 
 57 H       44.3400    28.9640    16.9670 H     1 <1>   0.0000 
 58 H       32.5490    27.4280    23.3030 H     1 <1>   0.0000 
@<TRIPOS>BOND
  1   1   2  1   
  2   1  34  1   
  3   1  35  1   
  4   1  36  1   
  5   2   3  ar  
  6   2   7  ar  
  7   3   4  ar  
  8   3  37  1   
  9   4   5  ar  
 10   4  38  1   
 11   5   6  ar  
 12   5  33  1   
 13   6   7  ar  
 14   6   8  1   
 15   7  39  1   
 16   8   9  1   
 17   8  13  2   
 18   9  10  2   
 19   9  40  1   
 20  10  11  1   
 21  10  14  1   
 22  11  12  1   
 23  11  13  1   
 24  14  15  2   
 25  14  16  am  
 26  16  17  1   
 27  16  41  1   
 28  17  18  ar  
 29  17  22  ar  
 30  18  19  ar  
 31  18  42  1   
 32  19  20  ar  
 33  19  43  1   
 34  20  21  ar  
 35  20  23  1   
 36  21  22  ar  
 37  21  44  1   
 38  22  45  1   
 39  23  24  2   
 40  23  25  2   
 41  23  26  am  
 42  26  27  1   
 43  26  31  1   
 44  27  28  1   
 45  27  46  1   
 46  27  47  1   
 47  28  29  1   
 48  28  48  1   
 49  28  49  1   
 50  29  30  1   
 51  29  32  1   
 52  29  50  1   
 53  30  31  1   
 54  30  51  1   
 55  30  52  1   
 56  31  53  1   
 57  31  54  1   
 58  32  55  1   
 59  32  56  1   
 60  32  57  1   
 61  33  58  1   
@<TRIPOS>SUBSTRUCTURE
  1 ****  16 GROUP 4 **** **** 0

# MOE 2015.10 (io_trps.svl 2015.10)

@<TRIPOS>MOLECULE
3-Me-phenyl_44143700
49 52 1 0 0 
SMALL
NO_CHARGES


@<TRIPOS>ATOM
  1 C       -0.0200     0.2000    -0.4020 C.ar  1 <1>   0.0000 
  2 H       -0.2580     0.3530    -1.4520 H     1 <1>   0.0000 
  3 C       -0.6010     1.0510     0.5420 C.ar  1 <1>   0.0000 
  4 H       -1.2700     1.8470     0.2170 H     1 <1>   0.0000 
  5 C       -0.3270     0.8850     1.8990 C.ar  1 <1>   0.0000 
  6 H       -0.7810     1.5510     2.6320 H     1 <1>   0.0000 
  7 C        0.5260    -0.1340     2.3180 C.ar  1 <1>   0.0000 
  8 H        0.7400    -0.2660     3.3770 H     1 <1>   0.0000 
  9 C        1.1090    -0.9870     1.3770 C.ar  1 <1>   0.0000 
 10 H        1.7750    -1.7760     1.7230 H     1 <1>   0.0000 
 11 C        0.8410    -0.8240     0.0120 C.ar  1 <1>   0.0000 
 12 C        2.3100    -2.5750    -2.9790 C.3   1 <1>   0.0000 
 13 H        1.8040    -3.2020    -3.7250 H     1 <1>   0.0000 
 14 C        1.3200    -1.5350    -2.4530 C.3   1 <1>   0.0000 
 15 H        0.2930    -1.7900    -2.7370 H     1 <1>   0.0000 
 16 H        1.5470    -0.5080    -2.7560 H     1 <1>   0.0000 
 17 C        1.4760    -1.7390    -0.9690 C.2   1 <1>   0.0000 
 18 N        2.1850    -2.7770    -0.6230 N.2   1 <1>   0.0000 
 19 N        2.6170    -3.3690    -1.7750 N.pl3 1 <1>   0.0000 
 20 C        4.5980    -7.1040    -1.6630 C.ar  1 <1>   0.0000 
 21 C        4.2240    -6.4740    -0.4780 C.ar  1 <1>   0.0000 
 22 H        4.4280    -6.9260     0.4910 H     1 <1>   0.0000 
 23 C        3.5680    -5.2380    -0.5320 C.ar  1 <1>   0.0000 
 24 H        3.2840    -4.7700     0.4110 H     1 <1>   0.0000 
 25 C        3.2750    -4.5980    -1.7530 C.ar  1 <1>   0.0000 
 26 C        3.6730    -5.2610    -2.9270 C.ar  1 <1>   0.0000 
 27 H        3.4790    -4.8310    -3.9080 H     1 <1>   0.0000 
 28 C        4.3320    -6.4980    -2.8900 C.ar  1 <1>   0.0000 
 29 H        4.6220    -6.9750    -3.8250 H     1 <1>   0.0000 
 30 S        5.4580    -8.6530    -1.6190 S.o2  1 <1>   0.0000 
 31 N        4.2210    -9.7460    -1.9140 N.am  1 <1>   0.0000 
 32 H        4.3640   -10.2580    -2.7880 H     1 <1>   0.0000 
 33 H        4.0680   -10.3730    -1.1190 H     1 <1>   0.0000 
 34 O        6.3700    -8.7200    -2.7470 O.2   1 <1>   0.0000 
 35 O        5.9310    -8.9060    -0.2690 O.2   1 <1>   0.0000 
 36 C        5.7520    -0.6780    -4.8180 C.ar  1 <1>   0.0000 
 37 H        6.6210    -0.2050    -5.2760 H     1 <1>   0.0000 
 38 C        4.7390    -1.2190    -5.6150 C.ar  1 <1>   0.0000 
 39 C        4.8490    -1.1850    -7.1130 C.3   1 <1>   0.0000 
 40 H        5.4090    -0.3040    -7.4440 H     1 <1>   0.0000 
 41 H        3.8580    -1.1320    -7.5760 H     1 <1>   0.0000 
 42 H        5.3600    -2.0840    -7.4710 H     1 <1>   0.0000 
 43 C        3.6440    -1.8430    -4.9990 C.ar  1 <1>   0.0000 
 44 H        2.8600    -2.2780    -5.6220 H     1 <1>   0.0000 
 45 C        3.5390    -1.9160    -3.5980 C.ar  1 <1>   0.0000 
 46 C        4.5590    -1.3400    -2.8220 C.ar  1 <1>   0.0000 
 47 H        4.5080    -1.3660    -1.7340 H     1 <1>   0.0000 
 48 C        5.6590    -0.7330    -3.4280 C.ar  1 <1>   0.0000 
 49 H        6.4480    -0.3010    -2.8130 H     1 <1>   0.0000 
@<TRIPOS>BOND
  1   1   2  1   
  2   1   3  ar  
  3   1  11  ar  
  4   3   4  1   
  5   3   5  ar  
  6   5   6  1   
  7   5   7  ar  
  8   7   8  1   
  9   7   9  ar  
 10   9  10  1   
 11   9  11  ar  
 12  11  17  1   
 13  12  13  1   
 14  12  14  1   
 15  12  19  1   
 16  12  45  1   
 17  14  15  1   
 18  14  16  1   
 19  14  17  1   
 20  17  18  2   
 21  18  19  1   
 22  19  25  1   
 23  20  21  ar  
 24  20  28  ar  
 25  20  30  1   
 26  21  22  1   
 27  21  23  ar  
 28  23  24  1   
 29  23  25  ar  
 30  25  26  ar  
 31  26  27  1   
 32  26  28  ar  
 33  28  29  1   
 34  30  31  am  
 35  30  34  2   
 36  30  35  2   
 37  31  32  1   
 38  31  33  1   
 39  36  37  1   
 40  36  38  ar  
 41  36  48  ar  
 42  38  39  1   
 43  38  43  ar  
 44  39  40  1   
 45  39  41  1   
 46  39  42  1   
 47  43  44  1   
 48  43  45  ar  
 49  45  46  ar  
 50  46  47  1   
 51  46  48  ar  
 52  48  49  1   
@<TRIPOS>SUBSTRUCTURE
  1 ****  19 GROUP 4 **** **** 0

# MOE 2015.10 (io_trps.svl 2015.10)

@<TRIPOS>MOLECULE
CID44193701(tert-butyl)
52 54 1 0 0 
SMALL
NO_CHARGES


@<TRIPOS>ATOM
  1 C        1.2480     0.9240     0.4640 C.ar  1 <1>   0.0000 
  2 C        0.4230     1.7120     1.2810 C.ar  1 <1>   0.0000 
  3 H        0.4000     2.7960     1.1630 H     1 <1>   0.0000 
  4 C       -0.3860     1.1250     2.2590 C.ar  1 <1>   0.0000 
  5 H       -1.0150     1.7590     2.8810 H     1 <1>   0.0000 
  6 C       -0.3950    -0.2600     2.4390 C.ar  1 <1>   0.0000 
  7 O       -1.2290    -0.7060     3.4280 O.3   1 <1>   0.0000 
  8 C       -1.2520    -2.1140     3.6620 C.3   1 <1>   0.0000 
  9 H       -1.9510    -2.3040     4.4820 H     1 <1>   0.0000 
 10 H       -0.2670    -2.4780     3.9730 H     1 <1>   0.0000 
 11 H       -1.6150    -2.6540     2.7820 H     1 <1>   0.0000 
 12 C        0.4130    -1.0550     1.6280 C.ar  1 <1>   0.0000 
 13 H        0.4390    -2.1380     1.7260 H     1 <1>   0.0000 
 14 C        1.2250    -0.4690     0.6490 C.ar  1 <1>   0.0000 
 15 H        1.8430    -1.1190     0.0300 H     1 <1>   0.0000 
 16 C        2.5310     0.3930    -2.5600 C.2   1 <1>   0.0000 
 17 C        2.2920    -0.3510    -3.8730 C.3   1 <1>   0.0000 
 18 C        1.2270    -1.4290    -3.6330 C.3   1 <1>   0.0000 
 19 H        1.0510    -2.0210    -4.5380 H     1 <1>   0.0000 
 20 H        0.2680    -0.9920    -3.3330 H     1 <1>   0.0000 
 21 H        1.5320    -2.1160    -2.8350 H     1 <1>   0.0000 
 22 C        3.5850    -1.0250    -4.3620 C.3   1 <1>   0.0000 
 23 H        3.4240    -1.5480    -5.3120 H     1 <1>   0.0000 
 24 H        3.9530    -1.7630    -3.6400 H     1 <1>   0.0000 
 25 H        4.3830    -0.2890    -4.5180 H     1 <1>   0.0000 
 26 C        1.8120     0.6300    -4.9510 C.3   1 <1>   0.0000 
 27 H        1.6920     0.1280    -5.9180 H     1 <1>   0.0000 
 28 H        2.5250     1.4510    -5.0820 H     1 <1>   0.0000 
 29 H        0.8450     1.0750    -4.6920 H     1 <1>   0.0000 
 30 C        1.5190     1.3620    -2.0070 C.3   1 <1>   0.0000 
 31 H        0.5050     0.9540    -2.0190 H     1 <1>   0.0000 
 32 H        1.5510     2.2790    -2.6060 H     1 <1>   0.0000 
 33 C        2.0960     1.5950    -0.6120 C.3   1 <1>   0.0000 
 34 H        2.1550     2.6750    -0.4270 H     1 <1>   0.0000 
 35 N        3.4470     1.0200    -0.7250 N.pl3 1 <1>   0.0000 
 36 N        3.6010     0.2400    -1.8350 N.2   1 <1>   0.0000 
 37 C        6.6560     1.5750     1.9750 C.ar  1 <1>   0.0000 
 38 C        5.4460     2.2330     2.1920 C.ar  1 <1>   0.0000 
 39 H        5.3120     2.8910     3.0490 H     1 <1>   0.0000 
 40 C        4.3820     2.0460     1.2990 C.ar  1 <1>   0.0000 
 41 H        3.4580     2.5810     1.5100 H     1 <1>   0.0000 
 42 C        4.4960     1.2100     0.1740 C.ar  1 <1>   0.0000 
 43 C        5.7360     0.5690    -0.0170 C.ar  1 <1>   0.0000 
 44 H        5.8840    -0.0890    -0.8730 H     1 <1>   0.0000 
 45 C        6.8090     0.7450     0.8660 C.ar  1 <1>   0.0000 
 46 H        7.7470     0.2270     0.6740 H     1 <1>   0.0000 
 47 S        8.0170     1.8390     3.0780 S.o2  1 <1>   0.0000 
 48 N        7.7670     0.6480     4.2300 N.am  1 <1>   0.0000 
 49 H        8.5300    -0.0350     4.2460 H     1 <1>   0.0000 
 50 H        7.5840     1.0440     5.1560 H     1 <1>   0.0000 
 51 O        9.2590     1.5170     2.3950 O.2   1 <1>   0.0000 
 52 O        7.8510     3.1190     3.7440 O.2   1 <1>   0.0000 
@<TRIPOS>BOND
  1   1   2  ar  
  2   1  14  ar  
  3   1  33  1   
  4   2   3  1   
  5   2   4  ar  
  6   4   5  1   
  7   4   6  ar  
  8   6   7  1   
  9   6  12  ar  
 10   7   8  1   
 11   8   9  1   
 12   8  10  1   
 13   8  11  1   
 14  12  13  1   
 15  12  14  ar  
 16  14  15  1   
 17  16  17  1   
 18  16  30  1   
 19  16  36  2   
 20  17  18  1   
 21  17  22  1   
 22  17  26  1   
 23  18  19  1   
 24  18  20  1   
 25  18  21  1   
 26  22  23  1   
 27  22  24  1   
 28  22  25  1   
 29  26  27  1   
 30  26  28  1   
 31  26  29  1   
 32  30  31  1   
 33  30  32  1   
 34  30  33  1   
 35  33  34  1   
 36  33  35  1   
 37  35  36  1   
 38  35  42  1   
 39  37  38  ar  
 40  37  45  ar  
 41  37  47  1   
 42  38  39  1   
 43  38  40  ar  
 44  40  41  1   
 45  40  42  ar  
 46  42  43  ar  
 47  43  44  1   
 48  43  45  ar  
 49  45  46  1   
 50  47  48  am  
 51  47  51  2   
 52  47  52  2   
 53  48  49  1   
 54  48  50  1   
@<TRIPOS>SUBSTRUCTURE
  1 ****  35 GROUP 4 **** **** 0

# MOE 2015.10 (io_trps.svl 2015.10)

@<TRIPOS>MOLECULE
5-aminobenzimidazoles(14)
28 30 1 0 0 
SMALL
NO_CHARGES


@<TRIPOS>ATOM
  1 C        0.7180     0.8640     0.8830 C.ar  1 <1>   0.0000 
  2 H        1.4540     1.6450     1.0140 H     1 <1>   0.0000 
  3 C       -0.5630     1.0490     1.3600 C.ar  1 <1>   0.0000 
  4 H       -0.8290     1.9600     1.8910 H     1 <1>   0.0000 
  5 N       -1.5490     0.1520     1.2010 N.ar  1 <1>   0.0000 
  6 C       -1.1890    -0.9450     0.5230 C.ar  1 <1>   0.0000 
  7 CL      -2.4110    -2.1160     0.2790 Cl    1 <1>   0.0000 
  8 N        0.0160    -1.2330     0.0110 N.ar  1 <1>   0.0000 
  9 C        0.9800    -0.3170     0.2130 C.ar  1 <1>   0.0000 
 10 N        2.2270    -0.6380    -0.3260 N.pl3 1 <1>   0.0000 
 11 H        2.1570    -1.4540    -0.9300 H     1 <1>   0.0000 
 12 C        6.1150     0.9900    -0.0400 C.ar  1 <1>   0.0000 
 13 C        5.2480     1.1130     1.0530 C.ar  1 <1>   0.0000 
 14 H        5.5670     1.6200     1.9590 H     1 <1>   0.0000 
 15 C        3.9600     0.5600     0.9580 C.ar  1 <1>   0.0000 
 16 H        3.3180     0.6350     1.8340 H     1 <1>   0.0000 
 17 C        3.5220    -0.1110    -0.1930 C.ar  1 <1>   0.0000 
 18 C        4.4000    -0.2340    -1.2890 C.ar  1 <1>   0.0000 
 19 H        4.0940    -0.7380    -2.2030 H     1 <1>   0.0000 
 20 C        5.6770     0.3240    -1.1750 C.ar  1 <1>   0.0000 
 21 N        7.4040     1.4360    -0.2000 N.2   1 <1>   0.0000 
 22 N        6.7400     0.3790    -2.0410 N.pl3 1 <1>   0.0000 
 23 H        6.7670    -0.0120    -2.9760 H     1 <1>   0.0000 
 24 C        7.7690     1.0590    -1.4230 C.2   1 <1>   0.0000 
 25 C        9.0680     1.2710    -2.1370 C.3   1 <1>   0.0000 
 26 F        9.8280     2.2480    -1.5670 F     1 <1>   0.0000 
 27 F        8.8910     1.6320    -3.4400 F     1 <1>   0.0000 
 28 F        9.8350     0.1440    -2.1510 F     1 <1>   0.0000 
@<TRIPOS>BOND
  1   1   2  1   
  2   1   3  ar  
  3   1   9  ar  
  4   3   4  1   
  5   3   5  ar  
  6   5   6  ar  
  7   6   7  1   
  8   6   8  ar  
  9   8   9  ar  
 10   9  10  1   
 11  10  11  1   
 12  10  17  1   
 13  12  13  ar  
 14  12  20  ar  
 15  12  21  1   
 16  13  14  1   
 17  13  15  ar  
 18  15  16  1   
 19  15  17  ar  
 20  17  18  ar  
 21  18  19  1   
 22  18  20  ar  
 23  20  22  1   
 24  21  24  2   
 25  22  23  1   
 26  22  24  1   
 27  24  25  1   
 28  25  26  1   
 29  25  27  1   
 30  25  28  1   
@<TRIPOS>SUBSTRUCTURE
  1 ****  17 GROUP 4 **** **** 0

# MOE 2015.10 (io_trps.svl 2015.10)

@<TRIPOS>MOLECULE
5-aminobenzopyrazol(17)
25 27 1 0 0 
SMALL
USER_CHARGES


@<TRIPOS>ATOM
  1 C        0.8230     0.8260    -0.8440 C.ar  1 <1>  -0.1500 
  2 H        1.6340     1.5270    -0.9860 H     1 <1>   0.1500 
  3 C       -0.4430     1.1310    -1.3030 C.ar  1 <1>   0.1600 
  4 H       -0.6380     2.0580    -1.8350 H     1 <1>   0.1500 
  5 N       -1.5070     0.3340    -1.1250 N.ar  1 <1>  -0.6200 
  6 C       -1.2470    -0.7920    -0.4500 C.ar  1 <1>   0.7970 
  7 CL      -2.5720    -1.8380    -0.1850 Cl    1 <1>  -0.1770 
  8 N       -0.0680    -1.1910     0.0490 N.ar  1 <1>  -0.6200 
  9 C        0.9780    -0.3730    -0.1700 C.ar  1 <1>   0.4100 
 10 N        2.1920    -0.8090     0.3600 N.pl3 1 <1>  -0.6000 
 11 H        2.0400    -1.6150     0.9570 H     1 <1>   0.4000 
 12 C        6.1930     0.3960     0.1030 C.ar  1 <1>  -0.1520 
 13 N        7.4210     0.8790    -0.2650 N.pl3 1 <1>   0.3000 
 14 H        8.2670     0.9040     0.2920 H     1 <1>   0.2700 
 15 C        5.7380    -0.1850     1.2850 C.ar  1 <1>  -0.1500 
 16 H        6.3840    -0.3270     2.1450 H     1 <1>   0.1500 
 17 C        4.3930    -0.5810     1.3170 C.ar  1 <1>  -0.1500 
 18 H        4.0140    -1.0270     2.2350 H     1 <1>   0.1500 
 19 C        3.5300    -0.4090     0.2220 C.ar  1 <1>   0.1000 
 20 C        4.0300     0.1870    -0.9470 C.ar  1 <1>  -0.1500 
 21 H        3.4080     0.3030    -1.8280 H     1 <1>   0.1500 
 22 C        5.3780     0.5880    -1.0050 C.ar  1 <1>   0.0000 
 23 C        6.2240     1.1830    -1.9660 C.2   1 <1>   0.1390 
 24 H        5.9820     1.4930    -2.9740 H     1 <1>   0.1500 
 25 N        7.4690     1.3640    -1.5170 N.2   1 <1>  -0.7070 
@<TRIPOS>BOND
  1   1   2  1   
  2   1   3  ar  
  3   1   9  ar  
  4   3   4  1   
  5   3   5  ar  
  6   5   6  ar  
  7   6   7  1   
  8   6   8  ar  
  9   8   9  ar  
 10   9  10  1   
 11  10  11  1   
 12  10  19  1   
 13  12  13  1   
 14  12  15  ar  
 15  12  22  ar  
 16  13  14  1   
 17  13  25  1   
 18  15  16  1   
 19  15  17  ar  
 20  17  18  1   
 21  17  19  ar  
 22  19  20  ar  
 23  20  21  1   
 24  20  22  ar  
 25  22  23  1   
 26  23  24  1   
 27  23  25  2   
@<TRIPOS>SUBSTRUCTURE
  1 ****  19 GROUP 4 **** **** 0

# MOE 2015.10 (io_trps.svl 2015.10)

@<TRIPOS>MOLECULE
ZINC09632802
61 64 1 0 0 
SMALL
NO_CHARGES


@<TRIPOS>ATOM
  1 C       43.3930    24.9090    13.6490 C.3   1 <1>   0.0000 
  2 C       42.6840    25.9980    14.3700 C.2   1 <1>   0.0000 
  3 C       42.8690    27.3810    14.2330 C.2   1 <1>   0.0000 
  4 C       42.0030    27.9670    15.1350 C.2   1 <1>   0.0000 
  5 N       41.2830    26.9290    15.7230 N.pl3 1 <1>   0.0000 
  6 N       41.7630    25.7180    15.2950 N.2   1 <1>   0.0000 
  7 C       40.1880    26.9420    16.6470 C.ar  1 <1>   0.0000 
  8 C       39.4320    28.0900    16.9070 C.ar  1 <1>   0.0000 
  9 C       38.3650    28.0510    17.8160 C.ar  1 <1>   0.0000 
 10 C       38.0260    26.8600    18.4690 C.ar  1 <1>   0.0000 
 11 C       38.7750    25.7080    18.2160 C.ar  1 <1>   0.0000 
 12 C       39.8380    25.7470    17.3060 C.ar  1 <1>   0.0000 
 13 C       36.8900    26.8710    19.4400 C.2   1 <1>   0.0000 
 14 O       36.6940    27.8910    20.0990 O.2   1 <1>   0.0000 
 15 N       36.1340    25.7130    19.4800 N.am  1 <1>   0.0000 
 16 C       35.0550    25.4100    20.3380 C.ar  1 <1>   0.0000 
 17 C       34.4270    24.1740    20.1610 C.ar  1 <1>   0.0000 
 18 C       33.3490    23.7880    20.9670 C.ar  1 <1>   0.0000 
 19 C       32.8680    24.6300    21.9740 C.ar  1 <1>   0.0000 
 20 C       33.4940    25.8730    22.1480 C.ar  1 <1>   0.0000 
 21 C       34.5870    26.2520    21.3430 C.ar  1 <1>   0.0000 
 22 S       32.9900    27.0060    23.4310 S.o2  1 <1>   0.0000 
 23 O       34.1030    27.9060    23.7070 O.2   1 <1>   0.0000 
 24 O       32.4280    26.2700    24.5550 O.2   1 <1>   0.0000 
 25 N       31.7500    27.9380    22.7190 N.am  1 <1>   0.0000 
 26 C       32.1560    28.8090    21.5780 C.3   1 <1>   0.0000 
 27 C       31.0810    29.8680    21.3480 C.3   1 <1>   0.0000 
 28 C       29.7170    29.2290    21.1000 C.3   1 <1>   0.0000 
 29 C       29.3630    28.2590    22.2230 C.3   1 <1>   0.0000 
 30 C       30.4690    27.2280    22.4370 C.3   1 <1>   0.0000 
 31 O       31.8090    24.3200    22.7790 O.3   1 <1>   0.0000 
 32 C       31.2210    23.0270    22.6480 C.3   1 <1>   0.0000 
 33 C       41.8970    29.4130    15.4590 C.3   1 <1>   0.0000 
 34 H       42.6780    24.2480    13.1480 H     1 <1>   0.0000 
 35 H       44.0660    25.3150    12.8870 H     1 <1>   0.0000 
 36 H       43.9910    24.3120    14.3440 H     1 <1>   0.0000 
 37 H       43.5730    27.8920    13.5870 H     1 <1>   0.0000 
 38 H       39.6060    29.0320    16.4010 H     1 <1>   0.0000 
 39 H       37.7900    28.9580    17.9950 H     1 <1>   0.0000 
 40 H       38.5660    24.7730    18.7340 H     1 <1>   0.0000 
 41 H       40.4000    24.8280    17.1400 H     1 <1>   0.0000 
 42 H       36.3690    24.9900    18.8040 H     1 <1>   0.0000 
 43 H       34.7640    23.4850    19.3870 H     1 <1>   0.0000 
 44 H       32.9060    22.8150    20.7690 H     1 <1>   0.0000 
 45 H       35.0510    27.2160    21.5200 H     1 <1>   0.0000 
 46 H       32.2950    28.2080    20.6730 H     1 <1>   0.0000 
 47 H       33.0980    29.3200    21.8020 H     1 <1>   0.0000 
 48 H       31.3560    30.4970    20.4940 H     1 <1>   0.0000 
 49 H       31.0190    30.5220    22.2260 H     1 <1>   0.0000 
 50 H       28.9500    30.0070    21.0230 H     1 <1>   0.0000 
 51 H       29.7300    28.6940    20.1420 H     1 <1>   0.0000 
 52 H       29.2050    28.8230    23.1510 H     1 <1>   0.0000 
 53 H       28.4210    27.7500    21.9900 H     1 <1>   0.0000 
 54 H       30.5720    26.5970    21.5470 H     1 <1>   0.0000 
 55 H       30.1870    26.5960    23.2840 H     1 <1>   0.0000 
 56 H       31.9530    22.2380    22.8510 H     1 <1>   0.0000 
 57 H       30.4280    22.9460    23.3970 H     1 <1>   0.0000 
 58 H       30.7620    22.9030    21.6620 H     1 <1>   0.0000 
 59 H       41.8380    29.5800    16.5390 H     1 <1>   0.0000 
 60 H       42.7850    29.9490    15.1060 H     1 <1>   0.0000 
 61 H       41.0320    29.8620    14.9620 H     1 <1>   0.0000 
@<TRIPOS>BOND
  1   1   2  1   
  2   1  34  1   
  3   1  35  1   
  4   1  36  1   
  5   2   3  1   
  6   2   6  2   
  7   3   4  2   
  8   3  37  1   
  9   4   5  1   
 10   4  33  1   
 11   5   6  1   
 12   5   7  1   
 13   7   8  ar  
 14   7  12  ar  
 15   8   9  ar  
 16   8  38  1   
 17   9  10  ar  
 18   9  39  1   
 19  10  11  ar  
 20  10  13  1   
 21  11  12  ar  
 22  11  40  1   
 23  12  41  1   
 24  13  14  2   
 25  13  15  am  
 26  15  16  1   
 27  15  42  1   
 28  16  17  ar  
 29  16  21  ar  
 30  17  18  ar  
 31  17  43  1   
 32  18  19  ar  
 33  18  44  1   
 34  19  20  ar  
 35  19  31  1   
 36  20  21  ar  
 37  20  22  1   
 38  21  45  1   
 39  22  23  2   
 40  22  24  2   
 41  22  25  am  
 42  25  26  1   
 43  25  30  1   
 44  26  27  1   
 45  26  46  1   
 46  26  47  1   
 47  27  28  1   
 48  27  48  1   
 49  27  49  1   
 50  28  29  1   
 51  28  50  1   
 52  28  51  1   
 53  29  30  1   
 54  29  52  1   
 55  29  53  1   
 56  30  54  1   
 57  30  55  1   
 58  31  32  1   
 59  32  56  1   
 60  32  57  1   
 61  32  58  1   
 62  33  59  1   
 63  33  60  1   
 64  33  61  1   
@<TRIPOS>SUBSTRUCTURE
  1 ****  13 GROUP 4 **** **** 0

# MOE 2015.10 (io_trps.svl 2015.10)

@<TRIPOS>MOLECULE
5-aminobenzimidazole(15)
54 56 1 0 0 
SMALL
USER_CHARGES


@<TRIPOS>ATOM
  1 N        0.8430     0.4740     0.0740 N.4   1 <1>   1.0000 
  2 C        1.8340     1.0810     0.9890 C.3   1 <1>   0.0000 
  3 C        3.2260     1.2040     0.3520 C.3   1 <1>   0.0000 
  4 C        4.1990     1.9000     1.3060 C.3   1 <1>   0.0000 
  5 N        5.4990     2.0200     0.6870 N.pl3 1 <1>   0.0000 
  6 H        5.6720     1.6660    -0.2450 H     1 <1>   0.0000 
  7 H        4.2780     1.3190     2.2330 H     1 <1>   0.0000 
  8 H        3.8140     2.8950     1.5590 H     1 <1>   0.0000 
  9 H        3.1550     1.7770    -0.5830 H     1 <1>   0.0000 
 10 H        3.6270     0.2180     0.0870 H     1 <1>   0.0000 
 11 H        1.8890     0.5180     1.9310 H     1 <1>   0.0000 
 12 H        1.5100     2.0980     1.2470 H     1 <1>   0.0000 
 13 C       -0.5210     0.7110     0.5900 C.3   1 <1>   0.0000 
 14 H       -0.6410     1.7790     0.8140 H     1 <1>   0.0000 
 15 H       -0.6850     0.1680     1.5300 H     1 <1>   0.0000 
 16 C       -1.6150     0.3560    -0.4140 C.3   1 <1>   0.0000 
 17 H       -1.4690     0.8840    -1.3630 H     1 <1>   0.0000 
 18 H       -1.6570    -0.7190    -0.6190 H     1 <1>   0.0000 
 19 H       -2.5920     0.6510    -0.0170 H     1 <1>   0.0000 
 20 C        1.1040    -0.9670    -0.1280 C.3   1 <1>   0.0000 
 21 H        2.0060    -1.3020     0.3990 H     1 <1>   0.0000 
 22 H        0.2970    -1.5930     0.2710 H     1 <1>   0.0000 
 23 C        1.2830    -1.2590    -1.6130 C.3   1 <1>   0.0000 
 24 H        1.4800    -2.3260    -1.7630 H     1 <1>   0.0000 
 25 H        2.1280    -0.7020    -2.0300 H     1 <1>   0.0000 
 26 H        0.3860    -1.0030    -2.1870 H     1 <1>   0.0000 
 27 C        8.7200     3.7690     2.4450 C.ar  1 <1>   0.0000 
 28 H        9.5710     4.2030     2.9500 H     1 <1>   0.0000 
 29 C        8.7740     3.2560     1.1690 C.ar  1 <1>   0.0000 
 30 N        9.9190     3.2740     0.3720 N.pl3 1 <1>   0.0000 
 31 H        9.7900     2.6850    -0.4470 H     1 <1>   0.0000 
 32 N        7.6990     2.6630     0.6100 N.ar  1 <1>   0.0000 
 33 C        6.5590     2.6120     1.3120 C.ar  1 <1>   0.0000 
 34 N        6.4230     3.1030     2.5500 N.ar  1 <1>   0.0000 
 35 C        7.5150     3.6680     3.0950 C.ar  1 <1>   0.0000 
 36 H        7.3970     4.0460     4.1080 H     1 <1>   0.0000 
 37 C       13.6630     5.1320     0.5920 C.ar  1 <1>   0.0000 
 38 C       12.5860     5.7960     1.1740 C.ar  1 <1>   0.0000 
 39 H       12.6990     6.7570     1.6690 H     1 <1>   0.0000 
 40 C       11.3340     5.1670     1.0840 C.ar  1 <1>   0.0000 
 41 H       10.4800     5.6970     1.5030 H     1 <1>   0.0000 
 42 C       11.1570     3.9340     0.4390 C.ar  1 <1>   0.0000 
 43 C       12.2780     3.3030    -0.1360 C.ar  1 <1>   0.0000 
 44 H       12.1830     2.3420    -0.6340 H     1 <1>   0.0000 
 45 C       13.5400     3.9120    -0.0560 C.ar  1 <1>   0.0000 
 46 N       14.7570     3.4870    -0.5340 N.2   1 <1>   0.0000 
 47 C       15.6310     4.4310    -0.1910 C.2   1 <1>   0.0000 
 48 C       17.1040     4.5020    -0.4440 C.3   1 <1>   0.0000 
 49 F       17.5510     3.4970    -1.2500 F     1 <1>   0.0000 
 50 F       17.8270     4.4210     0.7090 F     1 <1>   0.0000 
 51 F       17.4690     5.6690    -1.0460 F     1 <1>   0.0000 
 52 N       14.9960     5.4450     0.4940 N.pl3 1 <1>   0.0000 
 53 H       15.4390     6.2790     0.8620 H     1 <1>   0.0000 
 54 H        0.9260     0.9140    -0.8310 H     1 <1>   0.0000 
@<TRIPOS>BOND
  1   1   2  1   
  2   1  13  1   
  3   1  20  1   
  4   1  54  1   
  5   2   3  1   
  6   2  11  1   
  7   2  12  1   
  8   3   4  1   
  9   3   9  1   
 10   3  10  1   
 11   4   5  1   
 12   4   7  1   
 13   4   8  1   
 14   5   6  1   
 15   5  33  1   
 16  13  14  1   
 17  13  15  1   
 18  13  16  1   
 19  16  17  1   
 20  16  18  1   
 21  16  19  1   
 22  20  21  1   
 23  20  22  1   
 24  20  23  1   
 25  23  24  1   
 26  23  25  1   
 27  23  26  1   
 28  27  28  1   
 29  27  29  ar  
 30  27  35  ar  
 31  29  30  1   
 32  29  32  ar  
 33  30  31  1   
 34  30  42  1   
 35  32  33  ar  
 36  33  34  ar  
 37  34  35  ar  
 38  35  36  1   
 39  37  38  ar  
 40  37  45  ar  
 41  37  52  1   
 42  38  39  1   
 43  38  40  ar  
 44  40  41  1   
 45  40  42  ar  
 46  42  43  ar  
 47  43  44  1   
 48  43  45  ar  
 49  45  46  1   
 50  46  47  2   
 51  47  48  1   
 52  47  52  1   
 53  48  49  1   
 54  48  50  1   
 55  48  51  1   
 56  52  53  1   
@<TRIPOS>SUBSTRUCTURE
  1 ****  29 GROUP 4 **** **** 0

# MOE 2015.10 (io_trps.svl 2015.10)

@<TRIPOS>MOLECULE
5-aminobenzimidazoles(13)
57 59 1 0 0 
SMALL
USER_CHARGES


@<TRIPOS>ATOM
  1 C        5.1700     9.0150    -2.3380 C.3   1 <1>   0.0000 
  2 H        5.9620     9.2450    -3.0590 H     1 <1>   0.0000 
  3 H        4.3640     8.5090    -2.8810 H     1 <1>   0.0000 
  4 H        5.5910     8.3170    -1.6080 H     1 <1>   0.0000 
  5 C        4.6760    10.3040    -1.6840 C.3   1 <1>   0.0000 
  6 H        4.4480    10.9910    -2.5060 H     1 <1>   0.0000 
  7 H        5.4930    10.7570    -1.1080 H     1 <1>   0.0000 
  8 N        3.4740    10.1180    -0.8430 N.4   1 <1>   1.0000 
  9 C        2.9500    11.4190    -0.3670 C.3   1 <1>   0.0000 
 10 H        2.1870    11.2340     0.4010 H     1 <1>   0.0000 
 11 C        2.2750    12.2450    -1.4740 C.3   1 <1>   0.0000 
 12 C        1.6330    13.5110    -0.8920 C.3   1 <1>   0.0000 
 13 C        1.0510    14.4500    -1.9670 C.3   1 <1>   0.0000 
 14 N        0.6300    15.6760    -1.3150 N.pl3 1 <1>   0.0000 
 15 H        0.2830    15.6610    -0.3650 H     1 <1>   0.0000 
 16 H        1.8460    14.6580    -2.6940 H     1 <1>   0.0000 
 17 C       -0.1440    13.8290    -2.6920 C.3   1 <1>   0.0000 
 18 H        0.1520    12.9380    -3.2550 H     1 <1>   0.0000 
 19 H       -0.5830    14.5340    -3.4060 H     1 <1>   0.0000 
 20 H       -0.9320    13.5410    -1.9880 H     1 <1>   0.0000 
 21 H        2.3930    14.0570    -0.3170 H     1 <1>   0.0000 
 22 H        0.8500    13.2280    -0.1760 H     1 <1>   0.0000 
 23 H        1.5110    11.6340    -1.9680 H     1 <1>   0.0000 
 24 H        3.0040    12.5430    -2.2360 H     1 <1>   0.0000 
 25 H        3.7450    12.0060     0.1130 H     1 <1>   0.0000 
 26 C        3.7850     9.2790     0.3260 C.3   1 <1>   0.0000 
 27 H        2.9000     9.1580     0.9610 H     1 <1>   0.0000 
 28 H        4.5900     9.7030     0.9360 H     1 <1>   0.0000 
 29 H        4.0700     8.2660     0.0230 H     1 <1>   0.0000 
 30 C        0.6650    19.3860    -2.9770 C.ar  1 <1>   0.0000 
 31 H        0.6470    20.3560    -3.4540 H     1 <1>   0.0000 
 32 C        0.2710    19.1720    -1.6760 C.ar  1 <1>   0.0000 
 33 N       -0.1510    20.1860    -0.8150 N.pl3 1 <1>   0.0000 
 34 H       -0.5690    19.7870     0.0230 H     1 <1>   0.0000 
 35 N        0.2460    17.9300    -1.1510 N.ar  1 <1>   0.0000 
 36 C        0.6520    16.9040    -1.9120 C.ar  1 <1>   0.0000 
 37 N        1.0660    17.0350    -3.1780 N.ar  1 <1>   0.0000 
 38 C        1.0550    18.2790    -3.6890 C.ar  1 <1>   0.0000 
 39 H        1.3750    18.3680    -4.7240 H     1 <1>   0.0000 
 40 C       -0.1040    24.3710    -0.8980 C.ar  1 <1>   0.0000 
 41 C       -1.0960    23.7110    -0.1890 C.ar  1 <1>   0.0000 
 42 C       -1.0960    22.3070    -0.1570 C.ar  1 <1>   0.0000 
 43 H       -1.8800    21.7890     0.3890 H     1 <1>   0.0000 
 44 C       -0.0940    21.5890    -0.8400 C.ar  1 <1>   0.0000 
 45 C        0.8870    22.3050    -1.5410 C.ar  1 <1>   0.0000 
 46 H        1.6980    21.7800    -2.0440 H     1 <1>   0.0000 
 47 C        0.9090    23.7070    -1.5870 C.ar  1 <1>   0.0000 
 48 H        1.6850    24.2410    -2.1280 H     1 <1>   0.0000 
 49 N       -1.9610    24.6070     0.3930 N.2   1 <1>   0.0000 
 50 C       -1.5140    25.8140     0.0530 C.2   1 <1>   0.0000 
 51 C       -2.0580    27.1650     0.4020 C.3   1 <1>   0.0000 
 52 F       -3.1660    27.0990     1.1930 F     1 <1>   0.0000 
 53 F       -2.4160    27.8760    -0.7050 F     1 <1>   0.0000 
 54 F       -1.1500    27.9280     1.0730 F     1 <1>   0.0000 
 55 N       -0.3860    25.7040    -0.7320 N.pl3 1 <1>   0.0000 
 56 H        0.1440    26.4770    -1.1190 H     1 <1>   0.0000 
 57 H        2.7750     9.6650    -1.4140 H     1 <1>   0.0000 
@<TRIPOS>BOND
  1   1   2  1   
  2   1   3  1   
  3   1   4  1   
  4   1   5  1   
  5   5   6  1   
  6   5   7  1   
  7   5   8  1   
  8   8   9  1   
  9   8  26  1   
 10   8  57  1   
 11   9  10  1   
 12   9  11  1   
 13   9  25  1   
 14  11  12  1   
 15  11  23  1   
 16  11  24  1   
 17  12  13  1   
 18  12  21  1   
 19  12  22  1   
 20  13  14  1   
 21  13  16  1   
 22  13  17  1   
 23  14  15  1   
 24  14  36  1   
 25  17  18  1   
 26  17  19  1   
 27  17  20  1   
 28  26  27  1   
 29  26  28  1   
 30  26  29  1   
 31  30  31  1   
 32  30  32  ar  
 33  30  38  ar  
 34  32  33  1   
 35  32  35  ar  
 36  33  34  1   
 37  33  44  1   
 38  35  36  ar  
 39  36  37  ar  
 40  37  38  ar  
 41  38  39  1   
 42  40  41  ar  
 43  40  47  ar  
 44  40  55  1   
 45  41  42  ar  
 46  41  49  1   
 47  42  43  1   
 48  42  44  ar  
 49  44  45  ar  
 50  45  46  1   
 51  45  47  ar  
 52  47  48  1   
 53  49  50  2   
 54  50  51  1   
 55  50  55  1   
 56  51  52  1   
 57  51  53  1   
 58  51  54  1   
 59  55  56  1   
@<TRIPOS>SUBSTRUCTURE
  1 ****  32 GROUP 4 **** **** 0

# MOE 2015.10 (io_trps.svl 2015.10)

@<TRIPOS>MOLECULE
4-OMe-phenyl(15201811)
54 57 1 0 0 
SMALL
NO_CHARGES


@<TRIPOS>ATOM
  1 C        0.5530     0.8130    -0.2660 C.ar  1 <1>   0.0000 
  2 C       -0.5460     1.2270     0.5010 C.ar  1 <1>   0.0000 
  3 H       -0.4050     1.8780     1.3650 H     1 <1>   0.0000 
  4 C       -1.8410     0.8120     0.1750 C.ar  1 <1>   0.0000 
  5 H       -2.6770     1.1430     0.7890 H     1 <1>   0.0000 
  6 C       -2.0680    -0.0190    -0.9240 C.ar  1 <1>   0.0000 
  7 O       -3.3780    -0.3550    -1.1300 O.3   1 <1>   0.0000 
  8 C       -3.6520    -1.2260    -2.2270 C.3   1 <1>   0.0000 
  9 H       -4.7320    -1.4080    -2.2470 H     1 <1>   0.0000 
 10 H       -3.1540    -2.1930    -2.0970 H     1 <1>   0.0000 
 11 H       -3.3750    -0.7600    -3.1790 H     1 <1>   0.0000 
 12 C       -0.9850    -0.4270    -1.7010 C.ar  1 <1>   0.0000 
 13 H       -1.1090    -1.0690    -2.5700 H     1 <1>   0.0000 
 14 C        0.3130    -0.0120    -1.3770 C.ar  1 <1>   0.0000 
 15 H        1.1390    -0.3460    -2.0050 H     1 <1>   0.0000 
 16 C        3.5350     1.6160    -1.5750 C.2   1 <1>   0.0000 
 17 C        2.4500     2.3760    -0.8580 C.3   1 <1>   0.0000 
 18 H        1.6860     2.7530    -1.5440 H     1 <1>   0.0000 
 19 H        2.9060     3.2110    -0.3130 H     1 <1>   0.0000 
 20 C        1.9510     1.2980     0.1060 C.3   1 <1>   0.0000 
 21 H        1.9480     1.7070     1.1250 H     1 <1>   0.0000 
 22 N        2.9790     0.2490    -0.0160 N.pl3 1 <1>   0.0000 
 23 N        3.8170     0.4470    -1.0760 N.2   1 <1>   0.0000 
 24 C        3.4700    -3.1020     2.5160 C.ar  1 <1>   0.0000 
 25 C        4.2770    -2.9510     1.3910 C.ar  1 <1>   0.0000 
 26 H        5.0430    -3.6840     1.1430 H     1 <1>   0.0000 
 27 C        4.1050    -1.8340     0.5640 C.ar  1 <1>   0.0000 
 28 H        4.7520    -1.7410    -0.3080 H     1 <1>   0.0000 
 29 C        3.1290    -0.8520     0.8260 C.ar  1 <1>   0.0000 
 30 C        2.3320    -1.0400     1.9690 C.ar  1 <1>   0.0000 
 31 H        1.5620    -0.3210     2.2410 H     1 <1>   0.0000 
 32 C        2.4920    -2.1530     2.8070 C.ar  1 <1>   0.0000 
 33 H        1.8490    -2.2570     3.6790 H     1 <1>   0.0000 
 34 S        3.6570    -4.5280     3.5520 S.o2  1 <1>   0.0000 
 35 N        4.8200    -4.0300     4.6640 N.am  1 <1>   0.0000 
 36 H        4.3880    -3.8910     5.5840 H     1 <1>   0.0000 
 37 H        5.2650    -3.1480     4.3820 H     1 <1>   0.0000 
 38 O        2.4300    -4.7470     4.2990 O.2   1 <1>   0.0000 
 39 O        4.2430    -5.6090     2.7760 O.2   1 <1>   0.0000 
 40 C        5.5900     3.2220    -4.9930 C.ar  1 <1>   0.0000 
 41 O        6.1780     3.8420    -6.0610 O.3   1 <1>   0.0000 
 42 C        7.1270     3.0780    -6.8050 C.3   1 <1>   0.0000 
 43 H        7.5000     3.7110    -7.6170 H     1 <1>   0.0000 
 44 H        6.6570     2.1980    -7.2570 H     1 <1>   0.0000 
 45 H        7.9820     2.7970    -6.1810 H     1 <1>   0.0000 
 46 C        4.6690     4.0060    -4.2930 C.ar  1 <1>   0.0000 
 47 H        4.4710     5.0290    -4.6130 H     1 <1>   0.0000 
 48 C        3.9930     3.4970    -3.1790 C.ar  1 <1>   0.0000 
 49 H        3.2900     4.1440    -2.6610 H     1 <1>   0.0000 
 50 C        4.2340     2.1880    -2.7530 C.ar  1 <1>   0.0000 
 51 C        5.1590     1.4020    -3.4520 C.ar  1 <1>   0.0000 
 52 H        5.3650     0.3790    -3.1400 H     1 <1>   0.0000 
 53 C        5.8320     1.9160    -4.5680 C.ar  1 <1>   0.0000 
 54 H        6.5390     1.2650    -5.0770 H     1 <1>   0.0000 
@<TRIPOS>BOND
  1   1   2  ar  
  2   1  14  ar  
  3   1  20  1   
  4   2   3  1   
  5   2   4  ar  
  6   4   5  1   
  7   4   6  ar  
  8   6   7  1   
  9   6  12  ar  
 10   7   8  1   
 11   8   9  1   
 12   8  10  1   
 13   8  11  1   
 14  12  13  1   
 15  12  14  ar  
 16  14  15  1   
 17  16  17  1   
 18  16  23  2   
 19  16  50  1   
 20  17  18  1   
 21  17  19  1   
 22  17  20  1   
 23  20  21  1   
 24  20  22  1   
 25  22  23  1   
 26  22  29  1   
 27  24  25  ar  
 28  24  32  ar  
 29  24  34  1   
 30  25  26  1   
 31  25  27  ar  
 32  27  28  1   
 33  27  29  ar  
 34  29  30  ar  
 35  30  31  1   
 36  30  32  ar  
 37  32  33  1   
 38  34  35  am  
 39  34  38  2   
 40  34  39  2   
 41  35  36  1   
 42  35  37  1   
 43  40  41  1   
 44  40  46  ar  
 45  40  53  ar  
 46  41  42  1   
 47  42  43  1   
 48  42  44  1   
 49  42  45  1   
 50  46  47  1   
 51  46  48  ar  
 52  48  49  1   
 53  48  50  ar  
 54  50  51  ar  
 55  51  52  1   
 56  51  53  ar  
 57  53  54  1   
@<TRIPOS>SUBSTRUCTURE
  1 ****  22 GROUP 4 **** **** 0

# MOE 2015.10 (io_trps.svl 2015.10)

@<TRIPOS>MOLECULE
(4-NpC)'
44 47 1 0 0 
SMALL
USER_CHARGES


@<TRIPOS>ATOM
  1 C        1.3680     0.6810    -1.0780 C.ar  1 <1>   0.0000 
  2 C        0.4960     1.3230    -1.9730 C.ar  1 <1>   0.0000 
  3 H        0.7550     2.2940    -2.3930 H     1 <1>   0.0000 
  4 C       -0.7160     0.7300    -2.3320 C.ar  1 <1>   0.0000 
  5 H       -1.3880     1.2410    -3.0200 H     1 <1>   0.0000 
  6 C       -1.0660    -0.5130    -1.8090 C.ar  1 <1>   0.0000 
  7 H       -2.0130    -0.9740    -2.0860 H     1 <1>   0.0000 
  8 C       -0.2000    -1.1680    -0.9350 C.ar  1 <1>   0.0000 
  9 H       -0.4750    -2.1420    -0.5340 H     1 <1>   0.0000 
 10 C        1.0180    -0.5810    -0.5820 C.ar  1 <1>   0.0000 
 11 C        2.6900     1.2980    -0.6970 C.3   1 <1>   0.0000 
 12 H        3.3890     1.0890    -1.5190 H     1 <1>   0.0000 
 13 O        1.7980    -1.3020     0.2830 O.3   1 <1>   0.0000 
 14 C        3.1410    -0.8190     0.4620 C.3   1 <1>   0.0000 
 15 H        3.7530    -1.1640    -0.3820 H     1 <1>   0.0000 
 16 H        3.5230    -1.3160     1.3600 H     1 <1>   0.0000 
 17 C        3.1850     0.7000     0.6190 C.3   1 <1>   0.0000 
 18 H        2.4850     0.9890     1.4170 H     1 <1>   0.0000 
 19 C        4.5850     1.2710     0.9420 C.3   1 <1>   0.0000 
 20 H        5.2640     0.9360     0.1430 H     1 <1>   0.0000 
 21 C        4.5560     2.8300     0.9130 C.3   1 <1>   0.0000 
 22 H        3.9950     3.1860     1.7870 H     1 <1>   0.0000 
 23 C        3.8350     3.3440    -0.3650 C.3   1 <1>   0.0000 
 24 H        4.4450     3.1280    -1.2530 H     1 <1>   0.0000 
 25 N        3.5670     4.7840    -0.3750 N.4   1 <1>   1.0000 
 26 H        4.4400     5.2940    -0.2130 H     1 <1>   0.0000 
 27 H        2.9880     5.0020     0.4400 H     1 <1>   0.0000 
 28 O        2.5620     2.7160    -0.5340 O.3   1 <1>   0.0000 
 29 C        5.9350     3.3660     0.9720 C.1   1 <1>   0.0000 
 30 N        7.0170     3.7930     1.0180 N.1   1 <1>   0.0000 
 31 C        6.1500    -0.3030     4.6710 C.ar  1 <1>   0.0000 
 32 C        6.8210    -0.5450     3.4660 C.ar  1 <1>   0.0000 
 33 H        7.7410    -1.1260     3.4340 H     1 <1>   0.0000 
 34 C        6.3070    -0.0280     2.2730 C.ar  1 <1>   0.0000 
 35 H        6.8440    -0.2280     1.3450 H     1 <1>   0.0000 
 36 C        5.1240     0.7290     2.2670 C.ar  1 <1>   0.0000 
 37 C        4.4620     0.9610     3.4840 C.ar  1 <1>   0.0000 
 38 H        3.5390     1.5400     3.5180 H     1 <1>   0.0000 
 39 C        4.9700     0.4500     4.6830 C.ar  1 <1>   0.0000 
 40 H        4.4300     0.6460     5.6080 H     1 <1>   0.0000 
 41 N        6.6850    -0.8450     5.9260 N.pl3 1 <1>   0.0000 
 42 O        6.1520    -0.4940     6.9960 O.2   1 <1>   0.0000 
 43 O        7.6480    -1.6330     5.8680 O.2   1 <1>   0.0000 
 44 H        3.1370     5.0330    -1.2550 H     1 <1>   0.0000 
@<TRIPOS>BOND
  1   1   2  ar  
  2   1  10  ar  
  3   1  11  1   
  4   2   3  1   
  5   2   4  ar  
  6   4   5  1   
  7   4   6  ar  
  8   6   7  1   
  9   6   8  ar  
 10   8   9  1   
 11   8  10  ar  
 12  10  13  1   
 13  11  12  1   
 14  11  17  1   
 15  11  28  1   
 16  13  14  1   
 17  14  15  1   
 18  14  16  1   
 19  14  17  1   
 20  17  18  1   
 21  17  19  1   
 22  19  20  1   
 23  19  21  1   
 24  19  36  1   
 25  21  22  1   
 26  21  23  1   
 27  21  29  1   
 28  23  24  1   
 29  23  25  1   
 30  23  28  1   
 31  25  26  1   
 32  25  27  1   
 33  25  44  1   
 34  29  30  3   
 35  31  32  ar  
 36  31  39  ar  
 37  31  41  1   
 38  32  33  1   
 39  32  34  ar  
 40  34  35  1   
 41  34  36  ar  
 42  36  37  ar  
 43  37  38  1   
 44  37  39  ar  
 45  39  40  1   
 46  41  42  2   
 47  41  43  2   
@<TRIPOS>SUBSTRUCTURE
  1 ****  17 GROUP 4 **** **** 0

# MOE 2015.10 (io_trps.svl 2015.10)

@<TRIPOS>MOLECULE
ZINC08845270
55 58 1 0 0 
SMALL
USER_CHARGES


@<TRIPOS>ATOM
  1 C       38.3940    23.6070    11.8750 C.3   1 <1>   0.0000 
  2 C       38.9140    24.9750    12.3100 C.3   1 <1>   0.0000 
  3 H       39.8710    25.1550    11.8000 H     1 <1>   0.0000 
  4 C       37.9360    26.0840    11.8990 C.3   1 <1>   0.0000 
  5 C       38.4210    27.4450    12.3910 C.3   1 <1>   0.0000 
  6 C       38.6770    27.4330    13.8950 C.3   1 <1>   0.3560 
  7 N       39.6480    26.3560    14.2200 N.am  1 <1>  -0.8490 
  8 C       39.1580    25.0060    13.8250 C.3   1 <1>   0.3560 
  9 S       40.4700    26.4770    15.7180 S.o2  1 <1>   1.4470 
 10 O       41.4050    25.3760    15.8310 O.2   1 <1>  -0.6500 
 11 O       40.9170    27.8440    15.8940 O.2   1 <1>  -0.6500 
 12 C       39.1780    26.1930    16.9080 C.ar  1 <1>  -0.0090 
 13 C       38.9040    24.8950    17.3360 C.ar  1 <1>  -0.1500 
 14 C       37.9140    24.6760    18.3010 C.ar  1 <1>  -0.1500 
 15 C       37.2100    25.7490    18.8570 C.ar  1 <1>   0.1170 
 16 C       37.5140    27.0500    18.4280 C.ar  1 <1>  -0.1500 
 17 C       38.4980    27.2770    17.4620 C.ar  1 <1>  -0.1500 
 18 N       36.1990    25.6160    19.8410 N.am  1 <1>  -0.5470 
 19 C       35.7330    24.4390    20.4150 C.2   1 <1>   0.7150 
 20 O       36.1970    23.3250    20.1930 O.2   1 <1>  -0.5700 
 21 C       34.6340    24.6000    21.3510 C.2   1 <1>  -0.2370 
 22 C       34.1450    23.6600    22.2420 C.2   1 <1>  -0.1500 
 23 H       34.5360    22.6590    22.3690 H     1 <1>   0.1500 
 24 C       33.0670    24.2730    22.9270 C.2   1 <1>   0.2350 
 25 N       32.8850    25.5320    22.4800 N.2   1 <1>  -0.7070 
 26 N       33.8180    25.6830    21.5250 N.pl3 1 <1>   0.3000 
 27 H       33.8290    26.5650    21.0270 H     1 <1>   0.2700 
 28 C       32.2000    23.7310    23.9790 C.ar  1 <1>   0.0540 
 29 C       32.3570    22.4210    24.4530 C.ar  1 <1>  -0.1500 
 30 C       31.5180    21.9220    25.4560 C.ar  1 <1>  -0.1500 
 31 C       30.5130    22.7230    25.9980 C.ar  1 <1>  -0.1500 
 32 C       30.3410    24.0270    25.5400 C.ar  1 <1>  -0.1500 
 33 C       31.1780    24.5200    24.5410 C.ar  1 <1>   0.0820 
 34 O       30.9610    25.8130    24.1290 O.3   1 <1>  -0.5320 
 35 H       37.4380    23.3740    12.3560 H     1 <1>   0.0000 
 36 H       38.2440    23.5760    10.7910 H     1 <1>   0.0000 
 37 H       39.1060    22.8190    12.1380 H     1 <1>   0.0000 
 38 H       37.8300    26.1070    10.8080 H     1 <1>   0.0000 
 39 H       36.9410    25.8800    12.3140 H     1 <1>   0.0000 
 40 H       39.3460    27.7110    11.8640 H     1 <1>   0.0000 
 41 H       37.6780    28.2120    12.1470 H     1 <1>   0.0000 
 42 H       37.7390    27.2680    14.4380 H     1 <1>   0.0000 
 43 H       39.0760    28.4090    14.1860 H     1 <1>   0.0000 
 44 H       39.9060    24.2470    14.0770 H     1 <1>   0.0000 
 45 H       38.2350    24.7730    14.3690 H     1 <1>   0.0000 
 46 H       39.4500    24.0450    16.9340 H     1 <1>   0.1500 
 47 H       37.7260    23.6500    18.6010 H     1 <1>   0.1500 
 48 H       36.9950    27.9110    18.8450 H     1 <1>   0.1500 
 49 H       38.7240    28.2960    17.1570 H     1 <1>   0.1500 
 50 H       35.8010    26.4910    20.1480 H     1 <1>   0.3700 
 51 H       33.1280    21.7660    24.0560 H     1 <1>   0.1500 
 52 H       31.6510    20.9040    25.8140 H     1 <1>   0.1500 
 53 H       29.8640    22.3300    26.7760 H     1 <1>   0.1500 
 54 H       29.5610    24.6580    25.9550 H     1 <1>   0.1500 
 55 H       31.6380    25.9810    23.4220 H     1 <1>   0.4500 
@<TRIPOS>BOND
  1   1   2  1   
  2   1  35  1   
  3   1  36  1   
  4   1  37  1   
  5   2   3  1   
  6   2   4  1   
  7   2   8  1   
  8   4   5  1   
  9   4  38  1   
 10   4  39  1   
 11   5   6  1   
 12   5  40  1   
 13   5  41  1   
 14   6   7  1   
 15   6  42  1   
 16   6  43  1   
 17   7   8  1   
 18   7   9  am  
 19   8  44  1   
 20   8  45  1   
 21   9  10  2   
 22   9  11  2   
 23   9  12  1   
 24  12  13  ar  
 25  12  17  ar  
 26  13  14  ar  
 27  13  46  1   
 28  14  15  ar  
 29  14  47  1   
 30  15  16  ar  
 31  15  18  1   
 32  16  17  ar  
 33  16  48  1   
 34  17  49  1   
 35  18  19  am  
 36  18  50  1   
 37  19  20  2   
 38  19  21  1   
 39  21  22  2   
 40  21  26  1   
 41  22  23  1   
 42  22  24  1   
 43  24  25  2   
 44  24  28  1   
 45  25  26  1   
 46  26  27  1   
 47  28  29  ar  
 48  28  33  ar  
 49  29  30  ar  
 50  29  51  1   
 51  30  31  ar  
 52  30  52  1   
 53  31  32  ar  
 54  31  53  1   
 55  32  33  ar  
 56  32  54  1   
 57  33  34  1   
 58  34  55  1   
@<TRIPOS>SUBSTRUCTURE
  1 ****  18 GROUP 4 **** **** 0

# MOE 2015.10 (io_trps.svl 2015.10)

@<TRIPOS>MOLECULE
anilines(21)
37 39 1 0 0 
SMALL
NO_CHARGES


@<TRIPOS>ATOM
  1 C        1.5850     0.2080    -0.5490 C.3   1 <1>   0.0000 
  2 H        2.1200     0.5180     0.3540 H     1 <1>   0.0000 
  3 H        2.3480    -0.0520    -1.2930 H     1 <1>   0.0000 
  4 C        0.7110     1.3320    -1.1010 C.3   1 <1>   0.0000 
  5 H        1.2620     1.9840    -1.7850 H     1 <1>   0.0000 
  6 H        0.3280     1.9500    -0.2810 H     1 <1>   0.0000 
  7 C       -0.4360     0.6110    -1.7900 C.3   1 <1>   0.0000 
  8 H       -0.1130     0.2320    -2.7670 H     1 <1>   0.0000 
  9 H       -1.3030     1.2590    -1.9420 H     1 <1>   0.0000 
 10 C       -0.7370    -0.5480    -0.8500 C.3   1 <1>   0.0000 
 11 H       -1.2630    -1.3590    -1.3650 H     1 <1>   0.0000 
 12 H       -1.3870    -0.2080    -0.0370 H     1 <1>   0.0000 
 13 C        0.6440    -0.9890    -0.3550 C.3   1 <1>   0.0000 
 14 H        0.9960    -1.7920    -1.0150 H     1 <1>   0.0000 
 15 N        0.6320    -1.5270     0.9880 N.pl3 1 <1>   0.0000 
 16 H        0.8730    -2.5020     1.1210 H     1 <1>   0.0000 
 17 C       -0.2600     0.2980     4.5110 C.ar  1 <1>   0.0000 
 18 H       -0.4600     0.8140     5.4380 H     1 <1>   0.0000 
 19 C        0.0760    -1.0350     4.4390 C.ar  1 <1>   0.0000 
 20 N        0.1590    -1.8750     5.5510 N.pl3 1 <1>   0.0000 
 21 H        0.5940    -2.7580     5.2950 H     1 <1>   0.0000 
 22 N        0.3830    -1.6130     3.2600 N.ar  1 <1>   0.0000 
 23 C        0.3230    -0.8720     2.1440 C.ar  1 <1>   0.0000 
 24 N       -0.0130     0.4220     2.1350 N.ar  1 <1>   0.0000 
 25 C       -0.2920     0.9840     3.3230 C.ar  1 <1>   0.0000 
 26 H       -0.5450     2.0410     3.2980 H     1 <1>   0.0000 
 27 C       -0.9010    -1.6000     9.6290 C.ar  1 <1>   0.0000 
 28 H       -1.1580    -1.5300    10.6850 H     1 <1>   0.0000 
 29 C        0.1580    -2.4030     9.2180 C.ar  1 <1>   0.0000 
 30 H        0.7360    -2.9620     9.9510 H     1 <1>   0.0000 
 31 C        0.4830    -2.4890     7.8600 C.ar  1 <1>   0.0000 
 32 H        1.3240    -3.1160     7.5650 H     1 <1>   0.0000 
 33 C       -0.2420    -1.7780     6.8900 C.ar  1 <1>   0.0000 
 34 C       -1.3040    -0.9770     7.3250 C.ar  1 <1>   0.0000 
 35 H       -1.9250    -0.4340     6.6160 H     1 <1>   0.0000 
 36 C       -1.6340    -0.8890     8.6830 C.ar  1 <1>   0.0000 
 37 H       -2.4700    -0.2660     8.9970 H     1 <1>   0.0000 
@<TRIPOS>BOND
  1   1   2  1   
  2   1   3  1   
  3   1   4  1   
  4   1  13  1   
  5   4   5  1   
  6   4   6  1   
  7   4   7  1   
  8   7   8  1   
  9   7   9  1   
 10   7  10  1   
 11  10  11  1   
 12  10  12  1   
 13  10  13  1   
 14  13  14  1   
 15  13  15  1   
 16  15  16  1   
 17  15  23  1   
 18  17  18  1   
 19  17  19  ar  
 20  17  25  ar  
 21  19  20  1   
 22  19  22  ar  
 23  20  21  1   
 24  20  33  1   
 25  22  23  ar  
 26  23  24  ar  
 27  24  25  ar  
 28  25  26  1   
 29  27  28  1   
 30  27  29  ar  
 31  27  36  ar  
 32  29  30  1   
 33  29  31  ar  
 34  31  32  1   
 35  31  33  ar  
 36  33  34  ar  
 37  34  35  1   
 38  34  36  ar  
 39  36  37  1   
@<TRIPOS>SUBSTRUCTURE
  1 ****  19 GROUP 4 **** **** 0

# MOE 2015.10 (io_trps.svl 2015.10)

@<TRIPOS>MOLECULE
ZINC09124414
58 61 1 0 0 
SMALL
NO_CHARGES


@<TRIPOS>ATOM
  1 C       31.2340    29.2510    21.4040 C.3   1 <1>   0.0000 
  2 C       32.1300    28.1280    21.8390 C.ar  1 <1>   0.0000 
  3 C       32.0130    27.5840    23.1230 C.ar  1 <1>   0.0000 
  4 C       32.8680    26.5630    23.5410 C.ar  1 <1>   0.0000 
  5 C       33.8560    26.0810    22.6780 C.ar  1 <1>   0.0000 
  6 C       33.9960    26.6150    21.3890 C.ar  1 <1>   0.0000 
  7 C       33.1330    27.6480    20.9840 C.ar  1 <1>   0.0000 
  8 C       35.0210    26.1500    20.4580 C.2   1 <1>   0.0000 
  9 C       36.0360    26.9370    19.8480 C.2   1 <1>   0.0000 
 10 C       36.7550    26.0800    19.0370 C.2   1 <1>   0.0000 
 11 N       36.1430    24.8620    19.1950 N.pl3 1 <1>   0.0000 
 12 H       36.4090    23.9860    18.7510 H     1 <1>   0.0000 
 13 N       35.0840    24.8790    20.0330 N.2   1 <1>   0.0000 
 14 C       37.9030    26.2550    18.1690 C.2   1 <1>   0.0000 
 15 O       38.3950    25.2960    17.5750 O.2   1 <1>   0.0000 
 16 N       38.3630    27.5570    18.0750 N.am  1 <1>   0.0000 
 17 C       39.4650    28.0490    17.3430 C.ar  1 <1>   0.0000 
 18 C       40.3280    27.2540    16.5820 C.ar  1 <1>   0.0000 
 19 C       41.4040    27.8260    15.8910 C.ar  1 <1>   0.0000 
 20 C       41.6170    29.2040    15.9570 C.ar  1 <1>   0.0000 
 21 C       40.7680    30.0120    16.7140 C.ar  1 <1>   0.0000 
 22 C       39.6980    29.4320    17.4020 C.ar  1 <1>   0.0000 
 23 S       42.9840    29.9510    15.1000 S.o2  1 <1>   0.0000 
 24 O       43.6920    28.9240    14.3530 O.2   1 <1>   0.0000 
 25 O       43.7100    30.7520    16.0760 O.2   1 <1>   0.0000 
 26 N       42.2290    30.9950    13.9970 N.am  1 <1>   0.0000 
 27 C       41.3050    30.4150    12.9830 C.3   1 <1>   0.0000 
 28 C       42.0490    29.9630    11.7330 C.3   1 <1>   0.0000 
 29 C       42.9200    31.0760    11.1570 C.3   1 <1>   0.0000 
 30 C       43.8550    31.6530    12.2270 C.3   1 <1>   0.0000 
 31 H       44.5550    30.8670    12.5360 H     1 <1>   0.0000 
 32 C       43.0470    32.1090    13.4460 C.3   1 <1>   0.0000 
 33 C       44.6740    32.8100    11.6570 C.3   1 <1>   0.0000 
 34 O       34.7090    25.1010    23.1170 O.3   1 <1>   0.0000 
 35 H       31.0590    29.2150    20.3230 H     1 <1>   0.0000 
 36 H       30.2560    29.1840    21.8930 H     1 <1>   0.0000 
 37 H       31.6910    30.2130    21.6570 H     1 <1>   0.0000 
 38 H       31.2530    27.9560    23.8110 H     1 <1>   0.0000 
 39 H       32.7560    26.1620    24.5470 H     1 <1>   0.0000 
 40 H       33.2350    28.0780    19.9870 H     1 <1>   0.0000 
 41 H       36.2040    27.9940    20.0070 H     1 <1>   0.0000 
 42 H       37.8420    28.2540    18.5960 H     1 <1>   0.0000 
 43 H       40.2030    26.1790    16.5030 H     1 <1>   0.0000 
 44 H       42.0610    27.1830    15.3080 H     1 <1>   0.0000 
 45 H       40.9270    31.0880    16.7690 H     1 <1>   0.0000 
 46 H       39.0460    30.0830    17.9850 H     1 <1>   0.0000 
 47 H       40.7330    29.5830    13.4020 H     1 <1>   0.0000 
 48 H       40.5670    31.1840    12.7220 H     1 <1>   0.0000 
 49 H       42.6770    29.0950    11.9610 H     1 <1>   0.0000 
 50 H       41.3270    29.6350    10.9760 H     1 <1>   0.0000 
 51 H       42.2760    31.8670    10.7540 H     1 <1>   0.0000 
 52 H       43.5050    30.6830    10.3170 H     1 <1>   0.0000 
 53 H       42.3670    32.9260    13.1740 H     1 <1>   0.0000 
 54 H       43.7070    32.5180    14.2180 H     1 <1>   0.0000 
 55 H       44.0290    33.6330    11.3290 H     1 <1>   0.0000 
 56 H       45.3670    33.2030    12.4090 H     1 <1>   0.0000 
 57 H       45.2650    32.4800    10.7970 H     1 <1>   0.0000 
 58 H       34.4630    24.8410    24.0320 H     1 <1>   0.0000 
@<TRIPOS>BOND
  1   1   2  1   
  2   1  35  1   
  3   1  36  1   
  4   1  37  1   
  5   2   3  ar  
  6   2   7  ar  
  7   3   4  ar  
  8   3  38  1   
  9   4   5  ar  
 10   4  39  1   
 11   5   6  ar  
 12   5  34  1   
 13   6   7  ar  
 14   6   8  1   
 15   7  40  1   
 16   8   9  1   
 17   8  13  2   
 18   9  10  2   
 19   9  41  1   
 20  10  11  1   
 21  10  14  1   
 22  11  12  1   
 23  11  13  1   
 24  14  15  2   
 25  14  16  am  
 26  16  17  1   
 27  16  42  1   
 28  17  18  ar  
 29  17  22  ar  
 30  18  19  ar  
 31  18  43  1   
 32  19  20  ar  
 33  19  44  1   
 34  20  21  ar  
 35  20  23  1   
 36  21  22  ar  
 37  21  45  1   
 38  22  46  1   
 39  23  24  2   
 40  23  25  2   
 41  23  26  am  
 42  26  27  1   
 43  26  32  1   
 44  27  28  1   
 45  27  47  1   
 46  27  48  1   
 47  28  29  1   
 48  28  49  1   
 49  28  50  1   
 50  29  30  1   
 51  29  51  1   
 52  29  52  1   
 53  30  31  1   
 54  30  32  1   
 55  30  33  1   
 56  32  53  1   
 57  32  54  1   
 58  33  55  1   
 59  33  56  1   
 60  33  57  1   
 61  34  58  1   
@<TRIPOS>SUBSTRUCTURE
  1 ****  16 GROUP 4 **** **** 0

# MOE 2015.10 (io_trps.svl 2015.10)

@<TRIPOS>MOLECULE
4-Me-phenyl(13927310)
49 52 1 0 0 
SMALL
NO_CHARGES


@<TRIPOS>ATOM
  1 N        3.3080    -2.5020    -2.6140 N.2   1 <1>   0.0000 
  2 C        2.8380    -1.3250    -2.3160 C.2   1 <1>   0.0000 
  3 C        2.2540    -1.1990    -0.9330 C.3   1 <1>   0.0000 
  4 H        1.1630    -1.1350    -1.0160 H     1 <1>   0.0000 
  5 H        2.6380    -0.3260    -0.3980 H     1 <1>   0.0000 
  6 C        2.6810    -2.5400    -0.3320 C.3   1 <1>   0.0000 
  7 H        1.8000    -3.0290     0.1040 H     1 <1>   0.0000 
  8 N        3.1460    -3.2910    -1.5120 N.pl3 1 <1>   0.0000 
  9 C        3.9450    -7.4410    -1.7010 C.ar  1 <1>   0.0000 
 10 C        3.4550    -6.8830    -0.5200 C.ar  1 <1>   0.0000 
 11 H        3.2690    -7.5010     0.3560 H     1 <1>   0.0000 
 12 C        3.1880    -5.5080    -0.4590 C.ar  1 <1>   0.0000 
 13 H        2.7980    -5.1190     0.4800 H     1 <1>   0.0000 
 14 C        3.4090    -4.6600    -1.5590 C.ar  1 <1>   0.0000 
 15 C        3.9090    -5.2600    -2.7320 C.ar  1 <1>   0.0000 
 16 H        4.1010    -4.6530    -3.6160 H     1 <1>   0.0000 
 17 C        4.1800    -6.6320    -2.8100 C.ar  1 <1>   0.0000 
 18 H        4.5680    -7.0450    -3.7390 H     1 <1>   0.0000 
 19 S        4.3080    -9.1740    -1.7620 S.o2  1 <1>   0.0000 
 20 N        2.7850    -9.8420    -1.9750 N.am  1 <1>   0.0000 
 21 H        2.7050   -10.3330    -2.8700 H     1 <1>   0.0000 
 22 H        2.5120   -10.4330    -1.1850 H     1 <1>   0.0000 
 23 O        5.0670    -9.4690    -2.9650 O.2   1 <1>   0.0000 
 24 O        4.7890    -9.6020    -0.4600 O.2   1 <1>   0.0000 
 25 C        5.6940    -1.9900     2.7620 C.ar  1 <1>   0.0000 
 26 C        6.7120    -1.7570     3.8400 C.3   1 <1>   0.0000 
 27 H        6.4820    -2.3530     4.7300 H     1 <1>   0.0000 
 28 H        6.7280    -0.6980     4.1170 H     1 <1>   0.0000 
 29 H        7.7120    -2.0510     3.5030 H     1 <1>   0.0000 
 30 C        4.3640    -2.2740     3.0920 C.ar  1 <1>   0.0000 
 31 H        4.0610    -2.3530     4.1360 H     1 <1>   0.0000 
 32 C        3.4090    -2.4590     2.0880 C.ar  1 <1>   0.0000 
 33 H        2.3810    -2.6790     2.3770 H     1 <1>   0.0000 
 34 C        3.7590    -2.3590     0.7310 C.ar  1 <1>   0.0000 
 35 C        5.0910    -2.0500     0.4100 C.ar  1 <1>   0.0000 
 36 H        5.4000    -1.9470    -0.6300 H     1 <1>   0.0000 
 37 C        6.0460    -1.8660     1.4140 C.ar  1 <1>   0.0000 
 38 H        7.0710    -1.6230     1.1340 H     1 <1>   0.0000 
 39 C        2.8780     1.9440    -5.0870 C.ar  1 <1>   0.0000 
 40 H        2.8900     2.7710    -5.7950 H     1 <1>   0.0000 
 41 C        2.2390     2.0890    -3.8560 C.ar  1 <1>   0.0000 
 42 H        1.7520     3.0300    -3.6040 H     1 <1>   0.0000 
 43 C        2.2200     1.0300    -2.9440 C.ar  1 <1>   0.0000 
 44 H        1.7090     1.1740    -1.9950 H     1 <1>   0.0000 
 45 C        2.8430    -0.1820    -3.2630 C.ar  1 <1>   0.0000 
 46 C        3.4820    -0.3220    -4.5030 C.ar  1 <1>   0.0000 
 47 H        3.9720    -1.2560    -4.7730 H     1 <1>   0.0000 
 48 C        3.4990     0.7390    -5.4100 C.ar  1 <1>   0.0000 
 49 H        3.9980     0.6240    -6.3710 H     1 <1>   0.0000 
@<TRIPOS>BOND
  1   1   2  2   
  2   1   8  1   
  3   2   3  1   
  4   2  45  1   
  5   3   4  1   
  6   3   5  1   
  7   3   6  1   
  8   6   7  1   
  9   6   8  1   
 10   6  34  1   
 11   8  14  1   
 12   9  10  ar  
 13   9  17  ar  
 14   9  19  1   
 15  10  11  1   
 16  10  12  ar  
 17  12  13  1   
 18  12  14  ar  
 19  14  15  ar  
 20  15  16  1   
 21  15  17  ar  
 22  17  18  1   
 23  19  20  am  
 24  19  23  2   
 25  19  24  2   
 26  20  21  1   
 27  20  22  1   
 28  25  26  1   
 29  25  30  ar  
 30  25  37  ar  
 31  26  27  1   
 32  26  28  1   
 33  26  29  1   
 34  30  31  1   
 35  30  32  ar  
 36  32  33  1   
 37  32  34  ar  
 38  34  35  ar  
 39  35  36  1   
 40  35  37  ar  
 41  37  38  1   
 42  39  40  1   
 43  39  41  ar  
 44  39  48  ar  
 45  41  42  1   
 46  41  43  ar  
 47  43  44  1   
 48  43  45  ar  
 49  45  46  ar  
 50  46  47  1   
 51  46  48  ar  
 52  48  49  1   
@<TRIPOS>SUBSTRUCTURE
  1 ****   8 GROUP 4 **** **** 0

# MOE 2015.10 (io_trps.svl 2015.10)

@<TRIPOS>MOLECULE
CID1392732
49 52 1 0 0 
SMALL
NO_CHARGES


@<TRIPOS>ATOM
  1 C        1.6770     0.7750     0.4500 C.3   1 <1>   0.0000 
  2 H        2.2670     0.6180     1.3630 H     1 <1>   0.0000 
  3 C        0.2900     1.2890     0.8410 C.3   1 <1>   0.0000 
  4 H        0.1050     2.3310     0.5660 H     1 <1>   0.0000 
  5 H        0.1050     1.1460     1.9110 H     1 <1>   0.0000 
  6 C       -0.5790     0.3300     0.0690 C.2   1 <1>   0.0000 
  7 N        0.0490    -0.6750    -0.4730 N.2   1 <1>   0.0000 
  8 N        1.3760    -0.5190    -0.1880 N.pl3 1 <1>   0.0000 
  9 C       -4.8190     0.8560    -0.2610 C.ar  1 <1>   0.0000 
 10 H       -5.8970     0.9860    -0.3490 H     1 <1>   0.0000 
 11 C       -4.0820     1.6950     0.5740 C.ar  1 <1>   0.0000 
 12 H       -4.5850     2.4790     1.1380 H     1 <1>   0.0000 
 13 C       -2.6980     1.5320     0.6890 C.ar  1 <1>   0.0000 
 14 H       -2.1540     2.2000     1.3530 H     1 <1>   0.0000 
 15 C       -2.0470     0.5260    -0.0330 C.ar  1 <1>   0.0000 
 16 C       -2.7940    -0.3160    -0.8680 C.ar  1 <1>   0.0000 
 17 H       -2.3100    -1.1060    -1.4390 H     1 <1>   0.0000 
 18 C       -4.1770    -0.1490    -0.9810 C.ar  1 <1>   0.0000 
 19 H       -4.7510    -0.8050    -1.6330 H     1 <1>   0.0000 
 20 C        4.1540    -3.5710    -1.1220 C.ar  1 <1>   0.0000 
 21 C        4.5870    -2.4120    -0.4770 C.ar  1 <1>   0.0000 
 22 H        5.6340    -2.2820    -0.2080 H     1 <1>   0.0000 
 23 C        3.6650    -1.4030    -0.1650 C.ar  1 <1>   0.0000 
 24 H        4.0490    -0.5220     0.3450 H     1 <1>   0.0000 
 25 C        2.3020    -1.5160    -0.4920 C.ar  1 <1>   0.0000 
 26 C        1.9030    -2.7000    -1.1450 C.ar  1 <1>   0.0000 
 27 H        0.8590    -2.8440    -1.4220 H     1 <1>   0.0000 
 28 C        2.8110    -3.7190    -1.4620 C.ar  1 <1>   0.0000 
 29 H        2.4510    -4.6120    -1.9700 H     1 <1>   0.0000 
 30 C        3.7280     3.6370    -2.1100 C.ar  1 <1>   0.0000 
 31 C        4.4600     4.6100    -2.9880 C.3   1 <1>   0.0000 
 32 H        4.8250     5.4630    -2.4060 H     1 <1>   0.0000 
 33 H        3.8000     5.0070    -3.7660 H     1 <1>   0.0000 
 34 H        5.3130     4.1150    -3.4640 H     1 <1>   0.0000 
 35 C        2.6960     2.8490    -2.6300 C.ar  1 <1>   0.0000 
 36 H        2.3980     2.9520    -3.6740 H     1 <1>   0.0000 
 37 C        2.0320     1.9230    -1.8210 C.ar  1 <1>   0.0000 
 38 H        1.2270     1.3320    -2.2560 H     1 <1>   0.0000 
 39 C        2.3960     1.7520    -0.4750 C.ar  1 <1>   0.0000 
 40 C        3.4380     2.5420     0.0380 C.ar  1 <1>   0.0000 
 41 H        3.7450     2.4420     1.0790 H     1 <1>   0.0000 
 42 C        4.1020     3.4680    -0.7730 C.ar  1 <1>   0.0000 
 43 H        4.9130     4.0600    -0.3490 H     1 <1>   0.0000 
 44 S        5.3330    -4.8250    -1.5400 S.o2  1 <1>   0.0000 
 45 N        5.6650    -5.5080    -0.0450 N.am  1 <1>   0.0000 
 46 H        5.3740    -6.4890    -0.0010 H     1 <1>   0.0000 
 47 H        6.6460    -5.3840     0.2220 H     1 <1>   0.0000 
 48 O        4.6870    -5.8560    -2.3330 O.2   1 <1>   0.0000 
 49 O        6.5510    -4.1860    -2.0060 O.2   1 <1>   0.0000 
@<TRIPOS>BOND
  1   1   2  1   
  2   1   3  1   
  3   1   8  1   
  4   1  39  1   
  5   3   4  1   
  6   3   5  1   
  7   3   6  1   
  8   6   7  2   
  9   6  15  1   
 10   7   8  1   
 11   8  25  1   
 12   9  10  1   
 13   9  11  ar  
 14   9  18  ar  
 15  11  12  1   
 16  11  13  ar  
 17  13  14  1   
 18  13  15  ar  
 19  15  16  ar  
 20  16  17  1   
 21  16  18  ar  
 22  18  19  1   
 23  20  21  ar  
 24  20  28  ar  
 25  20  44  1   
 26  21  22  1   
 27  21  23  ar  
 28  23  24  1   
 29  23  25  ar  
 30  25  26  ar  
 31  26  27  1   
 32  26  28  ar  
 33  28  29  1   
 34  30  31  1   
 35  30  35  ar  
 36  30  42  ar  
 37  31  32  1   
 38  31  33  1   
 39  31  34  1   
 40  35  36  1   
 41  35  37  ar  
 42  37  38  1   
 43  37  39  ar  
 44  39  40  ar  
 45  40  41  1   
 46  40  42  ar  
 47  42  43  1   
 48  44  45  am  
 49  44  48  2   
 50  44  49  2   
 51  45  46  1   
 52  45  47  1   
@<TRIPOS>SUBSTRUCTURE
  1 ****   8 GROUP 4 **** **** 0

# MOE 2015.10 (io_trps.svl 2015.10)

@<TRIPOS>MOLECULE
ZINC09446468
52 55 1 0 0 
SMALL
NO_CHARGES


@<TRIPOS>ATOM
  1 C       38.8230    28.1390    17.2610 C.ar  1 <1>   0.0000 
  2 C       39.8340    28.3980    16.3260 C.ar  1 <1>   0.0000 
  3 C       40.6680    27.3640    15.8950 C.ar  1 <1>   0.0000 
  4 C       40.5120    26.0780    16.4150 C.ar  1 <1>   0.0000 
  5 C       39.5010    25.8290    17.3500 C.ar  1 <1>   0.0000 
  6 C       38.6470    26.8550    17.7850 C.ar  1 <1>   0.0000 
  7 N       37.6580    26.5030    18.7320 N.am  1 <1>   0.0000 
  8 C       36.7250    27.3270    19.3420 C.2   1 <1>   0.0000 
  9 O       36.6920    28.5510    19.2010 O.2   1 <1>   0.0000 
 10 C       35.7700    26.6640    20.2110 C.2   1 <1>   0.0000 
 11 C       34.9070    27.2410    21.1260 C.2   1 <1>   0.0000 
 12 C       34.1700    26.1850    21.7210 C.2   1 <1>   0.0000 
 13 N       34.5380    25.0080    21.1860 N.2   1 <1>   0.0000 
 14 N       35.4870    25.3250    20.2780 N.pl3 1 <1>   0.0000 
 15 H       35.8970    24.5720    19.7330 H     1 <1>   0.0000 
 16 C       33.1240    26.2700    22.7460 C.ar  1 <1>   0.0000 
 17 C       32.0380    25.3770    22.6900 C.ar  1 <1>   0.0000 
 18 C       31.0180    25.4400    23.6390 C.ar  1 <1>   0.0000 
 19 C       31.0590    26.3860    24.6590 C.ar  1 <1>   0.0000 
 20 C       32.1310    27.2750    24.7360 C.ar  1 <1>   0.0000 
 21 C       33.1570    27.2150    23.7870 C.ar  1 <1>   0.0000 
 22 O       34.2140    28.0820    23.9010 O.3   1 <1>   0.0000 
 23 CL      29.6960    24.3410    23.5460 Cl    1 <1>   0.0000 
 24 S       41.9840    27.7050    14.7460 S.o2  1 <1>   0.0000 
 25 O       42.3520    29.1080    14.8760 O.2   1 <1>   0.0000 
 26 O       43.0190    26.6960    14.9220 O.2   1 <1>   0.0000 
 27 N       41.2750    27.4770    13.2150 N.am  1 <1>   0.0000 
 28 C       40.2270    28.4620    12.8180 C.3   1 <1>   0.0000 
 29 C       40.0310    28.3970    11.3050 C.3   1 <1>   0.0000 
 30 C       39.6660    26.9860    10.8530 C.3   1 <1>   0.0000 
 31 C       40.6860    25.9720    11.3630 C.3   1 <1>   0.0000 
 32 C       40.8720    26.0830    12.8750 C.3   1 <1>   0.0000 
 33 H       38.1940    28.9740    17.5520 H     1 <1>   0.0000 
 34 H       39.9530    29.4100    15.9420 H     1 <1>   0.0000 
 35 H       41.1620    25.2620    16.1040 H     1 <1>   0.0000 
 36 H       39.3970    24.8150    17.7360 H     1 <1>   0.0000 
 37 H       37.6550    25.5240    18.9940 H     1 <1>   0.0000 
 38 H       34.8220    28.3000    21.3350 H     1 <1>   0.0000 
 39 H       31.9840    24.6350    21.8960 H     1 <1>   0.0000 
 40 H       30.2640    26.4370    25.4000 H     1 <1>   0.0000 
 41 H       32.1530    28.0040    25.5440 H     1 <1>   0.0000 
 42 H       34.0810    28.6620    24.6830 H     1 <1>   0.0000 
 43 H       39.2850    28.2420    13.3310 H     1 <1>   0.0000 
 44 H       40.5360    29.4780    13.0810 H     1 <1>   0.0000 
 45 H       40.9560    28.7080    10.8040 H     1 <1>   0.0000 
 46 H       39.2460    29.0990    11.0020 H     1 <1>   0.0000 
 47 H       39.6160    26.9470     9.7600 H     1 <1>   0.0000 
 48 H       38.6690    26.7260    11.2310 H     1 <1>   0.0000 
 49 H       41.6480    26.1470    10.8640 H     1 <1>   0.0000 
 50 H       40.3650    24.9590    11.1010 H     1 <1>   0.0000 
 51 H       41.6470    25.3730    13.1780 H     1 <1>   0.0000 
 52 H       39.9410    25.8200    13.3900 H     1 <1>   0.0000 
@<TRIPOS>BOND
  1   1   2  ar  
  2   1   6  ar  
  3   1  33  1   
  4   2   3  ar  
  5   2  34  1   
  6   3   4  ar  
  7   3  24  1   
  8   4   5  ar  
  9   4  35  1   
 10   5   6  ar  
 11   5  36  1   
 12   6   7  1   
 13   7   8  am  
 14   7  37  1   
 15   8   9  2   
 16   8  10  1   
 17  10  11  2   
 18  10  14  1   
 19  11  12  1   
 20  11  38  1   
 21  12  13  2   
 22  12  16  1   
 23  13  14  1   
 24  14  15  1   
 25  16  17  ar  
 26  16  21  ar  
 27  17  18  ar  
 28  17  39  1   
 29  18  19  ar  
 30  18  23  1   
 31  19  20  ar  
 32  19  40  1   
 33  20  21  ar  
 34  20  41  1   
 35  21  22  1   
 36  22  42  1   
 37  24  25  2   
 38  24  26  2   
 39  24  27  am  
 40  27  28  1   
 41  27  32  1   
 42  28  29  1   
 43  28  43  1   
 44  28  44  1   
 45  29  30  1   
 46  29  45  1   
 47  29  46  1   
 48  30  31  1   
 49  30  47  1   
 50  30  48  1   
 51  31  32  1   
 52  31  49  1   
 53  31  50  1   
 54  32  51  1   
 55  32  52  1   
@<TRIPOS>SUBSTRUCTURE
  1 ****   7 GROUP 4 **** **** 0

# MOE 2015.10 (io_trps.svl 2015.10)

@<TRIPOS>MOLECULE
G04_A09
45 47 1 0 0 
SMALL
USER_CHARGES


@<TRIPOS>ATOM
  1 C        2.2290    -0.1530     1.1220 C.ar  1 <1>   0.0000 
  2 C        1.2080     0.4130     0.3550 C.ar  1 <1>   0.0000 
  3 C        0.4380    -0.4370    -0.4660 C.ar  1 <1>   0.0000 
  4 H       -0.3660    -0.0350    -1.0810 H     1 <1>   0.0000 
  5 C        0.7140    -1.8090    -0.4930 C.ar  1 <1>   0.0000 
  6 H        0.1190    -2.4650    -1.1280 H     1 <1>   0.0000 
  7 C        1.7400    -2.3420     0.2840 C.ar  1 <1>   0.0000 
  8 H        1.9400    -3.4120     0.2500 H     1 <1>   0.0000 
  9 C        2.5180    -1.5230     1.1070 C.ar  1 <1>   0.0000 
 10 H        3.3190    -1.9410     1.7130 H     1 <1>   0.0000 
 11 N        2.8240     0.8690     1.8290 N.pl3 1 <1>   0.0000 
 12 H        3.6000     0.7530     2.4710 H     1 <1>   0.0000 
 13 C        1.2030     1.8210     0.6190 C.2   1 <1>   0.0000 
 14 C        0.2780     2.8510     0.0330 C.3   1 <1>   0.0000 
 15 H       -0.6820     2.3830    -0.2250 H     1 <1>   0.0000 
 16 C        0.8670     3.5910    -1.1880 C.3   1 <1>   0.0000 
 17 C       -0.0050     4.8450    -1.4870 C.2   1 <1>   0.0000 
 18 N        0.6350     5.9840    -1.9660 N.am  1 <1>   0.0000 
 19 C       -0.1490     7.1850    -2.2600 C.3   1 <1>   0.0000 
 20 H        0.3670     8.0410    -1.8080 H     1 <1>   0.0000 
 21 H       -1.1340     7.1370    -1.7800 H     1 <1>   0.0000 
 22 C        2.0760     6.0750    -2.1810 C.3   1 <1>   0.0000 
 23 H        2.3290     6.9530    -2.7810 H     1 <1>   0.0000 
 24 H        2.4420     5.1850    -2.6980 H     1 <1>   0.0000 
 25 H        2.5640     6.1550    -1.2060 H     1 <1>   0.0000 
 26 O       -1.2360     4.8010    -1.3480 O.2   1 <1>   0.0000 
 27 N        0.8880     2.7320    -2.4070 N.4   1 <1>   1.0000 
 28 H        1.1750     3.3160    -3.1990 H     1 <1>   0.0000 
 29 H       -0.0820     2.4790    -2.6260 H     1 <1>   0.0000 
 30 H        1.8930     3.8870    -0.9530 H     1 <1>   0.0000 
 31 H        0.0430     3.5830     0.8190 H     1 <1>   0.0000 
 32 C        2.2100     2.0580     1.5340 C.2   1 <1>   0.0000 
 33 H        2.5480     2.9740     2.0060 H     1 <1>   0.0000 
 34 C       -0.7240     7.7860    -6.5020 C.ar  1 <1>   0.0000 
 35 H       -0.8680     7.9380    -7.5700 H     1 <1>   0.0000 
 36 C       -1.3110     6.6920    -5.8680 C.ar  1 <1>   0.0000 
 37 H       -1.9130     5.9890    -6.4410 H     1 <1>   0.0000 
 38 C       -1.1270     6.4970    -4.4970 C.ar  1 <1>   0.0000 
 39 H       -1.5960     5.6400    -4.0160 H     1 <1>   0.0000 
 40 C       -0.3510     7.3930    -3.7460 C.ar  1 <1>   0.0000 
 41 C        0.2320     8.4910    -4.3960 C.ar  1 <1>   0.0000 
 42 H        0.8390     9.2040    -3.8380 H     1 <1>   0.0000 
 43 C        0.0460     8.6860    -5.7670 C.ar  1 <1>   0.0000 
 44 H        0.5040     9.5410    -6.2620 H     1 <1>   0.0000 
 45 H        1.4900     1.9350    -2.2570 H     1 <1>   0.0000 
@<TRIPOS>BOND
  1   1   2  ar  
  2   1   9  ar  
  3   1  11  1   
  4   2   3  ar  
  5   2  13  1   
  6   3   4  1   
  7   3   5  ar  
  8   5   6  1   
  9   5   7  ar  
 10   7   8  1   
 11   7   9  ar  
 12   9  10  1   
 13  11  12  1   
 14  11  32  1   
 15  13  14  1   
 16  13  32  2   
 17  14  15  1   
 18  14  16  1   
 19  14  31  1   
 20  16  17  1   
 21  16  27  1   
 22  16  30  1   
 23  17  18  am  
 24  17  26  2   
 25  18  19  1   
 26  18  22  1   
 27  19  20  1   
 28  19  21  1   
 29  19  40  1   
 30  22  23  1   
 31  22  24  1   
 32  22  25  1   
 33  27  28  1   
 34  27  29  1   
 35  27  45  1   
 36  32  33  1   
 37  34  35  1   
 38  34  36  ar  
 39  34  43  ar  
 40  36  37  1   
 41  36  38  ar  
 42  38  39  1   
 43  38  40  ar  
 44  40  41  ar  
 45  41  42  1   
 46  41  43  ar  
 47  43  44  1   
@<TRIPOS>SUBSTRUCTURE
  1 ****  16 GROUP 4 **** **** 0

# MOE 2015.10 (io_trps.svl 2015.10)

@<TRIPOS>MOLECULE
3-F-PHENYL(12005853)
46 49 1 0 0 
SMALL
NO_CHARGES


@<TRIPOS>ATOM
  1 C        3.0170    -2.8280    -0.3400 C.ar  1 <1>   0.0000 
  2 H        3.7970    -2.3570     0.2570 H     1 <1>   0.0000 
  3 C        2.0380    -2.0440    -0.9480 C.ar  1 <1>   0.0000 
  4 H        2.0540    -0.9620    -0.8280 H     1 <1>   0.0000 
  5 C        1.0380    -2.6460    -1.7100 C.ar  1 <1>   0.0000 
  6 H        0.2720    -2.0350    -2.1850 H     1 <1>   0.0000 
  7 C        1.0170    -4.0340    -1.8650 C.ar  1 <1>   0.0000 
  8 H        0.2290    -4.4860    -2.4640 H     1 <1>   0.0000 
  9 C        2.0000    -4.8280    -1.2580 C.ar  1 <1>   0.0000 
 10 C        3.0000    -4.2170    -0.4930 C.ar  1 <1>   0.0000 
 11 H        3.7750    -4.8000     0.0000 H     1 <1>   0.0000 
 12 C        2.6340    -8.5310    -1.5120 C.3   1 <1>   0.0000 
 13 H        2.5890    -9.2880    -0.7190 H     1 <1>   0.0000 
 14 C        3.0450    -7.1920    -0.8970 C.3   1 <1>   0.0000 
 15 H        4.0420    -6.8520    -1.1900 H     1 <1>   0.0000 
 16 H        2.9660    -7.2200     0.1960 H     1 <1>   0.0000 
 17 C        1.9560    -6.3010    -1.4370 C.2   1 <1>   0.0000 
 18 N        0.9840    -6.9190    -2.0440 N.2   1 <1>   0.0000 
 19 N        1.2820    -8.2520    -2.0270 N.pl3 1 <1>   0.0000 
 20 C       -1.5420   -11.1050    -3.3610 C.ar  1 <1>   0.0000 
 21 C       -1.8230    -9.7440    -3.4570 C.ar  1 <1>   0.0000 
 22 H       -2.7640    -9.3890    -3.8710 H     1 <1>   0.0000 
 23 C       -0.8790    -8.8120    -3.0080 C.ar  1 <1>   0.0000 
 24 H       -1.1270    -7.7540    -3.0940 H     1 <1>   0.0000 
 25 C        0.3610    -9.2030    -2.4650 C.ar  1 <1>   0.0000 
 26 C        0.6110   -10.5850    -2.3870 C.ar  1 <1>   0.0000 
 27 H        1.5430   -10.9650    -1.9740 H     1 <1>   0.0000 
 28 C       -0.3230   -11.5300    -2.8320 C.ar  1 <1>   0.0000 
 29 H       -0.0880   -12.5900    -2.7540 H     1 <1>   0.0000 
 30 S       -2.7050   -12.3030    -3.9510 S.o2  1 <1>   0.0000 
 31 N       -3.4230   -12.8230    -2.5290 N.am  1 <1>   0.0000 
 32 H       -4.4220   -12.5980    -2.5010 H     1 <1>   0.0000 
 33 H       -3.2460   -13.8150    -2.3500 H     1 <1>   0.0000 
 34 O       -3.7380   -11.6360    -4.7240 O.2   1 <1>   0.0000 
 35 O       -1.9790   -13.4330    -4.5060 O.2   1 <1>   0.0000 
 36 C        5.4650    -9.8080    -4.5460 C.ar  1 <1>   0.0000 
 37 H        6.1760   -10.1230    -5.3040 H     1 <1>   0.0000 
 38 C        5.4560   -10.4080    -3.2890 C.ar  1 <1>   0.0000 
 39 H        6.1660   -11.2010    -3.0590 H     1 <1>   0.0000 
 40 C        4.5360    -9.9910    -2.3220 C.ar  1 <1>   0.0000 
 41 H        4.5490   -10.4720    -1.3440 H     1 <1>   0.0000 
 42 C        3.6070    -8.9710    -2.6000 C.ar  1 <1>   0.0000 
 43 C        3.6380    -8.3690    -3.8690 C.ar  1 <1>   0.0000 
 44 H        2.9480    -7.5700    -4.1290 H     1 <1>   0.0000 
 45 C        4.5580    -8.7940    -4.8240 C.ar  1 <1>   0.0000 
 46 F        4.5700    -8.2110    -6.0320 F     1 <1>   0.0000 
@<TRIPOS>BOND
  1   1   2  1   
  2   1   3  ar  
  3   1  10  ar  
  4   3   4  1   
  5   3   5  ar  
  6   5   6  1   
  7   5   7  ar  
  8   7   8  1   
  9   7   9  ar  
 10   9  10  ar  
 11   9  17  1   
 12  10  11  1   
 13  12  13  1   
 14  12  14  1   
 15  12  19  1   
 16  12  42  1   
 17  14  15  1   
 18  14  16  1   
 19  14  17  1   
 20  17  18  2   
 21  18  19  1   
 22  19  25  1   
 23  20  21  ar  
 24  20  28  ar  
 25  20  30  1   
 26  21  22  1   
 27  21  23  ar  
 28  23  24  1   
 29  23  25  ar  
 30  25  26  ar  
 31  26  27  1   
 32  26  28  ar  
 33  28  29  1   
 34  30  31  am  
 35  30  34  2   
 36  30  35  2   
 37  31  32  1   
 38  31  33  1   
 39  36  37  1   
 40  36  38  ar  
 41  36  45  ar  
 42  38  39  1   
 43  38  40  ar  
 44  40  41  1   
 45  40  42  ar  
 46  42  43  ar  
 47  43  44  1   
 48  43  45  ar  
 49  45  46  1   
@<TRIPOS>SUBSTRUCTURE
  1 ****  19 GROUP 4 **** **** 0

# MOE 2015.10 (io_trps.svl 2015.10)

@<TRIPOS>MOLECULE
ZINC08845666
61 64 1 0 0 
SMALL
NO_CHARGES


@<TRIPOS>ATOM
  1 C       30.3980    23.9310    24.9740 C.3   1 <1>   0.0000 
  2 C       31.4370    24.3930    23.9840 C.ar  1 <1>   0.0000 
  3 C       31.4140    23.8470    22.6920 C.ar  1 <1>   0.0000 
  4 C       32.3470    24.2390    21.7320 C.ar  1 <1>   0.0000 
  5 C       33.3370    25.1820    22.0360 C.ar  1 <1>   0.0000 
  6 C       33.3710    25.7220    23.3370 C.ar  1 <1>   0.0000 
  7 C       32.4090    25.3670    24.3110 C.ar  1 <1>   0.0000 
  8 C       32.4390    25.9900    25.6860 C.3   1 <1>   0.0000 
  9 O       34.3860    26.5970    23.6450 O.3   1 <1>   0.0000 
 10 C       34.2970    25.5650    20.9930 C.2   1 <1>   0.0000 
 11 C       34.8310    26.8520    20.7210 C.2   1 <1>   0.0000 
 12 C       35.6620    26.7150    19.6240 C.2   1 <1>   0.0000 
 13 N       35.6150    25.3790    19.3270 N.pl3 1 <1>   0.0000 
 14 H       36.1340    24.8840    18.6050 H     1 <1>   0.0000 
 15 N       34.7740    24.6700    20.1100 N.2   1 <1>   0.0000 
 16 C       36.4570    27.7300    18.9610 C.2   1 <1>   0.0000 
 17 O       36.7260    28.7880    19.5300 O.2   1 <1>   0.0000 
 18 N       36.8340    27.4260    17.6620 N.am  1 <1>   0.0000 
 19 C       37.6980    28.1530    16.8120 C.ar  1 <1>   0.0000 
 20 C       38.4010    29.3000    17.1910 C.ar  1 <1>   0.0000 
 21 C       39.2430    29.9550    16.2830 C.ar  1 <1>   0.0000 
 22 C       39.3990    29.4510    14.9890 C.ar  1 <1>   0.0000 
 23 C       38.6940    28.3140    14.5910 C.ar  1 <1>   0.0000 
 24 C       37.8560    27.6660    15.5050 C.ar  1 <1>   0.0000 
 25 S       40.4380    30.3040    13.8220 S.o2  1 <1>   0.0000 
 26 O       40.5340    31.7000    14.2270 O.2   1 <1>   0.0000 
 27 O       39.9640    30.0010    12.4790 O.2   1 <1>   0.0000 
 28 N       41.9700    29.5830    14.0210 N.am  1 <1>   0.0000 
 29 C       42.6510    29.8360    15.3230 C.3   1 <1>   0.0000 
 30 C       44.1360    29.5190    15.1770 C.3   1 <1>   0.0000 
 31 C       44.3540    28.0810    14.7130 C.3   1 <1>   0.0000 
 32 C       43.5670    27.7980    13.4270 C.3   1 <1>   0.0000 
 33 H       43.9770    28.4300    12.6280 H     1 <1>   0.0000 
 34 C       42.0840    28.1530    13.6110 C.3   1 <1>   0.0000 
 35 C       43.7290    26.3380    13.0070 C.3   1 <1>   0.0000 
 36 H       29.6860    24.7360    25.1780 H     1 <1>   0.0000 
 37 H       29.8330    23.0740    24.5920 H     1 <1>   0.0000 
 38 H       30.8730    23.6110    25.9070 H     1 <1>   0.0000 
 39 H       30.6620    23.1060    22.4190 H     1 <1>   0.0000 
 40 H       32.2910    23.7980    20.7370 H     1 <1>   0.0000 
 41 H       33.2020    25.5030    26.3010 H     1 <1>   0.0000 
 42 H       32.6530    27.0630    25.6210 H     1 <1>   0.0000 
 43 H       31.4790    25.9140    26.2030 H     1 <1>   0.0000 
 44 H       34.5220    26.6270    24.6160 H     1 <1>   0.0000 
 45 H       34.6230    27.7740    21.2500 H     1 <1>   0.0000 
 46 H       36.4350    26.5900    17.2490 H     1 <1>   0.0000 
 47 H       38.3280    29.7180    18.1900 H     1 <1>   0.0000 
 48 H       39.7750    30.8490    16.6030 H     1 <1>   0.0000 
 49 H       38.7900    27.9160    13.5820 H     1 <1>   0.0000 
 50 H       37.3230    26.7750    15.1730 H     1 <1>   0.0000 
 51 H       42.5520    30.8880    15.6110 H     1 <1>   0.0000 
 52 H       42.2080    29.2180    16.1110 H     1 <1>   0.0000 
 53 H       44.5880    30.2050    14.4500 H     1 <1>   0.0000 
 54 H       44.6460    29.6800    16.1340 H     1 <1>   0.0000 
 55 H       44.0380    27.3910    15.5070 H     1 <1>   0.0000 
 56 H       45.4240    27.9080    14.5470 H     1 <1>   0.0000 
 57 H       41.6260    27.5070    14.3690 H     1 <1>   0.0000 
 58 H       41.5650    27.9900    12.6610 H     1 <1>   0.0000 
 59 H       43.3340    25.6570    13.7690 H     1 <1>   0.0000 
 60 H       43.1980    26.1420    12.0700 H     1 <1>   0.0000 
 61 H       44.7850    26.0950    12.8500 H     1 <1>   0.0000 
@<TRIPOS>BOND
  1   1   2  1   
  2   1  36  1   
  3   1  37  1   
  4   1  38  1   
  5   2   3  ar  
  6   2   7  ar  
  7   3   4  ar  
  8   3  39  1   
  9   4   5  ar  
 10   4  40  1   
 11   5   6  ar  
 12   5  10  1   
 13   6   7  ar  
 14   6   9  1   
 15   7   8  1   
 16   8  41  1   
 17   8  42  1   
 18   8  43  1   
 19   9  44  1   
 20  10  11  1   
 21  10  15  2   
 22  11  12  2   
 23  11  45  1   
 24  12  13  1   
 25  12  16  1   
 26  13  14  1   
 27  13  15  1   
 28  16  17  2   
 29  16  18  am  
 30  18  19  1   
 31  18  46  1   
 32  19  20  ar  
 33  19  24  ar  
 34  20  21  ar  
 35  20  47  1   
 36  21  22  ar  
 37  21  48  1   
 38  22  23  ar  
 39  22  25  1   
 40  23  24  ar  
 41  23  49  1   
 42  24  50  1   
 43  25  26  2   
 44  25  27  2   
 45  25  28  am  
 46  28  29  1   
 47  28  34  1   
 48  29  30  1   
 49  29  51  1   
 50  29  52  1   
 51  30  31  1   
 52  30  53  1   
 53  30  54  1   
 54  31  32  1   
 55  31  55  1   
 56  31  56  1   
 57  32  33  1   
 58  32  34  1   
 59  32  35  1   
 60  34  57  1   
 61  34  58  1   
 62  35  59  1   
 63  35  60  1   
 64  35  61  1   
@<TRIPOS>SUBSTRUCTURE
  1 ****  18 GROUP 4 **** **** 0

# MOE 2015.10 (io_trps.svl 2015.10)

@<TRIPOS>MOLECULE
2-MeO-phenyl(42628035)
50 53 1 0 0 
SMALL
NO_CHARGES


@<TRIPOS>ATOM
  1 C        2.7930    -2.6900    -0.7690 C.ar  1 <1>   0.0000 
  2 H        3.5970    -2.2260    -0.2000 H     1 <1>   0.0000 
  3 C        1.8420    -1.8930    -1.4060 C.ar  1 <1>   0.0000 
  4 H        1.9050    -0.8080    -1.3350 H     1 <1>   0.0000 
  5 C        0.8110    -2.4850    -2.1320 C.ar  1 <1>   0.0000 
  6 H        0.0670    -1.8640    -2.6290 H     1 <1>   0.0000 
  7 C        0.7300    -3.8770    -2.2230 C.ar  1 <1>   0.0000 
  8 H       -0.0830    -4.3210    -2.7960 H     1 <1>   0.0000 
  9 C        1.6830    -4.6850    -1.5880 C.ar  1 <1>   0.0000 
 10 C        2.7150    -4.0830    -0.8580 C.ar  1 <1>   0.0000 
 11 H        3.4690    -4.6750    -0.3440 H     1 <1>   0.0000 
 12 C        2.1600    -8.4190    -1.6650 C.3   1 <1>   0.0000 
 13 H        2.0520    -9.1370    -0.8430 H     1 <1>   0.0000 
 14 C        2.6180    -7.0720    -1.1030 C.3   1 <1>   0.0000 
 15 H        3.6320    -6.7860    -1.3950 H     1 <1>   0.0000 
 16 H        2.5230    -7.0480    -0.0110 H     1 <1>   0.0000 
 17 C        1.5770    -6.1610    -1.7010 C.2   1 <1>   0.0000 
 18 N        0.5850    -6.7640    -2.2920 N.2   1 <1>   0.0000 
 19 N        0.8260    -8.1050    -2.2100 N.pl3 1 <1>   0.0000 
 20 C       -2.0890   -10.9090    -3.4520 C.ar  1 <1>   0.0000 
 21 C       -2.3280    -9.5430    -3.5890 C.ar  1 <1>   0.0000 
 22 H       -3.2590    -9.1730    -4.0160 H     1 <1>   0.0000 
 23 C       -1.3560    -8.6260    -3.1690 C.ar  1 <1>   0.0000 
 24 H       -1.5710    -7.5640    -3.2890 H     1 <1>   0.0000 
 25 C       -0.1290    -9.0390    -2.6140 C.ar  1 <1>   0.0000 
 26 C        0.0780   -10.4250    -2.4920 C.ar  1 <1>   0.0000 
 27 H        1.0000   -10.8200    -2.0690 H     1 <1>   0.0000 
 28 C       -0.8850   -11.3550    -2.9090 C.ar  1 <1>   0.0000 
 29 H       -0.6790   -12.4190    -2.7980 H     1 <1>   0.0000 
 30 S       -3.2900   -12.0810    -4.0210 S.o2  1 <1>   0.0000 
 31 N       -4.2020   -12.3430    -2.6380 N.am  1 <1>   0.0000 
 32 H       -5.1730   -12.0390    -2.7570 H     1 <1>   0.0000 
 33 H       -4.1380   -13.3130    -2.3160 H     1 <1>   0.0000 
 34 O       -4.1630   -11.4420    -4.9910 O.2   1 <1>   0.0000 
 35 O       -2.6250   -13.3320    -4.3370 O.2   1 <1>   0.0000 
 36 C        5.0200    -9.8820    -4.5860 C.ar  1 <1>   0.0000 
 37 H        5.7410   -10.2500    -5.3140 H     1 <1>   0.0000 
 38 C        5.1640   -10.2080    -3.2360 C.ar  1 <1>   0.0000 
 39 H        6.0110   -10.8290    -2.9580 H     1 <1>   0.0000 
 40 C        4.2440    -9.7390    -2.2900 C.ar  1 <1>   0.0000 
 41 O        4.3230    -9.9930    -0.9440 O.3   1 <1>   0.0000 
 42 C        5.4350   -10.7590    -0.4820 C.3   1 <1>   0.0000 
 43 H        5.3470   -10.8500     0.6050 H     1 <1>   0.0000 
 44 H        6.3810   -10.2510    -0.6990 H     1 <1>   0.0000 
 45 H        5.4180   -11.7700    -0.9030 H     1 <1>   0.0000 
 46 C        3.1530    -8.9430    -2.7030 C.ar  1 <1>   0.0000 
 47 C        3.0400    -8.6100    -4.0670 C.ar  1 <1>   0.0000 
 48 C        3.9620    -9.0810    -5.0010 C.ar  1 <1>   0.0000 
 49 H        3.8550    -8.8190    -6.0520 H     1 <1>   0.0000 
 50 H        2.2260    -7.9760    -4.4180 H     1 <1>   0.0000 
@<TRIPOS>BOND
  1   1   2  1   
  2   1   3  ar  
  3   1  10  ar  
  4   3   4  1   
  5   3   5  ar  
  6   5   6  1   
  7   5   7  ar  
  8   7   8  1   
  9   7   9  ar  
 10   9  10  ar  
 11   9  17  1   
 12  10  11  1   
 13  12  13  1   
 14  12  14  1   
 15  12  19  1   
 16  12  46  1   
 17  14  15  1   
 18  14  16  1   
 19  14  17  1   
 20  17  18  2   
 21  18  19  1   
 22  19  25  1   
 23  20  21  ar  
 24  20  28  ar  
 25  20  30  1   
 26  21  22  1   
 27  21  23  ar  
 28  23  24  1   
 29  23  25  ar  
 30  25  26  ar  
 31  26  27  1   
 32  26  28  ar  
 33  28  29  1   
 34  30  31  am  
 35  30  34  2   
 36  30  35  2   
 37  31  32  1   
 38  31  33  1   
 39  36  37  1   
 40  36  38  ar  
 41  36  48  ar  
 42  38  39  1   
 43  38  40  ar  
 44  40  41  1   
 45  40  46  ar  
 46  41  42  1   
 47  42  43  1   
 48  42  44  1   
 49  42  45  1   
 50  46  47  ar  
 51  47  48  ar  
 52  47  50  1   
 53  48  49  1   
@<TRIPOS>SUBSTRUCTURE
  1 ****  19 GROUP 4 **** **** 0

# MOE 2015.10 (io_trps.svl 2015.10)

@<TRIPOS>MOLECULE
ZINC02633814
60 63 1 0 0 
SMALL
NO_CHARGES


@<TRIPOS>ATOM
  1 C       38.9470    27.1850    13.3860 C.3   1 <1>   0.0000 
  2 C       39.6540    27.0100    14.6800 C.2   1 <1>   0.0000 
  3 C       39.4460    27.7120    15.9000 C.2   1 <1>   0.0000 
  4 C       40.3790    27.1600    16.7530 C.2   1 <1>   0.0000 
  5 O       41.0750    26.1930    16.1020 O.3   1 <1>   0.0000 
  6 N       40.6250    26.0940    14.8010 N.2   1 <1>   0.0000 
  7 C       40.7460    27.3960    18.1640 C.3   1 <1>   0.0000 
  8 C       38.4690    28.8020    16.1830 C.3   1 <1>   0.0000 
  9 O       37.8550    28.6900    17.4780 O.3   1 <1>   0.0000 
 10 C       36.8060    27.8290    17.6410 C.ar  1 <1>   0.0000 
 11 C       36.2040    27.0610    16.6450 C.ar  1 <1>   0.0000 
 12 C       35.1260    26.2260    16.9540 C.ar  1 <1>   0.0000 
 13 C       34.6460    26.1470    18.2620 C.ar  1 <1>   0.0000 
 14 C       35.2550    26.8990    19.2720 C.ar  1 <1>   0.0000 
 15 C       36.3240    27.7470    18.9520 C.ar  1 <1>   0.0000 
 16 C       34.7670    26.8580    20.6840 C.2   1 <1>   0.0000 
 17 O       34.8170    27.8900    21.3510 O.2   1 <1>   0.0000 
 18 N       34.3170    25.6240    21.1180 N.am  1 <1>   0.0000 
 19 C       33.7240    25.3000    22.3580 C.ar  1 <1>   0.0000 
 20 C       33.4770    26.2240    23.3770 C.ar  1 <1>   0.0000 
 21 C       32.8680    25.8210    24.5720 C.ar  1 <1>   0.0000 
 22 C       32.4910    24.4870    24.7450 C.ar  1 <1>   0.0000 
 23 C       32.7430    23.5490    23.7420 C.ar  1 <1>   0.0000 
 24 C       33.3550    23.9610    22.5540 C.ar  1 <1>   0.0000 
 25 S       31.7140    23.9890    26.2650 S.o2  1 <1>   0.0000 
 26 O       31.7030    22.5350    26.3330 O.2   1 <1>   0.0000 
 27 O       32.3230    24.7430    27.3520 O.2   1 <1>   0.0000 
 28 C       29.3690    24.1020    24.9660 C.ar  1 <1>   0.0000 
 29 C       29.1350    24.9850    23.9120 C.ar  1 <1>   0.0000 
 30 C       28.4450    24.5520    22.7800 C.ar  1 <1>   0.0000 
 31 C       27.9850    23.2360    22.7030 C.ar  1 <1>   0.0000 
 32 C       28.2040    22.3390    23.7610 C.ar  1 <1>   0.0000 
 33 C       28.9120    22.7860    24.8910 C.ar  1 <1>   0.0000 
 34 C       27.7260    20.9100    23.6780 C.3   1 <1>   0.0000 
 35 F       28.6880    20.0600    23.2120 F     1 <1>   0.0000 
 36 F       27.3360    20.3980    24.8840 F     1 <1>   0.0000 
 37 F       26.6530    20.7390    22.8490 F     1 <1>   0.0000 
 38 H       39.4540    26.6540    12.5750 H     1 <1>   0.0000 
 39 H       37.9240    26.8010    13.4570 H     1 <1>   0.0000 
 40 H       38.9000    28.2450    13.1140 H     1 <1>   0.0000 
 41 H       40.0420    26.8890    18.8300 H     1 <1>   0.0000 
 42 H       41.7520    27.0210    18.3790 H     1 <1>   0.0000 
 43 H       40.7310    28.4660    18.3950 H     1 <1>   0.0000 
 44 H       39.0220    29.7490    16.1930 H     1 <1>   0.0000 
 45 H       37.7140    28.9150    15.3970 H     1 <1>   0.0000 
 46 H       36.5360    27.0870    15.6120 H     1 <1>   0.0000 
 47 H       34.6520    25.6400    16.1680 H     1 <1>   0.0000 
 48 H       33.7860    25.5130    18.4670 H     1 <1>   0.0000 
 49 H       36.7950    28.3450    19.7320 H     1 <1>   0.0000 
 50 H       34.4290    24.8450    20.4730 H     1 <1>   0.0000 
 51 H       33.7390    27.2730    23.2800 H     1 <1>   0.0000 
 52 H       32.6840    26.5600    25.3500 H     1 <1>   0.0000 
 53 H       32.4610    22.5050    23.8610 H     1 <1>   0.0000 
 54 H       33.5330    23.2150    21.7800 H     1 <1>   0.0000 
 55 H       29.4930    26.0120    23.9530 H     1 <1>   0.0000 
 56 H       28.2680    25.2400    21.9550 H     1 <1>   0.0000 
 57 H       27.4510    22.9120    21.8080 H     1 <1>   0.0000 
 58 H       29.0930    22.1000    25.7180 H     1 <1>   0.0000 
 59 N       30.1190    24.5440    26.0980 N.am  1 <1>   0.0000 
 60 H       30.0670    25.5490    26.2960 H     1 <1>   0.0000 
@<TRIPOS>BOND
  1   1   2  1   
  2   1  38  1   
  3   1  39  1   
  4   1  40  1   
  5   2   3  1   
  6   2   6  2   
  7   3   4  2   
  8   3   8  1   
  9   4   5  1   
 10   4   7  1   
 11   5   6  1   
 12   7  41  1   
 13   7  42  1   
 14   7  43  1   
 15   8   9  1   
 16   8  44  1   
 17   8  45  1   
 18   9  10  1   
 19  10  11  ar  
 20  10  15  ar  
 21  11  12  ar  
 22  11  46  1   
 23  12  13  ar  
 24  12  47  1   
 25  13  14  ar  
 26  13  48  1   
 27  14  15  ar  
 28  14  16  1   
 29  15  49  1   
 30  16  17  2   
 31  16  18  am  
 32  18  19  1   
 33  18  50  1   
 34  19  20  ar  
 35  19  24  ar  
 36  20  21  ar  
 37  20  51  1   
 38  21  22  ar  
 39  21  52  1   
 40  22  23  ar  
 41  22  25  1   
 42  23  24  ar  
 43  23  53  1   
 44  24  54  1   
 45  25  26  2   
 46  25  27  2   
 47  25  59  am  
 48  28  29  ar  
 49  28  33  ar  
 50  28  59  1   
 51  29  30  ar  
 52  29  55  1   
 53  30  31  ar  
 54  30  56  1   
 55  31  32  ar  
 56  31  57  1   
 57  32  33  ar  
 58  32  34  1   
 59  33  58  1   
 60  34  35  1   
 61  34  36  1   
 62  34  37  1   
 63  59  60  1   
@<TRIPOS>SUBSTRUCTURE
  1 ****  18 GROUP 4 **** **** 0

# MOE 2015.10 (io_trps.svl 2015.10)

@<TRIPOS>MOLECULE
ZINC08845651
55 58 1 0 0 
SMALL
NO_CHARGES


@<TRIPOS>ATOM
  1 C       30.3770    24.2760    24.6610 C.3   1 <1>   0.0000 
  2 C       31.4950    24.6480    23.7290 C.ar  1 <1>   0.0000 
  3 C       32.1830    23.6590    23.0190 C.ar  1 <1>   0.0000 
  4 C       33.2440    24.0030    22.1750 C.ar  1 <1>   0.0000 
  5 C       33.6490    25.3400    22.0270 C.ar  1 <1>   0.0000 
  6 C       32.9660    26.3240    22.7610 C.ar  1 <1>   0.0000 
  7 C       31.9020    25.9820    23.6050 C.ar  1 <1>   0.0000 
  8 O       33.3510    27.6390    22.6810 O.3   1 <1>   0.0000 
  9 C       34.7570    25.6590    21.1200 C.2   1 <1>   0.0000 
 10 C       34.8990    26.7900    20.2740 C.2   1 <1>   0.0000 
 11 C       36.1070    26.6470    19.6160 C.2   1 <1>   0.0000 
 12 N       36.5930    25.4440    20.0540 N.pl3 1 <1>   0.0000 
 13 H       37.4480    24.9750    19.7650 H     1 <1>   0.0000 
 14 N       35.8100    24.8350    20.9720 N.2   1 <1>   0.0000 
 15 C       36.7050    27.5300    18.6340 C.2   1 <1>   0.0000 
 16 O       36.0230    28.3780    18.0570 O.2   1 <1>   0.0000 
 17 N       38.0670    27.3670    18.4430 N.am  1 <1>   0.0000 
 18 C       38.8880    27.9840    17.4720 C.ar  1 <1>   0.0000 
 19 C       38.4150    28.8100    16.4480 C.ar  1 <1>   0.0000 
 20 C       39.2990    29.3780    15.5220 C.ar  1 <1>   0.0000 
 21 C       40.6700    29.1290    15.6240 C.ar  1 <1>   0.0000 
 22 C       41.1550    28.2870    16.6250 C.ar  1 <1>   0.0000 
 23 C       40.2650    27.7230    17.5450 C.ar  1 <1>   0.0000 
 24 S       41.7880    29.8190    14.4230 S.o2  1 <1>   0.0000 
 25 O       42.9660    28.9650    14.3500 O.2   1 <1>   0.0000 
 26 O       41.0430    30.0840    13.2010 O.2   1 <1>   0.0000 
 27 N       42.2550    31.3120    15.0980 N.am  1 <1>   0.0000 
 28 C       43.0830    31.2460    16.3360 C.3   1 <1>   0.0000 
 29 C       43.7700    32.5930    16.5490 C.3   1 <1>   0.0000 
 30 C       42.7530    33.7290    16.6210 C.3   1 <1>   0.0000 
 31 C       41.8370    33.7160    15.4000 C.3   1 <1>   0.0000 
 32 C       41.1870    32.3480    15.2080 C.3   1 <1>   0.0000 
 33 H       30.7740    24.0840    25.6620 H     1 <1>   0.0000 
 34 H       29.6370    25.0810    24.7210 H     1 <1>   0.0000 
 35 H       29.8560    23.3800    24.3090 H     1 <1>   0.0000 
 36 H       31.8970    22.6120    23.1130 H     1 <1>   0.0000 
 37 H       33.7520    23.2100    21.6260 H     1 <1>   0.0000 
 38 H       31.3840    26.7510    24.1770 H     1 <1>   0.0000 
 39 H       32.7780    28.1850    23.2640 H     1 <1>   0.0000 
 40 H       34.2070    27.6140    20.1590 H     1 <1>   0.0000 
 41 H       38.5530    26.7460    19.0810 H     1 <1>   0.0000 
 42 H       37.3590    29.0280    16.3240 H     1 <1>   0.0000 
 43 H       38.9020    30.0130    14.7320 H     1 <1>   0.0000 
 44 H       42.2180    28.0650    16.7080 H     1 <1>   0.0000 
 45 H       40.6690    27.0760    18.3230 H     1 <1>   0.0000 
 46 H       42.4560    31.0020    17.2000 H     1 <1>   0.0000 
 47 H       43.8560    30.4780    16.2410 H     1 <1>   0.0000 
 48 H       44.4650    32.7830    15.7210 H     1 <1>   0.0000 
 49 H       44.3630    32.5670    17.4700 H     1 <1>   0.0000 
 50 H       43.2730    34.6910    16.6860 H     1 <1>   0.0000 
 51 H       42.1510    33.6260    17.5330 H     1 <1>   0.0000 
 52 H       42.4220    33.9700    14.5080 H     1 <1>   0.0000 
 53 H       41.0630    34.4830    15.5100 H     1 <1>   0.0000 
 54 H       40.5850    32.3790    14.2950 H     1 <1>   0.0000 
 55 H       40.5250    32.1230    16.0520 H     1 <1>   0.0000 
@<TRIPOS>BOND
  1   1   2  1   
  2   1  33  1   
  3   1  34  1   
  4   1  35  1   
  5   2   3  ar  
  6   2   7  ar  
  7   3   4  ar  
  8   3  36  1   
  9   4   5  ar  
 10   4  37  1   
 11   5   6  ar  
 12   5   9  1   
 13   6   7  ar  
 14   6   8  1   
 15   7  38  1   
 16   8  39  1   
 17   9  10  1   
 18   9  14  2   
 19  10  11  2   
 20  10  40  1   
 21  11  12  1   
 22  11  15  1   
 23  12  13  1   
 24  12  14  1   
 25  15  16  2   
 26  15  17  am  
 27  17  18  1   
 28  17  41  1   
 29  18  19  ar  
 30  18  23  ar  
 31  19  20  ar  
 32  19  42  1   
 33  20  21  ar  
 34  20  43  1   
 35  21  22  ar  
 36  21  24  1   
 37  22  23  ar  
 38  22  44  1   
 39  23  45  1   
 40  24  25  2   
 41  24  26  2   
 42  24  27  am  
 43  27  28  1   
 44  27  32  1   
 45  28  29  1   
 46  28  46  1   
 47  28  47  1   
 48  29  30  1   
 49  29  48  1   
 50  29  49  1   
 51  30  31  1   
 52  30  50  1   
 53  30  51  1   
 54  31  32  1   
 55  31  52  1   
 56  31  53  1   
 57  32  54  1   
 58  32  55  1   
@<TRIPOS>SUBSTRUCTURE
  1 ****  17 GROUP 4 **** **** 0

# MOE 2015.10 (io_trps.svl 2015.10)

@<TRIPOS>MOLECULE
ZINC09124435
58 61 1 0 0 
SMALL
NO_CHARGES


@<TRIPOS>ATOM
  1 C       31.1190    22.6550    22.8960 C.3   1 <1>   0.0000 
  2 C       31.6580    24.0540    22.8100 C.ar  1 <1>   0.0000 
  3 C       31.0480    25.0940    23.5160 C.ar  1 <1>   0.0000 
  4 C       31.5320    26.3990    23.4100 C.ar  1 <1>   0.0000 
  5 C       32.6250    26.6760    22.5840 C.ar  1 <1>   0.0000 
  6 C       33.2440    25.6540    21.8470 C.ar  1 <1>   0.0000 
  7 C       32.7450    24.3440    21.9720 C.ar  1 <1>   0.0000 
  8 C       34.3790    25.9040    20.9500 C.2   1 <1>   0.0000 
  9 C       34.6000    27.0260    20.1100 C.2   1 <1>   0.0000 
 10 C       35.8030    26.8080    19.4640 C.2   1 <1>   0.0000 
 11 N       36.2060    25.5750    19.9010 N.pl3 1 <1>   0.0000 
 12 H       37.0320    25.0530    19.6170 H     1 <1>   0.0000 
 13 N       35.3770    25.0150    20.8100 N.2   1 <1>   0.0000 
 14 C       36.4690    27.6490    18.4900 C.2   1 <1>   0.0000 
 15 O       35.8440    28.5140    17.8750 O.2   1 <1>   0.0000 
 16 N       37.8300    27.4280    18.3550 N.am  1 <1>   0.0000 
 17 C       38.7130    27.9910    17.4060 C.ar  1 <1>   0.0000 
 18 C       38.3150    28.8130    16.3490 C.ar  1 <1>   0.0000 
 19 C       39.2590    29.3280    15.4500 C.ar  1 <1>   0.0000 
 20 C       40.6130    29.0310    15.6150 C.ar  1 <1>   0.0000 
 21 C       41.0230    28.1880    16.6490 C.ar  1 <1>   0.0000 
 22 C       40.0740    27.6760    17.5400 C.ar  1 <1>   0.0000 
 23 S       41.8110    29.6570    14.4540 S.o2  1 <1>   0.0000 
 24 O       42.9640    28.7670    14.4650 O.2   1 <1>   0.0000 
 25 O       41.1370    29.9080    13.1880 O.2   1 <1>   0.0000 
 26 N       42.2840    31.1540    15.1170 N.am  1 <1>   0.0000 
 27 C       41.2890    32.2540    15.0800 C.3   1 <1>   0.0000 
 28 C       41.8990    33.4280    14.3180 C.3   1 <1>   0.0000 
 29 C       42.9550    34.2100    15.0970 C.3   1 <1>   0.0000 
 30 C       44.0960    33.3690    15.6720 C.3   1 <1>   0.0000 
 31 C       43.6400    32.4510    16.8050 C.3   1 <1>   0.0000 
 32 C       43.1040    31.0930    16.3550 C.3   1 <1>   0.0000 
 33 O       33.0980    27.9610    22.5190 O.3   1 <1>   0.0000 
 34 H       30.3670    22.4950    22.1170 H     1 <1>   0.0000 
 35 H       31.9210    21.9200    22.7720 H     1 <1>   0.0000 
 36 H       30.6600    22.4730    23.8730 H     1 <1>   0.0000 
 37 H       30.1900    24.8950    24.1580 H     1 <1>   0.0000 
 38 H       31.0450    27.1870    23.9810 H     1 <1>   0.0000 
 39 H       33.2040    23.5360    21.4010 H     1 <1>   0.0000 
 40 H       33.9640    27.8940    19.9910 H     1 <1>   0.0000 
 41 H       38.2640    26.8010    19.0240 H     1 <1>   0.0000 
 42 H       37.2740    29.0690    16.1760 H     1 <1>   0.0000 
 43 H       38.9180    29.9580    14.6310 H     1 <1>   0.0000 
 44 H       42.0710    27.9270    16.7810 H     1 <1>   0.0000 
 45 H       40.4200    27.0290    18.3460 H     1 <1>   0.0000 
 46 H       40.3850    31.9460    14.5460 H     1 <1>   0.0000 
 47 H       40.9660    32.5410    16.0860 H     1 <1>   0.0000 
 48 H       41.0970    34.1240    14.0440 H     1 <1>   0.0000 
 49 H       42.3370    33.0700    13.3780 H     1 <1>   0.0000 
 50 H       42.4670    34.7630    15.9100 H     1 <1>   0.0000 
 51 H       43.3820    34.9660    14.4280 H     1 <1>   0.0000 
 52 H       44.8410    34.0640    16.0790 H     1 <1>   0.0000 
 53 H       44.5990    32.8000    14.8810 H     1 <1>   0.0000 
 54 H       42.8890    32.9630    17.4200 H     1 <1>   0.0000 
 55 H       44.4890    32.2660    17.4750 H     1 <1>   0.0000 
 56 H       42.5260    30.6550    17.1750 H     1 <1>   0.0000 
 57 H       43.9670    30.4440    16.1670 H     1 <1>   0.0000 
 58 H       32.5560    28.5390    23.1010 H     1 <1>   0.0000 
@<TRIPOS>BOND
  1   1   2  1   
  2   1  34  1   
  3   1  35  1   
  4   1  36  1   
  5   2   3  ar  
  6   2   7  ar  
  7   3   4  ar  
  8   3  37  1   
  9   4   5  ar  
 10   4  38  1   
 11   5   6  ar  
 12   5  33  1   
 13   6   7  ar  
 14   6   8  1   
 15   7  39  1   
 16   8   9  1   
 17   8  13  2   
 18   9  10  2   
 19   9  40  1   
 20  10  11  1   
 21  10  14  1   
 22  11  12  1   
 23  11  13  1   
 24  14  15  2   
 25  14  16  am  
 26  16  17  1   
 27  16  41  1   
 28  17  18  ar  
 29  17  22  ar  
 30  18  19  ar  
 31  18  42  1   
 32  19  20  ar  
 33  19  43  1   
 34  20  21  ar  
 35  20  23  1   
 36  21  22  ar  
 37  21  44  1   
 38  22  45  1   
 39  23  24  2   
 40  23  25  2   
 41  23  26  am  
 42  26  27  1   
 43  26  32  1   
 44  27  28  1   
 45  27  46  1   
 46  27  47  1   
 47  28  29  1   
 48  28  48  1   
 49  28  49  1   
 50  29  30  1   
 51  29  50  1   
 52  29  51  1   
 53  30  31  1   
 54  30  52  1   
 55  30  53  1   
 56  31  32  1   
 57  31  54  1   
 58  31  55  1   
 59  32  56  1   
 60  32  57  1   
 61  33  58  1   
@<TRIPOS>SUBSTRUCTURE
  1 ****  16 GROUP 4 **** **** 0

# MOE 2015.10 (io_trps.svl 2015.10)

@<TRIPOS>MOLECULE
ZINC08845665
61 64 1 0 0 
SMALL
NO_CHARGES


@<TRIPOS>ATOM
  1 C       27.4630    25.3290    23.5360 C.3   1 <1>   0.0000 
  2 C       28.9490    25.5170    23.3680 C.ar  1 <1>   0.0000 
  3 C       29.5460    25.1140    22.1660 C.ar  1 <1>   0.0000 
  4 C       30.9180    25.2730    21.9520 C.ar  1 <1>   0.0000 
  5 C       31.7410    25.8430    22.9310 C.ar  1 <1>   0.0000 
  6 C       31.1340    26.2370    24.1460 C.ar  1 <1>   0.0000 
  7 C       29.7540    26.0630    24.3880 C.ar  1 <1>   0.0000 
  8 C       29.1470    26.5220    25.6910 C.3   1 <1>   0.0000 
  9 O       31.8690    26.8210    25.1560 O.3   1 <1>   0.0000 
 10 C       33.1830    26.0190    22.6720 C.2   1 <1>   0.0000 
 11 C       33.9260    25.6880    21.5020 C.2   1 <1>   0.0000 
 12 C       35.2360    26.0560    21.7460 C.2   1 <1>   0.0000 
 13 N       35.2170    26.5660    23.0170 N.pl3 1 <1>   0.0000 
 14 H       36.0100    26.9360    23.5360 H     1 <1>   0.0000 
 15 N       33.9980    26.5580    23.5970 N.2   1 <1>   0.0000 
 16 C       36.4560    25.9900    20.9650 C.2   1 <1>   0.0000 
 17 O       37.5270    26.3700    21.4380 O.2   1 <1>   0.0000 
 18 N       36.2980    25.4850    19.6870 N.am  1 <1>   0.0000 
 19 C       37.2790    25.2960    18.6890 C.ar  1 <1>   0.0000 
 20 C       38.6350    25.5950    18.8440 C.ar  1 <1>   0.0000 
 21 C       39.5380    25.3790    17.7960 C.ar  1 <1>   0.0000 
 22 C       39.0840    24.8740    16.5750 C.ar  1 <1>   0.0000 
 23 C       37.7370    24.5490    16.4120 C.ar  1 <1>   0.0000 
 24 C       36.8410    24.7680    17.4640 C.ar  1 <1>   0.0000 
 25 S       40.2400    24.5470    15.2640 S.o2  1 <1>   0.0000 
 26 O       39.6910    23.4850    14.4320 O.2   1 <1>   0.0000 
 27 O       41.5540    24.3500    15.8600 O.2   1 <1>   0.0000 
 28 N       40.2720    25.9690    14.3620 N.am  1 <1>   0.0000 
 29 C       39.1740    26.2810    13.4180 C.3   1 <1>   0.0000 
 30 C       38.2430    27.3520    13.9660 C.3   1 <1>   0.0000 
 31 C       39.0110    28.5960    14.3950 C.3   1 <1>   0.0000 
 32 C       40.0960    28.2290    15.4120 C.3   1 <1>   0.0000 
 33 H       39.6030    27.8430    16.3110 H     1 <1>   0.0000 
 34 C       41.0250    27.1490    14.8500 C.3   1 <1>   0.0000 
 35 C       40.8940    29.4690    15.8150 C.3   1 <1>   0.0000 
 36 H       26.9930    26.2570    23.8790 H     1 <1>   0.0000 
 37 H       26.9830    25.0580    22.5900 H     1 <1>   0.0000 
 38 H       27.2640    24.5280    24.2550 H     1 <1>   0.0000 
 39 H       28.9420    24.6730    21.3720 H     1 <1>   0.0000 
 40 H       31.3210    24.9440    20.9960 H     1 <1>   0.0000 
 41 H       29.8570    26.4350    26.5200 H     1 <1>   0.0000 
 42 H       28.8300    27.5660    25.6060 H     1 <1>   0.0000 
 43 H       28.2850    25.9110    25.9740 H     1 <1>   0.0000 
 44 H       32.8070    26.8670    24.8400 H     1 <1>   0.0000 
 45 H       33.5410    25.2400    20.5960 H     1 <1>   0.0000 
 46 H       35.3570    25.2140    19.4250 H     1 <1>   0.0000 
 47 H       39.0360    25.9980    19.7690 H     1 <1>   0.0000 
 48 H       40.5900    25.6180    17.9460 H     1 <1>   0.0000 
 49 H       37.3680    24.1340    15.4760 H     1 <1>   0.0000 
 50 H       35.7930    24.5160    17.3090 H     1 <1>   0.0000 
 51 H       39.6260    26.6210    12.4790 H     1 <1>   0.0000 
 52 H       38.5970    25.3860    13.1680 H     1 <1>   0.0000 
 53 H       37.6830    26.9630    14.8220 H     1 <1>   0.0000 
 54 H       37.5050    27.6220    13.2020 H     1 <1>   0.0000 
 55 H       38.3150    29.3220    14.8310 H     1 <1>   0.0000 
 56 H       39.4610    29.0720    13.5150 H     1 <1>   0.0000 
 57 H       41.7600    26.8590    15.6090 H     1 <1>   0.0000 
 58 H       41.6060    27.5440    14.0070 H     1 <1>   0.0000 
 59 H       41.4030    29.9140    14.9540 H     1 <1>   0.0000 
 60 H       40.2350    30.2290    16.2480 H     1 <1>   0.0000 
 61 H       41.6510    29.2170    16.5650 H     1 <1>   0.0000 
@<TRIPOS>BOND
  1   1   2  1   
  2   1  36  1   
  3   1  37  1   
  4   1  38  1   
  5   2   3  ar  
  6   2   7  ar  
  7   3   4  ar  
  8   3  39  1   
  9   4   5  ar  
 10   4  40  1   
 11   5   6  ar  
 12   5  10  1   
 13   6   7  ar  
 14   6   9  1   
 15   7   8  1   
 16   8  41  1   
 17   8  42  1   
 18   8  43  1   
 19   9  44  1   
 20  10  11  1   
 21  10  15  2   
 22  11  12  2   
 23  11  45  1   
 24  12  13  1   
 25  12  16  1   
 26  13  14  1   
 27  13  15  1   
 28  16  17  2   
 29  16  18  am  
 30  18  19  1   
 31  18  46  1   
 32  19  20  ar  
 33  19  24  ar  
 34  20  21  ar  
 35  20  47  1   
 36  21  22  ar  
 37  21  48  1   
 38  22  23  ar  
 39  22  25  1   
 40  23  24  ar  
 41  23  49  1   
 42  24  50  1   
 43  25  26  2   
 44  25  27  2   
 45  25  28  am  
 46  28  29  1   
 47  28  34  1   
 48  29  30  1   
 49  29  51  1   
 50  29  52  1   
 51  30  31  1   
 52  30  53  1   
 53  30  54  1   
 54  31  32  1   
 55  31  55  1   
 56  31  56  1   
 57  32  33  1   
 58  32  34  1   
 59  32  35  1   
 60  34  57  1   
 61  34  58  1   
 62  35  59  1   
 63  35  60  1   
 64  35  61  1   
@<TRIPOS>SUBSTRUCTURE
  1 ****  18 GROUP 4 **** **** 0

# MOE 2015.10 (io_trps.svl 2015.10)

@<TRIPOS>MOLECULE
6-aminoquinolines(2)
59 61 1 0 0 
SMALL
USER_CHARGES


@<TRIPOS>ATOM
  1 N        1.1550     0.6330    -0.5240 N.4   1 <1>   1.0000 
  2 C        2.3630     1.1200     0.1750 C.3   1 <1>   0.0000 
  3 C        3.5760     0.1970    -0.0270 C.3   1 <1>   0.0000 
  4 C        4.8240     0.7800     0.6470 C.3   1 <1>   0.0000 
  5 C        6.0990    -0.0480     0.3900 C.3   1 <1>   0.0000 
  6 N        7.2310     0.6820     0.9300 N.pl3 1 <1>   0.0000 
  7 H        7.1190     1.2890     1.7310 H     1 <1>   0.0000 
  8 H        6.2060    -0.1670    -0.6960 H     1 <1>   0.0000 
  9 C        6.0310    -1.4300     1.0440 C.3   1 <1>   0.0000 
 10 H        6.9730    -1.9750     0.9170 H     1 <1>   0.0000 
 11 H        5.2410    -2.0430     0.6000 H     1 <1>   0.0000 
 12 H        5.8390    -1.3520     2.1200 H     1 <1>   0.0000 
 13 H        4.6470     0.8720     1.7270 H     1 <1>   0.0000 
 14 H        4.9830     1.8000     0.2730 H     1 <1>   0.0000 
 15 H        3.7680     0.0700    -1.1000 H     1 <1>   0.0000 
 16 H        3.3720    -0.7960     0.3860 H     1 <1>   0.0000 
 17 H        2.1620     1.2610     1.2460 H     1 <1>   0.0000 
 18 H        2.6390     2.1030    -0.2280 H     1 <1>   0.0000 
 19 C        0.1410     1.7060    -0.5710 C.3   1 <1>   0.0000 
 20 H        0.6060     2.6290    -0.9400 H     1 <1>   0.0000 
 21 H       -0.2480     1.9260     0.4320 H     1 <1>   0.0000 
 22 C       -1.0130     1.3950    -1.5220 C.3   1 <1>   0.0000 
 23 H       -1.6800     2.2620    -1.5910 H     1 <1>   0.0000 
 24 H       -1.6140     0.5470    -1.1820 H     1 <1>   0.0000 
 25 H       -0.6460     1.1770    -2.5300 H     1 <1>   0.0000 
 26 C        0.6130    -1.7320    -0.9060 C.3   1 <1>   0.0000 
 27 H        1.6230    -1.9520    -1.2690 H     1 <1>   0.0000 
 28 H        0.2210    -2.6420    -0.4410 H     1 <1>   0.0000 
 29 H       -0.0200    -1.5000    -1.7700 H     1 <1>   0.0000 
 30 C        0.6200    -0.5920     0.1050 C.3   1 <1>   0.0000 
 31 H        1.2070    -0.9000     0.9780 H     1 <1>   0.0000 
 32 H       -0.3980    -0.4490     0.4890 H     1 <1>   0.0000 
 33 C       11.0370     0.4640    -0.4860 C.ar  1 <1>   0.0000 
 34 H       12.0720     0.4080    -0.7920 H     1 <1>   0.0000 
 35 C       10.6810     1.2440     0.5870 C.ar  1 <1>   0.0000 
 36 H       11.4270     1.8320     1.1160 H     1 <1>   0.0000 
 37 N        9.4250     1.3290     1.0570 N.ar  1 <1>   0.0000 
 38 C        8.5000     0.5940     0.4300 C.ar  1 <1>   0.0000 
 39 N        8.7620    -0.1940    -0.6220 N.ar  1 <1>   0.0000 
 40 C       10.0260    -0.2490    -1.0880 C.ar  1 <1>   0.0000 
 41 N       10.2160    -1.0960    -2.1810 N.pl3 1 <1>   0.0000 
 42 H        9.3780    -1.6500    -2.3460 H     1 <1>   0.0000 
 43 C       13.4000    -1.9320    -4.8710 C.ar  1 <1>   0.0000 
 44 C       13.2740    -0.6470    -4.3040 C.ar  1 <1>   0.0000 
 45 C       12.2160    -0.3550    -3.4200 C.ar  1 <1>   0.0000 
 46 H       12.1280     0.6580    -3.0330 H     1 <1>   0.0000 
 47 C       11.2620    -1.3190    -3.0830 C.ar  1 <1>   0.0000 
 48 C       11.3980    -2.5900    -3.6530 C.ar  1 <1>   0.0000 
 49 H       10.6870    -3.3790    -3.4120 H     1 <1>   0.0000 
 50 C       12.4500    -2.8840    -4.5300 C.ar  1 <1>   0.0000 
 51 H       12.5220    -3.8850    -4.9500 H     1 <1>   0.0000 
 52 C       14.2280     0.3190    -4.6520 C.ar  1 <1>   0.0000 
 53 H       14.1750     1.3270    -4.2430 H     1 <1>   0.0000 
 54 C       15.2560    -0.0060    -5.5280 C.ar  1 <1>   0.0000 
 55 H       16.0060     0.7260    -5.8110 H     1 <1>   0.0000 
 56 C       15.2990    -1.2930    -6.0310 C.ar  1 <1>   0.0000 
 57 H       16.0860    -1.5910    -6.7200 H     1 <1>   0.0000 
 58 N       14.3960    -2.2540    -5.7200 N.ar  1 <1>   0.0000 
 59 H        1.4080     0.3860    -1.4700 H     1 <1>   0.0000 
@<TRIPOS>BOND
  1   1   2  1   
  2   1  19  1   
  3   1  30  1   
  4   1  59  1   
  5   2   3  1   
  6   2  17  1   
  7   2  18  1   
  8   3   4  1   
  9   3  15  1   
 10   3  16  1   
 11   4   5  1   
 12   4  13  1   
 13   4  14  1   
 14   5   6  1   
 15   5   8  1   
 16   5   9  1   
 17   6   7  1   
 18   6  38  1   
 19   9  10  1   
 20   9  11  1   
 21   9  12  1   
 22  19  20  1   
 23  19  21  1   
 24  19  22  1   
 25  22  23  1   
 26  22  24  1   
 27  22  25  1   
 28  26  27  1   
 29  26  28  1   
 30  26  29  1   
 31  26  30  1   
 32  30  31  1   
 33  30  32  1   
 34  33  34  1   
 35  33  35  ar  
 36  33  40  ar  
 37  35  36  1   
 38  35  37  ar  
 39  37  38  ar  
 40  38  39  ar  
 41  39  40  ar  
 42  40  41  1   
 43  41  42  1   
 44  41  47  1   
 45  43  44  ar  
 46  43  50  ar  
 47  43  58  ar  
 48  44  45  ar  
 49  44  52  ar  
 50  45  46  1   
 51  45  47  ar  
 52  47  48  ar  
 53  48  49  1   
 54  48  50  ar  
 55  50  51  1   
 56  52  53  1   
 57  52  54  ar  
 58  54  55  1   
 59  54  56  ar  
 60  56  57  1   
 61  56  58  ar  
@<TRIPOS>SUBSTRUCTURE
  1 ****  39 GROUP 4 **** **** 0

# MOE 2015.10 (io_trps.svl 2015.10)

@<TRIPOS>MOLECULE
ZINC08845281
61 64 1 0 0 
SMALL
NO_CHARGES


@<TRIPOS>ATOM
  1 C       41.5020    26.6300    11.7010 C.3   1 <1>   0.0000 
  2 C       41.5600    27.3220    13.0370 C.ar  1 <1>   0.0000 
  3 C       40.6870    26.9120    14.0610 C.ar  1 <1>   0.0000 
  4 C       40.6900    27.5270    15.3260 C.ar  1 <1>   0.0000 
  5 C       41.6010    28.5680    15.5530 C.ar  1 <1>   0.0000 
  6 C       42.4730    28.9890    14.5430 C.ar  1 <1>   0.0000 
  7 C       42.4590    28.3770    13.2800 C.ar  1 <1>   0.0000 
  8 C       43.4160    28.8550    12.2190 C.3   1 <1>   0.0000 
  9 O       41.6650    29.1770    16.7810 O.3   1 <1>   0.0000 
 10 C       39.7460    27.0660    16.3500 C.2   1 <1>   0.0000 
 11 C       39.0460    27.8420    17.3100 C.2   1 <1>   0.0000 
 12 C       38.2810    26.9610    18.0540 C.2   1 <1>   0.0000 
 13 N       38.5190    25.7390    17.4840 N.pl3 1 <1>   0.0000 
 14 H       38.1040    24.8450    17.7330 H     1 <1>   0.0000 
 15 N       39.4090    25.7690    16.4680 N.2   1 <1>   0.0000 
 16 C       37.3780    27.2570    19.1490 C.2   1 <1>   0.0000 
 17 O       36.9650    28.4030    19.3280 O.2   1 <1>   0.0000 
 18 N       37.0660    26.1810    19.9650 N.am  1 <1>   0.0000 
 19 C       36.1230    26.1300    21.0160 C.ar  1 <1>   0.0000 
 20 C       36.0490    24.9320    21.7440 C.ar  1 <1>   0.0000 
 21 C       35.1380    24.7840    22.7940 C.ar  1 <1>   0.0000 
 22 C       34.2860    25.8410    23.1190 C.ar  1 <1>   0.0000 
 23 C       34.3450    27.0390    22.4060 C.ar  1 <1>   0.0000 
 24 C       35.2620    27.1780    21.3560 C.ar  1 <1>   0.0000 
 25 S       33.1250    25.6370    24.4490 S.o2  1 <1>   0.0000 
 26 O       33.8940    25.2620    25.6270 O.2   1 <1>   0.0000 
 27 O       32.2570    26.8020    24.5030 O.2   1 <1>   0.0000 
 28 N       32.2000    24.3020    23.9590 N.am  1 <1>   0.0000 
 29 C       31.4470    24.3870    22.6760 C.3   1 <1>   0.0000 
 30 C       30.0690    25.0120    22.8670 C.3   1 <1>   0.0000 
 31 C       29.2660    24.2960    23.9590 C.3   1 <1>   0.0000 
 32 C       30.0820    24.2230    25.2550 C.3   1 <1>   0.0000 
 33 C       31.4410    23.5780    25.0120 C.3   1 <1>   0.0000 
 34 C       27.9290    24.9940    24.1970 C.3   1 <1>   0.0000 
 35 H       42.4820    26.2130    11.4450 H     1 <1>   0.0000 
 36 H       40.7860    25.8010    11.7080 H     1 <1>   0.0000 
 37 H       41.1890    27.3330    10.9230 H     1 <1>   0.0000 
 38 H       39.9840    26.1020    13.8660 H     1 <1>   0.0000 
 39 H       43.1770    29.7990    14.7350 H     1 <1>   0.0000 
 40 H       43.9990    29.7170    12.5620 H     1 <1>   0.0000 
 41 H       44.1220    28.0590    11.9600 H     1 <1>   0.0000 
 42 H       42.8690    29.1660    11.3240 H     1 <1>   0.0000 
 43 H       42.3640    29.8680    16.7680 H     1 <1>   0.0000 
 44 H       39.0950    28.9140    17.4500 H     1 <1>   0.0000 
 45 H       37.5810    25.3210    19.8120 H     1 <1>   0.0000 
 46 H       36.7000    24.0920    21.5050 H     1 <1>   0.0000 
 47 H       35.0930    23.8450    23.3430 H     1 <1>   0.0000 
 48 H       33.6850    27.8710    22.6470 H     1 <1>   0.0000 
 49 H       35.2620    28.1220    20.8200 H     1 <1>   0.0000 
 50 H       32.0120    24.9450    21.9240 H     1 <1>   0.0000 
 51 H       31.3450    23.3690    22.2790 H     1 <1>   0.0000 
 52 H       29.5220    24.9700    21.9170 H     1 <1>   0.0000 
 53 H       30.1730    26.0740    23.1180 H     1 <1>   0.0000 
 54 H       29.0570    23.2710    23.6220 H     1 <1>   0.0000 
 55 H       29.5360    23.6400    26.0060 H     1 <1>   0.0000 
 56 H       30.2170    25.2290    25.6700 H     1 <1>   0.0000 
 57 H       31.3150    22.5370    24.6890 H     1 <1>   0.0000 
 58 H       32.0140    23.5340    25.9440 H     1 <1>   0.0000 
 59 H       28.0720    26.0250    24.5380 H     1 <1>   0.0000 
 60 H       27.3360    25.0200    23.2770 H     1 <1>   0.0000 
 61 H       27.3460    24.4640    24.9580 H     1 <1>   0.0000 
@<TRIPOS>BOND
  1   1   2  1   
  2   1  35  1   
  3   1  36  1   
  4   1  37  1   
  5   2   3  ar  
  6   2   7  ar  
  7   3   4  ar  
  8   3  38  1   
  9   4   5  ar  
 10   4  10  1   
 11   5   6  ar  
 12   5   9  1   
 13   6   7  ar  
 14   6  39  1   
 15   7   8  1   
 16   8  40  1   
 17   8  41  1   
 18   8  42  1   
 19   9  43  1   
 20  10  11  1   
 21  10  15  2   
 22  11  12  2   
 23  11  44  1   
 24  12  13  1   
 25  12  16  1   
 26  13  14  1   
 27  13  15  1   
 28  16  17  2   
 29  16  18  am  
 30  18  19  1   
 31  18  45  1   
 32  19  20  ar  
 33  19  24  ar  
 34  20  21  ar  
 35  20  46  1   
 36  21  22  ar  
 37  21  47  1   
 38  22  23  ar  
 39  22  25  1   
 40  23  24  ar  
 41  23  48  1   
 42  24  49  1   
 43  25  26  2   
 44  25  27  2   
 45  25  28  am  
 46  28  29  1   
 47  28  33  1   
 48  29  30  1   
 49  29  50  1   
 50  29  51  1   
 51  30  31  1   
 52  30  52  1   
 53  30  53  1   
 54  31  32  1   
 55  31  34  1   
 56  31  54  1   
 57  32  33  1   
 58  32  55  1   
 59  32  56  1   
 60  33  57  1   
 61  33  58  1   
 62  34  59  1   
 63  34  60  1   
 64  34  61  1   
@<TRIPOS>SUBSTRUCTURE
  1 ****  18 GROUP 4 **** **** 0

# MOE 2015.10 (io_trps.svl 2015.10)

@<TRIPOS>MOLECULE
CID44216842
50 53 1 0 0 
SMALL
NO_CHARGES


@<TRIPOS>ATOM
  1 C        0.1540     0.4320    -0.9520 C.ar  1 <1>   0.0000 
  2 H        0.9410     0.8150    -1.5990 H     1 <1>   0.0000 
  3 C       -1.1680     0.7400    -1.3030 C.ar  1 <1>   0.0000 
  4 H       -1.3540     1.3440    -2.1890 H     1 <1>   0.0000 
  5 C       -2.2190     0.2760    -0.5140 C.ar  1 <1>   0.0000 
  6 C       -1.9550    -0.5040     0.6110 C.ar  1 <1>   0.0000 
  7 H       -2.7630    -0.8810     1.2350 H     1 <1>   0.0000 
  8 C       -0.6290    -0.8030     0.9480 C.ar  1 <1>   0.0000 
  9 H       -0.4540    -1.4100     1.8350 H     1 <1>   0.0000 
 10 C        0.4600    -0.3440     0.1810 C.ar  1 <1>   0.0000 
 11 S       -3.8960     0.6280    -0.9650 S.o2  1 <1>   0.0000 
 12 N       -4.2370     1.9690    -0.0190 N.am  1 <1>   0.0000 
 13 H       -4.4310     2.7990    -0.5870 H     1 <1>   0.0000 
 14 H       -4.9820     1.7810     0.6580 H     1 <1>   0.0000 
 15 O       -3.9410     1.0660    -2.3500 O.2   1 <1>   0.0000 
 16 O       -4.7500    -0.4510    -0.5030 O.2   1 <1>   0.0000 
 17 C        3.3150    -1.7200     1.5860 C.2   1 <1>   0.0000 
 18 N        2.0360    -1.4770     1.6000 N.2   1 <1>   0.0000 
 19 N        1.7710    -0.6610     0.5380 N.pl3 1 <1>   0.0000 
 20 C        2.9900    -0.1880    -0.1410 C.3   1 <1>   0.0000 
 21 H        2.9200    -0.3740    -1.2210 H     1 <1>   0.0000 
 22 C        4.0750    -1.0940     0.4460 C.3   1 <1>   0.0000 
 23 H        4.9680    -0.5610     0.7840 H     1 <1>   0.0000 
 24 H        4.3560    -1.8810    -0.2630 H     1 <1>   0.0000 
 25 C        5.2390    -4.1850     4.5370 C.ar  1 <1>   0.0000 
 26 O        5.7230    -4.9740     5.5440 O.3   1 <1>   0.0000 
 27 C        7.0850    -5.3870     5.4390 C.3   1 <1>   0.0000 
 28 H        7.3100    -6.0190     6.3040 H     1 <1>   0.0000 
 29 H        7.7610    -4.5260     5.4690 H     1 <1>   0.0000 
 30 H        7.2470    -5.9880     4.5370 H     1 <1>   0.0000 
 31 C        3.8920    -3.8340     4.6640 C.ar  1 <1>   0.0000 
 32 H        3.3150    -4.1860     5.5170 H     1 <1>   0.0000 
 33 C        3.2700    -3.0320     3.7020 C.ar  1 <1>   0.0000 
 34 H        2.2200    -2.7770     3.8280 H     1 <1>   0.0000 
 35 C        3.9940    -2.5680     2.5980 C.ar  1 <1>   0.0000 
 36 C        5.3420    -2.9180     2.4700 C.ar  1 <1>   0.0000 
 37 H        5.9370    -2.5820     1.6230 H     1 <1>   0.0000 
 38 C        5.9620    -3.7230     3.4370 C.ar  1 <1>   0.0000 
 39 H        7.0110    -3.9680     3.2940 H     1 <1>   0.0000 
 40 C        3.8900     4.0000     0.5350 C.ar  1 <1>   0.0000 
 41 BR       4.2930     5.8250     0.8140 Br    1 <1>   0.0000 
 42 C        3.4610     3.2140     1.6020 C.ar  1 <1>   0.0000 
 43 H        3.3540     3.6380     2.5980 H     1 <1>   0.0000 
 44 C        3.1630     1.8650     1.3950 C.ar  1 <1>   0.0000 
 45 H        2.8300     1.2670     2.2430 H     1 <1>   0.0000 
 46 C        3.2850     1.2870     0.1190 C.ar  1 <1>   0.0000 
 47 C        3.7290     2.0960    -0.9410 C.ar  1 <1>   0.0000 
 48 H        3.8460     1.6800    -1.9420 H     1 <1>   0.0000 
 49 C        4.0270     3.4470    -0.7360 C.ar  1 <1>   0.0000 
 50 H        4.3650     4.0530    -1.5740 H     1 <1>   0.0000 
@<TRIPOS>BOND
  1   1   2  1   
  2   1   3  ar  
  3   1  10  ar  
  4   3   4  1   
  5   3   5  ar  
  6   5   6  ar  
  7   5  11  1   
  8   6   7  1   
  9   6   8  ar  
 10   8   9  1   
 11   8  10  ar  
 12  10  19  1   
 13  11  12  am  
 14  11  15  2   
 15  11  16  2   
 16  12  13  1   
 17  12  14  1   
 18  17  18  2   
 19  17  22  1   
 20  17  35  1   
 21  18  19  1   
 22  19  20  1   
 23  20  21  1   
 24  20  22  1   
 25  20  46  1   
 26  22  23  1   
 27  22  24  1   
 28  25  26  1   
 29  25  31  ar  
 30  25  38  ar  
 31  26  27  1   
 32  27  28  1   
 33  27  29  1   
 34  27  30  1   
 35  31  32  1   
 36  31  33  ar  
 37  33  34  1   
 38  33  35  ar  
 39  35  36  ar  
 40  36  37  1   
 41  36  38  ar  
 42  38  39  1   
 43  40  41  1   
 44  40  42  ar  
 45  40  49  ar  
 46  42  43  1   
 47  42  44  ar  
 48  44  45  1   
 49  44  46  ar  
 50  46  47  ar  
 51  47  48  1   
 52  47  49  ar  
 53  49  50  1   
@<TRIPOS>SUBSTRUCTURE
  1 ****  19 GROUP 4 **** **** 0

# MOE 2015.10 (io_trps.svl 2015.10)

@<TRIPOS>MOLECULE
ZINC08845188
55 58 1 0 0 
SMALL
NO_CHARGES


@<TRIPOS>ATOM
  1 C       43.7760    31.1280    16.5730 C.3   1 <1>   0.0000 
  2 C       42.4440    31.8580    16.4140 C.3   1 <1>   0.0000 
  3 H       41.7660    31.5660    17.2250 H     1 <1>   0.0000 
  4 C       42.7470    33.3670    16.5340 C.3   1 <1>   0.0000 
  5 C       41.5100    34.2330    16.3510 C.3   1 <1>   0.0000 
  6 C       40.8410    33.9060    15.0270 C.3   1 <1>   0.0000 
  7 C       40.5110    32.4230    14.9530 C.3   1 <1>   0.0000 
  8 N       41.7640    31.5980    15.0850 N.am  1 <1>   0.0000 
  9 S       41.5600    29.9790    14.5360 S.o2  1 <1>   0.0000 
 10 O       42.8350    29.2800    14.5890 O.2   1 <1>   0.0000 
 11 O       40.8660    30.0210    13.2550 O.2   1 <1>   0.0000 
 12 C       40.4580    29.2430    15.7290 C.ar  1 <1>   0.0000 
 13 C       39.0760    29.3510    15.5540 C.ar  1 <1>   0.0000 
 14 C       38.2030    28.7550    16.4730 C.ar  1 <1>   0.0000 
 15 C       38.6990    28.0360    17.5630 C.ar  1 <1>   0.0000 
 16 C       40.0890    27.9050    17.7050 C.ar  1 <1>   0.0000 
 17 C       40.9680    28.4980    16.7920 C.ar  1 <1>   0.0000 
 18 N       37.8920    27.4060    18.5380 N.am  1 <1>   0.0000 
 19 C       36.5130    27.4490    18.6600 C.2   1 <1>   0.0000 
 20 O       35.7810    28.1790    17.9900 O.2   1 <1>   0.0000 
 21 C       35.9550    26.5910    19.6880 C.2   1 <1>   0.0000 
 22 C       34.7170    26.6760    20.2990 C.2   1 <1>   0.0000 
 23 C       34.6420    25.6010    21.2220 C.2   1 <1>   0.0000 
 24 N       35.7640    24.8630    21.1660 N.2   1 <1>   0.0000 
 25 N       36.5250    25.4700    20.2280 N.pl3 1 <1>   0.0000 
 26 H       37.4260    25.0570    19.9990 H     1 <1>   0.0000 
 27 C       33.5350    25.2520    22.1200 C.ar  1 <1>   0.0000 
 28 C       33.2340    23.8970    22.3450 C.ar  1 <1>   0.0000 
 29 C       32.1790    23.5240    23.1830 C.ar  1 <1>   0.0000 
 30 C       31.4100    24.5000    23.8100 C.ar  1 <1>   0.0000 
 31 C       31.6950    25.8500    23.6050 C.ar  1 <1>   0.0000 
 32 C       32.7510    26.2230    22.7670 C.ar  1 <1>   0.0000 
 33 O       33.0280    27.5570    22.6040 O.3   1 <1>   0.0000 
 34 H       44.4080    31.2480    15.6870 H     1 <1>   0.0000 
 35 H       44.3320    31.5120    17.4370 H     1 <1>   0.0000 
 36 H       43.6360    30.0620    16.7610 H     1 <1>   0.0000 
 37 H       43.4920    33.6530    15.7780 H     1 <1>   0.0000 
 38 H       43.1890    33.5840    17.5140 H     1 <1>   0.0000 
 39 H       41.7890    35.2920    16.3760 H     1 <1>   0.0000 
 40 H       40.8100    34.0630    17.1780 H     1 <1>   0.0000 
 41 H       41.5050    34.1800    14.1990 H     1 <1>   0.0000 
 42 H       39.9240    34.4960    14.9200 H     1 <1>   0.0000 
 43 H       40.0300    32.2390    13.9880 H     1 <1>   0.0000 
 44 H       39.8040    32.1590    15.7470 H     1 <1>   0.0000 
 45 H       38.6590    29.9000    14.7110 H     1 <1>   0.0000 
 46 H       37.1390    28.8690    16.2920 H     1 <1>   0.0000 
 47 H       40.5130    27.3370    18.5340 H     1 <1>   0.0000 
 48 H       42.0390    28.3680    16.9290 H     1 <1>   0.0000 
 49 H       38.4020    26.8770    19.2370 H     1 <1>   0.0000 
 50 H       33.9630    27.4280    20.1040 H     1 <1>   0.0000 
 51 H       33.8180    23.1160    21.8600 H     1 <1>   0.0000 
 52 H       31.9590    22.4700    23.3420 H     1 <1>   0.0000 
 53 H       30.5870    24.2110    24.4620 H     1 <1>   0.0000 
 54 H       31.0860    26.5980    24.1100 H     1 <1>   0.0000 
 55 H       32.3940    28.0900    23.1350 H     1 <1>   0.0000 
@<TRIPOS>BOND
  1   1   2  1   
  2   1  34  1   
  3   1  35  1   
  4   1  36  1   
  5   2   3  1   
  6   2   4  1   
  7   2   8  1   
  8   4   5  1   
  9   4  37  1   
 10   4  38  1   
 11   5   6  1   
 12   5  39  1   
 13   5  40  1   
 14   6   7  1   
 15   6  41  1   
 16   6  42  1   
 17   7   8  1   
 18   7  43  1   
 19   7  44  1   
 20   8   9  am  
 21   9  10  2   
 22   9  11  2   
 23   9  12  1   
 24  12  13  ar  
 25  12  17  ar  
 26  13  14  ar  
 27  13  45  1   
 28  14  15  ar  
 29  14  46  1   
 30  15  16  ar  
 31  15  18  1   
 32  16  17  ar  
 33  16  47  1   
 34  17  48  1   
 35  18  19  am  
 36  18  49  1   
 37  19  20  2   
 38  19  21  1   
 39  21  22  2   
 40  21  25  1   
 41  22  23  1   
 42  22  50  1   
 43  23  24  2   
 44  23  27  1   
 45  24  25  1   
 46  25  26  1   
 47  27  28  ar  
 48  27  32  ar  
 49  28  29  ar  
 50  28  51  1   
 51  29  30  ar  
 52  29  52  1   
 53  30  31  ar  
 54  30  53  1   
 55  31  32  ar  
 56  31  54  1   
 57  32  33  1   
 58  33  55  1   
@<TRIPOS>SUBSTRUCTURE
  1 ****  18 GROUP 4 **** **** 0

# MOE 2015.10 (io_trps.svl 2015.10)

@<TRIPOS>MOLECULE
ZINC08845330
61 64 1 0 0 
SMALL
USER_CHARGES


@<TRIPOS>ATOM
  1 C       30.4640    22.4890    23.0530 C.3   1 <1>   0.1440 
  2 C       31.3190    23.7180    23.1380 C.ar  1 <1>  -0.1440 
  3 C       31.0180    24.7300    24.0560 C.ar  1 <1>  -0.1500 
  4 C       31.7930    25.8970    24.1230 C.ar  1 <1>  -0.1440 
  5 C       32.8810    26.0440    23.2500 C.ar  1 <1>   0.0820 
  6 C       33.1770    25.0590    22.2940 C.ar  1 <1>   0.0540 
  7 C       32.3910    23.8960    22.2540 C.ar  1 <1>  -0.1500 
  8 C       34.2450    25.2120    21.3110 C.2   1 <1>   0.2350 
  9 C       34.4900    26.3190    20.4610 C.2   1 <1>  -0.1500 
 10 H       33.9220    27.2390    20.3960 H     1 <1>   0.1500 
 11 C       35.5950    25.9910    19.6960 C.2   1 <1>  -0.2370 
 12 N       35.9460    24.7450    20.1400 N.pl3 1 <1>   0.3000 
 13 H       36.7200    24.1620    19.8450 H     1 <1>   0.2700 
 14 N       35.1480    24.2480    21.0940 N.2   1 <1>  -0.7070 
 15 C       36.2270    26.8060    18.6720 C.2   1 <1>   0.7150 
 16 O       35.8710    27.9690    18.5050 O.2   1 <1>  -0.5700 
 17 N       37.2170    26.1720    17.9310 N.am  1 <1>  -0.5470 
 18 C       37.9930    26.7290    16.8840 C.ar  1 <1>   0.1170 
 19 C       37.8490    28.0350    16.4040 C.ar  1 <1>  -0.1500 
 20 C       38.6560    28.5060    15.3620 C.ar  1 <1>  -0.1500 
 21 C       39.6290    27.6730    14.8090 C.ar  1 <1>  -0.0090 
 22 C       39.7740    26.3620    15.2600 C.ar  1 <1>  -0.1500 
 23 C       38.9600    25.8970    16.2970 C.ar  1 <1>  -0.1500 
 24 S       40.6320    28.2630    13.4630 S.o2  1 <1>   1.4470 
 25 O       41.1050    27.0970    12.7440 O.2   1 <1>  -0.6500 
 26 O       39.8710    29.2900    12.7810 O.2   1 <1>  -0.6500 
 27 N       41.9590    28.9930    14.2640 N.am  1 <1>  -0.8490 
 28 C       42.8950    28.0870    14.9800 C.3   1 <1>   0.3560 
 29 C       44.2200    28.8060    15.2090 C.3   1 <1>   0.0000 
 30 C       44.0170    30.1150    15.9680 C.3   1 <1>   0.0000 
 31 C       42.9920    31.0060    15.2550 C.3   1 <1>   0.0000 
 32 H       43.4060    31.2900    14.2780 H     1 <1>   0.0000 
 33 C       41.6810    30.2430    15.0250 C.3   1 <1>   0.3560 
 34 C       42.7390    32.2840    16.0520 C.3   1 <1>   0.0000 
 35 O       33.6400    27.1780    23.3940 O.3   1 <1>  -0.5320 
 36 C       31.4700    26.9560    25.1390 C.3   1 <1>   0.1440 
 37 H       31.0530    21.6240    22.7320 H     1 <1>   0.0000 
 38 H       30.0340    22.2430    24.0300 H     1 <1>   0.0000 
 39 H       29.6500    22.6480    22.3400 H     1 <1>   0.0000 
 40 H       30.1720    24.6060    24.7300 H     1 <1>   0.1500 
 41 H       32.6130    23.1240    21.5180 H     1 <1>   0.1500 
 42 H       37.4260    25.2060    18.1310 H     1 <1>   0.3700 
 43 H       37.1080    28.7160    16.8090 H     1 <1>   0.1500 
 44 H       38.5120    29.5190    14.9950 H     1 <1>   0.1500 
 45 H       40.5090    25.6940    14.8160 H     1 <1>   0.1500 
 46 H       39.0930    24.8730    16.6370 H     1 <1>   0.1500 
 47 H       42.4590    27.7800    15.9370 H     1 <1>   0.0000 
 48 H       43.0870    27.1880    14.3840 H     1 <1>   0.0000 
 49 H       44.6940    29.0190    14.2430 H     1 <1>   0.0000 
 50 H       44.9020    28.1570    15.7680 H     1 <1>   0.0000 
 51 H       44.9760    30.6390    16.0560 H     1 <1>   0.0000 
 52 H       43.6780    29.8940    16.9880 H     1 <1>   0.0000 
 53 H       40.9950    30.8820    14.4590 H     1 <1>   0.0000 
 54 H       41.2080    29.9950    15.9830 H     1 <1>   0.0000 
 55 H       42.3240    32.0610    17.0410 H     1 <1>   0.0000 
 56 H       43.6700    32.8430    16.1940 H     1 <1>   0.0000 
 57 H       42.0330    32.9350    15.5280 H     1 <1>   0.0000 
 58 H       34.5180    27.0250    23.0050 H     1 <1>   0.4500 
 59 H       30.5400    26.7320    25.6710 H     1 <1>   0.0000 
 60 H       32.2730    27.0260    25.8800 H     1 <1>   0.0000 
 61 H       31.3410    27.9270    24.6500 H     1 <1>   0.0000 
@<TRIPOS>BOND
  1   1   2  1   
  2   1  37  1   
  3   1  38  1   
  4   1  39  1   
  5   2   3  ar  
  6   2   7  ar  
  7   3   4  ar  
  8   3  40  1   
  9   4   5  ar  
 10   4  36  1   
 11   5   6  ar  
 12   5  35  1   
 13   6   7  ar  
 14   6   8  1   
 15   7  41  1   
 16   8   9  1   
 17   8  14  2   
 18   9  10  1   
 19   9  11  2   
 20  11  12  1   
 21  11  15  1   
 22  12  13  1   
 23  12  14  1   
 24  15  16  2   
 25  15  17  am  
 26  17  18  1   
 27  17  42  1   
 28  18  19  ar  
 29  18  23  ar  
 30  19  20  ar  
 31  19  43  1   
 32  20  21  ar  
 33  20  44  1   
 34  21  22  ar  
 35  21  24  1   
 36  22  23  ar  
 37  22  45  1   
 38  23  46  1   
 39  24  25  2   
 40  24  26  2   
 41  24  27  am  
 42  27  28  1   
 43  27  33  1   
 44  28  29  1   
 45  28  47  1   
 46  28  48  1   
 47  29  30  1   
 48  29  49  1   
 49  29  50  1   
 50  30  31  1   
 51  30  51  1   
 52  30  52  1   
 53  31  32  1   
 54  31  33  1   
 55  31  34  1   
 56  33  53  1   
 57  33  54  1   
 58  34  55  1   
 59  34  56  1   
 60  34  57  1   
 61  35  58  1   
 62  36  59  1   
 63  36  60  1   
 64  36  61  1   
@<TRIPOS>SUBSTRUCTURE
  1 ****  17 GROUP 4 **** **** 0

# MOE 2015.10 (io_trps.svl 2015.10)

@<TRIPOS>MOLECULE
(4-CNpC)
37 40 1 0 0 
SMALL
NO_CHARGES


@<TRIPOS>ATOM
  1 C        1.2360     0.7760    -0.4240 C.ar  1 <1>   0.0000 
  2 C        0.0700     1.5120    -0.6670 C.ar  1 <1>   0.0000 
  3 H        0.0530     2.5920    -0.5310 H     1 <1>   0.0000 
  4 C       -1.0990     0.8680    -1.0880 C.ar  1 <1>   0.0000 
  5 H       -2.0010     1.4500    -1.2740 H     1 <1>   0.0000 
  6 C       -1.1140    -0.5160    -1.2700 C.ar  1 <1>   0.0000 
  7 H       -2.0260    -1.0130    -1.5980 H     1 <1>   0.0000 
  8 C        0.0390    -1.2590    -1.0320 C.ar  1 <1>   0.0000 
  9 H        0.0350    -2.3370    -1.1740 H     1 <1>   0.0000 
 10 C        1.1960    -0.6030    -0.6140 C.ar  1 <1>   0.0000 
 11 C        2.4900     1.3710     0.0260 C.2   1 <1>   0.0000 
 12 O        2.3380    -1.3950    -0.4020 O.3   1 <1>   0.0000 
 13 C        3.5510    -0.8400    -0.0110 C.2   1 <1>   0.0000 
 14 O        4.5540    -1.5470     0.0920 O.2   1 <1>   0.0000 
 15 C        3.5710     0.6140     0.2560 C.2   1 <1>   0.0000 
 16 C        4.8550     1.2280     0.7580 C.3   1 <1>   0.0000 
 17 H        5.6480     0.9160     0.0620 H     1 <1>   0.0000 
 18 C        4.8180     2.7500     0.7140 C.2   1 <1>   0.0000 
 19 C        3.6750     3.4210     0.4540 C.2   1 <1>   0.0000 
 20 N        3.5300     4.7750     0.4040 N.pl3 1 <1>   0.0000 
 21 H        4.3020     5.4140     0.5690 H     1 <1>   0.0000 
 22 H        2.6140     5.1660     0.1950 H     1 <1>   0.0000 
 23 O        2.4860     2.7430     0.2010 O.3   1 <1>   0.0000 
 24 C        6.0470     3.4430     0.9350 C.1   1 <1>   0.0000 
 25 N        7.0520     4.0030     1.1100 N.1   1 <1>   0.0000 
 26 C        5.8970    -0.1900     4.7420 C.ar  1 <1>   0.0000 
 27 C        4.6920     0.4870     4.5350 C.ar  1 <1>   0.0000 
 28 H        4.0090     0.6660     5.3650 H     1 <1>   0.0000 
 29 C        4.3500     0.9440     3.2590 C.ar  1 <1>   0.0000 
 30 H        3.4050     1.4720     3.1290 H     1 <1>   0.0000 
 31 C        5.2100     0.7300     2.1670 C.ar  1 <1>   0.0000 
 32 C        6.4210     0.0510     2.3870 C.ar  1 <1>   0.0000 
 33 H        7.1110    -0.1320     1.5630 H     1 <1>   0.0000 
 34 C        6.7600    -0.4060     3.6640 C.ar  1 <1>   0.0000 
 35 H        7.7030    -0.9330     3.8080 H     1 <1>   0.0000 
 36 C        6.2470    -0.6580     6.0530 C.1   1 <1>   0.0000 
 37 N        6.5300    -1.0360     7.1170 N.1   1 <1>   0.0000 
@<TRIPOS>BOND
  1   1   2  ar  
  2   1  10  ar  
  3   1  11  1   
  4   2   3  1   
  5   2   4  ar  
  6   4   5  1   
  7   4   6  ar  
  8   6   7  1   
  9   6   8  ar  
 10   8   9  1   
 11   8  10  ar  
 12  10  12  1   
 13  11  15  2   
 14  11  23  1   
 15  12  13  1   
 16  13  14  2   
 17  13  15  1   
 18  15  16  1   
 19  16  17  1   
 20  16  18  1   
 21  16  31  1   
 22  18  19  2   
 23  18  24  1   
 24  19  20  1   
 25  19  23  1   
 26  20  21  1   
 27  20  22  1   
 28  24  25  3   
 29  26  27  ar  
 30  26  34  ar  
 31  26  36  1   
 32  27  28  1   
 33  27  29  ar  
 34  29  30  1   
 35  29  31  ar  
 36  31  32  ar  
 37  32  33  1   
 38  32  34  ar  
 39  34  35  1   
 40  36  37  3   
@<TRIPOS>SUBSTRUCTURE
  1 ****  15 GROUP 4 **** **** 0

# MOE 2015.10 (io_trps.svl 2015.10)

@<TRIPOS>MOLECULE
ZINC08845586
58 61 1 0 0 
SMALL
NO_CHARGES


@<TRIPOS>ATOM
  1 C       30.3670    24.5240    24.6460 C.3   1 <1>   0.0000 
  2 C       31.4880    24.8740    23.7110 C.ar  1 <1>   0.0000 
  3 C       32.1970    23.8690    23.0470 C.ar  1 <1>   0.0000 
  4 C       33.2620    24.1940    22.2010 C.ar  1 <1>   0.0000 
  5 C       33.6490    25.5310    22.0030 C.ar  1 <1>   0.0000 
  6 C       32.9450    26.5320    22.6910 C.ar  1 <1>   0.0000 
  7 C       31.8780    26.2080    23.5390 C.ar  1 <1>   0.0000 
  8 O       33.3100    27.8480    22.5620 O.3   1 <1>   0.0000 
  9 C       34.7610    25.8290    21.0930 C.2   1 <1>   0.0000 
 10 C       34.9040    26.9330    20.2130 C.2   1 <1>   0.0000 
 11 C       36.1190    26.7770    19.5700 C.2   1 <1>   0.0000 
 12 N       36.6070    25.5910    20.0480 N.pl3 1 <1>   0.0000 
 13 H       37.4670    25.1180    19.7810 H     1 <1>   0.0000 
 14 N       35.8190    25.0060    20.9780 N.2   1 <1>   0.0000 
 15 C       36.7230    27.6330    18.5680 C.2   1 <1>   0.0000 
 16 O       36.0410    28.4470    17.9450 O.2   1 <1>   0.0000 
 17 N       38.0920    27.4870    18.4130 N.am  1 <1>   0.0000 
 18 C       38.9290    28.0930    17.4480 C.ar  1 <1>   0.0000 
 19 C       38.4730    28.8940    16.3980 C.ar  1 <1>   0.0000 
 20 C       39.3740    29.4560    15.4840 C.ar  1 <1>   0.0000 
 21 C       40.7440    29.2270    15.6260 C.ar  1 <1>   0.0000 
 22 C       41.2140    28.4080    16.6530 C.ar  1 <1>   0.0000 
 23 C       40.3070    27.8480    17.5590 C.ar  1 <1>   0.0000 
 24 S       41.8860    29.9190    14.4480 S.o2  1 <1>   0.0000 
 25 O       41.1770    30.1350    13.1940 O.2   1 <1>   0.0000 
 26 O       43.0880    29.0950    14.4360 O.2   1 <1>   0.0000 
 27 N       42.2900    31.4400    15.1040 N.am  1 <1>   0.0000 
 28 C       41.1950    32.4510    15.1410 C.3   1 <1>   0.0000 
 29 C       41.8030    33.8380    15.3270 C.3   1 <1>   0.0000 
 30 C       42.6560    33.9040    16.5920 C.3   1 <1>   0.0000 
 31 C       43.7170    32.7950    16.5930 C.3   1 <1>   0.0000 
 32 H       44.4090    32.9830    15.7600 H     1 <1>   0.0000 
 33 C       43.0640    31.4220    16.3800 C.3   1 <1>   0.0000 
 34 C       44.5190    32.8190    17.8920 C.3   1 <1>   0.0000 
 35 H       30.7560    24.3740    25.6580 H     1 <1>   0.0000 
 36 H       29.6150    25.3200    24.6690 H     1 <1>   0.0000 
 37 H       29.8600    23.6080    24.3230 H     1 <1>   0.0000 
 38 H       31.9260    22.8220    23.1800 H     1 <1>   0.0000 
 39 H       33.7860    23.3880    21.6880 H     1 <1>   0.0000 
 40 H       31.3440    26.9910    24.0760 H     1 <1>   0.0000 
 41 H       32.7180    28.4080    23.1130 H     1 <1>   0.0000 
 42 H       34.2100    27.7510    20.0670 H     1 <1>   0.0000 
 43 H       38.5720    26.8890    19.0780 H     1 <1>   0.0000 
 44 H       37.4180    29.1000    16.2440 H     1 <1>   0.0000 
 45 H       38.9900    30.0740    14.6740 H     1 <1>   0.0000 
 46 H       42.2760    28.2010    16.7670 H     1 <1>   0.0000 
 47 H       40.6990    27.2200    18.3580 H     1 <1>   0.0000 
 48 H       40.6360    32.4460    14.2000 H     1 <1>   0.0000 
 49 H       40.5010    32.2310    15.9590 H     1 <1>   0.0000 
 50 H       42.4260    34.0840    14.4580 H     1 <1>   0.0000 
 51 H       41.0070    34.5890    15.3780 H     1 <1>   0.0000 
 52 H       42.0080    33.8060    17.4720 H     1 <1>   0.0000 
 53 H       43.1370    34.8870    16.6570 H     1 <1>   0.0000 
 54 H       42.4010    31.1780    17.2180 H     1 <1>   0.0000 
 55 H       43.8520    30.6630    16.3330 H     1 <1>   0.0000 
 56 H       43.8770    32.6360    18.7610 H     1 <1>   0.0000 
 57 H       45.3010    32.0530    17.8810 H     1 <1>   0.0000 
 58 H       45.0050    33.7910    18.0290 H     1 <1>   0.0000 
@<TRIPOS>BOND
  1   1   2  1   
  2   1  35  1   
  3   1  36  1   
  4   1  37  1   
  5   2   3  ar  
  6   2   7  ar  
  7   3   4  ar  
  8   3  38  1   
  9   4   5  ar  
 10   4  39  1   
 11   5   6  ar  
 12   5   9  1   
 13   6   7  ar  
 14   6   8  1   
 15   7  40  1   
 16   8  41  1   
 17   9  10  1   
 18   9  14  2   
 19  10  11  2   
 20  10  42  1   
 21  11  12  1   
 22  11  15  1   
 23  12  13  1   
 24  12  14  1   
 25  15  16  2   
 26  15  17  am  
 27  17  18  1   
 28  17  43  1   
 29  18  19  ar  
 30  18  23  ar  
 31  19  20  ar  
 32  19  44  1   
 33  20  21  ar  
 34  20  45  1   
 35  21  22  ar  
 36  21  24  1   
 37  22  23  ar  
 38  22  46  1   
 39  23  47  1   
 40  24  25  2   
 41  24  26  2   
 42  24  27  am  
 43  27  28  1   
 44  27  33  1   
 45  28  29  1   
 46  28  48  1   
 47  28  49  1   
 48  29  30  1   
 49  29  50  1   
 50  29  51  1   
 51  30  31  1   
 52  30  52  1   
 53  30  53  1   
 54  31  32  1   
 55  31  33  1   
 56  31  34  1   
 57  33  54  1   
 58  33  55  1   
 59  34  56  1   
 60  34  57  1   
 61  34  58  1   
@<TRIPOS>SUBSTRUCTURE
  1 ****  17 GROUP 4 **** **** 0

# MOE 2015.10 (io_trps.svl 2015.10)

@<TRIPOS>MOLECULE
ZINC08845815
61 64 1 0 0 
SMALL
NO_CHARGES


@<TRIPOS>ATOM
  1 C       41.5140    26.9560    13.9540 C.3   1 <1>   0.0000 
  2 C       41.0800    27.8170    15.1050 C.ar  1 <1>   0.0000 
  3 C       41.4950    29.1510    15.1930 C.ar  1 <1>   0.0000 
  4 C       41.1250    29.9600    16.2800 C.ar  1 <1>   0.0000 
  5 C       40.3300    29.4030    17.3000 C.ar  1 <1>   0.0000 
  6 C       39.9070    28.0600    17.2360 C.ar  1 <1>   0.0000 
  7 C       40.3010    27.2790    16.1350 C.ar  1 <1>   0.0000 
  8 C       39.0680    27.4450    18.2730 C.2   1 <1>   0.0000 
  9 C       37.9850    28.0260    18.9840 C.2   1 <1>   0.0000 
 10 C       37.4920    27.0470    19.8270 C.2   1 <1>   0.0000 
 11 N       38.3050    25.9670    19.6090 N.pl3 1 <1>   0.0000 
 12 H       38.2820    25.0650    20.0770 H     1 <1>   0.0000 
 13 N       39.2400    26.1670    18.6540 N.2   1 <1>   0.0000 
 14 C       36.4000    27.1440    20.7760 C.2   1 <1>   0.0000 
 15 O       35.9880    28.2450    21.1460 O.2   1 <1>   0.0000 
 16 N       35.8570    25.9350    21.1800 N.am  1 <1>   0.0000 
 17 C       34.8740    25.7100    22.1710 C.ar  1 <1>   0.0000 
 18 C       34.3390    26.7060    22.9940 C.ar  1 <1>   0.0000 
 19 C       33.3670    26.3960    23.9540 C.ar  1 <1>   0.0000 
 20 C       32.9260    25.0790    24.0910 C.ar  1 <1>   0.0000 
 21 C       33.4560    24.0700    23.2860 C.ar  1 <1>   0.0000 
 22 C       34.4270    24.3890    22.3320 C.ar  1 <1>   0.0000 
 23 S       31.6870    24.6600    25.2930 S.o2  1 <1>   0.0000 
 24 O       32.2320    23.5910    26.1170 O.2   1 <1>   0.0000 
 25 O       31.1960    25.8760    25.9230 O.2   1 <1>   0.0000 
 26 N       30.4200    24.0190    24.3400 N.am  1 <1>   0.0000 
 27 C       29.3660    23.3150    25.1300 C.3   1 <1>   0.0000 
 28 C       28.4810    22.5090    24.1810 C.3   1 <1>   0.0000 
 29 C       27.8450    23.4060    23.1120 C.3   1 <1>   0.0000 
 30 C       28.9330    24.2080    22.3860 C.3   1 <1>   0.0000 
 31 C       29.8050    24.9800    23.3730 C.3   1 <1>   0.0000 
 32 C       27.0280    22.5790    22.1230 C.3   1 <1>   0.0000 
 33 O       39.9700    30.1510    18.3950 O.3   1 <1>   0.0000 
 34 C       41.6040    31.3870    16.3130 C.3   1 <1>   0.0000 
 35 H       40.7610    26.1940    13.7300 H     1 <1>   0.0000 
 36 H       41.6480    27.5550    13.0460 H     1 <1>   0.0000 
 37 H       42.4600    26.4610    14.1930 H     1 <1>   0.0000 
 38 H       42.1190    29.5650    14.4000 H     1 <1>   0.0000 
 39 H       39.9870    26.2370    16.0740 H     1 <1>   0.0000 
 40 H       37.6000    29.0330    18.8850 H     1 <1>   0.0000 
 41 H       36.1800    25.1010    20.7030 H     1 <1>   0.0000 
 42 H       34.6590    27.7410    22.9300 H     1 <1>   0.0000 
 43 H       32.9680    27.1910    24.5800 H     1 <1>   0.0000 
 44 H       33.1150    23.0410    23.3870 H     1 <1>   0.0000 
 45 H       34.8240    23.5860    21.7120 H     1 <1>   0.0000 
 46 H       29.8260    22.6210    25.8400 H     1 <1>   0.0000 
 47 H       28.7680    24.0400    25.6930 H     1 <1>   0.0000 
 48 H       27.7000    22.0000    24.7570 H     1 <1>   0.0000 
 49 H       29.0860    21.7300    23.6990 H     1 <1>   0.0000 
 50 H       27.1650    24.1110    23.6090 H     1 <1>   0.0000 
 51 H       28.4720    24.9100    21.6810 H     1 <1>   0.0000 
 52 H       29.5650    23.5290    21.8000 H     1 <1>   0.0000 
 53 H       29.2070    25.7260    23.9090 H     1 <1>   0.0000 
 54 H       30.5780    25.5050    22.8050 H     1 <1>   0.0000 
 55 H       27.6560    21.8560    21.5920 H     1 <1>   0.0000 
 56 H       26.2370    22.0260    22.6400 H     1 <1>   0.0000 
 57 H       26.5530    23.2260    21.3770 H     1 <1>   0.0000 
 58 H       40.3330    31.0590    18.3310 H     1 <1>   0.0000 
 59 H       40.7520    32.0740    16.3430 H     1 <1>   0.0000 
 60 H       42.2440    31.5520    17.1860 H     1 <1>   0.0000 
 61 H       42.1930    31.6370    15.4240 H     1 <1>   0.0000 
@<TRIPOS>BOND
  1   1   2  1   
  2   1  35  1   
  3   1  36  1   
  4   1  37  1   
  5   2   3  ar  
  6   2   7  ar  
  7   3   4  ar  
  8   3  38  1   
  9   4   5  ar  
 10   4  34  1   
 11   5   6  ar  
 12   5  33  1   
 13   6   7  ar  
 14   6   8  1   
 15   7  39  1   
 16   8   9  1   
 17   8  13  2   
 18   9  10  2   
 19   9  40  1   
 20  10  11  1   
 21  10  14  1   
 22  11  12  1   
 23  11  13  1   
 24  14  15  2   
 25  14  16  am  
 26  16  17  1   
 27  16  41  1   
 28  17  18  ar  
 29  17  22  ar  
 30  18  19  ar  
 31  18  42  1   
 32  19  20  ar  
 33  19  43  1   
 34  20  21  ar  
 35  20  23  1   
 36  21  22  ar  
 37  21  44  1   
 38  22  45  1   
 39  23  24  2   
 40  23  25  2   
 41  23  26  am  
 42  26  27  1   
 43  26  31  1   
 44  27  28  1   
 45  27  46  1   
 46  27  47  1   
 47  28  29  1   
 48  28  48  1   
 49  28  49  1   
 50  29  30  1   
 51  29  32  1   
 52  29  50  1   
 53  30  31  1   
 54  30  51  1   
 55  30  52  1   
 56  31  53  1   
 57  31  54  1   
 58  32  55  1   
 59  32  56  1   
 60  32  57  1   
 61  33  58  1   
 62  34  59  1   
 63  34  60  1   
 64  34  61  1   
@<TRIPOS>SUBSTRUCTURE
  1 ****  16 GROUP 4 **** **** 0

# MOE 2015.10 (io_trps.svl 2015.10)

@<TRIPOS>MOLECULE
3,4-diMeO-phenyl(2971684)
54 57 1 0 0 
SMALL
NO_CHARGES


@<TRIPOS>ATOM
  1 C        3.7310    -1.6010    -0.1870 C.ar  1 <1>   0.0000 
  2 C        3.0360    -1.5940     1.0220 C.ar  1 <1>   0.0000 
  3 H        3.2450    -0.8460     1.7840 H     1 <1>   0.0000 
  4 C        2.0580    -2.5660     1.2620 C.ar  1 <1>   0.0000 
  5 H        1.5360    -2.5390     2.2180 H     1 <1>   0.0000 
  6 C        1.7440    -3.5610     0.3150 C.ar  1 <1>   0.0000 
  7 C        2.4580    -3.5310    -0.8960 C.ar  1 <1>   0.0000 
  8 H        2.2640    -4.2600    -1.6800 H     1 <1>   0.0000 
  9 C        3.4410    -2.5640    -1.1520 C.ar  1 <1>   0.0000 
 10 H        3.9660    -2.5820    -2.1050 H     1 <1>   0.0000 
 11 S        4.9430    -0.3490    -0.5070 S.o2  1 <1>   0.0000 
 12 N        6.2770    -0.9320     0.3230 N.am  1 <1>   0.0000 
 13 H        7.0540    -1.1500    -0.3070 H     1 <1>   0.0000 
 14 H        6.5600    -0.3060     1.0820 H     1 <1>   0.0000 
 15 O        5.2880    -0.3600    -1.9180 O.2   1 <1>   0.0000 
 16 O        4.5340     0.8830     0.1440 O.2   1 <1>   0.0000 
 17 C       -0.8980    -5.3830     1.6310 C.2   1 <1>   0.0000 
 18 N        0.0270    -4.4720     1.7310 N.2   1 <1>   0.0000 
 19 N        0.7620    -4.5170     0.5810 N.pl3 1 <1>   0.0000 
 20 C        0.3960    -5.6460    -0.2920 C.3   1 <1>   0.0000 
 21 H        0.1820    -5.2840    -1.3050 H     1 <1>   0.0000 
 22 C       -0.9020    -6.1540     0.3370 C.3   1 <1>   0.0000 
 23 H       -0.9270    -7.2350     0.5010 H     1 <1>   0.0000 
 24 H       -1.7730    -5.8470    -0.2540 H     1 <1>   0.0000 
 25 C        3.3930    -8.7610    -0.4990 C.ar  1 <1>   0.0000 
 26 O        4.3210    -9.7750    -0.5340 O.3   1 <1>   0.0000 
 27 C        5.6210    -9.2310    -0.7950 C.3   1 <1>   0.0000 
 28 H        6.3280   -10.0640    -0.8440 H     1 <1>   0.0000 
 29 H        5.9370    -8.5630     0.0140 H     1 <1>   0.0000 
 30 H        5.6490    -8.7050    -1.7560 H     1 <1>   0.0000 
 31 C        2.7030    -8.3840    -1.6600 C.ar  1 <1>   0.0000 
 32 O        3.0360    -9.0600    -2.8050 O.3   1 <1>   0.0000 
 33 C        2.3470    -8.6960    -4.0010 C.3   1 <1>   0.0000 
 34 H        2.7300    -9.3260    -4.8100 H     1 <1>   0.0000 
 35 H        2.5460    -7.6530    -4.2680 H     1 <1>   0.0000 
 36 H        1.2730    -8.8870    -3.9100 H     1 <1>   0.0000 
 37 C        1.7430    -7.3690    -1.5700 C.ar  1 <1>   0.0000 
 38 H        1.1900    -7.0460    -2.4500 H     1 <1>   0.0000 
 39 C        1.4630    -6.7380    -0.3400 C.ar  1 <1>   0.0000 
 40 C        2.1490    -7.1630     0.8100 C.ar  1 <1>   0.0000 
 41 H        1.9430    -6.7100     1.7790 H     1 <1>   0.0000 
 42 C        3.1070    -8.1730     0.7330 C.ar  1 <1>   0.0000 
 43 H        3.6280    -8.4950     1.6310 H     1 <1>   0.0000 
 44 C       -3.7690    -6.1000     4.7320 C.ar  1 <1>   0.0000 
 45 H       -4.4950    -6.2780     5.5240 H     1 <1>   0.0000 
 46 C       -2.7380    -5.1820     4.9260 C.ar  1 <1>   0.0000 
 47 H       -2.6590    -4.6420     5.8680 H     1 <1>   0.0000 
 48 C       -1.8060    -4.9530     3.9110 C.ar  1 <1>   0.0000 
 49 H       -1.0080    -4.2320     4.0810 H     1 <1>   0.0000 
 50 C       -1.9000    -5.6440     2.6950 C.ar  1 <1>   0.0000 
 51 C       -2.9400    -6.5630     2.5060 C.ar  1 <1>   0.0000 
 52 H       -3.0500    -7.1130     1.5740 H     1 <1>   0.0000 
 53 C       -3.8700    -6.7890     3.5240 C.ar  1 <1>   0.0000 
 54 H       -4.6770    -7.5040     3.3730 H     1 <1>   0.0000 
@<TRIPOS>BOND
  1   1   2  ar  
  2   1   9  ar  
  3   1  11  1   
  4   2   3  1   
  5   2   4  ar  
  6   4   5  1   
  7   4   6  ar  
  8   6   7  ar  
  9   6  19  1   
 10   7   8  1   
 11   7   9  ar  
 12   9  10  1   
 13  11  12  am  
 14  11  15  2   
 15  11  16  2   
 16  12  13  1   
 17  12  14  1   
 18  17  18  2   
 19  17  22  1   
 20  17  50  1   
 21  18  19  1   
 22  19  20  1   
 23  20  21  1   
 24  20  22  1   
 25  20  39  1   
 26  22  23  1   
 27  22  24  1   
 28  25  26  1   
 29  25  31  ar  
 30  25  42  ar  
 31  26  27  1   
 32  27  28  1   
 33  27  29  1   
 34  27  30  1   
 35  31  32  1   
 36  31  37  ar  
 37  32  33  1   
 38  33  34  1   
 39  33  35  1   
 40  33  36  1   
 41  37  38  1   
 42  37  39  ar  
 43  39  40  ar  
 44  40  41  1   
 45  40  42  ar  
 46  42  43  1   
 47  44  45  1   
 48  44  46  ar  
 49  44  53  ar  
 50  46  47  1   
 51  46  48  ar  
 52  48  49  1   
 53  48  50  ar  
 54  50  51  ar  
 55  51  52  1   
 56  51  53  ar  
 57  53  54  1   
@<TRIPOS>SUBSTRUCTURE
  1 ****  19 GROUP 4 **** **** 0

# MOE 2015.10 (io_trps.svl 2015.10)

@<TRIPOS>MOLECULE
3-OMe-phenyl(44143698)
54 57 1 0 0 
SMALL
NO_CHARGES


@<TRIPOS>ATOM
  1 C        0.4650     0.5810    -0.7700 C.ar  1 <1>   0.0000 
  2 C       -0.7330     0.9430    -0.1350 C.ar  1 <1>   0.0000 
  3 H       -0.7270     1.6420     0.7010 H     1 <1>   0.0000 
  4 C       -1.9540     0.4120    -0.5610 C.ar  1 <1>   0.0000 
  5 H       -2.8700     0.7050    -0.0490 H     1 <1>   0.0000 
  6 C       -2.0080    -0.4850    -1.6300 C.ar  1 <1>   0.0000 
  7 O       -3.2630    -0.9320    -1.9420 O.3   1 <1>   0.0000 
  8 C       -3.3620    -1.8700    -3.0130 C.3   1 <1>   0.0000 
  9 H       -4.4180    -2.1350    -3.1280 H     1 <1>   0.0000 
 10 H       -2.8110    -2.7890    -2.7850 H     1 <1>   0.0000 
 11 H       -3.0250    -1.4280    -3.9570 H     1 <1>   0.0000 
 12 C       -0.8260    -0.8420    -2.2770 C.ar  1 <1>   0.0000 
 13 H       -0.8150    -1.5320    -3.1170 H     1 <1>   0.0000 
 14 C        0.3980    -0.3110    -1.8530 C.ar  1 <1>   0.0000 
 15 H        1.3050    -0.6080    -2.3790 H     1 <1>   0.0000 
 16 C        3.5040     1.5840    -1.8080 C.2   1 <1>   0.0000 
 17 C        2.2870     2.2680    -1.2410 C.3   1 <1>   0.0000 
 18 H        1.5720     2.5490    -2.0200 H     1 <1>   0.0000 
 19 H        2.6070     3.1600    -0.6900 H     1 <1>   0.0000 
 20 C        1.7800     1.1850    -0.2880 C.3   1 <1>   0.0000 
 21 H        1.6480     1.6240     0.7100 H     1 <1>   0.0000 
 22 N        2.8890     0.2160    -0.2720 N.pl3 1 <1>   0.0000 
 23 N        3.8210     0.4550    -1.2410 N.2   1 <1>   0.0000 
 24 C        3.3450    -3.0400     2.3900 C.ar  1 <1>   0.0000 
 25 C        4.2360    -2.8700     1.3320 C.ar  1 <1>   0.0000 
 26 H        5.0590    -3.5640     1.1700 H     1 <1>   0.0000 
 27 C        4.0750    -1.7850     0.4620 C.ar  1 <1>   0.0000 
 28 H        4.7870    -1.6770    -0.3560 H     1 <1>   0.0000 
 29 C        3.0280    -0.8540     0.6130 C.ar  1 <1>   0.0000 
 30 C        2.1460    -1.0590     1.6890 C.ar  1 <1>   0.0000 
 31 H        1.3180    -0.3780     1.8740 H     1 <1>   0.0000 
 32 C        2.2950    -2.1400     2.5690 C.ar  1 <1>   0.0000 
 33 H        1.5890    -2.2610     3.3890 H     1 <1>   0.0000 
 34 S        3.5070    -4.4240     3.4830 S.o2  1 <1>   0.0000 
 35 N        4.2680    -3.7350     4.8080 N.am  1 <1>   0.0000 
 36 H        3.6840    -3.7740     5.6490 H     1 <1>   0.0000 
 37 H        5.1980    -4.1350     4.9660 H     1 <1>   0.0000 
 38 O        2.1850    -4.8430     3.9160 O.2   1 <1>   0.0000 
 39 O        4.4380    -5.3840     2.9150 O.2   1 <1>   0.0000 
 40 C        5.7890     3.2740    -5.0040 C.ar  1 <1>   0.0000 
 41 H        6.3680     3.7080    -5.8170 H     1 <1>   0.0000 
 42 C        4.7200     3.9920    -4.4670 C.ar  1 <1>   0.0000 
 43 H        4.4730     4.9760    -4.8620 H     1 <1>   0.0000 
 44 C        3.9680     3.4490    -3.4250 C.ar  1 <1>   0.0000 
 45 H        3.1440     4.0340    -3.0230 H     1 <1>   0.0000 
 46 C        4.2860     2.1840    -2.9190 C.ar  1 <1>   0.0000 
 47 C        5.3660     1.4680    -3.4620 C.ar  1 <1>   0.0000 
 48 H        5.5990     0.4880    -3.0570 H     1 <1>   0.0000 
 49 C        6.1190     2.0110    -4.5060 C.ar  1 <1>   0.0000 
 50 O        7.1890     1.4170    -5.1190 O.3   1 <1>   0.0000 
 51 C        7.5800     0.1330    -4.6340 C.3   1 <1>   0.0000 
 52 H        8.4450    -0.1950    -5.2180 H     1 <1>   0.0000 
 53 H        6.7810    -0.6020    -4.7780 H     1 <1>   0.0000 
 54 H        7.8870     0.1860    -3.5840 H     1 <1>   0.0000 
@<TRIPOS>BOND
  1   1   2  ar  
  2   1  14  ar  
  3   1  20  1   
  4   2   3  1   
  5   2   4  ar  
  6   4   5  1   
  7   4   6  ar  
  8   6   7  1   
  9   6  12  ar  
 10   7   8  1   
 11   8   9  1   
 12   8  10  1   
 13   8  11  1   
 14  12  13  1   
 15  12  14  ar  
 16  14  15  1   
 17  16  17  1   
 18  16  23  2   
 19  16  46  1   
 20  17  18  1   
 21  17  19  1   
 22  17  20  1   
 23  20  21  1   
 24  20  22  1   
 25  22  23  1   
 26  22  29  1   
 27  24  25  ar  
 28  24  32  ar  
 29  24  34  1   
 30  25  26  1   
 31  25  27  ar  
 32  27  28  1   
 33  27  29  ar  
 34  29  30  ar  
 35  30  31  1   
 36  30  32  ar  
 37  32  33  1   
 38  34  35  am  
 39  34  38  2   
 40  34  39  2   
 41  35  36  1   
 42  35  37  1   
 43  40  41  1   
 44  40  42  ar  
 45  40  49  ar  
 46  42  43  1   
 47  42  44  ar  
 48  44  45  1   
 49  44  46  ar  
 50  46  47  ar  
 51  47  48  1   
 52  47  49  ar  
 53  49  50  1   
 54  50  51  1   
 55  51  52  1   
 56  51  53  1   
 57  51  54  1   
@<TRIPOS>SUBSTRUCTURE
  1 ****  22 GROUP 4 **** **** 0

# MOE 2015.10 (io_trps.svl 2015.10)

@<TRIPOS>MOLECULE
A11_G04
41 44 1 0 0 
SMALL
NO_CHARGES


@<TRIPOS>ATOM
  1 C        1.7060     0.4830    -1.2780 C.ar  1 <1>   0.0000 
  2 C        0.9520     0.9060    -2.3800 C.ar  1 <1>   0.0000 
  3 H        1.1320     1.8670    -2.8560 H     1 <1>   0.0000 
  4 C       -0.0450     0.0480    -2.8530 C.ar  1 <1>   0.0000 
  5 H       -0.6490     0.3490    -3.7090 H     1 <1>   0.0000 
  6 C       -0.2780    -1.1830    -2.2460 C.ar  1 <1>   0.0000 
  7 H       -1.0600    -1.8370    -2.6300 H     1 <1>   0.0000 
  8 C        0.4850    -1.5920    -1.1450 C.ar  1 <1>   0.0000 
  9 H        0.2880    -2.5580    -0.6830 H     1 <1>   0.0000 
 10 C        1.4990    -0.7450    -0.6450 C.ar  1 <1>   0.0000 
 11 N        2.7340     1.1160    -0.6160 N.pl3 1 <1>   0.0000 
 12 H        3.1030     2.0290    -0.8590 H     1 <1>   0.0000 
 13 C        2.4400    -0.8390     0.4320 C.2   1 <1>   0.0000 
 14 C        2.5970    -1.9390     1.3660 C.2   1 <1>   0.0000 
 15 H        1.9390    -2.8170     1.2380 H     1 <1>   0.0000 
 16 N        3.4890    -1.8550     2.3050 N.2   1 <1>   0.0000 
 17 N        3.5640    -2.9450     3.1310 N.am  1 <1>   0.0000 
 18 C        4.4750    -2.9570     4.1770 C.2   1 <1>   0.0000 
 19 O        5.2650    -2.0530     4.4460 O.2   1 <1>   0.0000 
 20 H        2.9510    -3.7460     2.9710 H     1 <1>   0.0000 
 21 C        3.1800     0.3300     0.4130 C.2   1 <1>   0.0000 
 22 H        3.9900     0.6710     1.0460 H     1 <1>   0.0000 
 23 N        4.2820    -6.4360     6.6110 N.ar  1 <1>   0.0000 
 24 C        5.4330    -6.1390     5.9760 C.ar  1 <1>   0.0000 
 25 C        5.5800    -5.0100     5.1440 C.ar  1 <1>   0.0000 
 26 C        4.4410    -4.1880     5.0030 C.ar  1 <1>   0.0000 
 27 C        3.2480    -4.4910     5.6610 C.ar  1 <1>   0.0000 
 28 H        2.3740    -3.8500     5.5700 H     1 <1>   0.0000 
 29 C        3.2090    -5.6230     6.4530 C.ar  1 <1>   0.0000 
 30 C        1.9470    -5.9860     7.1810 C.3   1 <1>   0.0000 
 31 H        2.0800    -6.9070     7.7580 H     1 <1>   0.0000 
 32 H        1.1320    -6.1450     6.4680 H     1 <1>   0.0000 
 33 H        1.6670    -5.1870     7.8740 H     1 <1>   0.0000 
 34 C        6.5210    -6.9870     6.1490 C.ar  1 <1>   0.0000 
 35 H        6.4170    -7.8600     6.7920 H     1 <1>   0.0000 
 36 C        6.8260    -4.7870     4.5040 C.ar  1 <1>   0.0000 
 37 H        6.9710    -3.9320     3.8440 H     1 <1>   0.0000 
 38 C        7.9000    -5.6540     4.6950 C.ar  1 <1>   0.0000 
 39 H        8.8500    -5.4670     4.1970 H     1 <1>   0.0000 
 40 C        7.7480    -6.7570     5.5220 C.ar  1 <1>   0.0000 
 41 H        8.5770    -7.4430     5.6800 H     1 <1>   0.0000 
@<TRIPOS>BOND
  1   1   2  ar  
  2   1  10  ar  
  3   1  11  1   
  4   2   3  1   
  5   2   4  ar  
  6   4   5  1   
  7   4   6  ar  
  8   6   7  1   
  9   6   8  ar  
 10   8   9  1   
 11   8  10  ar  
 12  10  13  1   
 13  11  12  1   
 14  11  21  1   
 15  13  14  1   
 16  13  21  2   
 17  14  15  1   
 18  14  16  2   
 19  16  17  1   
 20  17  18  am  
 21  17  20  1   
 22  18  19  2   
 23  18  26  1   
 24  21  22  1   
 25  23  24  ar  
 26  23  29  ar  
 27  24  25  ar  
 28  24  34  ar  
 29  25  26  ar  
 30  25  36  ar  
 31  26  27  ar  
 32  27  28  1   
 33  27  29  ar  
 34  29  30  1   
 35  30  31  1   
 36  30  32  1   
 37  30  33  1   
 38  34  35  1   
 39  34  40  ar  
 40  36  37  1   
 41  36  38  ar  
 42  38  39  1   
 43  38  40  ar  
 44  40  41  1   
@<TRIPOS>SUBSTRUCTURE
  1 ****  17 GROUP 4 **** **** 0

# MOE 2015.10 (io_trps.svl 2015.10)

@<TRIPOS>MOLECULE
ZINC08845591
58 61 1 0 0 
SMALL
NO_CHARGES


@<TRIPOS>ATOM
  1 C       29.4700    24.2020    21.5310 C.3   1 <1>   0.0000 
  2 C       30.8250    24.4880    22.1120 C.ar  1 <1>   0.0000 
  3 C       31.0180    24.4730    23.4980 C.ar  1 <1>   0.0000 
  4 C       32.2700    24.7670    24.0640 C.ar  1 <1>   0.0000 
  5 C       33.3410    25.0890    23.2090 C.ar  1 <1>   0.0000 
  6 C       33.1630    25.1370    21.8110 C.ar  1 <1>   0.0000 
  7 C       31.8960    24.8330    21.2810 C.ar  1 <1>   0.0000 
  8 C       34.2460    25.5010    20.8890 C.2   1 <1>   0.0000 
  9 C       35.2490    26.4910    21.0600 C.2   1 <1>   0.0000 
 10 C       36.0110    26.4880    19.9070 C.2   1 <1>   0.0000 
 11 N       35.4660    25.4930    19.1400 N.pl3 1 <1>   0.0000 
 12 H       35.7860    25.1600    18.2330 H     1 <1>   0.0000 
 13 N       34.3810    24.9070    19.6900 N.2   1 <1>   0.0000 
 14 C       37.1680    27.2990    19.5850 C.2   1 <1>   0.0000 
 15 O       37.8170    27.8500    20.4750 O.2   1 <1>   0.0000 
 16 N       37.4370    27.4260    18.2320 N.am  1 <1>   0.0000 
 17 C       38.5560    28.0330    17.6190 C.ar  1 <1>   0.0000 
 18 C       39.6610    28.5340    18.3120 C.ar  1 <1>   0.0000 
 19 C       40.7350    29.1110    17.6220 C.ar  1 <1>   0.0000 
 20 C       40.7020    29.1990    16.2280 C.ar  1 <1>   0.0000 
 21 C       39.6150    28.6840    15.5210 C.ar  1 <1>   0.0000 
 22 C       38.5480    28.1090    16.2180 C.ar  1 <1>   0.0000 
 23 S       42.0860    29.8920    15.3480 S.o2  1 <1>   0.0000 
 24 O       43.2720    29.7620    16.1840 O.2   1 <1>   0.0000 
 25 O       42.1120    29.3190    14.0100 O.2   1 <1>   0.0000 
 26 N       41.7080    31.5480    15.2130 N.am  1 <1>   0.0000 
 27 C       41.6840    32.3240    16.4860 C.3   1 <1>   0.0000 
 28 C       41.7710    33.8140    16.1640 C.3   1 <1>   0.0000 
 29 C       40.6460    34.2460    15.2290 C.3   1 <1>   0.0000 
 30 C       40.6130    33.3710    13.9790 C.3   1 <1>   0.0000 
 31 C       40.5460    31.8890    14.3420 C.3   1 <1>   0.0000 
 32 O       34.5910    25.3460    23.7190 O.3   1 <1>   0.0000 
 33 C       32.4110    24.7200    25.5610 C.3   1 <1>   0.0000 
 34 H       29.5580    23.7750    20.5260 H     1 <1>   0.0000 
 35 H       28.9280    23.4760    22.1450 H     1 <1>   0.0000 
 36 H       28.8850    25.1250    21.4730 H     1 <1>   0.0000 
 37 H       30.1770    24.2240    24.1470 H     1 <1>   0.0000 
 38 H       31.7400    24.8730    20.2020 H     1 <1>   0.0000 
 39 H       35.3900    27.1430    21.9140 H     1 <1>   0.0000 
 40 H       36.7450    27.0580    17.5880 H     1 <1>   0.0000 
 41 H       39.7360    28.4830    19.3940 H     1 <1>   0.0000 
 42 H       41.5860    29.4880    18.1870 H     1 <1>   0.0000 
 43 H       39.5800    28.7260    14.4340 H     1 <1>   0.0000 
 44 H       37.7070    27.7200    15.6440 H     1 <1>   0.0000 
 45 H       40.7650    32.1120    17.0430 H     1 <1>   0.0000 
 46 H       42.5400    32.0580    17.1150 H     1 <1>   0.0000 
 47 H       42.7370    34.0290    15.6900 H     1 <1>   0.0000 
 48 H       41.7280    34.3970    17.0910 H     1 <1>   0.0000 
 49 H       40.7800    35.2960    14.9450 H     1 <1>   0.0000 
 50 H       39.6850    34.1750    15.7530 H     1 <1>   0.0000 
 51 H       41.5140    33.5600    13.3820 H     1 <1>   0.0000 
 52 H       39.7510    33.6410    13.3600 H     1 <1>   0.0000 
 53 H       40.5770    31.3080    13.4160 H     1 <1>   0.0000 
 54 H       39.6060    31.6690    14.8590 H     1 <1>   0.0000 
 55 H       34.6000    25.2320    24.6920 H     1 <1>   0.0000 
 56 H       31.4550    24.5060    26.0520 H     1 <1>   0.0000 
 57 H       33.1130    23.9320    25.8510 H     1 <1>   0.0000 
 58 H       32.7600    25.6850    25.9410 H     1 <1>   0.0000 
@<TRIPOS>BOND
  1   1   2  1   
  2   1  34  1   
  3   1  35  1   
  4   1  36  1   
  5   2   3  ar  
  6   2   7  ar  
  7   3   4  ar  
  8   3  37  1   
  9   4   5  ar  
 10   4  33  1   
 11   5   6  ar  
 12   5  32  1   
 13   6   7  ar  
 14   6   8  1   
 15   7  38  1   
 16   8   9  1   
 17   8  13  2   
 18   9  10  2   
 19   9  39  1   
 20  10  11  1   
 21  10  14  1   
 22  11  12  1   
 23  11  13  1   
 24  14  15  2   
 25  14  16  am  
 26  16  17  1   
 27  16  40  1   
 28  17  18  ar  
 29  17  22  ar  
 30  18  19  ar  
 31  18  41  1   
 32  19  20  ar  
 33  19  42  1   
 34  20  21  ar  
 35  20  23  1   
 36  21  22  ar  
 37  21  43  1   
 38  22  44  1   
 39  23  24  2   
 40  23  25  2   
 41  23  26  am  
 42  26  27  1   
 43  26  31  1   
 44  27  28  1   
 45  27  45  1   
 46  27  46  1   
 47  28  29  1   
 48  28  47  1   
 49  28  48  1   
 50  29  30  1   
 51  29  49  1   
 52  29  50  1   
 53  30  31  1   
 54  30  51  1   
 55  30  52  1   
 56  31  53  1   
 57  31  54  1   
 58  32  55  1   
 59  33  56  1   
 60  33  57  1   
 61  33  58  1   
@<TRIPOS>SUBSTRUCTURE
  1 ****  16 GROUP 4 **** **** 0

# MOE 2015.10 (io_trps.svl 2015.10)

@<TRIPOS>MOLECULE
ZINC09243640
55 58 1 0 0 
SMALL
NO_CHARGES


@<TRIPOS>ATOM
  1 C       42.2290    35.4760    16.9390 C.3   1 <1>   0.0000 
  2 C       42.5820    34.0680    16.4670 C.3   1 <1>   0.0000 
  3 C       42.1140    33.8420    15.0240 C.3   1 <1>   0.0000 
  4 C       42.3920    32.4120    14.5670 C.3   1 <1>   0.0000 
  5 N       41.7130    31.4560    15.4940 N.am  1 <1>   0.0000 
  6 C       42.2480    31.5980    16.8840 C.3   1 <1>   0.0000 
  7 C       41.9620    33.0110    17.3890 C.3   1 <1>   0.0000 
  8 S       41.6470    29.8540    14.9020 S.o2  1 <1>   0.0000 
  9 O       42.9680    29.2660    15.0700 O.2   1 <1>   0.0000 
 10 O       41.0280    29.8730    13.5840 O.2   1 <1>   0.0000 
 11 C       40.5060    29.0530    16.0030 C.ar  1 <1>   0.0000 
 12 C       39.2130    29.5650    16.1320 C.ar  1 <1>   0.0000 
 13 C       38.3000    28.9460    16.9950 C.ar  1 <1>   0.0000 
 14 C       38.6710    27.8180    17.7320 C.ar  1 <1>   0.0000 
 15 C       39.9730    27.3130    17.5840 C.ar  1 <1>   0.0000 
 16 C       40.8920    27.9250    16.7260 C.ar  1 <1>   0.0000 
 17 N       37.8160    27.1260    18.6210 N.am  1 <1>   0.0000 
 18 C       36.5220    27.4530    18.9920 C.2   1 <1>   0.0000 
 19 O       35.9620    28.5080    18.6910 O.2   1 <1>   0.0000 
 20 C       35.8510    26.4700    19.8200 C.2   1 <1>   0.0000 
 21 C       34.7550    26.6440    20.6460 C.2   1 <1>   0.0000 
 22 C       34.4750    25.3790    21.2250 C.2   1 <1>   0.0000 
 23 N       35.3330    24.4550    20.7580 N.2   1 <1>   0.0000 
 24 N       36.1340    25.1330    19.9070 N.pl3 1 <1>   0.0000 
 25 H       36.8540    24.6150    19.4090 H     1 <1>   0.0000 
 26 C       33.4110    25.0280    22.1730 C.ar  1 <1>   0.0000 
 27 C       32.7860    23.7740    22.0620 C.ar  1 <1>   0.0000 
 28 C       31.7620    23.4110    22.9370 C.ar  1 <1>   0.0000 
 29 C       31.3450    24.2850    23.9370 C.ar  1 <1>   0.0000 
 30 C       31.9590    25.5310    24.0680 C.ar  1 <1>   0.0000 
 31 C       32.9880    25.8980    23.1930 C.ar  1 <1>   0.0000 
 32 O       33.5950    27.1160    23.3600 O.3   1 <1>   0.0000 
 33 CL      31.0070    21.8720    22.7790 Cl    1 <1>   0.0000 
 34 H       42.5860    35.6430    17.9610 H     1 <1>   0.0000 
 35 H       42.6950    36.2290    16.2940 H     1 <1>   0.0000 
 36 H       41.1470    35.6420    16.9260 H     1 <1>   0.0000 
 37 H       43.6740    33.9630    16.5000 H     1 <1>   0.0000 
 38 H       42.6210    34.5440    14.3510 H     1 <1>   0.0000 
 39 H       41.0380    34.0420    14.9480 H     1 <1>   0.0000 
 40 H       43.4700    32.2170    14.5450 H     1 <1>   0.0000 
 41 H       41.9990    32.2960    13.5520 H     1 <1>   0.0000 
 42 H       41.7590    30.8910    17.5590 H     1 <1>   0.0000 
 43 H       43.3250    31.3990    16.8980 H     1 <1>   0.0000 
 44 H       42.3580    33.1210    18.4050 H     1 <1>   0.0000 
 45 H       40.8760    33.1600    17.4480 H     1 <1>   0.0000 
 46 H       38.9080    30.4460    15.5680 H     1 <1>   0.0000 
 47 H       37.3040    29.3750    17.0550 H     1 <1>   0.0000 
 48 H       40.2960    26.4330    18.1400 H     1 <1>   0.0000 
 49 H       41.8940    27.5110    16.6350 H     1 <1>   0.0000 
 50 H       38.2220    26.2990    19.0440 H     1 <1>   0.0000 
 51 H       34.2270    27.5740    20.8120 H     1 <1>   0.0000 
 52 H       33.0930    23.0790    21.2820 H     1 <1>   0.0000 
 53 H       30.5470    24.0060    24.6210 H     1 <1>   0.0000 
 54 H       31.6270    26.2000    24.8590 H     1 <1>   0.0000 
 55 H       33.1920    27.5810    24.1280 H     1 <1>   0.0000 
@<TRIPOS>BOND
  1   1   2  1   
  2   1  34  1   
  3   1  35  1   
  4   1  36  1   
  5   2   3  1   
  6   2   7  1   
  7   2  37  1   
  8   3   4  1   
  9   3  38  1   
 10   3  39  1   
 11   4   5  1   
 12   4  40  1   
 13   4  41  1   
 14   5   6  1   
 15   5   8  am  
 16   6   7  1   
 17   6  42  1   
 18   6  43  1   
 19   7  44  1   
 20   7  45  1   
 21   8   9  2   
 22   8  10  2   
 23   8  11  1   
 24  11  12  ar  
 25  11  16  ar  
 26  12  13  ar  
 27  12  46  1   
 28  13  14  ar  
 29  13  47  1   
 30  14  15  ar  
 31  14  17  1   
 32  15  16  ar  
 33  15  48  1   
 34  16  49  1   
 35  17  18  am  
 36  17  50  1   
 37  18  19  2   
 38  18  20  1   
 39  20  21  2   
 40  20  24  1   
 41  21  22  1   
 42  21  51  1   
 43  22  23  2   
 44  22  26  1   
 45  23  24  1   
 46  24  25  1   
 47  26  27  ar  
 48  26  31  ar  
 49  27  28  ar  
 50  27  52  1   
 51  28  29  ar  
 52  28  33  1   
 53  29  30  ar  
 54  29  53  1   
 55  30  31  ar  
 56  30  54  1   
 57  31  32  1   
 58  32  55  1   
@<TRIPOS>SUBSTRUCTURE
  1 ****  17 GROUP 4 **** **** 0

# MOE 2015.10 (io_trps.svl 2015.10)

@<TRIPOS>MOLECULE
ZINC08845597
58 61 1 0 0 
SMALL
NO_CHARGES


@<TRIPOS>ATOM
  1 C       30.1820    24.3010    25.2240 C.3   1 <1>   0.0000 
  2 C       31.1960    24.6830    24.1760 C.ar  1 <1>   0.0000 
  3 C       30.7530    24.8630    22.8570 C.ar  1 <1>   0.0000 
  4 C       31.6430    25.2200    21.8450 C.ar  1 <1>   0.0000 
  5 C       33.0050    25.3990    22.1180 C.ar  1 <1>   0.0000 
  6 C       33.4560    25.2050    23.4390 C.ar  1 <1>   0.0000 
  7 C       32.5610    24.8820    24.4860 C.ar  1 <1>   0.0000 
  8 C       33.0590    24.7190    25.9020 C.3   1 <1>   0.0000 
  9 O       34.8050    25.3170    23.6830 O.3   1 <1>   0.0000 
 10 C       33.9050    25.7790    21.0210 C.2   1 <1>   0.0000 
 11 C       34.9960    26.6860    21.0550 C.2   1 <1>   0.0000 
 12 C       35.5090    26.7410    19.7720 C.2   1 <1>   0.0000 
 13 N       34.7430    25.8550    19.0610 N.pl3 1 <1>   0.0000 
 14 H       34.8440    25.5870    18.0860 H     1 <1>   0.0000 
 15 N       33.7490    25.2880    19.7790 N.2   1 <1>   0.0000 
 16 C       36.6350    27.5140    19.2840 C.2   1 <1>   0.0000 
 17 O       37.4590    27.9840    20.0700 O.2   1 <1>   0.0000 
 18 N       36.6750    27.6990    17.9110 N.am  1 <1>   0.0000 
 19 C       37.6890    28.3130    17.1420 C.ar  1 <1>   0.0000 
 20 C       38.8930    28.7980    17.6610 C.ar  1 <1>   0.0000 
 21 C       39.8460    29.3890    16.8220 C.ar  1 <1>   0.0000 
 22 C       39.6050    29.4840    15.4500 C.ar  1 <1>   0.0000 
 23 C       38.4030    29.0160    14.9170 C.ar  1 <1>   0.0000 
 24 C       37.4570    28.4270    15.7620 C.ar  1 <1>   0.0000 
 25 S       40.7990    30.2730    14.3910 S.o2  1 <1>   0.0000 
 26 O       40.1020    30.7940    13.2230 O.2   1 <1>   0.0000 
 27 O       41.5900    31.1920    15.1970 O.2   1 <1>   0.0000 
 28 N       41.8120    29.0010    13.8830 N.am  1 <1>   0.0000 
 29 C       41.1910    27.9780    12.9930 C.3   1 <1>   0.0000 
 30 C       42.2940    27.1890    12.2920 C.3   1 <1>   0.0000 
 31 C       43.2420    26.5460    13.2990 C.3   1 <1>   0.0000 
 32 C       43.7860    27.5880    14.2720 C.3   1 <1>   0.0000 
 33 C       42.6560    28.3690    14.9380 C.3   1 <1>   0.0000 
 34 H       30.5150    23.4160    25.7750 H     1 <1>   0.0000 
 35 H       30.0240    25.1330    25.9180 H     1 <1>   0.0000 
 36 H       29.2140    24.0530    24.7760 H     1 <1>   0.0000 
 37 H       29.7010    24.7280    22.6040 H     1 <1>   0.0000 
 38 H       31.2590    25.3590    20.8340 H     1 <1>   0.0000 
 39 H       33.7890    25.4970    26.1490 H     1 <1>   0.0000 
 40 H       32.2610    24.8200    26.6420 H     1 <1>   0.0000 
 41 H       33.5210    23.7340    26.0240 H     1 <1>   0.0000 
 42 H       35.0390    24.8440    24.5100 H     1 <1>   0.0000 
 43 H       35.3550    27.2480    21.9080 H     1 <1>   0.0000 
 44 H       35.8770    27.3730    17.3780 H     1 <1>   0.0000 
 45 H       39.1350    28.7320    18.7170 H     1 <1>   0.0000 
 46 H       40.7720    29.7630    17.2550 H     1 <1>   0.0000 
 47 H       38.1900    29.0960    13.8530 H     1 <1>   0.0000 
 48 H       36.5290    28.0630    15.3210 H     1 <1>   0.0000 
 49 H       40.5560    27.3020    13.5770 H     1 <1>   0.0000 
 50 H       40.5730    28.4580    12.2280 H     1 <1>   0.0000 
 51 H       42.8640    27.8610    11.6380 H     1 <1>   0.0000 
 52 H       41.8500    26.4160    11.6540 H     1 <1>   0.0000 
 53 H       44.0710    26.0590    12.7730 H     1 <1>   0.0000 
 54 H       42.7120    25.7640    13.8560 H     1 <1>   0.0000 
 55 H       44.4390    28.2820    13.7290 H     1 <1>   0.0000 
 56 H       44.3990    27.0970    15.0370 H     1 <1>   0.0000 
 57 H       43.1000    29.1330    15.5830 H     1 <1>   0.0000 
 58 H       42.0500    27.7000    15.5590 H     1 <1>   0.0000 
@<TRIPOS>BOND
  1   1   2  1   
  2   1  34  1   
  3   1  35  1   
  4   1  36  1   
  5   2   3  ar  
  6   2   7  ar  
  7   3   4  ar  
  8   3  37  1   
  9   4   5  ar  
 10   4  38  1   
 11   5   6  ar  
 12   5  10  1   
 13   6   7  ar  
 14   6   9  1   
 15   7   8  1   
 16   8  39  1   
 17   8  40  1   
 18   8  41  1   
 19   9  42  1   
 20  10  11  1   
 21  10  15  2   
 22  11  12  2   
 23  11  43  1   
 24  12  13  1   
 25  12  16  1   
 26  13  14  1   
 27  13  15  1   
 28  16  17  2   
 29  16  18  am  
 30  18  19  1   
 31  18  44  1   
 32  19  20  ar  
 33  19  24  ar  
 34  20  21  ar  
 35  20  45  1   
 36  21  22  ar  
 37  21  46  1   
 38  22  23  ar  
 39  22  25  1   
 40  23  24  ar  
 41  23  47  1   
 42  24  48  1   
 43  25  26  2   
 44  25  27  2   
 45  25  28  am  
 46  28  29  1   
 47  28  33  1   
 48  29  30  1   
 49  29  49  1   
 50  29  50  1   
 51  30  31  1   
 52  30  51  1   
 53  30  52  1   
 54  31  32  1   
 55  31  53  1   
 56  31  54  1   
 57  32  33  1   
 58  32  55  1   
 59  32  56  1   
 60  33  57  1   
 61  33  58  1   
@<TRIPOS>SUBSTRUCTURE
  1 ****  16 GROUP 4 **** **** 0

# MOE 2015.10 (io_trps.svl 2015.10)

@<TRIPOS>MOLECULE
ZINC09243418
55 58 1 0 0 
SMALL
NO_CHARGES


@<TRIPOS>ATOM
  1 C       32.1290    24.2060    23.7190 C.ar  1 <1>   0.0000 
  2 C       31.4320    25.2410    24.3370 C.ar  1 <1>   0.0000 
  3 C       31.7860    26.5670    24.0870 C.ar  1 <1>   0.0000 
  4 C       32.8410    26.8570    23.2140 C.ar  1 <1>   0.0000 
  5 C       33.5530    25.8260    22.5770 C.ar  1 <1>   0.0000 
  6 C       33.1820    24.4960    22.8470 C.ar  1 <1>   0.0000 
  7 C       34.6570    26.0850    21.6460 C.2   1 <1>   0.0000 
  8 C       34.7820    27.1390    20.7020 C.2   1 <1>   0.0000 
  9 C       35.9930    26.9580    20.0600 C.2   1 <1>   0.0000 
 10 N       36.4990    25.8090    20.6050 N.pl3 1 <1>   0.0000 
 11 H       37.3630    25.3300    20.3590 H     1 <1>   0.0000 
 12 N       35.7260    25.2720    21.5740 N.2   1 <1>   0.0000 
 13 C       36.5800    27.7560    19.0010 C.2   1 <1>   0.0000 
 14 O       35.8850    28.5320    18.3430 O.2   1 <1>   0.0000 
 15 N       37.9460    27.6000    18.8290 N.am  1 <1>   0.0000 
 16 C       38.7620    28.1310    17.8050 C.ar  1 <1>   0.0000 
 17 C       38.2850    28.8600    16.7120 C.ar  1 <1>   0.0000 
 18 C       39.1650    29.3350    15.7310 C.ar  1 <1>   0.0000 
 19 C       40.5360    29.0910    15.8440 C.ar  1 <1>   0.0000 
 20 C       41.0240    28.3470    16.9190 C.ar  1 <1>   0.0000 
 21 C       40.1390    27.8770    17.8950 C.ar  1 <1>   0.0000 
 22 S       41.6480    29.6380    14.5640 S.o2  1 <1>   0.0000 
 23 O       42.8020    28.7500    14.5560 O.2   1 <1>   0.0000 
 24 O       40.8870    29.8020    13.3340 O.2   1 <1>   0.0000 
 25 N       42.1580    31.1750    15.0860 N.am  1 <1>   0.0000 
 26 C       41.1590    32.2720    15.0450 C.3   1 <1>   0.0000 
 27 C       41.7000    33.3790    14.1460 C.3   1 <1>   0.0000 
 28 C       42.8190    34.2130    14.7690 C.3   1 <1>   0.0000 
 29 C       44.0050    33.4130    15.3120 C.3   1 <1>   0.0000 
 30 C       43.6460    32.5920    16.5500 C.3   1 <1>   0.0000 
 31 C       43.0720    31.2050    16.2570 C.3   1 <1>   0.0000 
 32 O       33.1850    28.1680    23.0060 O.3   1 <1>   0.0000 
 33 H       31.8540    23.1710    23.9130 H     1 <1>   0.0000 
 34 H       30.6120    25.0160    25.0170 H     1 <1>   0.0000 
 35 H       31.2330    27.3610    24.5840 H     1 <1>   0.0000 
 36 H       33.7080    23.6700    22.3710 H     1 <1>   0.0000 
 37 H       34.0760    27.9370    20.5130 H     1 <1>   0.0000 
 38 H       38.4390    27.0510    19.5260 H     1 <1>   0.0000 
 39 H       37.2290    29.0690    16.5740 H     1 <1>   0.0000 
 40 H       38.7630    29.8890    14.8840 H     1 <1>   0.0000 
 41 H       42.0860    28.1280    17.0150 H     1 <1>   0.0000 
 42 H       40.5470    27.3040    18.7270 H     1 <1>   0.0000 
 43 H       40.2150    31.9240    14.6170 H     1 <1>   0.0000 
 44 H       40.9210    32.6380    16.0490 H     1 <1>   0.0000 
 45 H       40.8770    34.0570    13.8870 H     1 <1>   0.0000 
 46 H       42.0580    32.9470    13.2020 H     1 <1>   0.0000 
 47 H       42.4000    34.8320    15.5730 H     1 <1>   0.0000 
 48 H       43.1880    34.9110    14.0080 H     1 <1>   0.0000 
 49 H       44.7810    34.1340    15.5980 H     1 <1>   0.0000 
 50 H       44.4390    32.7800    14.5300 H     1 <1>   0.0000 
 51 H       42.9500    33.1560    17.1820 H     1 <1>   0.0000 
 52 H       44.5490    32.4540    17.1580 H     1 <1>   0.0000 
 53 H       42.5580    30.8410    17.1520 H     1 <1>   0.0000 
 54 H       43.9160    30.5360    16.0570 H     1 <1>   0.0000 
 55 H       32.5890    28.7500    23.5290 H     1 <1>   0.0000 
@<TRIPOS>BOND
  1   1   2  ar  
  2   1   6  ar  
  3   1  33  1   
  4   2   3  ar  
  5   2  34  1   
  6   3   4  ar  
  7   3  35  1   
  8   4   5  ar  
  9   4  32  1   
 10   5   6  ar  
 11   5   7  1   
 12   6  36  1   
 13   7   8  1   
 14   7  12  2   
 15   8   9  2   
 16   8  37  1   
 17   9  10  1   
 18   9  13  1   
 19  10  11  1   
 20  10  12  1   
 21  13  14  2   
 22  13  15  am  
 23  15  16  1   
 24  15  38  1   
 25  16  17  ar  
 26  16  21  ar  
 27  17  18  ar  
 28  17  39  1   
 29  18  19  ar  
 30  18  40  1   
 31  19  20  ar  
 32  19  22  1   
 33  20  21  ar  
 34  20  41  1   
 35  21  42  1   
 36  22  23  2   
 37  22  24  2   
 38  22  25  am  
 39  25  26  1   
 40  25  31  1   
 41  26  27  1   
 42  26  43  1   
 43  26  44  1   
 44  27  28  1   
 45  27  45  1   
 46  27  46  1   
 47  28  29  1   
 48  28  47  1   
 49  28  48  1   
 50  29  30  1   
 51  29  49  1   
 52  29  50  1   
 53  30  31  1   
 54  30  51  1   
 55  30  52  1   
 56  31  53  1   
 57  31  54  1   
 58  32  55  1   
@<TRIPOS>SUBSTRUCTURE
  1 ****  15 GROUP 4 **** **** 0

# MOE 2015.10 (io_trps.svl 2015.10)

@<TRIPOS>MOLECULE
ZINC08845280
58 61 1 0 0 
SMALL
NO_CHARGES


@<TRIPOS>ATOM
  1 C       39.1610    24.1710    14.5730 C.3   1 <1>   0.0000 
  2 C       39.6820    25.1900    15.5520 C.ar  1 <1>   0.0000 
  3 C       38.8040    25.7440    16.5010 C.ar  1 <1>   0.0000 
  4 C       39.2410    26.6990    17.4320 C.ar  1 <1>   0.0000 
  5 C       40.5850    27.0920    17.4130 C.ar  1 <1>   0.0000 
  6 C       41.4690    26.5520    16.4730 C.ar  1 <1>   0.0000 
  7 C       41.0280    25.6040    15.5350 C.ar  1 <1>   0.0000 
  8 C       42.0090    25.0420    14.5400 C.3   1 <1>   0.0000 
  9 O       41.0550    27.9910    18.3360 O.3   1 <1>   0.0000 
 10 C       38.2820    27.2370    18.3930 C.2   1 <1>   0.0000 
 11 C       37.4950    26.4970    19.3170 C.2   1 <1>   0.0000 
 12 C       36.7290    27.4230    20.0010 C.2   1 <1>   0.0000 
 13 N       37.0830    28.6320    19.4580 N.pl3 1 <1>   0.0000 
 14 H       36.7230    29.5460    19.7230 H     1 <1>   0.0000 
 15 N       38.0040    28.5480    18.4740 N.2   1 <1>   0.0000 
 16 C       35.7510    27.3180    21.0650 C.2   1 <1>   0.0000 
 17 O       35.2620    28.3280    21.5700 O.2   1 <1>   0.0000 
 18 N       35.4270    26.0230    21.4290 N.am  1 <1>   0.0000 
 19 C       34.5470    25.5920    22.4460 C.ar  1 <1>   0.0000 
 20 C       33.8740    26.4470    23.3220 C.ar  1 <1>   0.0000 
 21 C       33.0210    25.9340    24.3070 C.ar  1 <1>   0.0000 
 22 C       32.8250    24.5550    24.4100 C.ar  1 <1>   0.0000 
 23 C       33.5040    23.6860    23.5540 C.ar  1 <1>   0.0000 
 24 C       34.3570    24.2080    22.5750 C.ar  1 <1>   0.0000
[truncated: 109,569 more chars]
