# Supplementary material for: An Efficient Implementation of the Nwat-MMGBSA Method to Rescore Docking Results in Medium-Throughput Virtual Screenings
Source: Front Chem. 2018 Mar 5;6:43. doi: 10.3389/fchem.2018.00043 (PMC5844977; doi:10.3389/fchem.2018.00043)
Supplement: Supplementary file 2 [file DataSheet2.ZIP › SI_Examples_and_Scripts/examples/virtual_screenings/README_VS.txt]

Disclaimer
Whilst every care has been taken by the authors to ensure that the software contained in this package is correct and complete, it is possible that this is not the case. The authors provide the software "as is", without any warranty for its soundness, suitability for a different purpose or otherwise. To the maximum extent permitted by applicable law, the authors are not liable for any damage which has occurred or may occur as a result of or in any respect related to the use of this software. the authors may change or terminate this document at any time without further notice and shall not be responsible for any consequence(s) arising there from. Subject to this disclaimer, the authors are not responsible for any contributions by third parties to this software.

Usage (Linux)
Plants, Spores (http://www.tcd.uni-konstanz.de/plants_download/), Amber (http://ambermd.org/), openbabel (http://openbabel.org/wiki/Main_Page) and UNICON (http://www.zbh.uni-hamburg.de/forschung/arbeitsgruppe-algorithmisches-molekulares-design/software/unicon.html) need to be installed.
GNU Parallel (https://www.gnu.org/software/parallel/) must also be installed for parallelization.

To run MDs, the full Amber suite would be advisable. However, the script can be run even with AmberTools, but "pmemd.cuda" must be replaced by "mpirun -n NPROCS sander.MPI" 

To compute Rocs, R must be installed. Additional R packages must be downloaded and installed as follows (newer versions might work as well):
1. (sudo) R CMD INSTALL bitops_1.0-6.tar.gz
2. (sudo) R CMD INSTALL caTools_1.17.1.tar.gz 
3. (sudo) R CMD INSTALL gtools_3.5.0.tar.gz 
4. (sudo) R CMD INSTALL gdata_2.17.0.tar.gz
5. (sudo) R CMD INSTALL gplots_2.17.0.tar.gz
6. (sudo) R CMD INSTALL ROCR_1.0-7.tar.gz

To run a VScreen complete simulation on a linux workstation you have to:
- carefully read the comments and the "USER MODIFICABLE VARIABLES" section of all scripts, to get confidence on how the scripts work, and modify enviromental and setup variables (i.e. amber, plants, openbabel installation directories, number of processors...)
- copy the example directory into a working area and cd to it  
- run VScreen: "bash VScreen_VERSION.csh >& VScreen_VERSION.log&" (modify "VERSION" to your actual script version)
-wait for the script to end.

If the parameterization for subsequent MD/Nwat-MMGBSA calculations is requested, it might happen that parameterization fails for some ligands. Failed ligands are written to a .csv file.
Sometimes, repeating the parameterization step manually is enough (look through the param.csh in $workdir files). Someother times, the error is due to a quite unphisical prtonation state. In this case, we suggest to look in the $workdir/dockings/ligandXXX folder (XXX is the number of the failed ligand) and eventually chose a different pose. Then repeat the parameterization step.

To launch MD/Nwat-MMGBSA rescoring: 
- copy autoMD_VERSION (or MDs_HPC, if you are working on a HPC infrastructure) and NWAT_MMPBGBSA files and the "protocol" directory in $workdir/MD_TOTAL_SCORE   
- launch autoMD script "tcsh autoMD_VERSION.csh >& autoMD_VERSION.log" and wait for completion.
- launch the NWAT-MMGBSA script: "tcsh NWAT-MMGBSA_VERSION.csh >& NWAT-MMGBSA_VERSION.log&" and wait for completion.
- If you want to do ROCs calculations, copy "ligand.txt, decoys.txt and MMGBSA_ROCS.csh in the $workdir/MD_TOTAL_SCORE/MMGBSA directory 

The AmpC screening (docking + parameterization + MD + Nwat-MMGBSA) might take up to 15 days to complete on a standard workstation equipped with a modern GPU of the GTX series. The Rac1 example should take about 5 days on the same hardware.

For any question, contact alessandro.contini@unimi.it

I hope you enjoy the scripts.  
